# Supplementary material for: Community diversity and habitat structure shape the repertoire of extracellular proteins in bacteria
Source: Nat Commun. 2020 Feb 6;11:758. doi: 10.1038/s41467-020-14572-x (PMC7005277; doi:10.1038/s41467-020-14572-x)
Supplement: Supplementary file 5 — Supplementary Data 1 [file 41467_2020_14572_MOESM5_ESM.txt]

16SrRNA dataset	#Sequences	Environmental Category 1	Environmental Category 2	Environmental detail
4441488	17701	water	marine	NA
4441489	12064	water	marine	NA
4441490	11627	water	marine	NA
4441492	15507	water	marine	NA
4441493	15457	water	marine	NA
4441494	14561	water	marine	NA
4441495	16478	water	marine	NA
4441497	15899	water	marine	NA
4441498	15155	water	marine	NA
4441500	16976	water	marine	NA
4441501	14985	water	marine	NA
4441502	16150	water	marine	NA
4442001	11327	water	marine	NA
4442002	11327	water	marine	NA
4442003	11327	water	marine	NA
4442004	11327	water	marine	NA
4442005	11327	water	marine	NA
4442006	11327	water	marine	NA
4442007	11327	water	marine	NA
4442008	11327	water	marine	NA
4442009	11327	water	marine	NA
4442010	11327	water	marine	NA
4442012	11327	water	marine	NA
4442041	11327	water	marine	NA
4442947	31227	host	animal	NA
4450335	297646	sediment	spring	NA
4450338	324282	sediment	spring	NA
4450650	17341	sediment	freshwater	NA
4450651	17341	sediment	freshwater	NA
4451037	49543	sediment	spring	NA
4451039	63569	sediment	spring	NA
4451467	198212	sediment	spring	NA
4451718	15711	sediment	spring	NA
4453251	27989	sediment	spring	NA
4455129	31577	host	animal	NA
4455158	60228	host	animal	NA
4455159	113274	host	undef	NA
4455670	16942	soil	undef	NA
4455679	13013	soil	undef	NA
4455913	24487	soil	grasslands	NA
4455916	30819	soil	forest	NA
4455920	16450	soil	undef	NA
4455927	52944	soil	undef	NA
4455944	18968	soil	undef	NA
4456317	6604	host	animal	NA
4457768	32427	host	human	NA
4457769	42955	host	human	NA
4457770	47589	host	human	NA
4457771	39257	host	human	NA
4457772	39606	host	human	NA
4457773	40245	host	human	NA
4457774	47253	host	human	NA
4457775	44938	host	human	NA
4457776	44673	host	human	NA
4457777	32708	host	human	NA
4457778	44912	host	human	NA
4457779	34059	host	human	NA
4457780	37831	host	human	NA
4457781	35937	host	human	NA
4457782	39882	host	human	NA
4457783	48340	host	human	NA
4457784	44611	host	human	NA
4457785	44983	host	human	NA
4457786	37736	host	human	NA
4457787	40636	host	human	NA
4457788	40415	host	human	NA
4457789	36919	host	human	NA
4457790	42634	host	human	NA
4457791	51870	host	human	NA
4457792	55477	host	human	NA
4457793	46120	host	human	NA
4457794	43565	host	human	NA
4457795	36612	host	human	NA
4457796	36327	host	human	NA
4457797	39097	host	human	NA
4457798	39758	host	human	NA
4457799	41975	host	human	NA
4457800	53012	host	human	NA
4457801	40132	host	human	NA
4457802	40644	host	human	NA
4457803	41301	host	human	NA
4457804	34791	host	human	NA
4457805	40844	host	human	NA
4457806	42093	host	human	NA
4457807	34453	host	human	NA
4457808	39622	host	human	NA
4457809	46233	host	human	NA
4457810	46539	host	human	NA
4457811	43478	host	human	NA
4457812	34707	host	human	NA
4457813	40376	host	human	NA
4457814	38276	host	human	NA
4457815	39875	host	human	NA
4457816	35590	host	human	NA
4457817	37005	host	human	NA
4457818	43479	host	human	NA
4457819	58807	host	human	NA
4457820	33584	host	human	NA
4457821	42270	host	human	NA
4457822	34228	host	human	NA
4457823	43171	host	human	NA
4457824	44547	host	human	NA
4457825	44521	host	human	NA
4457826	34049	host	human	NA
4457827	49422	host	human	NA
4457828	38390	host	human	NA
4457829	39421	host	human	NA
4457830	36783	host	human	NA
4457831	40251	host	human	NA
4457832	40032	host	human	NA
4457833	43053	host	human	NA
4457834	40004	host	human	NA
4457835	42078	host	human	NA
4457836	39544	host	human	NA
4457837	44433	host	human	NA
4457838	44040	host	human	NA
4457839	42623	host	human	NA
4457840	39140	host	human	NA
4457841	37871	host	human	NA
4457842	36841	host	human	NA
4457843	45155	host	human	NA
4457844	43236	host	human	NA
4457845	36822	host	human	NA
4457846	37641	host	human	NA
4457847	37261	host	human	NA
4457848	36188	host	human	NA
4457849	29234	host	human	NA
4457850	37487	host	human	NA
4457851	37088	host	human	NA
4457852	34217	host	human	NA
4457853	38185	host	human	NA
4457854	47237	host	human	NA
4457855	37336	host	human	NA
4457856	40414	host	human	NA
4457857	31317	host	human	NA
4457858	33375	host	human	NA
4457859	38155	host	human	NA
4457860	34723	host	human	NA
4457861	39464	host	human	NA
4457862	42282	host	human	NA
4457863	51144	host	human	NA
4457864	46953	host	human	NA
4457865	47501	host	human	NA
4457866	47932	host	human	NA
4457867	42021	host	human	NA
4457868	38611	host	human	NA
4457869	40012	host	human	NA
4457870	42779	host	human	NA
4457871	55347	host	human	NA
4457872	50047	host	human	NA
4457873	46457	host	human	NA
4457874	47104	host	human	NA
4457875	47566	host	human	NA
4457876	48099	host	human	NA
4457877	51917	host	human	NA
4457878	43590	host	human	NA
4457879	37124	host	human	NA
4457880	52396	host	human	NA
4457881	50790	host	human	NA
4457882	44172	host	human	NA
4457883	42551	host	human	NA
4457884	39596	host	human	NA
4457885	43913	host	human	NA
4457886	43623	host	human	NA
4457887	44898	host	human	NA
4457888	44470	host	human	NA
4457889	48950	host	human	NA
4457890	41328	host	human	NA
4457891	45474	host	human	NA
4457892	39889	host	human	NA
4457893	41465	host	human	NA
4457894	40024	host	human	NA
4457895	42249	host	human	NA
4457896	45945	host	human	NA
4457897	55459	host	human	NA
4457898	54547	host	human	NA
4457899	43404	host	human	NA
4457900	34862	host	human	NA
4457901	39475	host	human	NA
4457902	40211	host	human	NA
4457903	48225	host	human	NA
4457904	39727	host	human	NA
4457905	43171	host	human	NA
4457906	53586	host	human	NA
4457907	51507	host	human	NA
4457908	39219	host	human	NA
4457909	36150	host	human	NA
4457910	39906	host	human	NA
4457911	53669	host	human	NA
4457912	42679	host	human	NA
4457913	45847	host	human	NA
4457914	41559	host	human	NA
4457915	42669	host	human	NA
4457916	44226	host	human	NA
4457917	44502	host	human	NA
4457918	40711	host	human	NA
4457919	47157	host	human	NA
4457920	43622	host	human	NA
4457921	42233	host	human	NA
4457922	42480	host	human	NA
4457923	38189	host	human	NA
4457924	40536	host	human	NA
4457925	35531	host	human	NA
4457926	35450	host	human	NA
4457927	44737	host	human	NA
4457928	31999	host	human	NA
4457929	41844	host	human	NA
4457930	46115	host	human	NA
4457931	44806	host	human	NA
4457932	46769	host	human	NA
4457933	45872	host	human	NA
4457934	34828	host	human	NA
4457935	42352	host	human	NA
4457936	42190	host	human	NA
4457937	34900	host	human	NA
4457938	35029	host	human	NA
4457939	32523	host	human	NA
4457940	39159	host	human	NA
4457941	41129	host	human	NA
4457942	36861	host	human	NA
4457943	37046	host	human	NA
4457944	41807	host	human	NA
4457945	37658	host	human	NA
4457946	34475	host	human	NA
4457947	43721	host	human	NA
4457948	41108	host	human	NA
4457949	42335	host	human	NA
4457950	41198	host	human	NA
4457951	41179	host	human	NA
4457952	29000	host	human	NA
4457953	44413	host	human	NA
4457954	48981	host	human	NA
4457955	48938	host	human	NA
4457956	52647	host	human	NA
4457957	32093	host	human	NA
4457958	44346	host	human	NA
4457959	37488	host	human	NA
4457960	48556	host	human	NA
4457961	43370	host	human	NA
4457962	37612	host	human	NA
4457963	39978	host	human	NA
4457964	52894	host	human	NA
4457965	35653	host	human	NA
4457966	45440	host	human	NA
4457967	41138	host	human	NA
4457968	38372	host	human	NA
4457969	48401	host	human	NA
4457970	50032	host	human	NA
4457971	52432	host	human	NA
4457972	56058	host	human	NA
4457973	36319	host	human	NA
4457974	59881	host	human	NA
4457975	49755	host	human	NA
4457976	47943	host	human	NA
4457977	47250	host	human	NA
4457978	55043	host	human	NA
4457979	52992	host	human	NA
4457980	55489	host	human	NA
4457981	54202	host	human	NA
4457982	55969	host	human	NA
4457983	48206	host	human	NA
4457985	37968	host	human	NA
4457986	45801	host	human	NA
4457987	47197	host	human	NA
4457988	51892	host	human	NA
4457989	54207	host	human	NA
4457990	52543	host	human	NA
4457991	58075	host	human	NA
4457992	53541	host	human	NA
4457993	52613	host	human	NA
4457994	46966	host	human	NA
4457995	43543	host	human	NA
4457996	33982	host	human	NA
4457997	49445	host	human	NA
4457998	49609	host	human	NA
4457999	55354	host	human	NA
4458000	51970	host	human	NA
4458001	52406	host	human	NA
4458002	46027	host	human	NA
4458003	45049	host	human	NA
4458004	42486	host	human	NA
4458005	52796	host	human	NA
4458006	46342	host	human	NA
4458007	45303	host	human	NA
4458008	51992	host	human	NA
4458009	68559	host	human	NA
4458010	46266	host	human	NA
4458011	42350	host	human	NA
4458012	36797	host	human	NA
4458013	41616	host	human	NA
4458014	47305	host	human	NA
4458015	44400	host	human	NA
4458016	64688	host	human	NA
4458017	51397	host	human	NA
4458018	43024	host	human	NA
4458019	52815	host	human	NA
4458020	44412	host	human	NA
4458021	41806	host	human	NA
4458022	40796	host	human	NA
4458023	39423	host	human	NA
4458024	54248	host	human	NA
4458025	48221	host	human	NA
4458026	47750	host	human	NA
4458027	52223	host	human	NA
4458028	51587	host	human	NA
4458029	37519	host	human	NA
4458030	42870	host	human	NA
4458031	43301	host	human	NA
4458032	41879	host	human	NA
4458033	43712	host	human	NA
4458034	51856	host	human	NA
4458035	46159	host	human	NA
4458036	43464	host	human	NA
4458037	39672	host	human	NA
4458038	41930	host	human	NA
4458039	41340	host	human	NA
4458040	35066	host	human	NA
4458041	45684	host	human	NA
4458042	45086	host	human	NA
4458043	53010	host	human	NA
4458044	48227	host	human	NA
4458045	38901	host	human	NA
4458046	60165	host	human	NA
4458047	52094	host	human	NA
4458048	42315	host	human	NA
4458049	46205	host	human	NA
4458050	44052	host	human	NA
4458051	36087	host	human	NA
4458052	48663	host	human	NA
4458053	52492	host	human	NA
4458054	42727	host	human	NA
4458055	49055	host	human	NA
4458056	47910	host	human	NA
4458057	39823	host	human	NA
4458058	45524	host	human	NA
4458059	54587	host	human	NA
4458060	44099	host	human	NA
4458061	47017	host	human	NA
4458062	41867	host	human	NA
4458063	36608	host	human	NA
4458064	40195	host	human	NA
4458065	22419	host	human	NA
4458066	25202	host	human	NA
4458067	32288	host	human	NA
4458068	55673	host	human	NA
4458069	46303	host	human	NA
4458070	33038	host	human	NA
4458071	37099	host	human	NA
4458072	42517	host	human	NA
4458073	50200	host	human	NA
4458074	49430	host	human	NA
4458075	51014	host	human	NA
4458076	35212	host	human	NA
4458078	38939	host	human	NA
4458079	57440	host	human	NA
4458080	48309	host	human	NA
4458081	38154	host	human	NA
4458082	42060	host	human	NA
4458083	39783	host	human	NA
4458084	36086	host	human	NA
4458085	29456	host	human	NA
4458086	35311	host	human	NA
4458087	44073	host	human	NA
4458088	39499	host	human	NA
4458089	37113	host	human	NA
4458090	36651	host	human	NA
4458091	39338	host	human	NA
4458092	39956	host	human	NA
4458093	34291	host	human	NA
4458094	33782	host	human	NA
4458095	35624	host	human	NA
4458096	47036	host	human	NA
4458097	36673	host	human	NA
4458098	43065	host	human	NA
4458100	42002	host	human	NA
4458101	34439	host	human	NA
4458102	34438	host	human	NA
4458103	30379	host	human	NA
4458104	49650	host	human	NA
4458105	40487	host	human	NA
4458106	41983	host	human	NA
4458107	38067	host	human	NA
4458108	37247	host	human	NA
4458109	38073	host	human	NA
4458111	32690	host	human	NA
4458112	35278	host	human	NA
4458113	42700	host	human	NA
4458114	41880	host	human	NA
4458115	43948	host	human	NA
4458116	39460	host	human	NA
4458117	40591	host	human	NA
4458118	38706	host	human	NA
4458119	35791	host	human	NA
4458120	34050	host	human	NA
4458121	49597	host	human	NA
4458122	52589	host	human	NA
4458123	29447	host	human	NA
4458124	38361	host	human	NA
4458125	36760	host	human	NA
4458126	41932	host	human	NA
4458127	45292	host	human	NA
4458128	49493	host	human	NA
4458129	41300	host	human	NA
4458130	41024	host	human	NA
4458131	47374	host	human	NA
4458132	39869	host	human	NA
4458133	36279	host	human	NA
4458134	32631	host	human	NA
4458135	39909	host	human	NA
4458136	38781	host	human	NA
4458137	38611	host	human	NA
4458138	37405	host	human	NA
4458139	51780	host	human	NA
4458140	43015	host	human	NA
4458141	36542	host	human	NA
4458164	42970	host	human	NA
4458183	37052	host	human	NA
4458190	34691	host	human	NA
4458209	65179	host	human	NA
4458220	53745	host	human	NA
4458296	63543	host	human	NA
4458348	49148	host	human	NA
4458382	51332	host	human	NA
4458393	51394	host	human	NA
4458404	30722	host	human	NA
4458453	40787	host	human	NA
4458454	62072	host	human	NA
4458457	45894	host	human	NA
4458464	47959	host	human	NA
4458467	47683	host	human	NA
4458470	44823	host	human	NA
4458471	44949	host	human	NA
4458479	55502	host	human	NA
4458480	48036	host	human	NA
4458481	48450	host	human	NA
4458482	54516	host	human	NA
4458489	44567	host	human	NA
4458491	46981	host	human	NA
4458514	10094	host	human	NA
4458526	8234	host	human	NA
4458528	7240	host	human	NA
4458529	6719	host	human	NA
4458530	6306	host	human	NA
4458534	6142	host	human	NA
4458537	7773	host	human	NA
4458538	6264	host	human	NA
4458539	6830	host	human	NA
4458540	7199	host	human	NA
4458547	6241	host	human	NA
4458556	6741	host	human	NA
4458565	6718	host	human	NA
4458568	9248	host	human	NA
4458570	6433	host	human	NA
4458576	6590	host	human	NA
4458583	9844	host	human	NA
4458589	6308	host	human	NA
4458591	9775	host	human	NA
4458599	6253	host	human	NA
4458600	9170	host	human	NA
4458605	7523	host	human	NA
4458611	6953	host	human	NA
4458613	9675	host	human	NA
4458618	9457	host	human	NA
4458620	7066	host	human	NA
4458623	8311	host	human	NA
4458625	8569	host	human	NA
4458626	8899	host	human	NA
4458627	8423	host	human	NA
4458628	8241	host	human	NA
4458629	8391	host	human	NA
4458634	7396	host	human	NA
4458636	9053	host	human	NA
4458638	7567	host	human	NA
4458642	7031	host	human	NA
4458644	7758	host	human	NA
4458647	8608	host	human	NA
4458649	7413	host	human	NA
4458651	8661	host	human	NA
4458653	7859	host	human	NA
4458655	7246	host	human	NA
4458656	7864	host	human	NA
4458662	7955	host	human	NA
4458663	9707	host	human	NA
4458664	8638	host	human	NA
4458666	8809	host	human	NA
4458672	8140	host	human	NA
4458673	10391	host	human	NA
4458674	9173	host	human	NA
4458678	9732	host	human	NA
4458679	8795	host	human	NA
4458681	9002	host	human	NA
4458685	7828	host	human	NA
4458686	8120	host	human	NA
4458687	7136	host	human	NA
4458689	7568	host	human	NA
4458691	8832	host	human	NA
4458692	8744	host	human	NA
4458694	8985	host	human	NA
4458695	6888	host	human	NA
4458696	10145	host	human	NA
4458697	8800	host	human	NA
4458698	6734	host	human	NA
4458699	10313	host	human	NA
4458701	9246	host	human	NA
4458702	8530	host	human	NA
4458703	9976	host	human	NA
4458704	10017	host	human	NA
4458706	8696	host	human	NA
4458707	9675	host	human	NA
4458709	8845	host	human	NA
4458711	8940	host	human	NA
4458712	7640	host	human	NA
4458713	8710	host	human	NA
4458714	9504	host	human	NA
4458715	9999	host	human	NA
4458716	8648	host	human	NA
4458717	9791	host	human	NA
4458719	9448	host	human	NA
4458720	7999	host	human	NA
4458721	9102	host	human	NA
4458722	7473	host	human	NA
4458723	8599	host	human	NA
4458724	9652	host	human	NA
4458725	11795	host	human	NA
4458726	8624	host	human	NA
4458728	7975	host	human	NA
4458729	8342	host	human	NA
4458732	9361	host	human	NA
4458733	8842	host	human	NA
4458735	7653	host	human	NA
4458736	10735	host	human	NA
4458737	8830	host	human	NA
4458738	7998	host	human	NA
4458739	7943	host	human	NA
4458740	7743	host	human	NA
4458741	9488	host	human	NA
4458742	7390	host	human	NA
4458743	8842	host	human	NA
4458744	8051	host	human	NA
4458745	7751	host	human	NA
4458746	11790	host	human	NA
4458747	8625	host	human	NA
4458749	7796	host	human	NA
4458750	7638	host	human	NA
4458752	11546	host	human	NA
4458753	9392	host	human	NA
4458754	8912	host	human	NA
4458755	9641	host	human	NA
4458757	8159	host	human	NA
4458759	6844	host	human	NA
4458760	9168	host	human	NA
4458761	7447	host	human	NA
4458765	6408	host	human	NA
4458766	7058	host	human	NA
4458767	6170	host	human	NA
4458768	6930	host	human	NA
4458769	7939	host	human	NA
4458770	8363	host	human	NA
4458772	7272	host	human	NA
4458773	7829	host	human	NA
4458776	7710	host	human	NA
4458777	7633	host	human	NA
4458779	8207	host	human	NA
4458780	7210	host	human	NA
4458781	7632	host	human	NA
4458782	7803	host	human	NA
4458784	7948	host	human	NA
4458785	7296	host	human	NA
4458787	7935	host	human	NA
4458788	8811	host	human	NA
4458789	7195	host	human	NA
4458790	7299	host	human	NA
4458791	7894	host	human	NA
4458792	7091	host	human	NA
4458793	7606	host	human	NA
4458794	7318	host	human	NA
4458795	8972	host	human	NA
4458799	7718	host	human	NA
4458802	9458	host	human	NA
4458803	6813	host	human	NA
4458804	8796	host	human	NA
4458805	8751	host	human	NA
4458806	8267	host	human	NA
4458807	9591	host	human	NA
4458808	8389	host	human	NA
4458809	8682	host	human	NA
4458810	9021	host	human	NA
4458811	8170	host	human	NA
4458815	9716	host	human	NA
4458816	10456	host	human	NA
4458818	7989	host	human	NA
4458820	7795	host	human	NA
4458821	7816	host	human	NA
4458825	7576	host	human	NA
4458834	8874	host	human	NA
4458838	6835	host	human	NA
4458840	7984	host	human	NA
4458842	8021	host	human	NA
4458845	9431	host	human	NA
4458846	8563	host	human	NA
4458847	7026	host	human	NA
4458848	8081	host	human	NA
4458849	7828	host	human	NA
4458851	8605	host	human	NA
4458853	7090	host	human	NA
4458855	8713	host	human	NA
4458856	8555	host	human	NA
4458859	8573	host	human	NA
4458861	8066	host	human	NA
4458863	9061	host	human	NA
4458865	7646	host	human	NA
4458877	104000	host	human	NA
4458878	80570	host	human	NA
4458879	57187	host	human	NA
4458884	83495	host	human	NA
4458886	66927	host	human	NA
4458888	62548	host	human	NA
4458889	74511	host	human	NA
4458890	74943	host	human	NA
4458891	66347	host	human	NA
4458893	86749	host	human	NA
4458895	75576	host	human	NA
4458896	70209	host	human	NA
4458900	74283	host	human	NA
4458902	72600	host	human	NA
4458907	64347	host	human	NA
4458908	62989	host	human	NA
4458910	76267	host	human	NA
4458911	61747	host	human	NA
4458913	69957	host	human	NA
4458914	62590	host	human	NA
4458916	91762	host	human	NA
4458920	69263	host	human	NA
4458922	79004	host	human	NA
4458926	63790	host	human	NA
4458927	62614	host	human	NA
4458929	53946	host	human	NA
4458930	83457	host	human	NA
4458937	70040	host	human	NA
4458939	55950	host	human	NA
4458942	62247	host	human	NA
4458943	61086	host	human	NA
4458944	103242	host	human	NA
4458946	62762	host	human	NA
4458948	66275	host	human	NA
4458951	64426	host	human	NA
4458952	59887	host	human	NA
4458955	86552	host	human	NA
4458956	57133	host	human	NA
4458957	61227	host	human	NA
4458961	67100	host	human	NA
4458966	81629	host	human	NA
4458967	60878	host	human	NA
4458969	64238	host	human	NA
4458970	66093	host	human	NA
4458971	73843	host	human	NA
4458973	76972	host	human	NA
4458977	79119	host	human	NA
4458985	59427	host	human	NA
4458986	88241	host	human	NA
4458987	81512	host	human	NA
4458988	60871	host	human	NA
4458990	63510	host	human	NA
4458992	50145	host	human	NA
4458993	69797	host	human	NA
4458995	60345	host	human	NA
4458996	69916	host	human	NA
4458998	56188	host	human	NA
4458999	44396	host	human	NA
4459000	44112	host	human	NA
4459003	60970	host	human	NA
4459004	59396	host	human	NA
4459005	58055	host	human	NA
4459006	52064	host	human	NA
4459007	88463	host	human	NA
4459009	46074	host	human	NA
4459010	74270	host	human	NA
4459013	55269	host	human	NA
4459014	25867	host	human	NA
4459016	45785	host	human	NA
4459018	73496	host	human	NA
4459021	63575	host	human	NA
4459027	91600	host	human	NA
4459028	53189	host	human	NA
4459033	40033	host	human	NA
4459034	47468	host	human	NA
4459036	48503	host	human	NA
4459037	59769	host	human	NA
4459038	91361	host	human	NA
4459043	48885	host	human	NA
4459045	54234	host	human	NA
4459046	50114	host	human	NA
4459047	56648	host	human	NA
4459048	47141	host	human	NA
4459049	84795	host	human	NA
4459050	42515	host	human	NA
4459051	44225	host	human	NA
4459054	52686	host	human	NA
4459055	53519	host	human	NA
4459056	52273	host	human	NA
4459057	77724	host	human	NA
4459060	57159	host	human	NA
4459062	43744	host	human	NA
4459064	55812	host	human	NA
4459065	80651	host	human	NA
4459068	64463	host	human	NA
4459070	50120	host	human	NA
4459072	64017	host	human	NA
4459073	82661	host	human	NA
4459074	79459	host	human	NA
4459075	83235	host	human	NA
4459076	88376	host	human	NA
4459077	91863	host	human	NA
4459078	81612	host	human	NA
4459079	92241	host	human	NA
4459080	72599	host	human	NA
4459081	53832	host	human	NA
4459082	66608	host	human	NA
4459083	70481	host	human	NA
4459084	76354	host	human	NA
4459085	74752	host	human	NA
4459086	80000	host	human	NA
4459087	70837	host	human	NA
4459089	72128	host	human	NA
4459090	62234	host	human	NA
4459091	75996	host	human	NA
4459092	73817	host	human	NA
4459093	79437	host	human	NA
4459095	70977	host	human	NA
4459096	61746	host	human	NA
4459097	68037	host	human	NA
4459098	67855	host	human	NA
4459100	60702	host	human	NA
4459101	64151	host	human	NA
4459102	91413	host	human	NA
4459104	68348	host	human	NA
4459105	69410	host	human	NA
4459106	73111	host	human	NA
4459107	75941	host	human	NA
4459109	68625	host	human	NA
4459110	69111	host	human	NA
4459113	71021	host	human	NA
4459114	65399	host	human	NA
4459115	76497	host	human	NA
4459116	72934	host	human	NA
4459119	65467	host	human	NA
4459120	106027	host	human	NA
4459121	73318	host	human	NA
4459122	87130	host	human	NA
4459123	67828	host	human	NA
4459125	66276	host	human	NA
4459126	77402	host	human	NA
4459127	80967	host	human	NA
4459128	116142	host	human	NA
4459129	97452	host	human	NA
4459130	83824	host	human	NA
4459131	73305	host	human	NA
4459132	77535	host	human	NA
4459133	68813	host	human	NA
4459135	68744	host	human	NA
4459137	131873	host	human	NA
4459139	95113	host	human	NA
4459140	73373	host	human	NA
4459141	69372	host	human	NA
4459142	77975	host	human	NA
4459143	82571	host	human	NA
4459144	83172	host	human	NA
4459145	88935	host	human	NA
4459146	74858	host	human	NA
4459147	76953	host	human	NA
4459148	7802	host	human	NA
4459149	8796	host	human	NA
4459150	12796	host	human	NA
4459151	13743	host	human	NA
4459152	15797	host	human	NA
4459153	14367	host	human	NA
4459154	13456	host	human	NA
4459155	12047	host	human	NA
4459156	12401	host	human	NA
4459157	9448	host	human	NA
4459158	9764	host	human	NA
4459159	11648	host	human	NA
4459160	13046	host	human	NA
4459161	14197	host	human	NA
4459162	15025	host	human	NA
4459163	12752	host	human	NA
4459164	11959	host	human	NA
4459165	13663	host	human	NA
4459166	11826	host	human	NA
4459167	12510	host	human	NA
4459168	15470	host	human	NA
4459169	13443	host	human	NA
4459170	7507	host	human	NA
4459171	13663	host	human	NA
4459172	10831	host	human	NA
4459173	11552	host	human	NA
4459174	11046	host	human	NA
4459175	7606	host	human	NA
4459176	12938	host	human	NA
4459177	12919	host	human	NA
4459178	13152	host	human	NA
4459179	12278	host	human	NA
4459180	10799	host	human	NA
4459181	8004	host	human	NA
4459182	10851	host	human	NA
4459183	9849	host	human	NA
4459184	11893	host	human	NA
4459185	11438	host	human	NA
4459186	12398	host	human	NA
4459187	13280	host	human	NA
4459188	14199	host	human	NA
4459189	12232	host	human	NA
4459190	11255	host	human	NA
4459191	10520	host	human	NA
4459192	8296	host	human	NA
4459193	10352	host	human	NA
4459194	11488	host	human	NA
4459195	13809	host	human	NA
4459196	10814	host	human	NA
4459197	13637	host	human	NA
4459198	10851	host	human	NA
4459199	10475	host	human	NA
4459200	10667	host	human	NA
4459201	9459	host	human	NA
4459202	14554	host	human	NA
4459203	7104	host	human	NA
4459204	11329	host	human	NA
4459205	10820	host	human	NA
4459206	14931	host	human	NA
4459207	11872	host	human	NA
4459208	12492	host	human	NA
4459209	9531	host	human	NA
4459210	11652	host	human	NA
4459211	11568	host	human	NA
4459212	15854	host	human	NA
4459213	15194	host	human	NA
4459214	7583	host	human	NA
4459215	12876	host	human	NA
4459216	12689	host	human	NA
4459217	11840	host	human	NA
4459218	11442	host	human	NA
4459219	12410	host	human	NA
4459220	11243	host	human	NA
4459221	12012	host	human	NA
4459222	13228	host	human	NA
4459223	14666	host	human	NA
4459224	10652	host	human	NA
4459225	8433	host	human	NA
4459226	12138	host	human	NA
4459227	14132	host	human	NA
4459228	11433	host	human	NA
4459229	11843	host	human	NA
4459230	10949	host	human	NA
4459231	12604	host	human	NA
4459232	11609	host	human	NA
4459233	12860	host	human	NA
4459234	11231	host	human	NA
4459235	15780	host	human	NA
4459236	7599	host	human	NA
4459237	12111	host	human	NA
4459238	11953	host	human	NA
4459239	11501	host	human	NA
4459240	13359	host	human	NA
4459241	13214	host	human	NA
4459242	11172	host	human	NA
4459243	11644	host	human	NA
4459244	12813	host	human	NA
4459245	13538	host	human	NA
4459246	13793	host	human	NA
4459248	13111	host	human	NA
4459249	13971	host	human	NA
4459250	12456	host	human	NA
4459251	12220	host	human	NA
4459252	11330	host	human	NA
4459253	11675	host	human	NA
4459254	11953	host	human	NA
4459255	14626	host	human	NA
4459256	13621	host	human	NA
4459257	9769	host	human	NA
4459258	8319	host	human	NA
4459259	13736	host	human	NA
4459260	13092	host	human	NA
4459261	12899	host	human	NA
4459262	11955	host	human	NA
4459263	11674	host	human	NA
4459264	11139	host	human	NA
4459265	12247	host	human	NA
4459266	12700	host	human	NA
4459267	11917	host	human	NA
4459268	15468	host	human	NA
4459269	8067	host	human	NA
4459270	10885	host	human	NA
4459271	11057	host	human	NA
4459272	15414	host	human	NA
4459273	11403	host	human	NA
4459274	13504	host	human	NA
4459275	12719	host	human	NA
4459276	11356	host	human	NA
4459277	11579	host	human	NA
4459278	13736	host	human	NA
4459279	12366	host	human	NA
4459280	8340	host	human	NA
4459281	11397	host	human	NA
4459282	10501	host	human	NA
4459283	13373	host	human	NA
4459284	11503	host	human	NA
4459285	13438	host	human	NA
4459286	10885	host	human	NA
4459287	12406	host	human	NA
4459288	10426	host	human	NA
4459289	10278	host	human	NA
4459290	13251	host	human	NA
4459291	6328	host	human	NA
4459292	10583	host	human	NA
4459293	10344	host	human	NA
4459294	11358	host	human	NA
4459295	11315	host	human	NA
4459296	9595	host	human	NA
4459297	9641	host	human	NA
4459298	9675	host	human	NA
4459299	13273	host	human	NA
4459300	12876	host	human	NA
4459301	10535	host	human	NA
4459302	8109	host	human	NA
4459303	10446	host	human	NA
4459304	11445	host	human	NA
4459305	9304	host	human	NA
4459306	9520	host	human	NA
4459307	9960	host	human	NA
4459308	9580	host	human	NA
4459309	11300	host	human	NA
4459310	10763	host	human	NA
4459311	12230	host	human	NA
4459312	10472	host	human	NA
4459313	9754	host	human	NA
4459314	9587	host	human	NA
4459315	12278	host	human	NA
4459316	9767	host	human	NA
4459317	10216	host	human	NA
4459318	11007	host	human	NA
4459319	10134	host	human	NA
4459320	10841	host	human	NA
4459321	11407	host	human	NA
4459322	13342	host	human	NA
4459323	11331	host	human	NA
4459324	8164	host	human	NA
4459325	11624	host	human	NA
4459326	10571	host	human	NA
4459327	13554	host	human	NA
4459328	6713	host	human	NA
4459329	9627	host	human	NA
4459330	10455	host	human	NA
4459331	12702	host	human	NA
4459332	9535	host	human	NA
4459333	9721	host	human	NA
4459334	9013	host	human	NA
4459335	6270	host	human	NA
4459336	10051	host	human	NA
4459337	11046	host	human	NA
4459338	14747	host	human	NA
4459339	10537	host	human	NA
4459340	12682	host	human	NA
4459341	13118	host	human	NA
4459342	13609	host	human	NA
4459343	11158	host	human	NA
4459344	12885	host	human	NA
4459345	10938	host	human	NA
4459347	11804	host	human	NA
4459348	9711	host	human	NA
4459349	12803	host	human	NA
4459350	9848	host	human	NA
4459351	9526	host	human	NA
4459352	11944	host	human	NA
4459353	13856	host	human	NA
4459354	7107	host	human	NA
4459355	7855	host	human	NA
4459357	6430	host	human	NA
4459359	7302	host	human	NA
4459360	6640	host	human	NA
4459361	7512	host	human	NA
4459362	7046	host	human	NA
4459363	6030	host	human	NA
4459364	7454	host	human	NA
4459365	7256	host	human	NA
4459366	10927	host	human	NA
4459367	9055	host	human	NA
4459368	8289	host	human	NA
4459369	8022	host	human	NA
4459371	7167	host	human	NA
4459372	6709	host	human	NA
4459373	7293	host	human	NA
4459374	8724	host	human	NA
4459376	7187	host	human	NA
4459377	8029	host	human	NA
4459379	7677	host	human	NA
4459380	6515	host	human	NA
4459381	9076	host	human	NA
4459383	7863	host	human	NA
4459384	8076	host	human	NA
4459385	7573	host	human	NA
4459386	7089	host	human	NA
4459387	7636	host	human	NA
4459388	7099	host	human	NA
4459389	8824	host	human	NA
4459390	7459	host	human	NA
4459391	9568	host	human	NA
4459392	8161	host	human	NA
4459394	7544	host	human	NA
4459396	9306	host	human	NA
4459398	7238	host	human	NA
4459399	6621	host	human	NA
4459400	8932	host	human	NA
4459401	7721	host	human	NA
4459404	7586	host	human	NA
4459405	7154	host	human	NA
4459406	8477	host	human	NA
4459408	9449	host	human	NA
4459409	8921	host	human	NA
4459410	12909	host	human	NA
4459411	11713	host	human	NA
4459412	12515	host	human	NA
4459413	53750	host	human	NA
4459414	41712	host	human	NA
4459415	51258	host	human	NA
4459416	54840	host	human	NA
4459417	57965	host	human	NA
4459418	60692	host	human	NA
4459419	57317	host	human	NA
4459420	53002	host	human	NA
4459421	44805	host	human	NA
4459422	56233	host	human	NA
4459423	56835	host	human	NA
4459424	38149	host	human	NA
4459425	60779	host	human	NA
4459426	60238	host	human	NA
4459427	68135	host	human	NA
4459428	60601	host	human	NA
4459429	46754	host	human	NA
4459430	49199	host	human	NA
4459431	47927	host	human	NA
4459432	62015	host	human	NA
4459433	58597	host	human	NA
4459434	52014	host	human	NA
4459435	51525	host	human	NA
4459436	48816	host	human	NA
4459437	59508	host	human	NA
4459438	47051	host	human	NA
4459439	48085	host	human	NA
4459440	47545	host	human	NA
4459441	68587	host	human	NA
4459442	59466	host	human	NA
4459443	46496	host	human	NA
4459444	49731	host	human	NA
4459445	45917	host	human	NA
4459446	32696	host	human	NA
4459447	46489	host	human	NA
4459448	47476	host	human	NA
4459449	44363	host	human	NA
4459450	41331	host	human	NA
4459451	56997	host	human	NA
4459452	53838	host	human	NA
4459453	47502	host	human	NA
4459454	58455	host	human	NA
4459455	47988	host	human	NA
4459456	44902	host	human	NA
4459457	37193	host	human	NA
4459458	48143	host	human	NA
4459459	39168	host	human	NA
4459460	48177	host	human	NA
4459461	53850	host	human	NA
4459462	46915	host	human	NA
4459463	42467	host	human	NA
4459464	42284	host	human	NA
4459465	49283	host	human	NA
4459466	46662	host	human	NA
4459467	42960	host	human	NA
4459468	43888	host	human	NA
4459469	46268	host	human	NA
4459470	42993	host	human	NA
4459471	48434	host	human	NA
4459472	44481	host	human	NA
4459473	46139	host	human	NA
4459474	45260	host	human	NA
4459475	53850	host	human	NA
4459476	43741	host	human	NA
4459477	51065	host	human	NA
4459478	47441	host	human	NA
4459479	52240	host	human	NA
4459480	43267	host	human	NA
4459481	45442	host	human	NA
4459482	51350	host	human	NA
4459483	46887	host	human	NA
4459484	42502	host	human	NA
4459485	45433	host	human	NA
4459486	43105	host	human	NA
4459487	41951	host	human	NA
4459488	40417	host	human	NA
4459489	51437	host	human	NA
4459490	60226	host	human	NA
4459491	43194	host	human	NA
4459492	78169	host	human	NA
4459493	42123	host	human	NA
4459494	47663	host	human	NA
4459495	56084	host	human	NA
4459496	46380	host	human	NA
4459497	64306	host	human	NA
4459498	43382	host	human	NA
4459499	47948	host	human	NA
4459500	41207	host	human	NA
4459501	56134	host	human	NA
4459502	48172	host	human	NA
4459503	40779	host	human	NA
4459504	53241	host	human	NA
4459505	49593	host	human	NA
4459506	50236	host	human	NA
4459507	45360	host	human	NA
4459508	44620	host	human	NA
4459509	49102	host	human	NA
4459510	49358	host	human	NA
4459511	40983	host	human	NA
4459512	56560	host	human	NA
4459513	61120	host	human	NA
4459514	46798	host	human	NA
4459515	48965	host	human	NA
4459516	40242	host	human	NA
4459517	41091	host	human	NA
4459518	37278	host	human	NA
4459519	42118	host	human	NA
4459520	43114	host	human	NA
4459521	45939	host	human	NA
4459522	39544	host	human	NA
4459523	45055	host	human	NA
4459524	45022	host	human	NA
4459525	46677	host	human	NA
4459526	43311	host	human	NA
4459527	44388	host	human	NA
4459528	45840	host	human	NA
4459529	43989	host	human	NA
4459530	48453	host	human	NA
4459531	41316	host	human	NA
4459532	46533	host	human	NA
4459533	42924	host	human	NA
4459534	38675	host	human	NA
4459535	42201	host	human	NA
4459536	43952	host	human	NA
4459537	49370	host	human	NA
4459538	41705	host	human	NA
4459539	48082	host	human	NA
4459540	45179	host	human	NA
4459541	52338	host	human	NA
4459542	41793	host	human	NA
4459543	35638	host	human	NA
4459544	57019	host	human	NA
4459545	42679	host	human	NA
4459546	43657	host	human	NA
4459547	44285	host	human	NA
4459548	51732	host	human	NA
4459549	43872	host	human	NA
4459550	46438	host	human	NA
4459551	46288	host	human	NA
4459552	41426	host	human	NA
4459553	38328	host	human	NA
4459554	43051	host	human	NA
4459555	44438	host	human	NA
4459556	41446	host	human	NA
4459557	46213	host	human	NA
4459558	38563	host	human	NA
4459559	45731	host	human	NA
4459560	47284	host	human	NA
4459561	44320	host	human	NA
4459562	42532	host	human	NA
4459563	48111	host	human	NA
4459564	40700	host	human	NA
4459565	45928	host	human	NA
4459566	42506	host	human	NA
4459567	44204	host	human	NA
4459568	70166	host	human	NA
4459569	43946	host	human	NA
4459570	47459	host	human	NA
4459571	39938	host	human	NA
4459572	46784	host	human	NA
4459573	39256	host	human	NA
4459574	41626	host	human	NA
4459575	36541	host	human	NA
4459576	43102	host	human	NA
4459577	40031	host	human	NA
4459578	41121	host	human	NA
4459579	41210	host	human	NA
4459580	44856	host	human	NA
4459581	46464	host	human	NA
4459582	39212	host	human	NA
4459583	43940	host	human	NA
4459584	40738	host	human	NA
4459585	40107	host	human	NA
4459586	41236	host	human	NA
4459587	48228	host	human	NA
4459588	40529	host	human	NA
4459589	40899	host	human	NA
4459590	37613	host	human	NA
4459591	39983	host	human	NA
4459592	45704	host	human	NA
4459593	38848	host	human	NA
4459594	41522	host	human	NA
4459595	43002	host	human	NA
4459596	37939	host	human	NA
4459597	44764	host	human	NA
4459598	40106	host	human	NA
4459599	42366	host	human	NA
4459600	37502	host	human	NA
4459601	40274	host	human	NA
4459602	27604	host	human	NA
4459603	44447	host	human	NA
4459604	42053	host	human	NA
4459605	40550	host	human	NA
4459606	41628	host	human	NA
4459607	45881	host	human	NA
4459608	45219	host	human	NA
4459609	39661	host	human	NA
4459610	51172	host	human	NA
4459611	44210	host	human	NA
4459612	45627	host	human	NA
4459613	44377	host	human	NA
4459614	40743	host	human	NA
4459615	47342	host	human	NA
4459616	42741	host	human	NA
4459617	42891	host	human	NA
4459618	46181	host	human	NA
4459619	42762	host	human	NA
4459620	39989	host	human	NA
4459621	44510	host	human	NA
4459622	54694	host	human	NA
4459623	43372	host	human	NA
4459624	44268	host	human	NA
4459625	41330	host	human	NA
4459626	44557	host	human	NA
4459627	46303	host	human	NA
4459628	42616	host	human	NA
4459629	40419	host	human	NA
4459630	44158	host	human	NA
4459631	48061	host	human	NA
4459632	45571	host	human	NA
4459633	42990	host	human	NA
4459634	49386	host	human	NA
4459635	43827	host	human	NA
4459636	42965	host	human	NA
4459637	41182	host	human	NA
4459638	43401	host	human	NA
4459639	43220	host	human	NA
4459640	43811	host	human	NA
4459641	57046	host	human	NA
4459642	43705	host	human	NA
4459643	44163	host	human	NA
4459644	42620	host	human	NA
4459645	41127	host	human	NA
4459646	44136	host	human	NA
4459647	47727	host	human	NA
4459648	43078	host	human	NA
4459649	47842	host	human	NA
4459650	43207	host	human	NA
4459651	44155	host	human	NA
4459652	53969	host	human	NA
4459653	41407	host	human	NA
4459654	44038	host	human	NA
4459655	50390	host	human	NA
4459656	52570	host	human	NA
4459657	48497	host	human	NA
4459658	45763	host	human	NA
4459659	47751	host	human	NA
4459660	45547	host	human	NA
4459661	49621	host	human	NA
4459662	43543	host	human	NA
4459663	51538	host	human	NA
4459664	50199	host	human	NA
4459665	40223	host	human	NA
4459666	38320	host	human	NA
4459667	39308	host	human	NA
4459668	39684	host	human	NA
4459669	40805	host	human	NA
4459670	49137	host	human	NA
4459671	45982	host	human	NA
4459672	40830	host	human	NA
4459673	40450	host	human	NA
4459674	45831	host	human	NA
4459675	30233	host	human	NA
4459676	39482	host	human	NA
4459677	40362	host	human	NA
4459678	39420	host	human	NA
4459679	39367	host	human	NA
4459680	41805	host	human	NA
4459681	43079	host	human	NA
4459682	39928	host	human	NA
4459683	36904	host	human	NA
4459684	43606	host	human	NA
4459685	33548	host	human	NA
4459686	47195	host	human	NA
4459687	35545	host	human	NA
4459688	46490	host	human	NA
4459689	41984	host	human	NA
4459691	48919	host	human	NA
4459692	52230	host	human	NA
4459693	54520	host	human	NA
4459694	40307	host	human	NA
4459695	44449	host	human	NA
4459696	32805	host	human	NA
4459697	48811	host	human	NA
4459698	41600	host	human	NA
4459699	44583	host	human	NA
4459700	40198	host	human	NA
4459701	48411	host	human	NA
4459702	37925	host	human	NA
4459703	35577	host	human	NA
4459704	46622	host	human	NA
4459705	40519	host	human	NA
4459706	38106	host	human	NA
4459707	38450	host	human	NA
4459708	42507	host	human	NA
4459709	40408	host	human	NA
4459710	41379	host	human	NA
4459711	42901	host	human	NA
4459712	36061	host	human	NA
4459713	64637	host	human	NA
4459714	45377	host	human	NA
4459715	50055	host	human	NA
4459716	44004	host	human	NA
4459717	40000	host	human	NA
4459718	43174	host	human	NA
4459719	50617	host	human	NA
4459720	41306	host	human	NA
4459721	38734	host	human	NA
4459722	39235	host	human	NA
4459723	42603	host	human	NA
4459724	49994	host	human	NA
4459725	49679	host	human	NA
4459726	48085	host	human	NA
4459727	50374	host	human	NA
4459728	36968	host	human	NA
4459729	44241	host	human	NA
4459730	45288	host	human	NA
4459731	44600	host	human	NA
4459732	42734	host	human	NA
4459733	56098	host	human	NA
4459734	58127	host	human	NA
4459735	58748	host	human	NA
4460689	135538	water	extreme	_normosaline
4460690	118348	water	extreme	_normosaline
4461702	6130	host	human	gut
4461708	8055	host	human	gut
4461711	6239	host	human	gut
4461717	7339	host	human	gut
4461718	6607	host	human	gut
4461723	6977	host	human	gut
4461725	9767	host	human	gut
4461726	9368	host	human	gut
4461727	9633	host	human	gut
4461728	12971	host	human	gut
4461731	13851	host	human	gut
4461732	15786	host	human	gut
4461792	141553	host	human	vagina
4465489	122703	sediment	marine	NA
4465490	127356	sediment	marine	NA
4465491	144700	sediment	marine	NA
4467995	49618	biofilm	cave	mat
4468686	332337	soil	tundra	NA
4468688	61692	soil	tundra	NA
4468689	13945	soil	tundra	NA
4468690	9276	soil	tundra	NA
4468693	59221	soil	tundra	NA
4468694	30633	soil	tundra	NA
4468695	33208	soil	tundra	NA
4468696	132396	soil	tundra	NA
4468697	32347	soil	tundra	NA
4468698	28329	soil	tundra	NA
4468699	35276	soil	tundra	NA
4468700	19624	soil	tundra	NA
4468701	6910	soil	tundra	NA
4468702	55262	soil	tundra	NA
4468703	66713	soil	tundra	NA
4468704	65279	soil	tundra	NA
4468705	13747	soil	tundra	NA
4468707	10416	soil	tundra	NA
4468708	13025	soil	tundra	NA
4468709	22586	soil	tundra	NA
4468710	7987	soil	tundra	NA
4468711	24752	soil	tundra	NA
4468712	186088	soil	tundra	NA
4468713	16750	soil	tundra	NA
4468715	36137	soil	tundra	NA
4468716	6017	soil	tundra	NA
4468717	41402	soil	tundra	NA
4468718	56508	soil	tundra	NA
4468719	31002	soil	tundra	NA
4468720	20614	soil	tundra	NA
4468721	13397	soil	tundra	NA
4468722	76586	soil	tundra	NA
4468723	24878	soil	tundra	NA
4468724	23150	soil	tundra	NA
4468725	6926	soil	tundra	NA
4468726	8987	soil	tundra	NA
4468727	8175	soil	tundra	NA
4468728	36134	soil	tundra	NA
4468729	21120	soil	tundra	NA
4468730	36401	soil	tundra	NA
4468731	33202	soil	tundra	NA
4468733	244403	soil	tundra	NA
4468735	46607	soil	tundra	NA
4468736	26051	soil	tundra	NA
4470937	155593	water	marine	NA
4470954	362640	water	marine	NA
4471952	575757	host	animal	NA
4471953	1652488	host	animal	NA
4471954	725916	host	animal	NA
4471955	848073	host	animal	NA
4471956	424944	host	animal	NA
4471957	1408777	host	animal	NA
4471958	1305935	host	animal	NA
4471959	879898	host	animal	NA
4471960	806472	host	animal	NA
4471961	1006884	host	animal	NA
4471962	1195591	host	animal	NA
4471963	749110	host	animal	NA
4471964	905619	host	animal	NA
4471965	928856	host	animal	NA
4471966	1063904	host	animal	NA
4471968	712873	host	animal	NA
4471969	985754	host	animal	NA
4471970	976495	host	animal	NA
4471971	852442	host	animal	NA
4471972	1239858	host	animal	NA
4471973	865725	host	animal	NA
4471974	995946	host	animal	NA
4471975	892482	host	animal	NA
4471976	947940	host	animal	NA
4471977	23555	host	animal	NA
4471978	338944	host	animal	NA
4471979	421279	host	animal	NA
4471980	466105	host	animal	NA
4471981	358061	host	animal	NA
4471982	738341	host	animal	NA
4471983	269779	host	animal	NA
4471984	243717	host	animal	NA
4471985	405549	host	animal	NA
4471986	417865	host	animal	NA
4471987	390262	host	animal	NA
4471988	505693	host	animal	NA
4471989	564162	host	animal	NA
4471990	607152	host	animal	NA
4471991	678894	host	animal	NA
4471992	406422	host	animal	NA
4471993	580927	host	animal	NA
4471994	494229	host	animal	NA
4471995	589654	host	animal	NA
4471996	551726	host	animal	NA
4471997	281634	host	animal	NA
4471998	489144	host	animal	NA
4474273	7232	host	other	NA
4474275	17725	host	other	NA
4474276	13202	host	other	NA
4474279	12872	host	other	NA
4475224	6834	host	human	lung
4475234	10531	host	human	lung
4475235	6803	host	human	lung
4476297	6259	host	other	NA
4476299	8134	host	other	NA
4476305	10669	host	other	NA
4476424	6952	host	other	NA
4476425	30285	host	other	NA
4476426	12508	host	other	NA
4476427	7613	host	other	NA
4476428	8275	host	other	NA
4477674	56324	wastewater	treatment_plant	NA
4478917	6942	soil	forest	NA
4478918	7736	soil	forest	NA
4478921	9267	soil	forest	NA
4478922	10309	soil	forest	NA
4478923	6766	soil	forest	NA
4478925	11317	soil	forest	NA
4478926	11220	soil	forest	NA
4478927	6020	soil	forest	NA
4478928	13000	soil	forest	NA
4478929	9505	soil	forest	NA
4478944	6396	soil	forest	NA
4479287	7055	soil	forest	NA
4479288	7265	soil	forest	NA
4479294	10278	soil	forest	NA
4479295	9841	soil	forest	NA
4479790	48433	air	indoor	personal_household
4479791	38217	air	indoor	personal_household
4479792	7554	air	indoor	personal_household
4480463	121151	host	animal	NA
4480464	9195	water	undef	NA
4481551	7117	sediment	freshwater	mangrove
4481552	6382	sediment	freshwater	mangrove
4486548	6133	host	human	gut
4486551	6260	host	human	gut
4486554	7655	host	human	gut
4486555	7327	host	human	gut
4486556	7177	host	human	gut
4486557	6806	host	human	gut
4486558	9773	host	human	gut
4486563	6505	host	human	gut
4486565	6882	host	human	gut
4486566	7036	host	human	gut
4486570	6907	host	human	gut
4486583	6246	host	human	gut
4486585	8657	host	human	gut
4486586	6019	host	human	gut
4486588	6095	host	human	gut
4486589	7125	host	human	gut
4486590	6497	host	human	gut
4486591	9716	host	human	gut
4486593	8016	host	human	gut
4486594	6024	host	human	gut
4486595	6735	host	human	gut
4486597	6329	host	human	gut
4487042	684853	water	freshwater	lake
4487226	7033	host	human	oral
4487228	6155	host	human	oral
4487229	8077	host	human	oral
4487230	7469	host	human	oral
4487247	8928	host	human	oral
4487248	6644	host	human	oral
4487649	8182	water	marine	NA
4487650	15111	water	marine	NA
4487651	12844	water	marine	NA
4487690	9550	host	human	gut
4488542	6179	host	human	oral
4489241	200170	host	organism	coral_reef
4489242	89304	host	organism	coral_reef
4489243	100049	host	organism	coral_reef
4489285	168679	host	organism	coral_reef
4489293	97817	host	organism	coral_reef
4489296	111817	host	organism	coral_reef
4489297	18433	host	organism	coral_reef
4489302	196930	host	organism	coral_reef
4490254	8158	host	animal	mammal
4490261	6076	host	animal	mammal
4490268	6979	host	animal	mammal
4490274	8529	host	animal	mammal
4490275	6728	host	animal	mammal
4490277	32453	host	animal	mammal
4490278	17202	host	animal	mammal
4490279	15277	host	animal	mammal
4490280	6087	host	animal	mammal
4491446	624040	host	animal	livestock
4491447	220065	host	animal	livestock
4491448	127040	host	animal	livestock
4491449	224208	host	animal	livestock
4491752	22927372	wastewater	undef	NA
4491801	20351357	wastewater	undef	NA
4491802	16486093	wastewater	undef	NA
4491804	12360097	wastewater	undef	NA
4491805	18727830	wastewater	undef	NA
4491808	17611019	wastewater	undef	NA
4491810	16714555	wastewater	undef	NA
4491813	19825329	wastewater	undef	NA
4492829	20238	host	animal	mammal
4492971	22697	host	animal	mammal
4492980	8242	air	indoor	household
4492983	8733	air	indoor	household
4492985	18831	air	indoor	household
4492986	9226	air	indoor	household
4492987	6922	air	indoor	household
4492989	6076	air	indoor	household
4492992	7254	air	indoor	household
4494665	7094	host	human	gut
4494666	7483	host	human	gut
4494667	17538	host	human	gut
4494668	11349	host	human	gut
4494669	18983	host	human	gut
4494671	13298	host	human	gut
4494672	11006	host	human	gut
4494673	18558	host	human	gut
4494674	22270	host	human	gut
4494675	20228	host	human	gut
4494676	13942	host	human	gut
4494677	16943	host	human	gut
4494678	19336	host	human	gut
4494679	21160	host	human	gut
4494680	18328	host	human	gut
4494681	13010	host	human	gut
4494682	20035	host	human	gut
4494683	9646	host	human	gut
4494684	20577	host	human	gut
4494685	22493	host	human	gut
4494686	14044	host	human	gut
4494687	20421	host	human	gut
4494688	12530	host	human	gut
4494690	17613	host	human	gut
4494691	15197	host	human	gut
4494692	15269	host	human	gut
4494693	18656	host	human	gut
4494694	15617	host	human	gut
4494695	20326	host	human	gut
4494696	19205	host	human	gut
4494697	7970	host	human	gut
4494698	19279	host	human	gut
4494699	6807	host	human	gut
4494700	19614	host	human	gut
4494701	13836	host	human	gut
4494702	10509	host	human	gut
4494703	11475	host	human	gut
4494704	11847	host	human	gut
4494705	10463	host	human	gut
4494706	14842	host	human	gut
4494707	12977	host	human	gut
4494708	12748	host	human	gut
4494710	17733	host	human	gut
4494711	12174	host	human	gut
4494712	12794	host	human	gut
4494713	16655	host	human	gut
4494714	9818	host	human	gut
4494715	13675	host	human	gut
4494716	8484	host	human	gut
4494717	7400	host	human	gut
4494718	7518	host	human	gut
4494719	9291	host	human	gut
4494720	10239	host	human	gut
4494722	8925	host	human	gut
4494723	13039	host	human	gut
4494724	19238	host	human	gut
4494725	6128	host	human	gut
4494726	10087	host	human	gut
4494727	10628	host	human	gut
4494749	18171	host	aquatic_organisms	NA
4494750	8051	host	aquatic_organisms	NA
4494751	8748	water	marine	bathypelagic
4495052	13019	host	human	gut
4495053	16899	host	human	gut
4495054	18056	host	human	gut
4495055	30685	host	human	gut
4495056	28818	host	human	gut
4495057	28812	host	human	gut
4495058	29474	host	human	gut
4495059	33487	host	human	gut
4495060	29427	host	human	gut
4495061	30835	host	human	gut
4495062	27095	host	human	gut
4495063	16923	host	human	gut
4495064	15762	host	human	gut
4495065	30046	host	human	gut
4495066	27551	host	human	gut
4495067	16688	host	human	gut
4495068	18669	host	human	gut
4495069	32549	host	human	gut
4495070	15216	host	human	gut
4495071	30516	host	human	gut
4495072	24294	host	human	gut
4495073	40066	host	human	gut
4495074	30364	host	human	gut
4495075	34730	host	human	gut
4495076	17645	host	human	gut
4495077	34037	host	human	gut
4495078	28917	host	human	gut
4495079	26835	host	human	gut
4495080	30976	host	human	gut
4495081	21723	host	human	gut
4495082	26198	host	human	gut
4495083	28819	host	human	gut
4495084	36683	host	human	gut
4495085	34085	host	human	gut
4495086	33273	host	human	gut
4495087	19978	host	human	gut
4495088	28231	host	human	gut
4495089	32620	host	human	gut
4495090	35902	host	human	gut
4495091	15400	host	human	gut
4495092	21992	host	human	gut
4495093	35346	host	human	gut
4495094	18416	host	human	gut
4495095	19216	host	human	gut
4495096	27311	host	human	gut
4495097	15002	host	human	gut
4495098	16884	host	human	gut
4495099	18827	host	human	gut
4495100	17592	host	human	gut
4495101	26058	host	human	gut
4495102	26776	host	human	gut
4495103	28614	host	human	gut
4495104	26914	host	human	gut
4495105	18120	host	human	gut
4495106	19125	host	human	gut
4495107	27064	host	human	gut
4495108	19025	host	human	gut
4495109	26729	host	human	gut
4495110	29747	host	human	gut
4495111	24721	host	human	gut
4495112	30895	host	human	gut
4495113	18781	host	human	gut
4495114	22708	host	human	gut
4495115	23006	host	human	gut
4495116	24883	host	human	gut
4495117	31208	host	human	gut
4495118	20571	host	human	gut
4495119	14108	host	human	gut
4495120	21621	host	human	gut
4495121	14621	host	human	gut
4495122	25657	host	human	gut
4495123	25891	host	human	gut
4495124	32299	host	human	gut
4495125	27204	host	human	gut
4495126	29120	host	human	gut
4495127	19560	host	human	gut
4495128	10145	host	human	gut
4495129	21733	host	human	gut
4495130	18587	host	human	gut
4495131	28244	host	human	gut
4495132	28968	host	human	gut
4495133	20766	host	human	gut
4495134	20053	host	human	gut
4495135	18547	host	human	gut
4495136	20190	host	human	gut
4495137	19960	host	human	gut
4495138	55337	host	human	gut
4495139	48918	host	human	gut
4495140	53355	host	human	gut
4495141	24604	host	human	gut
4495142	54477	host	human	gut
4495143	51076	host	human	gut
4495144	57431	host	human	gut
4495145	51860	host	human	gut
4495146	8151	host	human	gut
4495147	25524	host	human	gut
4495148	60365	host	human	gut
4495149	45195	host	human	gut
4495150	21129	host	human	gut
4495151	25194	host	human	gut
4495152	54815	host	human	gut
4495153	48256	host	human	gut
4495154	44796	host	human	gut
4495155	24064	host	human	gut
4495156	21370	host	human	gut
4495157	25193	host	human	gut
4495158	24394	host	human	gut
4495159	40570	host	human	gut
4495160	18735	host	human	gut
4495161	48492	host	human	gut
4495162	59517	host	human	gut
4495163	49604	host	human	gut
4495164	53241	host	human	gut
4495165	18565	host	human	gut
4495166	28718	host	human	gut
4495167	24684	host	human	gut
4495168	27833	host	human	gut
4495169	30786	host	human	gut
4495170	28951	host	human	gut
4495171	28461	host	human	gut
4495172	28078	host	human	gut
4495173	27849	host	human	gut
4495174	29631	host	human	gut
4495175	19439	host	human	gut
4495176	26175	host	human	gut
4495177	24522	host	human	gut
4495178	27539	host	human	gut
4495179	26435	host	human	gut
4495180	26445	host	human	gut
4495181	28700	host	human	gut
4495182	28562	host	human	gut
4495183	46711	host	human	gut
4495184	52912	host	human	gut
4495185	57836	host	human	gut
4495186	60937	host	human	gut
4495187	26833	host	human	gut
4495188	63742	host	human	gut
4495189	28511	host	human	gut
4495190	35870	host	human	gut
4495191	31285	host	human	gut
4495192	29895	host	human	gut
4495193	27244	host	human	gut
4495194	29821	host	human	gut
4495195	22255	host	human	gut
4495196	26812	host	human	gut
4495197	25388	host	human	gut
4495198	25355	host	human	gut
4495199	25866	host	human	gut
4495200	29292	host	human	gut
4495201	27769	host	human	gut
4495202	31967	host	human	gut
4495203	25113	host	human	gut
4495204	31471	host	human	gut
4495205	29777	host	human	gut
4495206	31971	host	human	gut
4495207	28508	host	human	gut
4495208	29950	host	human	gut
4495209	30581	host	human	gut
4495210	31700	host	human	gut
4495211	27982	host	human	gut
4495212	24301	host	human	gut
4495213	24867	host	human	gut
4495214	11476	host	human	gut
4495215	16056	host	human	gut
4495216	15803	host	human	gut
4495217	11670	host	human	gut
4495218	14370	host	human	gut
4495219	18524	host	human	gut
4495220	17023	host	human	gut
4495221	16552	host	human	gut
4495222	22827	host	human	gut
4495223	16449	host	human	gut
4495224	19395	host	human	gut
4495225	29679	host	human	gut
4495226	24840	host	human	gut
4495227	27789	host	human	gut
4495228	26894	host	human	gut
4495528	13708	host	human	gut
4495529	104826	host	human	gut
4495530	8985	host	human	gut
4495531	14041	host	human	gut
4495532	17308	host	human	gut
4495533	12651	host	human	gut
4495534	7525	host	human	gut
4495535	47648	host	human	gut
4495536	26304	host	human	gut
4495537	68915	host	human	gut
4495538	36976	host	human	gut
4495539	134922	host	human	gut
4495540	41300	host	human	gut
4495541	50968	host	human	gut
4495542	33162	host	human	gut
4495543	62055	host	human	gut
4495544	33326	host	human	gut
4495545	32734	host	human	gut
4495546	39151	host	human	gut
4495547	60705	host	human	gut
4495548	68276	host	human	gut
4495549	51396	host	human	gut
4495550	46710	host	human	gut
4495551	76976	host	human	gut
4495552	55668	host	human	gut
4495553	35206	host	human	gut
4495554	72961	host	human	gut
4495555	41626	host	human	gut
4495556	47362	host	human	gut
4495557	39644	host	human	gut
4495558	47693	host	human	gut
4495559	34671	host	human	gut
4495560	48519	host	human	gut
4495561	174841	host	human	gut
4495562	49862	host	human	gut
4495563	41767	host	human	gut
4495564	61654	host	human	gut
4495565	76787	host	human	gut
4495566	52190	host	human	gut
4495567	99021	host	human	gut
4495568	95764	host	human	gut
4495569	56207	host	human	gut
4495570	35901	host	human	gut
4495571	31463	host	human	gut
4495572	114410	host	human	gut
4495573	41165	host	human	gut
4495574	67551	host	human	gut
4495575	48029	host	human	gut
4495576	61993	host	human	gut
4495577	136648	host	human	gut
4495578	58880	host	human	gut
4495579	68727	host	human	gut
4495580	43552	host	human	gut
4495581	71676	host	human	gut
4495582	72295	host	human	gut
4495583	71744	host	human	gut
4495584	66498	host	human	gut
4495585	13197	host	human	gut
4495586	66801	host	human	gut
4495587	26882	host	human	gut
4495588	187697	host	human	gut
4495589	66667	host	human	gut
4495590	66012	host	human	gut
4495591	71328	host	human	gut
4495592	64689	host	human	gut
4495593	64536	host	human	gut
4495594	60308	host	human	gut
4495595	116408	host	human	gut
4495596	39324	host	human	gut
4495597	86816	host	human	gut
4495598	57180	host	human	gut
4495599	57317	host	human	gut
4495600	76418	host	human	gut
4495601	49169	host	human	gut
4495602	80734	host	human	gut
4495603	74633	host	human	gut
4495604	77663	host	human	gut
4495605	64934	host	human	gut
4495606	60611	host	human	gut
4495607	70555	host	human	gut
4495608	79068	host	human	gut
4495609	91713	host	human	gut
4495610	144849	host	human	gut
4495611	58696	host	human	gut
4495612	66049	host	human	gut
4495613	73305	host	human	gut
4495614	66901	host	human	gut
4495615	177139	host	human	gut
4495616	69194	host	human	gut
4495617	73916	host	human	gut
4495618	72604	host	human	gut
4495619	64343	host	human	gut
4495620	62078	host	human	gut
4495621	32915	host	human	gut
4495622	63620	host	human	gut
4495623	67311	host	human	gut
4495624	66538	host	human	gut
4495625	66984	host	human	gut
4495626	135917	host	human	gut
4495627	62346	host	human	gut
4495628	61279	host	human	gut
4495629	86911	host	human	gut
4495630	70837	host	human	gut
4495631	22571	host	human	gut
4495632	101086	host	human	gut
4495633	73658	host	human	gut
4495634	80260	host	human	gut
4495635	75578	host	human	gut
4495636	63078	host	human	gut
4495637	71662	host	human	gut
4495638	84426	host	human	gut
4495639	92628	host	human	gut
4495640	85279	host	human	gut
4495641	77454	host	human	gut
4495642	76331	host	human	gut
4495643	91633	host	human	gut
4495644	80811	host	human	gut
4495645	89297	host	human	gut
4495646	79832	host	human	gut
4495647	98872	host	human	gut
4495648	112779	host	human	gut
4495649	102757	host	human	gut
4495650	168415	host	human	gut
4495651	76758	host	human	gut
4495652	116214	host	human	gut
4495653	80292	host	human	gut
4495654	60848	host	human	gut
4495655	90989	host	human	gut
4495656	83537	host	human	gut
4495657	86128	host	human	gut
4495658	105302	host	human	gut
4495659	85438	host	human	gut
4495660	47865	host	human	gut
4495661	43916	host	human	gut
4495662	40344	host	human	gut
4495663	43258	host	human	gut
4495664	107056	host	human	gut
4495665	73579	host	human	gut
4495666	107296	host	human	gut
4495667	88280	host	human	gut
4495668	36534	host	human	gut
4495669	46645	host	human	gut
4495670	94251	host	human	gut
4495671	34013	host	human	gut
4495672	98946	host	human	gut
4495673	16556	host	human	gut
4495674	133101	host	human	gut
4495675	28577	host	human	gut
4495676	116151	host	human	gut
4495677	91045	host	human	gut
4495678	107631	host	human	gut
4495679	41877	host	human	gut
4495680	32624	host	human	gut
4495681	142221	host	human	gut
4495682	48244	host	human	gut
4495683	188048	host	human	gut
4495684	17803	host	human	gut
4495685	20971	host	human	gut
4495686	107132	host	human	gut
4495687	109594	host	human	gut
4495688	66638	host	human	gut
4495689	8778	host	human	gut
4495690	13525	host	human	gut
4495691	11639	host	human	gut
4495692	13709	host	human	gut
4495693	12932	host	human	gut
4495694	10599	host	human	gut
4495695	13894	host	human	gut
4495696	17212	host	human	gut
4495697	133255	host	human	gut
4495698	10321	host	human	gut
4495699	22744	host	human	gut
4495700	15991	host	human	gut
4495701	12927	host	human	gut
4495702	12862	host	human	gut
4495703	11339	host	human	gut
4495705	14673	host	human	gut
4495706	18680	host	human	gut
4495707	13721	host	human	gut
4495708	84727	host	human	gut
4495709	17448	host	human	gut
4495710	18150	host	human	gut
4495711	10493	host	human	gut
4495712	12374	host	human	gut
4495713	16067	host	human	gut
4495714	14263	host	human	gut
4495715	11435	host	human	gut
4495716	16174	host	human	gut
4495717	109787	host	human	gut
4495718	7817	host	human	gut
4495719	11833	host	human	gut
4495720	9782	host	human	gut
4495721	8416	host	human	gut
4495722	9573	host	human	gut
4495723	8664	host	human	gut
4495724	25842	host	human	gut
[truncated: 9,466 more rows]
