# Supplementary material for: Community diversity and habitat structure shape the repertoire of extracellular proteins in bacteria
Source: Nat Commun. 2020 Feb 6;11:758. doi: 10.1038/s41467-020-14572-x (PMC7005277; doi:10.1038/s41467-020-14572-x)
Supplement: Supplementary file 6 — Supplementary Data 2 [file 41467_2020_14572_MOESM6_ESM.txt]

16SrRNA dataset	Shannon	Simpson	ENS
4441488	2.678	0.896	14.56
4441489	2.955	0.917	19.20
4441490	2.454	0.873	11.63
4441492	2.253	0.837	9.52
4441493	1.164	0.477	3.20
4441494	1.748	0.759	5.74
4441495	1.664	0.718	5.28
4441497	1.789	0.710	5.98
4441498	1.206	0.500	3.34
4441500	1.700	0.692	5.47
4441501	2.029	0.808	7.61
4441502	0.982	0.460	2.67
4442001	2.670	0.897	14.44
4442002	2.945	0.916	19.01
4442003	2.466	0.875	11.78
4442004	2.312	0.845	10.09
4442005	1.142	0.478	3.13
4442006	1.729	0.755	5.64
4442007	1.775	0.747	5.90
4442008	1.816	0.717	6.15
4442009	1.261	0.518	3.53
4442010	1.650	0.694	5.21
4442012	3.350	0.943	28.50
4442041	2.044	0.810	7.72
4450335	6.053	0.993	425.39
4450338	6.070	0.991	432.68
4450650	1.376	0.457	3.96
4450651	1.376	0.457	3.96
4451037	2.756	0.882	15.74
4451039	2.210	0.697	9.12
4451467	6.749	0.997	853.21
4451718	3.790	0.963	44.26
4453251	3.484	0.963	32.59
4455129	3.712	0.962	40.94
4455158	1.945	0.857	6.99
4455159	2.253	0.888	9.52
4455670	3.576	0.910	35.73
4455679	4.300	0.937	73.70
4455913	4.836	0.957	125.96
4455916	4.445	0.947	85.20
4455920	4.791	0.963	120.42
4455927	4.461	0.941	86.57
4455940	4.212	0.951	67.49
4455944	4.622	0.955	101.70
4456106	3.662	0.891	38.94
4456129	2.679	0.761	14.57
4456305	2.406	0.759	11.09
4456317	2.120	0.604	8.33
4456329	2.291	0.736	9.88
4457768	3.172	0.926	23.86
4457769	2.482	0.842	11.97
4457770	2.550	0.846	12.81
4457771	2.805	0.886	16.53
4457772	2.937	0.883	18.86
4457773	2.933	0.897	18.78
4457774	2.901	0.872	18.19
4457775	2.754	0.884	15.71
4457776	2.804	0.894	16.51
4457777	2.754	0.871	15.71
4457778	2.635	0.840	13.94
4457779	2.776	0.890	16.05
4457780	2.644	0.888	14.07
4457781	3.176	0.923	23.95
4457782	2.613	0.841	13.64
4457783	2.432	0.825	11.38
4457784	2.791	0.873	16.30
4457785	2.736	0.860	15.43
4457786	2.834	0.860	17.01
4457787	2.798	0.880	16.41
4457788	2.628	0.853	13.85
4457789	2.807	0.844	16.56
4457790	2.600	0.843	13.46
4457791	2.615	0.874	13.67
4457792	2.566	0.844	13.01
4457793	2.610	0.838	13.60
4457794	2.710	0.861	15.03
4457795	2.739	0.871	15.47
4457796	2.388	0.813	10.89
4457797	2.564	0.847	12.99
4457798	2.793	0.862	16.33
4457799	2.785	0.879	16.20
4457800	2.925	0.875	18.63
4457801	2.588	0.829	13.30
4457802	2.471	0.851	11.83
4457803	2.536	0.818	12.63
4457804	2.524	0.812	12.48
4457805	2.744	0.860	15.55
4457806	2.267	0.791	9.65
4457807	2.637	0.847	13.97
4457808	2.659	0.871	14.28
4457809	2.458	0.826	11.68
4457810	3.359	0.941	28.76
4457811	3.061	0.908	21.35
4457812	3.055	0.906	21.22
4457813	2.319	0.798	10.17
4457814	2.570	0.862	13.07
4457815	2.356	0.827	10.55
4457816	3.151	0.919	23.36
4457817	2.767	0.881	15.91
4457818	3.291	0.935	26.87
4457819	3.382	0.938	29.43
4457820	2.835	0.899	17.03
4457821	3.595	0.951	36.42
4457822	3.304	0.931	27.22
4457823	3.212	0.908	24.83
4457824	2.323	0.817	10.21
4457825	3.386	0.933	29.55
4457826	3.245	0.925	25.66
4457827	2.769	0.892	15.94
4457828	3.301	0.923	27.14
4457829	2.774	0.888	16.02
4457830	2.812	0.890	16.64
4457831	3.087	0.909	21.91
4457832	2.739	0.880	15.47
4457833	2.814	0.884	16.68
4457834	2.968	0.907	19.45
4457835	2.530	0.870	12.55
4457836	3.021	0.908	20.51
4457837	2.790	0.885	16.28
4457838	2.808	0.887	16.58
4457839	2.806	0.890	16.54
4457840	2.767	0.871	15.91
4457841	3.460	0.946	31.82
4457842	3.077	0.911	21.69
4457843	3.020	0.908	20.49
4457844	2.999	0.909	20.07
4457845	3.554	0.951	34.95
4457846	2.588	0.883	13.30
4457847	3.072	0.920	21.59
4457848	2.909	0.903	18.34
4457849	2.502	0.845	12.21
4457850	2.938	0.897	18.88
4457851	2.884	0.889	17.89
4457852	3.787	0.960	44.12
4457853	2.713	0.890	15.07
4457854	2.976	0.886	19.61
4457855	3.797	0.962	44.57
4457856	3.040	0.915	20.91
4457857	2.219	0.803	9.20
4457858	2.628	0.870	13.85
4457859	2.801	0.886	16.46
4457860	2.769	0.881	15.94
4457861	2.916	0.894	18.47
4457862	2.958	0.904	19.26
4457863	2.858	0.899	17.43
4457864	0.590	0.370	1.80
4457865	3.090	0.924	21.98
4457866	3.248	0.940	25.74
4457867	3.069	0.918	21.52
4457868	2.445	0.823	11.53
4457869	3.115	0.928	22.53
4457870	3.224	0.939	25.13
4457871	3.037	0.922	20.84
4457872	3.071	0.920	21.56
4457873	3.650	0.952	38.47
4457874	3.147	0.924	23.27
4457875	2.795	0.873	16.36
4457876	3.313	0.928	27.47
4457877	2.831	0.885	16.96
4457878	1.898	0.748	6.67
4457879	2.579	0.857	13.18
4457880	2.906	0.913	18.28
4457881	2.651	0.873	14.17
4457882	3.261	0.928	26.08
4457883	2.847	0.888	17.24
4457884	2.696	0.865	14.82
4457885	2.742	0.866	15.52
4457886	1.485	0.733	4.41
4457887	0.709	1.000	2.03
4457888	2.892	0.892	18.03
4457889	2.849	0.891	17.27
4457890	0.562	1.000	1.75
4457891	0.466	0.212	1.59
4457892	3.626	0.952	37.56
4457893	2.953	0.900	19.16
4457894	3.448	0.933	31.44
4457895	0.485	1.000	1.62
4457896	2.919	0.889	18.52
4457897	2.037	0.740	7.67
4457898	3.081	0.908	21.78
4457899	2.914	0.893	18.43
4457900	1.055	0.606	2.87
4457901	3.014	0.891	20.37
4457902	2.899	0.884	18.16
4457903	3.672	0.955	39.33
4457904	3.223	0.926	25.10
4457905	0.843	1.000	2.32
4457906	3.327	0.934	27.85
4457907	3.340	0.926	28.22
4457908	3.062	0.912	21.37
4457909	3.099	0.912	22.18
4457910	2.880	0.882	17.81
4457911	2.950	0.895	19.11
4457912	2.949	0.899	19.09
4457913	1.082	0.528	2.95
4457914	3.205	0.927	24.66
4457915	3.265	0.932	26.18
4457916	3.129	0.919	22.85
4457917	3.197	0.922	24.46
4457918	3.146	0.919	23.24
4457919	3.662	0.949	38.94
4457920	2.221	0.790	9.22
4457921	3.097	0.915	22.13
4457922	3.688	0.958	39.96
4457923	3.053	0.906	21.18
4457924	2.949	0.888	19.09
4457925	2.954	0.901	19.18
4457926	2.918	0.888	18.50
4457927	3.160	0.905	23.57
4457928	2.952	0.879	19.14
4457929	3.137	0.899	23.03
4457930	3.155	0.919	23.45
4457931	2.417	0.837	11.21
4457932	3.072	0.909	21.59
4457933	3.275	0.936	26.44
4457934	3.042	0.906	20.95
4457935	3.057	0.912	21.26
4457936	3.171	0.919	23.83
4457937	3.314	0.928	27.49
4457938	3.240	0.928	25.53
4457939	3.246	0.931	25.69
4457940	3.544	0.943	34.61
4457941	3.079	0.912	21.74
4457942	2.571	0.847	13.08
4457943	3.144	0.916	23.20
4457944	3.731	0.957	41.72
4457945	1.577	0.672	4.84
4457946	3.226	0.922	25.18
4457947	1.635	0.716	5.13
4457948	3.101	0.909	22.22
4457949	3.254	0.933	25.89
4457950	3.111	0.910	22.44
4457951	3.096	0.908	22.11
4457952	0.647	1.000	1.91
4457953	3.039	0.895	20.88
4457954	3.227	0.921	25.20
4457955	3.029	0.893	20.68
4457956	1.528	0.740	4.61
4457957	2.486	0.824	12.01
4457958	3.169	0.932	23.78
4457959	3.234	0.926	25.38
4457960	3.133	0.911	22.94
4457961	3.209	0.922	24.75
4457962	3.356	0.929	28.67
4457963	2.352	0.833	10.51
4457964	3.378	0.928	29.31
4457965	0.777	1.000	2.17
4457966	3.787	0.955	44.12
4457967	3.295	0.925	26.98
4457968	3.226	0.918	25.18
4457969	3.260	0.925	26.05
4457970	3.185	0.915	24.17
4457971	3.224	0.925	25.13
4457972	3.295	0.933	26.98
4457973	2.311	0.823	10.08
4457974	3.236	0.924	25.43
4457975	2.999	0.893	20.07
4457976	3.075	0.901	21.65
4457977	3.294	0.924	26.95
4457978	3.049	0.907	21.09
4457979	2.937	0.892	18.86
4457980	3.239	0.918	25.51
4457981	3.182	0.909	24.09
4457982	2.909	0.884	18.34
4457983	2.883	0.883	17.87
4457985	2.345	0.837	10.43
4457986	2.866	0.863	17.57
4457987	3.179	0.905	24.02
4457988	3.074	0.911	21.63
4457989	2.850	0.888	17.29
4457990	2.856	0.880	17.39
4457991	1.419	0.730	4.13
4457992	0.555	1.000	1.74
4457993	2.982	0.916	19.73
4457994	2.484	0.825	11.99
4457995	0.411	1.000	1.51
4457996	0.974	1.000	2.65
4457997	3.072	0.907	21.59
4457998	3.009	0.900	20.27
4457999	3.111	0.910	22.44
4458000	3.736	0.953	41.93
4458001	3.500	0.936	33.12
4458002	0.803	0.486	2.23
4458003	0.739	1.000	2.09
4458004	0.438	1.000	1.55
4458005	3.078	0.920	21.71
4458006	1.191	0.649	3.29
4458007	2.437	0.838	11.44
4458008	2.793	0.872	16.33
4458009	3.825	0.959	45.83
4458010	2.808	0.868	16.58
4458011	2.759	0.871	15.78
4458012	2.794	0.878	16.35
4458013	3.710	0.957	40.85
4458014	3.242	0.922	25.58
4458015	3.115	0.909	22.53
4458016	2.948	0.896	19.07
4458017	3.716	0.956	41.10
4458018	2.637	0.851	13.97
4458019	2.827	0.884	16.89
4458020	2.876	0.890	17.74
4458021	3.024	0.909	20.57
4458022	3.078	0.918	21.71
4458023	2.740	0.866	15.49
4458024	3.095	0.915	22.09
4458025	2.851	0.890	17.31
4458026	2.998	0.903	20.05
4458027	2.927	0.894	18.67
4458028	3.141	0.911	23.13
4458029	2.928	0.899	18.69
4458030	2.886	0.901	17.92
4458031	2.801	0.889	16.46
4458032	3.124	0.910	22.74
4458033	3.131	0.919	22.90
4458034	2.983	0.906	19.75
4458035	2.820	0.881	16.78
4458036	2.850	0.890	17.29
4458037	3.621	0.947	37.37
4458038	3.010	0.910	20.29
4458039	2.926	0.898	18.65
4458040	2.880	0.906	17.81
4458041	2.870	0.896	17.64
4458042	2.900	0.889	18.17
4458043	2.779	0.874	16.10
4458044	3.223	0.907	25.10
4458045	2.827	0.894	16.89
4458046	3.011	0.898	20.31
4458047	2.875	0.894	17.73
4458048	2.871	0.896	17.65
4458049	2.906	0.886	18.28
4458050	2.671	0.869	14.45
4458051	2.519	0.870	12.42
4458052	2.562	0.874	12.96
4458053	2.719	0.877	15.17
4458054	2.842	0.875	17.15
4458055	2.782	0.859	16.15
4458056	2.885	0.889	17.90
4458057	3.080	0.894	21.76
4458058	3.114	0.914	22.51
4458059	3.027	0.904	20.64
4458060	3.061	0.907	21.35
4458061	3.716	0.953	41.10
4458062	2.963	0.893	19.36
4458063	3.125	0.892	22.76
4458064	2.691	0.869	14.75
4458065	2.655	0.853	14.22
4458066	2.872	0.903	17.67
4458067	2.994	0.900	19.97
4458068	3.380	0.938	29.37
4458069	3.676	0.948	39.49
4458070	2.852	0.886	17.32
4458071	2.744	0.858	15.55
4458072	2.945	0.895	19.01
4458073	2.913	0.892	18.41
4458074	2.932	0.898	18.77
4458075	3.237	0.921	25.46
4458076	2.424	0.853	11.29
4458078	2.793	0.876	16.33
4458079	2.761	0.874	15.82
4458080	2.724	0.878	15.24
4458081	2.697	0.843	14.84
4458082	3.080	0.913	21.76
4458083	2.887	0.898	17.94
4458084	3.144	0.914	23.20
4458085	2.569	0.842	13.05
4458086	3.051	0.900	21.14
4458087	2.886	0.892	17.92
4458088	2.541	0.861	12.69
4458089	2.774	0.865	16.02
4458090	2.685	0.876	14.66
4458091	2.765	0.872	15.88
4458092	2.474	0.811	11.87
4458093	2.694	0.852	14.79
4458094	0.326	1.000	1.39
4458095	2.386	0.762	10.87
4458096	2.948	0.882	19.07
4458097	2.801	0.876	16.46
4458098	2.910	0.887	18.36
4458100	2.976	0.902	19.61
4458101	3.129	0.921	22.85
4458102	2.890	0.883	17.99
4458103	2.581	0.859	13.21
4458104	2.785	0.845	16.20
4458105	1.256	0.670	3.51
4458106	2.603	0.831	13.50
4458107	2.494	0.810	12.11
4458108	2.640	0.852	14.01
4458109	2.412	0.835	11.16
4458111	2.374	0.813	10.74
4458112	2.515	0.840	12.37
4458113	2.716	0.844	15.12
4458114	2.431	0.822	11.37
4458115	2.592	0.845	13.36
4458116	2.783	0.877	16.17
4458117	2.515	0.821	12.37
4458118	2.383	0.776	10.84
4458119	2.680	0.845	14.59
4458120	2.870	0.870	17.64
4458121	2.256	0.816	9.54
4458122	2.739	0.857	15.47
4458123	2.492	0.838	12.09
4458124	2.955	0.885	19.20
4458125	2.704	0.850	14.94
4458126	2.796	0.870	16.38
4458127	2.760	0.838	15.80
4458128	2.411	0.802	11.15
4458129	2.597	0.852	13.42
4458130	2.581	0.820	13.21
4458131	2.868	0.886	17.60
4458132	2.467	0.846	11.79
4458133	2.968	0.902	19.45
4458134	2.542	0.840	12.71
4458135	2.831	0.879	16.96
4458136	2.582	0.846	13.22
4458137	2.729	0.850	15.32
4458138	2.553	0.816	12.85
4458139	2.801	0.839	16.46
4458140	2.700	0.865	14.88
4458141	1.294	0.706	3.65
4458164	2.718	0.843	15.15
4458183	4.367	0.943	78.81
4458190	4.370	0.952	79.04
4458209	3.597	0.938	36.49
4458220	3.821	0.955	45.65
4458296	2.876	0.878	17.74
4458348	3.149	0.920	23.31
4458382	2.555	0.826	12.87
4458393	2.822	0.875	16.81
4458404	2.823	0.870	16.83
4458453	3.627	0.951	37.60
4458454	2.856	0.889	17.39
4458457	3.057	0.893	21.26
4458464	2.870	0.889	17.64
4458467	2.990	0.891	19.89
4458470	2.536	0.820	12.63
4458471	2.982	0.911	19.73
4458479	3.540	0.937	34.47
4458480	3.547	0.946	34.71
4458481	2.713	0.851	15.07
4458482	2.816	0.889	16.71
4458489	3.030	0.899	20.70
4458491	3.725	0.957	41.47
4458514	3.293	0.852	26.92
4458518	3.477	0.932	32.36
4458522	3.111	0.918	22.44
4458524	3.445	0.906	31.34
4458526	3.316	0.912	27.55
4458527	4.900	0.980	134.29
4458528	3.752	0.914	42.61
4458529	2.636	0.855	13.96
4458530	3.922	0.959	50.50
4458534	3.938	0.958	51.32
4458536	4.151	0.949	63.50
4458537	4.745	0.969	115.01
4458538	3.717	0.903	41.14
4458539	1.937	0.557	6.94
4458540	3.929	0.918	50.86
4458541	3.273	0.889	26.39
4458546	4.384	0.956	80.16
4458547	4.270	0.967	71.52
4458551	4.035	0.966	56.54
4458554	4.080	0.955	59.15
4458555	4.352	0.961	77.63
4458556	4.567	0.975	96.25
4458565	3.760	0.946	42.95
4458568	4.635	0.978	103.03
4458570	4.176	0.968	65.10
4458576	3.498	0.914	33.05
4458578	3.978	0.956	53.41
4458581	2.883	0.839	17.87
4458583	4.547	0.975	94.35
4458587	3.289	0.850	26.82
4458588	2.628	0.734	13.85
4458589	3.532	0.941	34.19
4458590	3.741	0.926	42.14
4458591	3.283	0.861	26.66
4458595	2.194	0.608	8.97
4458597	4.386	0.976	80.32
4458599	1.203	0.577	3.33
4458600	3.777	0.948	43.68
4458601	2.732	0.886	15.36
4458605	3.404	0.901	30.08
4458611	4.172	0.963	64.85
4458613	3.905	0.953	49.65
4458618	2.767	0.835	15.91
4458620	2.766	0.841	15.89
4458623	3.736	0.937	41.93
4458625	3.724	0.943	41.43
4458626	2.264	0.717	9.62
4458627	2.769	0.872	15.94
4458628	3.152	0.916	23.38
4458629	3.709	0.945	40.81
4458634	3.148	0.909	23.29
4458636	3.338	0.922	28.16
4458638	3.408	0.909	30.20
4458642	1.737	0.780	5.68
4458644	4.626	0.963	102.10
4458647	2.699	0.904	14.86
4458649	3.645	0.926	38.28
4458651	4.140	0.933	62.80
4458653	4.206	0.956	67.09
4458655	4.459	0.970	86.40
4458656	4.422	0.960	83.26
4458662	4.676	0.975	107.34
4458663	3.747	0.940	42.39
4458664	4.270	0.963	71.52
4458666	2.850	0.861	17.29
4458672	4.796	0.980	121.03
4458673	4.764	0.975	117.21
4458674	4.249	0.949	70.04
4458678	4.429	0.967	83.85
4458679	4.674	0.947	107.13
4458681	4.495	0.964	89.57
4458685	4.636	0.972	103.13
4458686	4.015	0.947	55.42
4458687	4.609	0.972	100.38
4458689	4.271	0.953	71.59
4458691	4.530	0.974	92.76
4458692	4.547	0.971	94.35
4458694	4.091	0.946	59.80
4458695	4.895	0.985	133.62
4458696	4.617	0.972	101.19
4458697	3.977	0.934	53.36
4458698	3.543	0.946	34.57
4458699	4.256	0.956	70.53
4458701	4.478	0.967	88.06
4458702	3.775	0.942	43.60
4458703	4.410	0.965	82.27
4458704	4.498	0.971	89.84
4458706	4.061	0.949	58.03
4458707	4.359	0.968	78.18
4458708	3.923	0.952	50.55
4458709	4.905	0.979	134.96
4458711	4.853	0.980	128.12
4458712	3.986	0.947	53.84
4458713	3.521	0.934	33.82
4458714	4.331	0.962	76.02
4458715	4.776	0.980	118.63
4458716	4.833	0.976	125.59
4458717	4.477	0.969	87.97
4458719	3.352	0.938	28.56
4458720	3.542	0.884	34.54
4458721	3.438	0.918	31.12
4458722	4.562	0.968	95.77
4458723	4.216	0.966	67.76
4458724	4.975	0.984	144.75
4458725	2.946	0.820	19.03
4458726	4.557	0.974	95.30
4458728	4.027	0.954	56.09
4458729	4.751	0.971	115.70
4458732	4.647	0.978	104.27
4458733	5.034	0.986	153.55
4458735	3.776	0.939	43.64
4458736	4.984	0.980	146.06
4458737	4.679	0.978	107.66
4458738	4.025	0.957	55.98
4458739	4.557	0.968	95.30
4458740	4.265	0.962	71.16
4458741	3.696	0.935	40.29
4458742	3.913	0.953	50.05
4458743	4.893	0.981	133.35
4458744	5.119	0.986	167.17
4458745	5.000	0.983	148.41
4458746	4.667	0.975	106.38
4458747	5.060	0.985	157.59
4458749	4.206	0.963	67.09
4458750	4.404	0.967	81.78
4458752	4.007	0.960	54.98
4458753	3.444	0.928	31.31
4458754	4.949	0.983	141.03
4458755	5.192	0.988	179.83
4458757	4.861	0.980	129.15
4458759	4.600	0.973	99.48
4458760	4.519	0.967	91.74
4458761	2.968	0.849	19.45
4458765	4.832	0.977	125.46
4458766	4.072	0.932	58.67
4458767	3.497	0.915	33.02
4458768	4.429	0.968	83.85
4458769	4.159	0.948	64.01
4458770	5.191	0.982	179.65
4458772	4.875	0.982	130.97
4458773	5.143	0.984	171.23
4458776	3.687	0.936	39.92
4458777	3.829	0.912	46.02
4458779	3.381	0.882	29.40
4458780	3.305	0.859	27.25
4458781	3.740	0.932	42.10
4458782	3.870	0.948	47.94
4458784	4.865	0.978	129.67
4458785	3.757	0.930	42.82
4458787	4.833	0.979	125.59
4458788	4.990	0.983	146.94
4458789	4.901	0.973	134.42
4458790	4.387	0.953	80.40
4458791	4.929	0.980	138.24
4458792	4.815	0.982	123.35
4458793	4.518	0.972	91.65
4458794	4.686	0.974	108.42
4458795	4.692	0.973	109.07
4458799	3.395	0.907	29.81
4458802	4.180	0.952	65.37
4458803	2.675	0.866	14.51
4458804	3.615	0.929	37.15
4458805	2.599	0.739	13.45
4458806	2.826	0.899	16.88
4458807	3.245	0.922	25.66
4458808	3.659	0.947	38.82
4458809	2.969	0.872	19.47
4458810	3.395	0.908	29.81
4458811	2.493	0.743	12.10
4458815	3.310	0.919	27.39
4458816	2.811	0.869	16.63
4458818	3.907	0.953	49.75
4458820	4.028	0.913	56.15
4458821	2.631	0.874	13.89
4458825	3.502	0.919	33.18
4458834	4.286	0.961	72.68
4458838	4.606	0.973	100.08
4458840	4.020	0.960	55.70
4458842	1.950	0.794	7.03
4458845	3.071	0.869	21.56
4458846	4.099	0.962	60.28
4458847	3.230	0.883	25.28
4458848	3.507	0.938	33.35
4458849	0.203	1.000	1.23
4458851	4.055	0.954	57.69
4458853	4.388	0.959	80.48
4458855	3.771	0.930	43.42
4458856	2.700	0.850	14.88
4458859	3.684	0.944	39.81
4458861	4.206	0.959	67.09
4458863	4.157	0.966	63.88
4458865	3.771	0.950	43.42
4458877	4.371	0.964	79.12
4458878	4.895	0.979	133.62
4458879	4.176	0.956	65.10
4458884	4.529	0.968	92.67
4458886	3.786	0.943	44.08
4458888	3.832	0.933	46.15
4458889	3.765	0.937	43.16
4458890	5.511	0.992	247.40
4458891	1.960	0.626	7.10
4458893	4.689	0.962	108.74
4458895	1.943	0.527	6.98
4458896	5.470	0.986	237.46
4458900	3.096	0.914	22.11
4458902	4.607	0.969	100.18
4458907	3.452	0.915	31.56
4458908	4.076	0.939	58.91
4458910	3.433	0.903	30.97
4458911	3.227	0.906	25.20
4458913	2.919	0.872	18.52
4458914	5.091	0.986	162.55
4458916	3.477	0.918	32.36
4458920	3.586	0.929	36.09
4458922	3.964	0.945	52.67
4458926	4.832	0.976	125.46
4458927	3.606	0.914	36.82
4458929	3.117	0.893	22.58
4458930	4.968	0.978	143.74
4458937	4.557	0.974	95.30
4458939	3.987	0.945	53.89
4458942	4.351	0.974	77.56
4458943	4.564	0.973	95.97
4458944	4.410	0.958	82.27
4458946	5.239	0.986	188.48
4458948	2.691	0.831	14.75
4458951	3.782	0.946	43.90
4458952	3.907	0.943	49.75
4458955	4.768	0.977	117.68
4458956	3.694	0.926	40.21
4458957	3.691	0.938	40.08
4458961	3.817	0.951	45.47
4458966	3.538	0.925	34.40
4458967	3.586	0.935	36.09
4458969	4.203	0.963	66.89
4458970	4.006	0.960	54.93
4458971	4.319	0.970	75.11
4458973	4.339	0.962	76.63
4458977	3.494	0.927	32.92
4458985	2.597	0.664	13.42
4458986	4.724	0.982	112.62
4458987	4.363	0.953	78.49
4458988	4.438	0.963	84.61
4458990	4.835	0.976	125.84
4458992	3.515	0.932	33.62
4458993	3.584	0.930	36.02
4458995	2.958	0.851	19.26
4458996	4.234	0.956	68.99
4458998	3.450	0.904	31.50
4458999	2.942	0.883	18.95
4459000	3.740	0.951	42.10
4459003	4.595	0.972	98.99
4459004	2.857	0.877	17.41
4459005	3.975	0.943	53.25
4459006	3.828	0.943	45.97
4459007	4.106	0.954	60.70
4459009	3.511	0.916	33.48
4459010	3.724	0.916	41.43
4459013	3.803	0.940	44.84
4459014	2.702	0.858	14.91
4459016	3.694	0.941	40.21
4459018	5.318	0.988	203.98
4459021	3.485	0.895	32.62
4459027	4.465	0.976	86.92
4459028	3.782	0.956	43.90
4459033	3.492	0.941	32.85
4459034	4.033	0.961	56.43
4459036	4.103	0.939	60.52
4459037	3.279	0.906	26.55
4459038	4.867	0.976	129.93
4459043	2.900	0.838	18.17
4459045	4.052	0.932	57.51
4459046	4.544	0.967	94.07
4459047	4.419	0.967	83.01
4459048	4.448	0.964	85.46
4459049	3.607	0.937	36.86
4459050	3.821	0.937	45.65
4459051	4.308	0.966	74.29
4459054	3.885	0.900	48.67
4459055	3.868	0.907	47.85
4459056	3.542	0.923	34.54
4459057	4.156	0.950	63.82
4459060	4.927	0.978	137.96
4459062	3.453	0.921	31.60
4459064	3.250	0.908	25.79
4459065	4.303	0.961	73.92
4459068	3.157	0.885	23.50
4459070	1.599	0.426	4.95
4459072	3.720	0.945	41.26
4459073	4.070	0.954	58.56
4459074	4.930	0.982	138.38
4459075	4.081	0.961	59.20
4459076	4.065	0.963	58.26
4459077	4.315	0.958	74.81
4459078	3.765	0.931	43.16
4459079	4.062	0.955	58.09
4459080	3.669	0.954	39.21
4459081	3.996	0.960	54.38
4459082	3.786	0.935	44.08
4459083	4.278	0.961	72.10
4459084	3.947	0.947	51.78
4459085	3.766	0.947	43.21
4459086	3.831	0.940	46.11
4459087	3.521	0.934	33.82
4459089	3.222	0.877	25.08
4459090	3.975	0.946	53.25
4459091	1.743	0.484	5.71
4459092	4.526	0.969	92.39
4459093	4.332	0.967	76.10
4459095	4.531	0.972	92.85
4459096	3.680	0.938	39.65
4459097	3.359	0.888	28.76
4459098	4.376	0.959	79.52
4459100	3.611	0.920	37.00
4459101	2.586	0.835	13.28
4459102	4.983	0.978	145.91
4459104	3.576	0.917	35.73
4459105	4.294	0.962	73.26
4459106	3.674	0.911	39.41
4459107	3.283	0.868	26.66
4459109	4.229	0.965	68.65
4459110	4.494	0.963	89.48
4459113	4.238	0.957	69.27
4459114	3.816	0.944	45.42
4459115	4.156	0.958	63.82
4459116	3.797	0.946	44.57
4459119	4.167	0.965	64.52
4459120	3.985	0.924	53.79
4459121	3.386	0.904	29.55
4459122	3.702	0.947	40.53
4459123	4.684	0.975	108.20
4459125	3.726	0.947	41.51
4459126	4.610	0.966	100.48
4459127	3.274	0.931	26.42
4459128	4.112	0.962	61.07
4459129	4.214	0.959	67.63
4459130	4.342	0.945	76.86
4459131	3.709	0.937	40.81
4459132	3.362	0.881	28.85
4459133	3.515	0.917	33.62
4459135	2.281	0.814	9.79
4459137	4.259	0.953	70.74
4459139	4.471	0.963	87.44
4459140	3.513	0.915	33.55
4459141	3.132	0.887	22.92
4459142	3.971	0.934	53.04
4459143	3.275	0.916	26.44
4459144	3.599	0.932	36.56
4459145	5.148	0.983	172.09
4459146	2.138	0.778	8.48
4459147	2.086	0.793	8.05
4459148	3.361	0.920	28.82
4459149	3.847	0.954	46.85
4459150	3.101	0.928	22.22
4459151	2.578	0.874	13.17
4459152	3.084	0.916	21.85
4459153	2.912	0.898	18.39
4459154	2.739	0.907	15.47
4459155	2.955	0.911	19.20
4459156	2.649	0.897	14.14
4459157	0.999	1.000	2.72
4459158	2.658	0.867	14.27
4459159	2.647	0.864	14.11
4459160	2.879	0.912	17.80
4459161	2.855	0.902	17.37
4459162	2.781	0.887	16.14
4459163	2.983	0.924	19.75
4459164	2.957	0.892	19.24
4459165	2.491	0.846	12.07
4459166	2.440	0.847	11.47
4459167	3.260	0.936	26.05
4459168	2.750	0.893	15.64
4459169	2.674	0.900	14.50
4459170	4.202	0.952	66.82
4459171	2.936	0.920	18.84
4459172	3.137	0.921	23.03
4459173	2.927	0.917	18.67
4459174	3.084	0.930	21.85
4459175	2.758	0.901	15.77
4459176	0.724	1.000	2.06
4459177	2.753	0.887	15.69
4459178	2.813	0.906	16.66
4459179	2.977	0.924	19.63
4459180	2.670	0.876	14.44
4459181	4.509	0.966	90.83
4459182	2.780	0.893	16.12
4459183	2.937	0.925	18.86
4459184	2.485	0.867	12.00
4459185	2.627	0.875	13.83
4459186	2.781	0.905	16.14
4459187	2.615	0.874	13.67
4459188	2.487	0.849	12.03
4459189	2.703	0.904	14.92
4459190	2.857	0.911	17.41
4459191	2.591	0.888	13.34
4459192	3.231	0.846	25.30
4459193	2.703	0.905	14.92
4459194	2.868	0.913	17.60
4459195	2.613	0.888	13.64
4459196	1.087	0.624	2.97
4459197	2.361	0.823	10.60
4459198	0.333	1.000	1.40
4459199	2.560	0.889	12.94
4459200	2.526	0.862	12.50
4459201	2.780	0.894	16.12
4459202	2.631	0.862	13.89
4459203	2.806	0.846	16.54
4459204	0.882	1.000	2.42
4459205	2.812	0.912	16.64
4459206	2.785	0.893	16.20
4459207	0.821	1.000	2.27
4459208	0.647	1.000	1.91
4459209	2.483	0.867	11.98
4459210	2.627	0.878	13.83
4459211	2.682	0.884	14.61
4459212	2.731	0.880	15.35
4459213	1.307	0.666	3.70
4459214	4.367	0.970	78.81
4459215	2.767	0.874	15.91
4459216	2.730	0.904	15.33
4459217	2.787	0.901	16.23
4459218	2.662	0.887	14.32
4459219	0.852	1.000	2.34
4459220	2.961	0.923	19.32
4459221	2.601	0.880	13.48
4459222	2.748	0.894	15.61
4459223	2.759	0.900	15.78
4459224	2.712	0.904	15.06
4459225	3.723	0.928	41.39
4459226	2.416	0.821	11.20
4459227	2.697	0.913	14.84
4459228	2.519	0.878	12.42
4459229	2.853	0.908	17.34
4459230	2.366	0.839	10.65
4459231	2.754	0.904	15.71
4459232	2.958	0.921	19.26
4459233	2.839	0.907	17.10
4459234	2.649	0.900	14.14
4459235	2.897	0.923	18.12
4459236	3.814	0.935	45.33
4459237	2.877	0.914	17.76
4459238	3.225	0.940	25.15
4459239	2.772	0.904	15.99
4459240	2.789	0.904	16.26
4459241	2.655	0.894	14.22
4459242	2.802	0.900	16.48
4459243	2.934	0.918	18.80
4459244	2.837	0.904	17.06
4459245	2.797	0.899	16.40
4459246	2.930	0.926	18.73
4459248	2.893	0.908	18.05
4459249	2.975	0.923	19.59
4459250	2.924	0.915	18.62
4459251	2.810	0.911	16.61
4459252	2.840	0.899	17.12
4459253	2.691	0.881	14.75
4459254	1.240	0.680	3.46
4459255	2.793	0.905	16.33
4459256	2.645	0.882	14.08
4459257	3.704	0.936	40.61
4459258	3.673	0.939	39.37
4459259	2.872	0.914	17.67
4459260	2.778	0.903	16.09
4459261	2.947	0.920	19.05
4459262	2.855	0.910	17.37
4459263	2.439	0.827	11.46
4459264	2.866	0.903	17.57
4459265	2.803	0.894	16.49
4459266	0.329	1.000	1.39
4459267	2.931	0.922	18.75
4459268	2.316	0.812	10.14
4459269	3.685	0.941	39.85
4459270	2.589	0.871	13.32
4459271	2.699	0.900	14.86
4459272	2.637	0.878	13.97
4459273	2.693	0.893	14.78
4459274	2.861	0.899	17.48
4459275	2.997	0.916	20.03
4459276	2.653	0.866	14.20
4459277	2.815	0.913	16.69
4459278	2.790	0.901	16.28
4459279	2.882	0.922	17.85
4459280	3.493	0.918	32.88
4459281	1.460	0.736	4.31
4459282	2.849	0.908	17.27
4459283	2.550	0.869	12.81
4459284	2.668	0.885	14.41
4459285	3.006	0.922	20.21
4459286	2.875	0.916	17.73
4459287	2.577	0.877	13.16
4459288	2.768	0.910	15.93
4459289	2.863	0.897	17.51
4459290	2.685	0.887	14.66
4459291	3.954	0.930	52.14
4459292	2.669	0.888	14.43
4459293	3.019	0.932	20.47
4459294	2.802	0.898	16.48
4459295	2.426	0.849	11.31
4459296	2.597	0.867	13.42
4459297	2.493	0.832	12.10
4459298	0.613	1.000	1.85
4459299	2.244	0.772	9.43
4459300	2.824	0.900	16.84
4459301	2.685	0.884	14.66
4459302	3.737	0.918	41.97
4459303	2.591	0.873	13.34
4459304	2.736	0.900	15.43
4459305	2.931	0.917	18.75
4459306	3.009	0.924	20.27
4459307	2.698	0.886	14.85
4459308	3.366	0.945	28.96
4459309	2.893	0.909	18.05
4459310	3.058	0.919	21.28
4459311	3.037	0.927	20.84
4459312	2.659	0.887	14.28
4459313	1.922	0.736	6.83
4459314	3.006	0.910	20.21
4459315	3.003	0.927	20.15
4459316	2.606	0.876	13.54
4459317	2.661	0.884	14.31
4459318	2.958	0.918	19.26
4459319	2.891	0.901	18.01
4459320	2.960	0.913	19.30
4459321	2.794	0.890	16.35
4459322	2.675	0.876	14.51
4459323	2.877	0.901	17.76
4459324	2.377	0.835	10.77
4459325	2.991	0.916	19.91
4459326	2.816	0.910	16.71
4459327	2.895	0.916	18.08
4459328	0.276	1.000	1.32
4459329	2.843	0.904	17.17
4459330	1.716	0.808	5.56
4459331	2.425	0.823	11.30
4459332	2.813	0.915	16.66
4459333	2.695	0.894	14.81
4459334	2.634	0.883	13.93
4459335	3.270	0.916	26.31
4459336	2.563	0.868	12.97
4459337	2.717	0.880	15.13
4459338	0.480	1.000	1.62
4459339	2.524	0.859	12.48
4459340	2.885	0.905	17.90
4459341	2.559	0.857	12.92
4459342	2.489	0.864	12.05
4459343	2.561	0.876	12.95
4459344	2.850	0.907	17.29
4459345	2.785	0.908	16.20
4459347	2.808	0.905	16.58
4459348	2.950	0.921	19.11
4459349	2.993	0.918	19.95
4459350	2.651	0.872	14.17
4459351	2.883	0.919	17.87
4459352	2.653	0.875	14.20
4459353	2.897	0.919	18.12
4459354	3.716	0.935	41.10
4459355	3.668	0.939	39.17
4459357	3.191	0.869	24.31
4459359	3.687	0.937	39.92
4459360	3.787	0.933	44.12
4459361	4.325	0.927	75.57
4459362	1.448	0.615	4.25
4459363	3.675	0.941	39.45
4459364	3.759	0.947	42.91
4459365	3.218	0.895	24.98
4459366	3.539	0.918	34.43
4459367	4.003	0.954	54.76
4459368	4.010	0.937	55.15
4459369	3.169	0.911	23.78
4459371	1.740	0.698	5.70
4459372	1.807	0.724	6.09
4459373	4.102	0.953	60.46
4459374	3.953	0.956	52.09
4459376	4.100	0.945	60.34
4459377	4.242	0.955	69.55
4459379	2.837	0.843	17.06
4459380	2.877	0.854	17.76
4459381	2.082	0.599	8.02
4459383	3.186	0.920	24.19
4459384	3.178	0.910	24.00
4459385	3.758	0.940	42.86
4459386	1.918	0.754	6.81
4459387	3.905	0.934	49.65
4459388	2.126	0.725	8.38
4459389	3.270	0.874	26.31
4459390	2.818	0.840	16.74
4459391	3.810	0.950	45.15
4459392	3.485	0.891	32.62
4459394	3.423	0.923	30.66
4459396	3.736	0.953	41.93
4459398	2.916	0.885	18.47
4459399	3.125	0.920	22.76
4459400	3.229	0.892	25.25
4459401	3.785	0.949	44.04
4459404	2.807	0.885	16.56
4459405	0.575	1.000	1.78
4459406	3.288	0.944	26.79
4459408	3.400	0.881	29.96
4459409	2.634	0.853	13.93
4459410	2.747	0.889	15.60
4459411	3.274	0.934	26.42
4459412	3.062	0.924	21.37
4459413	3.154	0.931	23.43
4459414	2.887	0.912	17.94
4459415	3.097	0.923	22.13
4459416	2.882	0.892	17.85
4459417	3.144	0.926	23.20
4459418	3.325	0.940	27.80
4459419	3.284	0.940	26.68
4459420	3.320	0.940	27.66
4459421	3.376	0.946	29.25
4459422	3.147	0.929	23.27
4459423	1.033	0.581	2.81
4459424	3.189	0.938	24.26
4459425	2.870	0.893	17.64
4459426	3.228	0.932	25.23
4459427	1.513	0.720	4.54
4459428	3.095	0.927	22.09
4459429	2.888	0.907	17.96
4459430	2.853	0.890	17.34
4459431	2.342	0.801	10.40
4459432	2.533	0.856	12.59
4459433	3.307	0.932	27.30
4459434	3.050	0.928	21.12
4459435	0.723	1.000	2.06
4459436	3.120	0.930	22.65
4459437	2.641	0.861	14.03
4459438	2.436	0.824	11.43
4459439	2.963	0.904	19.36
4459440	3.144	0.928	23.20
4459441	3.347	0.947	28.42
4459442	2.689	0.882	14.72
4459443	3.131	0.920	22.90
4459444	3.030	0.893	20.70
4459445	2.847	0.900	17.24
4459446	3.253	0.941	25.87
4459447	2.946	0.919	19.03
4459448	2.971	0.905	19.51
4459449	3.309	0.935	27.36
4459450	2.919	0.904	18.52
4459451	2.902	0.874	18.21
4459452	2.887	0.885	17.94
4459453	3.023	0.908	20.55
4459454	2.568	0.861	13.04
4459455	2.851	0.885	17.31
4459456	3.170	0.935	23.81
4459457	3.295	0.941	26.98
4459458	3.135	0.929	22.99
4459459	3.232	0.933	25.33
4459460	3.217	0.929	24.95
4459461	2.785	0.895	16.20
4459462	2.583	0.846	13.24
4459463	2.833	0.893	17.00
4459464	1.166	0.627	3.21
4459465	3.122	0.931	22.69
4459466	3.225	0.941	25.15
4459467	2.356	0.821	10.55
4459468	3.046	0.919	21.03
4459469	2.995	0.901	19.99
4459470	2.985	0.907	19.79
4459471	3.215	0.934	24.90
4459472	3.156	0.924	23.48
4459473	3.194	0.934	24.39
4459474	3.302	0.943	27.17
4459475	3.235	0.925	25.41
4459476	3.125	0.926	22.76
4459477	2.810	0.889	16.61
4459478	2.491	0.841	12.07
4459479	2.582	0.857	13.22
4459480	2.591	0.844	13.34
4459481	2.901	0.907	18.19
4459482	3.254	0.939	25.89
4459483	2.814	0.882	16.68
4459484	3.078	0.931	21.71
4459485	2.948	0.897	19.07
4459486	2.909	0.897	18.34
4459487	2.808	0.900	16.58
4459488	3.010	0.923	20.29
4459489	2.653	0.849	14.20
4459490	2.920	0.908	18.54
4459491	2.959	0.919	19.28
4459492	2.725	0.884	15.26
4459493	3.022	0.915	20.53
4459494	3.192	0.935	24.34
4459495	2.868	0.890	17.60
4459496	3.061	0.926	21.35
4459497	2.995	0.913	19.99
4459498	2.981	0.897	19.71
4459499	3.137	0.923	23.03
4459500	3.224	0.935	25.13
4459501	1.228	0.619	3.41
4459502	1.250	0.665	3.49
4459503	3.068	0.927	21.50
4459504	2.749	0.899	15.63
4459505	3.282	0.940	26.63
4459506	3.148	0.933	23.29
4459507	2.999	0.916	20.07
4459508	2.864	0.908	17.53
4459509	2.706	0.879	14.97
4459510	2.484	0.849	11.99
4459511	2.928	0.909	18.69
4459512	2.890	0.909	17.99
4459513	2.961	0.920	19.32
4459514	2.962	0.920	19.34
4459515	2.696	0.899	14.82
4459516	2.997	0.924	20.03
4459517	2.872	0.905	17.67
4459518	2.886	0.908	17.92
4459519	2.759	0.895	15.78
4459520	2.608	0.870	13.57
4459521	3.123	0.936	22.71
4459522	2.364	0.777	10.63
4459523	1.131	0.564	3.10
4459524	2.958	0.922	19.26
4459525	2.605	0.843	13.53
4459526	3.144	0.912	23.20
4459527	2.643	0.870	14.06
4459528	3.299	0.936	27.09
4459529	2.912	0.914	18.39
4459530	2.766	0.881	15.89
4459531	3.089	0.923	21.96
4459532	2.979	0.904	19.67
4459533	3.091	0.925	22.00
4459534	2.796	0.874	16.38
4459535	3.024	0.916	20.57
4459536	3.159	0.927	23.55
4459537	3.104	0.926	22.29
4459538	3.108	0.925	22.38
4459539	3.244	0.936	25.64
4459540	3.234	0.928	25.38
4459541	2.636	0.868	13.96
4459542	3.001	0.911	20.11
4459543	2.746	0.873	15.58
4459544	2.851	0.899	17.31
4459545	2.919	0.901	18.52
4459546	3.112	0.922	22.47
4459547	2.861	0.898	17.48
4459548	3.206	0.930	24.68
4459549	3.024	0.910	20.57
4459550	1.363	0.692	3.91
4459551	2.837	0.899	17.06
4459552	2.462	0.829	11.73
4459553	2.993	0.914	19.95
4459554	2.802	0.906	16.48
4459555	3.088	0.913	21.93
4459556	2.940	0.913	18.92
4459557	2.807	0.893	16.56
4459558	2.711	0.872	15.04
4459559	1.189	0.627	3.28
4459560	2.498	0.838	12.16
4459561	3.018	0.912	20.45
4459562	2.770	0.878	15.96
4459563	2.875	0.903	17.73
4459564	2.896	0.893	18.10
4459565	3.007	0.923	20.23
4459566	2.423	0.836	11.28
4459567	2.962	0.916	19.34
4459568	3.098	0.929	22.15
4459569	3.290	0.941	26.84
4459570	3.015	0.927	20.39
4459571	2.827	0.902	16.89
4459572	2.952	0.898	19.14
4459573	2.932	0.894	18.77
4459574	2.998	0.922	20.05
4459575	3.040	0.931	20.91
4459576	2.911	0.914	18.38
4459577	2.963	0.917	19.36
4459578	3.258	0.938	26.00
4459579	2.442	0.829	11.50
4459580	2.523	0.835	12.47
4459581	2.381	0.745	10.82
4459582	2.818	0.901	16.74
4459583	3.033	0.923	20.76
4459584	2.774	0.884	16.02
4459585	3.020	0.887	20.49
4459586	3.029	0.912	20.68
4459587	3.062	0.927	21.37
4459588	3.021	0.914	20.51
4459589	2.922	0.899	18.58
4459590	2.993	0.916	19.95
4459591	2.819	0.903	16.76
4459592	3.025	0.921	20.59
4459593	3.158	0.927	23.52
4459594	2.879	0.912	17.80
4459595	1.716	0.770	5.56
4459596	3.035	0.923	20.80
4459597	1.148	0.613	3.15
4459598	0.616	1.000	1.85
4459599	2.822	0.907	16.81
4459600	2.802	0.870	16.48
4459601	1.624	0.772	5.07
4459602	2.336	0.795	10.34
4459603	2.466	0.841	11.78
4459604	2.814	0.904	16.68
4459605	2.917	0.905	18.49
4459606	2.636	0.857	13.96
4459607	2.749	0.893	15.63
4459608	2.574	0.863	13.12
4459609	2.519	0.836	12.42
4459610	3.157	0.923	23.50
4459611	3.097	0.901	22.13
4459612	2.697	0.861	14.84
4459613	2.935	0.886	18.82
4459614	2.921	0.896	18.56
4459615	2.970	0.910	19.49
4459616	3.133	0.925	22.94
4459617	3.239	0.935	25.51
4459618	2.777	0.883	16.07
4459619	2.781	0.894	16.14
4459620	3.294	0.940	26.95
4459621	3.087	0.926	21.91
4459622	2.872	0.902	17.67
4459623	3.245	0.931	25.66
4459624	2.651	0.860	14.17
4459625	3.119	0.927	22.62
4459626	2.699	0.871	14.86
4459627	2.639	0.853	14.00
4459628	1.069	0.561	2.91
4459629	3.085	0.921	21.87
4459630	2.560	0.854	12.94
4459631	2.607	0.834	13.56
4459632	2.471	0.836	11.83
4459633	2.727	0.891	15.29
4459634	2.464	0.813	11.75
4459635	2.865	0.889	17.55
4459636	2.952	0.904	19.14
4459637	2.900	0.914	18.17
4459638	2.845	0.893	17.20
4459639	2.952	0.918	19.14
4459640	3.172	0.935	23.86
4459641	2.434	0.835	11.40
4459642	2.905	0.910	18.27
4459643	2.900	0.897	18.17
4459644	2.792	0.908	16.31
4459645	2.923	0.917	18.60
4459646	2.993	0.913	19.95
4459647	2.771	0.902	15.97
4459648	2.674	0.878	14.50
4459649	2.517	0.862	12.39
4459650	2.639	0.878	14.00
4459651	1.092	0.522	2.98
4459652	2.775	0.892	16.04
4459653	0.367	1.000	1.44
4459654	3.023	0.920	20.55
4459655	3.287	0.943	26.76
4459656	0.677	1.000	1.97
4459657	2.384	0.825	10.85
4459658	2.706	0.851	14.97
4459659	2.491	0.812	12.07
4459660	2.240	0.765	9.39
4459661	2.552	0.849	12.83
4459662	2.759	0.887	15.78
4459663	2.774	0.857	16.02
4459664	2.563	0.850	12.97
4459665	3.114	0.925	22.51
4459666	2.695	0.877	14.81
4459667	2.676	0.876	14.53
4459668	2.630	0.885	13.87
4459669	2.682	0.887	14.61
4459670	3.117	0.926	22.58
4459671	2.784	0.899	16.18
4459672	3.005	0.925	20.19
4459673	3.354	0.948	28.62
4459674	2.909	0.910	18.34
4459675	2.811	0.895	16.63
4459676	2.838	0.893	17.08
4459677	2.903	0.894	18.23
4459678	2.420	0.844	11.25
4459679	2.800	0.883	16.44
4459680	2.549	0.859	12.79
4459681	2.555	0.857	12.87
4459682	2.979	0.908	19.67
4459683	2.683	0.888	14.63
4459684	2.527	0.842	12.52
4459685	2.672	0.859	14.47
4459686	3.108	0.928	22.38
4459687	3.067	0.919	21.48
4459688	3.063	0.905	21.39
4459689	0.267	1.000	1.31
4459691	3.098	0.930	22.15
4459692	3.328	0.941	27.88
4459693	2.613	0.874	13.64
4459694	3.016	0.917	20.41
4459695	2.867	0.903	17.58
4459696	2.971	0.909	19.51
4459697	2.782	0.885	16.15
4459698	2.685	0.868	14.66
4459699	2.576	0.865	13.14
4459700	2.735	0.888	15.41
4459701	1.329	0.667	3.78
4459702	2.650	0.877	14.15
4459703	3.035	0.901	20.80
4459704	0.911	1.000	2.49
4459705	2.778	0.893	16.09
4459706	3.188	0.929	24.24
4459707	3.136	0.924	23.01
4459708	3.389	0.939	29.64
4459709	2.784	0.870	16.18
4459710	2.474	0.821	11.87
4459711	3.222	0.928	25.08
4459712	3.162	0.929	23.62
4459713	3.359	0.933	28.76
4459714	2.884	0.903	17.89
4459715	3.588	0.961	36.16
4459716	3.141	0.914	23.13
4459717	2.887	0.897	17.94
4459718	2.776	0.883	16.05
4459719	2.981	0.905	19.71
4459720	2.897	0.912	18.12
4459721	3.048	0.902	21.07
4459722	3.233	0.935	25.36
4459723	2.865	0.895	17.55
4459724	2.984	0.893	19.77
4459725	2.978	0.887	19.65
4459726	2.584	0.875	13.25
4459727	3.152	0.920	23.38
4459728	2.871	0.903	17.65
4459729	3.036	0.919	20.82
4459730	3.219	0.937	25.00
4459731	3.192	0.934	24.34
4459732	3.311	0.928	27.41
4459733	3.243	0.938	25.61
4459734	3.067	0.917	21.48
4459735	3.408	0.942	30.20
4460689	2.150	0.865	8.58
4460690	3.543	0.956	34.57
4461702	3.110	0.913	22.42
4461708	3.492	0.948	32.85
4461709	3.944	0.960	51.62
4461711	3.163	0.933	23.64
4461712	3.114	0.916	22.51
4461717	3.614	0.917	37.11
4461718	2.915	0.891	18.45
4461723	3.580	0.936	35.87
4461725	3.446	0.928	31.37
4461726	2.361	0.771	10.60
4461727	3.227	0.919	25.20
4461728	2.398	0.838	11.00
4461731	3.202	0.940	24.58
4461732	1.847	0.691	6.34
4461792	2.461	0.851	11.72
4465489	3.059	0.944	21.31
4465490	4.097	0.982	60.16
4465491	3.652	0.972	38.55
4467995	3.047	0.865	21.05
4468641	3.770	0.945	43.38
4468648	3.238	0.929	25.48
4468686	4.909	0.982	135.50
4468687	3.833	0.937	46.20
4468688	4.782	0.983	119.34
4468689	2.632	0.883	13.90
4468690	2.929	0.915	18.71
4468693	4.713	0.982	111.39
4468694	2.855	0.778	17.37
4468695	4.530	0.977	92.76
4468696	4.989	0.987	146.79
4468697	3.988	0.937	53.95
4468698	4.616	0.975	101.09
4468699	5.038	0.986	154.16
4468700	4.518	0.978	91.65
4468701	2.928	0.806	18.69
4468702	4.810	0.985	122.73
4468703	4.939	0.986	139.63
4468704	4.801	0.984	121.63
4468705	4.634	0.980	102.92
4468706	2.683	0.919	14.63
4468707	1.922	0.658	6.83
4468708	4.187	0.953	65.83
4468709	4.749	0.979	115.47
4468710	3.951	0.966	51.99
4468711	4.621	0.979	101.60
4468712	4.134	0.958	62.43
4468713	3.581	0.874	35.91
4468714	3.181	0.861	24.07
4468715	4.725	0.981	112.73
4468716	2.424	0.828	11.29
4468717	2.402	0.813	11.05
4468718	4.867	0.983	129.93
4468719	2.231	0.881	9.31
4468720	1.873	0.760	6.51
4468721	3.662	0.937	38.94
4468722	3.678	0.934	39.57
4468723	3.011	0.876	20.31
4468724	4.769	0.983	117.80
4468725	4.132	0.970	62.30
4468726	3.598	0.956	36.53
4468727	4.421	0.975	83.18
4468728	4.671	0.975	106.80
4468729	2.481	0.788	11.95
4468730	2.436	0.737	11.43
4468731	2.792	0.885	16.31
4468733	5.067	0.987	158.70
4468735	5.053	0.985	156.49
4468736	4.055	0.958	57.69
4470937	4.137	0.977	62.61
4470954	4.143	0.978	62.99
4471952	2.798	0.800	16.41
4471953	3.040	0.920	20.91
4471954	2.832	0.883	16.98
4471955	2.831	0.884	16.96
4471956	2.629	0.892	13.86
4471957	3.259	0.923	26.02
4471958	3.147	0.934	23.27
4471959	2.204	0.835	9.06
4471960	3.352	0.935	28.56
4471961	2.682	0.896	14.61
4471962	2.164	0.824	8.71
4471963	3.332	0.937	27.99
4471964	3.091	0.918	22.00
4471965	3.045	0.895	21.01
4471966	3.045	0.918	21.01
4471968	3.100	0.906	22.20
4471969	3.226	0.932	25.18
4471970	3.202	0.925	24.58
4471971	2.102	0.818	8.18
4471972	2.296	0.808	9.93
4471973	3.144	0.928	23.20
4471974	3.084	0.908	21.85
4471975	3.296	0.913	27.00
4471976	3.281	0.932	26.60
4471977	2.989	0.911	19.87
4471978	1.488	0.746	4.43
4471979	3.686	0.962	39.88
4471980	1.076	0.599	2.93
4471981	0.086	1.000	1.09
4471982	2.612	0.845	13.63
4471983	0.120	1.000	1.13
4471984	3.480	0.937	32.46
4471985	0.004	1.000	1.00
4471986	3.217	0.924	24.95
4471987	3.270	0.938	26.31
4471988	2.582	0.870	13.22
4471989	3.110	0.927	22.42
4471990	0.697	1.000	2.01
4471991	2.576	0.831	13.14
4471992	3.431	0.941	30.91
4471993	3.013	0.889	20.35
4471994	3.496	0.922	32.98
4471995	2.485	0.872	12.00
4471996	2.007	0.847	7.44
4471997	1.744	0.792	5.72
4471998	3.629	0.956	37.68
4474273	3.672	0.873	39.33
4474274	3.802	0.924	44.79
4474275	3.940	0.928	51.42
4474276	4.449	0.970	85.54
4474279	4.778	0.987	118.87
4475224	2.689	0.822	14.72
4475225	2.879	0.856	17.80
4475229	2.626	0.830	13.82
4475233	2.650	0.783	14.15
4475234	3.040	0.895	20.91
4475235	2.512	0.787	12.33
4476297	4.234	0.976	68.99
4476298	2.723	0.871	15.23
4476299	3.785	0.945	44.04
4476300	3.909	0.956	49.85
4476305	4.141	0.961	62.87
4476424	2.704	0.847	14.94
4476425	3.162	0.905	23.62
4476426	4.599	0.980	99.38
4476427	3.327	0.914	27.85
4476428	3.351	0.927	28.53
4477674	4.468	0.969	87.18
4478917	4.010	0.965	55.15
4478918	3.272	0.911	26.36
4478921	4.650	0.980	104.58
4478922	4.570	0.979	96.54
4478923	4.286	0.972	72.68
4478925	4.634	0.981	102.92
4478926	4.609	0.980	100.38
4478927	4.567	0.981	96.25
4478928	4.575	0.979	97.03
4478929	4.782	0.985	119.34
4478944	4.166	0.956	64.46
4479287	4.294	0.974	73.26
4479288	4.699	0.984	109.84
4479293	4.486	0.981	88.77
4479294	4.370	0.972	79.04
4479295	4.463	0.973	86.75
4479790	5.045	0.982	155.24
4479791	6.528	0.996	684.03
4479792	6.018	0.994	410.76
4480463	5.586	0.986	266.67
4480464	2.912	0.875	18.39
4481551	2.679	0.894	14.57
4481552	2.458	0.849	11.68
4485098	4.454	0.966	85.97
4486548	3.108	0.913	22.38
4486549	2.589	0.816	13.32
4486551	3.646	0.945	38.32
4486554	4.117	0.969	61.37
4486555	3.101	0.870	22.22
4486556	3.392	0.935	29.73
4486557	2.998	0.888	20.05
4486558	3.272	0.910	26.36
4486563	3.511	0.945	33.48
4486565	3.572	0.946	35.59
4486566	3.624	0.941	37.49
4486568	2.248	0.740	9.47
4486570	3.828	0.960	45.97
4486574	3.312	0.934	27.44
4486581	3.663	0.955	38.98
4486583	3.236	0.916	25.43
4486584	3.209	0.916	24.75
4486585	3.698	0.945	40.37
4486586	3.768	0.953	43.29
4486587	2.287	0.717	9.85
4486588	3.112	0.915	22.47
4486589	3.530	0.940	34.12
4486590	3.589	0.937	36.20
4486591	4.001	0.969	54.65
4486592	3.799	0.956	44.66
4486593	3.675	0.952	39.45
4486594	3.342	0.927	28.28
4486595	3.409	0.922	30.23
4486596	3.278	0.914	26.52
4486597	3.723	0.958	41.39
4487042	5.104	0.985	164.68
4487224	3.928	0.938	50.81
4487226	4.323	0.975	75.41
4487227	3.807	0.947	45.02
4487228	3.870	0.956	47.94
4487229	4.112	0.972	61.07
4487230	4.543	0.979	93.97
4487231	3.528	0.936	34.06
4487233	3.754	0.955	42.69
4487234	3.452	0.942	31.56
4487238	3.571	0.946	35.55
4487240	4.139	0.961	62.74
4487246	3.861	0.960	47.51
4487247	3.209	0.913	24.75
4487248	3.331	0.934	27.97
4487649	1.609	0.850	5.00
4487650	1.951	0.840	7.04
4487651	1.386	0.750	4.00
4487690	3.629	0.955	37.68
4488536	4.184	0.974	65.63
4488542	3.773	0.951	43.51
4490254	3.578	0.934	35.80
4490261	3.531	0.928	34.16
4490262	3.866	0.963	47.75
4490268	3.511	0.944	33.48
4490273	3.633	0.955	37.83
4490274	3.215	0.905	24.90
4490275	3.136	0.916	23.01
4490277	3.244	0.905	25.64
4490278	3.210	0.906	24.78
4490279	3.058	0.900	21.28
4490280	1.766	0.777	5.85
4491446	4.570	0.975	96.54
4491447	2.535	0.902	12.62
4491752	3.369	0.750	29.05
4491801	3.764	0.778	43.12
4491802	2.841	0.785	17.13
4491804	3.889	0.805	48.86
4491805	3.319	0.744	27.63
4491808	3.556	0.803	35.02
4491810	3.930	0.848	50.91
4491813	3.641	0.813	38.13
4492829	4.463	0.969	86.75
4492971	4.433	0.965	84.18
4492980	2.840	0.791	17.12
4492983	2.657	0.725	14.25
4492985	3.377	0.880	29.28
4492986	3.550	0.917	34.81
4492987	4.199	0.940	66.62
4492989	3.442	0.901	31.25
4492992	2.951	0.847	19.13
4494665	2.936	0.860	18.84
4494666	2.845	0.877	17.20
4494667	3.485	0.938	32.62
4494668	3.112	0.909	22.47
4494669	3.885	0.964	48.67
4494671	3.377	0.922	29.28
4494672	3.369	0.923	29.05
4494673	3.771	0.958	43.42
4494674	3.365	0.926	28.93
4494675	3.491	0.938	32.82
4494676	3.091	0.888	22.00
4494677	3.475	0.925	32.30
4494678	3.089	0.891	21.96
4494679	3.209	0.926	24.75
4494680	3.487	0.921	32.69
4494681	2.574	0.829	13.12
4494682	3.722	0.948	41.35
4494683	3.478	0.937	32.39
4494684	3.566	0.931	35.37
4494685	3.572	0.929	35.59
4494686	3.419	0.937	30.54
4494687	3.744	0.952	42.27
4494688	3.685	0.951	39.85
4494690	2.766	0.800	15.89
4494691	2.232	0.707	9.32
4494692	3.511	0.943	33.48
4494693	3.019	0.902	20.47
4494694	3.301	0.929	27.14
4494695	3.449	0.939	31.47
4494696	2.760	0.798	15.80
4494697	2.031	0.592	7.62
4494698	3.367	0.926	28.99
4494699	3.249	0.910	25.76
4494700	3.679	0.946	39.61
4494701	3.601	0.930	36.63
4494702	1.555	0.514	4.74
4494703	3.196	0.906	24.43
4494704	3.629	0.951	37.68
4494705	3.076	0.849	21.67
4494706	3.453	0.941	31.60
4494707	2.150	0.721	8.58
4494708	2.553	0.778	12.85
4494710	2.336	0.725	10.34
4494711	3.417	0.938	30.48
4494712	3.724	0.954	41.43
4494713	4.140	0.967	62.80
4494714	2.760	0.894	15.80
4494715	3.683	0.956	39.77
4494716	2.969	0.831	19.47
4494717	2.586	0.857	13.28
4494718	3.267	0.901	26.23
4494719	3.472	0.940	32.20
4494720	3.381	0.931	29.40
4494722	3.031	0.890	20.72
4494723	3.601	0.929	36.63
4494724	3.429	0.930	30.85
4494725	3.546	0.927	34.67
4494726	3.241	0.906	25.56
4494727	3.450	0.938	31.50
4494749	3.165	0.908	23.69
4494750	2.821	0.878	16.79
4494751	2.831	0.908	16.96
4495052	2.542	0.858	12.71
4495053	3.060	0.893	21.33
4495054	3.389	0.943	29.64
4495055	2.772	0.869	15.99
4495056	3.703	0.948	40.57
4495057	2.445	0.821	11.53
4495058	3.512	0.951	33.52
4495059	3.224	0.931	25.13
4495060	3.320	0.939	27.66
4495061	3.624	0.949	37.49
4495062	3.629	0.963	37.68
4495063	3.501	0.949	33.15
4495064	3.755	0.960	42.73
4495065	3.805	0.961	44.93
4495066	2.762	0.819	15.83
4495067	3.293	0.935	26.92
4495068	2.207	0.808	9.09
4495069	3.782	0.961	43.90
4495070	3.555	0.943	34.99
4495071	3.696	0.947	40.29
4495072	3.004	0.910	20.17
4495073	3.763	0.965	43.08
4495074	3.696	0.960	40.29
4495075	3.830	0.956	46.06
4495076	3.305	0.940	27.25
4495077	2.952	0.896	19.14
4495078	3.895	0.965	49.16
4495079	3.762	0.959	43.03
4495080	3.791	0.963	44.30
4495081	3.748	0.958	42.44
4495082	3.696	0.947	40.29
4495083	3.574	0.955	35.66
4495084	1.844	0.743	6.32
4495085	3.565	0.941	35.34
4495086	3.135	0.890	22.99
4495087	3.086	0.914	21.89
4495088	3.627	0.959	37.60
4495089	3.408	0.945	30.20
4495090	3.875	0.961	48.18
4495091	3.547	0.948	34.71
4495092	3.443	0.950	31.28
4495093	3.405	0.936	30.11
4495094	3.400	0.940	29.96
4495095	3.262	0.925	26.10
4495096	3.618	0.953	37.26
4495097	2.598	0.890	13.44
4495098	3.567	0.944	35.41
4495099	3.301	0.941	27.14
4495100	3.448	0.922	31.44
4495101	3.748	0.957	42.44
4495102	2.933	0.901	18.78
4495103	3.750	0.961	42.52
4495104	3.207	0.918	24.70
4495105	3.686	0.945	39.88
4495106	2.492	0.815	12.09
4495107	3.661	0.956	38.90
4495108	3.093	0.926	22.04
4495109	3.425	0.926	30.72
4495110	3.504	0.936	33.25
4495111	3.126	0.917	22.78
4495112	2.973	0.910	19.55
4495113	3.504	0.950	33.25
4495114	3.947	0.969	51.78
4495115	3.694	0.949	40.21
4495116	3.650	0.947	38.47
4495117	3.626	0.945	37.56
4495118	3.617	0.955	37.23
4495119	3.365	0.938	28.93
4495120	1.786	0.555	5.97
4495121	3.620	0.957	37.34
4495122	3.831	0.964	46.11
4495123	3.681	0.959	39.69
4495124	3.802	0.958	44.79
4495125	3.803	0.962	44.84
4495126	3.449	0.944	31.47
4495127	2.761	0.867	15.82
4495128	3.295	0.931	26.98
4495129	3.691	0.953	40.08
4495130	3.419	0.943	30.54
4495131	3.463	0.940	31.91
4495132	3.818	0.964	45.51
4495133	3.332	0.942	27.99
4495134	3.547	0.953	34.71
4495135	3.104	0.924	22.29
4495136	2.895	0.873	18.08
4495137	2.863	0.869	17.51
4495138	4.060	0.972	57.97
4495139	3.621	0.946	37.37
4495140	3.710	0.958	40.85
4495141	3.052	0.916	21.16
4495142	3.659	0.954	38.82
4495143	3.534	0.948	34.26
4495144	3.685	0.961	39.85
4495145	3.957	0.965	52.30
4495146	3.494	0.946	32.92
4495147	3.565	0.952	35.34
4495148	3.152	0.928	23.38
4495149	3.908	0.957	49.80
4495150	3.314	0.938	27.49
4495151	2.541	0.850	12.69
4495152	3.598	0.951	36.53
4495153	4.076	0.971	58.91
4495154	2.986	0.899	19.81
4495155	3.327	0.940	27.85
4495156	3.539	0.943	34.43
4495157	3.696	0.957	40.29
4495158	3.768	0.958	43.29
4495159	3.403	0.938	30.05
4495160	3.547	0.950	34.71
4495161	3.833	0.962	46.20
4495162	3.486	0.945	32.66
4495163	3.916	0.965	50.20
4495164	3.510	0.940	33.45
4495165	2.746	0.854	15.58
4495166	3.596	0.942	36.45
4495167	3.514	0.933	33.58
4495168	3.851	0.957	47.04
4495169	3.638	0.953	38.02
4495170	3.421	0.909	30.60
4495171	3.299	0.928	27.09
4495172	3.600	0.954	36.60
4495173	3.420	0.937	30.57
4495174	3.229	0.925	25.25
4495175	3.284	0.926	26.68
4495176	3.937	0.969	51.26
4495177	4.003	0.969	54.76
4495178	3.074	0.889	21.63
4495179	3.747	0.959	42.39
4495180	3.787	0.965	44.12
4495181	3.705	0.961	40.65
4495182	3.337	0.924	28.13
4495183	3.468	0.937	32.07
4495184	4.024	0.969	55.92
4495185	3.736	0.957	41.93
4495186	3.559	0.954	35.13
4495187	3.582	0.953	35.95
4495188	3.212	0.939	24.83
4495189	3.554	0.936	34.95
4495190	3.557	0.945	35.06
4495191	2.942	0.865	18.95
4495192	3.384	0.936	29.49
4495193	3.418	0.945	30.51
4495194	3.576	0.954	35.73
4495195	3.773	0.958	43.51
4495196	3.492	0.948	32.85
4495197	3.864	0.963	47.66
4495198	3.318	0.922	27.61
4495199	3.336	0.884	28.11
4495200	3.397	0.939	29.87
4495201	3.685	0.957	39.85
4495202	3.801	0.961	44.75
4495203	3.807	0.960	45.02
4495204	3.073	0.906	21.61
4495205	3.491	0.946	32.82
4495206	3.110	0.912	22.42
4495207	3.008	0.908	20.25
4495208	3.295	0.925	26.98
4495209	3.178	0.933	24.00
4495210	3.437	0.942	31.09
4495211	3.906	0.967	49.70
4495212	3.017	0.909	20.43
4495213	3.752	0.960	42.61
4495214	1.826	0.639	6.21
4495215	2.921	0.886	18.56
4495216	3.610	0.950	36.97
4495217	3.619	0.955	37.30
4495218	4.033	0.971	56.43
4495219	3.664	0.955	39.02
4495220	3.963	0.968	52.61
4495221	3.743	0.963	42.22
4495222	3.357	0.923	28.70
4495223	3.485	0.928	32.62
4495224	3.792	0.964	44.35
4495225	3.298	0.947	27.06
4495226	3.664	0.953	39.02
4495227	3.240	0.932	25.53
4495228	3.162	0.927	23.62
4495528	3.055	0.913	21.22
4495529	3.369	0.949	29.05
4495530	1.938	0.706	6.94
4495531	2.335	0.804	10.33
4495532	2.321	0.801	10.19
4495533	2.013	0.704	7.49
4495534	2.432	0.782	11.38
4495535	2.731	0.849	15.35
4495536	2.446	0.789	11.54
4495537	2.412	0.753	11.16
4495538	2.522	0.791	12.45
4495539	3.332	0.934	27.99
4495540	2.043	0.714	7.71
4495541	1.867	0.677	6.47
4495542	1.927	0.690	6.87
4495543	3.101	0.890	22.22
4495544	2.425	0.761	11.30
4495545	2.442	0.767	11.50
4495546	2.570	0.795	13.07
4495547	2.250	0.786	9.49
4495548	2.016	0.723	7.51
4495549	2.030	0.717	7.61
4495550	3.043	0.913	20.97
4495551	2.961	0.879	19.32
4495552	2.846	0.844	17.22
4495553	2.828	0.849	16.91
4495554	2.709	0.819	15.01
4495555	2.358	0.789	10.57
4495556	2.290	0.760	9.87
4495557	3.041	0.886	20.93
4495558	2.495	0.761	12.12
4495559	2.214	0.747	9.15
4495560	2.519	0.800	12.42
4495561	3.252	0.933	25.84
4495562	2.887	0.870	17.94
4495563	2.290	0.772	9.87
4495564	3.182	0.923	24.09
4495565	3.115	0.915	22.53
4495566	3.606	0.953	36.82
4495567	3.550	0.953	34.81
4495568	3.202	0.928	24.58
4495569	3.510	0.948	33.45
4495570	3.058	0.884	21.28
4495571	2.894	0.861	18.07
4495572	3.180	0.925	24.05
4495573	2.681	0.844	14.60
4495574	2.856	0.891	17.39
4495575	3.056	0.920	21.24
4495576	3.103	0.918	22.26
4495577	3.085	0.921	21.87
4495578	2.804	0.883	16.51
4495579	2.950	0.901	19.11
4495580	2.734	0.865	15.39
4495581	3.311	0.936	27.41
4495582	3.150	0.918	23.34
4495583	3.268	0.940	26.26
4495584	3.314	0.938	27.49
4495585	3.340	0.941	28.22
4495586	3.373	0.943	29.17
4495587	1.862	0.613	6.44
4495588	3.144	0.921	23.20
4495589	2.745	0.849	15.56
4495590	2.937	0.868	18.86
4495591	2.826	0.872	16.88
4495592	2.986	0.877	19.81
4495593	2.207	0.696	9.09
4495594	2.877	0.865	17.76
4495595	2.436	0.830	11.43
4495596	2.213	0.762	9.14
4495597	3.415	0.946	30.42
4495598	3.251	0.928	25.82
4495599	2.968	0.911	19.45
4495600	3.279	0.925	26.55
4495601	3.291	0.929	26.87
4495602	2.825	0.882	16.86
4495603	2.782	0.876	16.15
4495604	2.850	0.881	17.29
4495605	2.653	0.859	14.20
4495606	3.077	0.926	21.69
4495607	2.996	0.915	20.01
4495608	2.870	0.887	17.64
4495609	2.974	0.917	19.57
4495610	3.188	0.923	24.24
4495611	2.768	0.871	15.93
4495612	2.873	0.901	17.69
4495613	2.812	0.873	16.64
4495614	3.035	0.916	20.80
4495615	3.089	0.913	21.96
4495616	3.036	0.916	20.82
4495617	2.719	0.879	15.17
4495618	2.935	0.904	18.82
4495619	3.014	0.914	20.37
4495620	3.067	0.917	21.48
4495621	2.763	0.897	15.85
4495622	2.900	0.900	18.17
4495623	3.038	0.920	20.86
4495624	2.970	0.910	19.49
4495625	2.952	0.900	19.14
4495626	2.996	0.907	20.01
4495627	2.795	0.863	16.36
4495628	2.699	0.872	14.86
4495629	2.488	0.827	12.04
4495630	2.736	0.864	15.43
4495631	3.084	0.919	21.85
4495632	3.109	0.920	22.40
4495633	2.698	0.845	14.85
4495634	3.021	0.905	20.51
4495635	2.867	0.874	17.58
4495636	2.911	0.892	18.38
4495637	2.781	0.869	16.14
4495638	2.307	0.724	10.04
4495639	1.514	0.488	4.54
4495640	2.735	0.862	15.41
4495641	2.519	0.763	12.42
4495642	2.901	0.886	18.19
4495643	2.841	0.888	17.13
4495644	2.731	0.848	15.35
4495645	2.542	0.795	12.71
4495646	2.583	0.797	13.24
4495647	2.798	0.897	16.41
4495648	2.869	0.890	17.62
4495649	2.809	0.889	16.59
4495650	2.968	0.904	19.45
4495651	3.065	0.913	21.43
4495652	3.005	0.906	20.19
4495653	3.119	0.906	22.62
4495654	2.867	0.894	17.58
4495655	3.198	0.928	24.48
4495656	2.946	0.907	19.03
4495657	2.731	0.876	15.35
4495658	2.790	0.883	16.28
4495659	2.824	0.891	16.84
4495660	2.675	0.877	14.51
4495661	2.762	0.900	15.83
4495662	2.828	0.891	16.91
4495663	3.229	0.927	25.25
4495664	3.306	0.937	27.28
4495665	3.213	0.935	24.85
4495666	3.057	0.917	21.26
4495667	3.132	0.927	22.92
4495668	2.722	0.887	15.21
4495669	2.683	0.856	14.63
4495670	2.724	0.862	15.24
4495671	2.802	0.882	16.48
4495672	2.686	0.861	14.67
4495673	2.806	0.884	16.54
4495674	2.994	0.910	19.97
4495675	2.852	0.903	17.32
4495676	2.879	0.904	17.80
[truncated: 9,649 more rows]
