# Supplementary material for: Community diversity and habitat structure shape the repertoire of extracellular proteins in bacteria
Source: Nat Commun. 2020 Feb 6;11:758. doi: 10.1038/s41467-020-14572-x (PMC7005277; doi:10.1038/s41467-020-14572-x)
Supplement: Supplementary file 7 — Supplementary Data 3 [file 41467_2020_14572_MOESM7_ESM.txt]

species	water	sediment	wastewater	soil	host	#Types_of_environments	Phylum	Class	Order	Family	Genus	Species	habitat_specificity
ACAR001	1	0	0	0	1	2	Firmicutes	Clostridia	Halanaerobiales	Halobacteroidaceae	Acetohalobium	Acetohalobium_arabaticum	0
ACAV001	1	0	1	1	0	3	Proteobacteria	Betaproteobacteria	Burkholderiales	Comamonadaceae	Acidovorax	Acidovorax_avenae	0
ACBA002	1	0	1	1	1	4	Proteobacteria	Gammaproteobacteria	Pseudomonadales	Moraxellaceae	Acinetobacter	Acinetobacter_baumannii	0
ACCE001	1	1	0	1	0	3	Actinobacteria	Actinobacteriia	Actinomycetales	Acidothermaceae	Acidothermus	Acidothermus_cellulolyticus	0
ACCI001	1	0	1	1	0	3	Proteobacteria	Betaproteobacteria	Burkholderiales	Comamonadaceae	Acidovorax	Acidovorax_citruli	0
ACCR001	1	0	0	1	0	2	Proteobacteria	Alphaproteobacteria	Rhodospirillales	Acetobacteraceae	Acidiphilium	Acidiphilium_cryptum	0
ACEB001	1	0	1	0	0	2	Proteobacteria	Betaproteobacteria	Burkholderiales	Comamonadaceae	Acidovorax	Acidovorax_ebreus	0
ACFE001	0	1	1	1	0	3	Firmicutes	Negativicutes	Selenomonadales	Acidaminococcaceae	Acidaminococcus	Acidaminococcus_fermentans	0
ACFE002	1	1	1	1	0	4	Actinobacteria	Acidimicrobidae	Acidimicrobiales	Acidimicrobiaceae	Acidimicrobium	Acidimicrobium_ferrooxidans	0
ACFE004	1	1	0	0	0	2	Proteobacteria	Gammaproteobacteria	Acidithiobacillales	Acidithiobacillaceae	Acidithiobacillus	Acidithiobacillus_ferrooxidans	0
ACIN001	0	0	1	1	0	2	Firmicutes	Negativicutes	Selenomonadales	Acidaminococcaceae	Acidaminococcus	Acidaminococcus_intestini	0
ACMI002	0	1	0	1	0	2	Actinobacteria	Actinobacteriia	Actinomycetales	Pseudonocardiaceae	Actinosynnema	Actinosynnema_mirum	0
ACMU001	1	0	0	1	0	2	Proteobacteria	Alphaproteobacteria	Rhodospirillales	Acetobacteraceae	Acidiphilium	Acidiphilium_multivorum	0
ACPA001	1	0	0	1	0	2	Proteobacteria	Alphaproteobacteria	Rhodospirillales	Acetobacteraceae	Acetobacter	Acetobacter_pasteurianus	0
ACPH001	0	0	1	1	0	2	Proteobacteria	Betaproteobacteria	NA	NA	Candidatus_Accumulibacter	Candidatus_Accumulibacter_phosphatis	0
ACSP002	0	0	1	1	0	2	Proteobacteria	Betaproteobacteria	Burkholderiales	Comamonadaceae	Acidovorax	Acidovorax_sp,	0
ACSP002	1	0	1	0	0	2	Proteobacteria	Betaproteobacteria	Burkholderiales	Comamonadaceae	Acidovorax	Acidovorax_sp,	0
ACWO001	0	1	1	1	0	3	Firmicutes	Clostridia	Clostridiales	Eubacteriaceae	Acetobacterium	Acetobacterium_woodii	0
ADEQ001	0	1	0	1	0	2	Actinobacteria	Coriobacteriia	Coriobacteriales	Coriobacteriaceae	Adlercreutzia	Adlercreutzia_equolifaciens	0
AGRA001	0	0	0	1	1	2	Proteobacteria	Alphaproteobacteria	Rhizobiales	Rhizobiaceae	Agrobacterium;	Agrobacterium_radiobacter	0
AGSP001	0	0	1	1	1	3	Proteobacteria	Alphaproteobacteria	Rhizobiales	Rhizobiaceae	Agrobacterium	Agrobacterium_sp,	0
AGTU001	0	0	0	1	1	2	Proteobacteria	Alphaproteobacteria	Rhizobiales	Rhizobiaceae	Agrobacterium;	Agrobacterium_tumefaciens	0
AGVI001	0	1	0	1	1	3	Proteobacteria	Alphaproteobacteria	Rhizobiales	Rhizobiaceae	Agrobacterium	Agrobacterium_vitis	0
ALAC001	1	0	0	1	0	2	Firmicutes	Bacilli	Bacillales	Alicyclobacillaceae	Alicyclobacillus	Alicyclobacillus_acidocaldarius	0
ALDE001	1	1	1	1	0	4	Proteobacteria	Betaproteobacteria	Burkholderiales	Comamonadaceae	Alicycliphilus	Alicycliphilus_denitrificans	0
ALDI001	1	1	0	0	0	2	Proteobacteria	Gammaproteobacteria	Oceanospirillales	Alcanivoracaceae	Alcanivorax	Alcanivorax_dieselolei	0
ALEH001	1	1	1	1	0	4	Proteobacteria	Gammaproteobacteria	Chromatiales	Ectothiorhodospiraceae	Alkalilimnicola	Alkalilimnicola_ehrlichii	0
ALFI001	0	0	1	1	1	3	Bacteroidetes	Bacteroidia	Bacteroidales	Rikenellaceae	Alistipes	Alistipes_finegoldii	0
ALME001	1	1	1	1	0	4	Firmicutes	Clostridia	Clostridiales	Clostridiaceae	Alkaliphilus	Alkaliphilus_metalliredigens	0
ALOR001	0	1	1	1	0	3	Firmicutes	Clostridia	Clostridiales	Clostridiaceae	Alkaliphilus	Alkaliphilus_oremlandii	0
ALSA001	1	0	0	0	1	2	Proteobacteria	Gammaproteobacteria	Vibrionales	Vibrionaceae	Aliivibrio	Aliivibrio_salmonicida	0
ALVI001	0	1	0	1	0	2	Proteobacteria	Gammaproteobacteria	Chromatiales	Chromatiaceae	Allochromatium	Allochromatium_vinosum	0
AMAS001	1	1	1	1	0	4	Bacteroidetes	NA	NA	NA	Candidatus_Amoebophilus	Candidatus_Amoebophilus_asiaticus	0
AMDE001	1	1	1	1	0	4	Firmicutes	Clostridia	Thermoanaerobacterales	Thermoanaerobacteraceae	Ammonifex	Ammonifex_degensii	0
AMME001	1	0	0	1	0	2	Actinobacteria	Actinobacteriia	Actinomycetales	Pseudonocardiaceae	Amycolatopsis	Amycolatopsis_mediterranei	0
ANDE001	1	1	1	1	0	4	Proteobacteria	Deltaproteobacteria	Myxococcales	Myxococcaceae	Anaeromyxobacter	Anaeromyxobacter_dehalogenans	0
ANFL001	0	0	1	1	0	2	Firmicutes	Bacilli	Bacillales	Bacillaceae	Anoxybacillus	Anoxybacillus_flavithermus	0
ANPR001	1	1	0	0	0	2	Firmicutes	Clostridia	Clostridiales	NA	Anaerococcus	Anaerococcus_prevotii	0
ANSP001	1	1	0	0	0	2	Cyanobacteria	NA	Nostocales	Nostocaceae	Anabaena	Anabaena_sp,	0
ANSP003	1	1	1	1	0	4	Proteobacteria	Deltaproteobacteria	Myxococcales	Myxococcaceae	Anaeromyxobacter	Anaeromyxobacter_sp,	0
ARAR002	1	1	1	1	0	4	Proteobacteria	Betaproteobacteria	Rhodocyclales	Rhodocyclaceae	Aromatoleum	Aromatoleum_aromaticum	0
ARSP004	1	1	0	1	0	3	Actinobacteria	Actinobacteriia	Actinomycetales	Micrococcaceae	Arthrobacter	Arthrobacter_sp,	0
ATPA001	1	1	0	1	0	3	Actinobacteria	Coriobacteriia	Coriobacteriales	Coriobacteriaceae	Atopobium	Atopobium_parvulum	0
AZLI001	0	0	1	1	0	2	Proteobacteria	Alphaproteobacteria	Rhodospirillales	Rhodospirillaceae	Azospirillum	Azospirillum_lipoferum	0
AZSP001	0	1	1	1	0	3	Proteobacteria	Betaproteobacteria	Rhodocyclales	Rhodocyclaceae	Azoarcus	Azoarcus_sp,	0
AZSP001	1	1	1	1	0	4	Proteobacteria	Betaproteobacteria	Rhodocyclales	Rhodocyclaceae	Aromatoleum	Azoarcus_sp,	0
AZSP001	1	1	1	1	0	4	Proteobacteria	Betaproteobacteria	Rhodocyclales	Rhodocyclaceae	Azoarcus	Azoarcus_sp,	0
BAAN001	1	0	0	1	0	2	Firmicutes	Bacilli	Bacillales	Bacillaceae	Bacillus	Bacillus_anthracis	0
BACE002	1	0	0	1	0	2	Firmicutes	Bacilli	Bacillales	Bacillaceae	Bacillus	Bacillus_cereus	0
BACE002	1	0	1	1	0	3	Firmicutes	Bacilli	Bacillales	Bacillaceae	Bacillus	Bacillus_cereus	0
BACY001	1	0	1	1	0	3	Firmicutes	Bacilli	Bacillales	Bacillaceae	Bacillus	Bacillus_cytotoxicus	0
BAFR001	0	0	1	1	1	3	Bacteroidetes	Bacteroidia	Bacteroidales	Bacteroidaceae	Bacteroides	Bacteroides_fragilis	0
BAIN001	1	0	1	1	0	3	Firmicutes	Bacilli	Bacillales	Bacillaceae	Bacillus	Bacillus_infantis	0
BALI001	0	0	1	1	0	2	Firmicutes	Bacilli	Bacillales	Bacillaceae	Bacillus	Bacillus_licheniformis	0
BAPS001	1	0	0	1	0	2	Firmicutes	Bacilli	Bacillales	Bacillaceae	Bacillus	Bacillus_pseudofirmus	0
BASP001	1	0	1	1	0	3	Firmicutes	Bacilli	Bacillales	Bacillaceae	Bacillus	Bacillus_sp,	0
BASU001	0	0	0	1	1	2	Firmicutes	Bacilli	Bacillales	Bacillaceae	Bacillus	Bacillus_subtilis	0
BATH001	1	0	0	1	0	2	Firmicutes	Bacilli	Bacillales	Bacillaceae	Bacillus	Bacillus_thuringiensis	0
BATH002	0	0	1	1	1	3	Bacteroidetes	Bacteroidia	Bacteroidales	Bacteroidaceae	Bacteroides	Bacteroides_thetaiotaomicron	0
BAVU001	1	0	1	0	1	3	Bacteroidetes	Bacteroidia	Bacteroidales	Bacteroidaceae	Bacteroides	Bacteroides_vulgatus	0
BAWE001	1	0	0	1	0	2	Firmicutes	Bacilli	Bacillales	Bacillaceae	Bacillus	Bacillus_weihenstephanensis	0
BEBA001	1	0	1	0	0	2	Bacteroidetes	Cytophagia	Cytophagales	Cyclobacteriaceae	Belliella	Belliella_baltica	0
BECA001	0	0	1	1	0	2	Actinobacteria	Actinobacteriia	Actinomycetales	Beutenbergiaceae	Beutenbergia	Beutenbergia_cavernae	0
BEIN001	1	1	0	1	0	3	Proteobacteria	Alphaproteobacteria	Rhizobiales	Beijerinckiaceae	Beijerinckia	Beijerinckia_indica	0
BILO001	0	0	0	1	1	2	Actinobacteria	Actinobacteriia	Bifidobacteriales	Bifidobacteriaceae	Bifidobacterium	Bifidobacterium_longum	0
BLSP002	0	0	1	0	1	2	Bacteroidetes	Flavobacteriia	Flavobacteriales	Blattabacteriaceae	Blattabacterium	Blattabacterium_sp,	0
BLSP002	0	0	1	0	1	2	Bacteroidetes	Flavobacteriia	Flavobacteriales	Blattabacteriaceae	Blattabacterium	Blattabacterium_sp,	0
BLSP002	0	0	1	0	1	2	Bacteroidetes	Flavobacteriia	Flavobacteriales	Blattabacteriaceae	Blattabacterium	Blattabacterium_sp,	0
BOAV001	0	1	0	0	1	2	Proteobacteria	Betaproteobacteria	Burkholderiales	Alcaligenaceae	Bordetella	Bordetella_avium	0
BRJA001	1	0	0	1	0	2	Proteobacteria	Alphaproteobacteria	Rhizobiales	Bradyrhizobiaceae	Bradyrhizobium	Bradyrhizobium_japonicum	0
BRSU001	1	0	0	1	0	2	Proteobacteria	Alphaproteobacteria	Caulobacterales	Caulobacteraceae	Brevundimonas	Brevundimonas_subvibrioides	0
BUAM001	0	0	0	1	1	2	Proteobacteria	Betaproteobacteria	Burkholderiales	Burkholderiaceae	Burkholderia	Burkholderia_ambifaria	0
BUCE001	0	0	0	1	1	2	Proteobacteria	Betaproteobacteria	Burkholderiales	Burkholderiaceae	Burkholderia	Burkholderia_cenocepacia	0
BUCE002	0	0	0	1	1	2	Proteobacteria	Betaproteobacteria	Burkholderiales	Burkholderiaceae	Burkholderia	Burkholderia_cepacia	0
BUMU001	1	0	0	1	0	2	Proteobacteria	Betaproteobacteria	Burkholderiales	Burkholderiaceae	Burkholderia	Burkholderia_multivorans	0
BUSP001	0	0	0	1	1	2	Proteobacteria	Betaproteobacteria	Burkholderiales	Burkholderiaceae	Burkholderia	Burkholderia_sp,	0
BUSP001	0	0	0	1	1	2	Proteobacteria	Betaproteobacteria	Burkholderiales	Burkholderiaceae	Burkholderia	Burkholderia_sp,	0
BUSP001	1	0	0	1	0	2	Proteobacteria	Betaproteobacteria	Burkholderiales	Burkholderiaceae	Burkholderia	Burkholderia_sp,	0
BUSP001	1	1	0	1	0	3	Proteobacteria	Betaproteobacteria	Burkholderiales	Burkholderiaceae	Burkholderia	Burkholderia_sp,	0
CAAC002	1	1	0	0	0	2	Actinobacteria	Actinobacteriia	Actinomycetales	Catenulisporaceae	Catenulispora	Catenulispora_acidiphila	0
CACR001	1	0	0	1	0	2	Proteobacteria	Alphaproteobacteria	Caulobacterales	Caulobacteraceae	Caulobacter	Caulobacter_crescentus	0
CAHY003	1	1	1	1	0	4	Firmicutes	Clostridia	Thermoanaerobacterales	Thermoanaerobacteraceae	Carboxydothermus	Carboxydothermus_hydrogenoformans	0
CAMA001	0	1	0	1	0	2	Firmicutes	Bacilli	Lactobacillales	Carnobacteriaceae	Carnobacterium	Carnobacterium_maltaromaticum	0
CASA001	1	0	0	1	0	2	Firmicutes	Clostridia	Thermoanaerobacterales	NA	Caldicellulosiruptor	Caldicellulosiruptor_saccharolyticus	0
CASP001	0	1	0	1	0	2	Cyanobacteria	NA	Nostocales	Rivulariaceae	Calothrix	Calothrix_sp,	0
CASP004	0	1	0	1	1	3	Firmicutes	Bacilli	Lactobacillales	Carnobacteriaceae	Carnobacterium	Carnobacterium_sp,	0
CASP005	0	1	0	1	0	2	Proteobacteria	Alphaproteobacteria	Caulobacterales	Caulobacteraceae	Caulobacter	Caulobacter_sp,	0
CDLI001	1	0	1	0	1	3	Firmicutes	Clostridia	Clostridiales	NA	Peptostreptococcaceae	Clostridium_difficile	0
CEAL001	1	0	0	1	0	2	Bacteroidetes	Flavobacteriia	Flavobacteriales	Flavobacteriaceae	Cellulophaga	Cellulophaga_algicola	0
CEFI001	1	0	0	1	0	2	Actinobacteria	Actinobacteriia	Actinomycetales	Cellulomonadaceae	Cellulomonas	Cellulomonas_fimi	0
CEJA001	1	1	1	1	0	4	Proteobacteria	Gammaproteobacteria	Pseudomonadales	Pseudomonadaceae	Cellvibrio	Cellvibrio_japonicus	0
CELY001	1	0	1	0	0	2	Bacteroidetes	Flavobacteriia	Flavobacteriales	Flavobacteriaceae	Cellulophaga	Cellulophaga_lytica	0
CHMI001	1	1	0	1	0	3	Cyanobacteria	NA	Chroococcales	NA	Chamaesiphon	Chamaesiphon_minutus	0
CHPI001	1	1	1	1	0	4	Bacteroidetes	Sphingobacteriia	Sphingobacteriales	Chitinophagaceae	Chitinophaga	Chitinophaga_pinensis	0
CHPS001	0	1	0	0	1	2	Chlamydiae	Chlamydiae	Chlamydiales	Chlamydiaceae	Chlamydia	Chlamydia_psittaci	0
CHPS002	0	1	0	0	1	2	Chlamydiae	Chlamydiae	Chlamydiales	Chlamydiaceae	Chlamydia	Chlamydophila_psittaci	0
CHPS002	0	1	0	0	1	2	Chlamydiae	Chlamydiae	Chlamydiales	Chlamydiaceae	Chlamydia	Chlamydophila_psittaci	0
CHSA001	1	1	0	1	0	3	Proteobacteria	Gammaproteobacteria	Oceanospirillales	Halomonadaceae	Chromohalobacter	Chromohalobacter_salexigens	0
CHSP001	0	1	0	1	0	2	Proteobacteria	Alphaproteobacteria	Rhizobiales	Phyllobacteriaceae	Chelativorans	Chelativorans_sp,	0
CHTR001	0	1	0	0	1	2	Chlamydiae	Chlamydiae	Chlamydiales	Chlamydiaceae	Chlamydia	Chlamydia_trachomatis	0
CLAC004	1	1	1	1	0	4	Firmicutes	Clostridia	Clostridiales	Clostridiaceae	Clostridium	Clostridium_acidurici	0
CLBO002	1	1	1	1	1	5	Firmicutes	Clostridia	Clostridiales	Clostridiaceae	Clostridium	Clostridium_botulinum	0
CLCE001	0	0	1	1	0	2	Firmicutes	Clostridia	Clostridiales	Clostridiaceae	Clostridium	Clostridium_cellulolyticum	0
CLCE003	1	0	0	1	1	3	Firmicutes	Clostridia	Clostridiales	Clostridiaceae	Clostridium	Clostridium_cellulovorans	0
CLCL001	0	1	1	0	0	2	Firmicutes	Clostridia	Clostridiales	Clostridiaceae	Clostridium	Clostridium_clariflavum	0
CLDI001	1	0	1	0	1	3	Firmicutes	Clostridia	Clostridiales	NA	Peptostreptococcaceae	Clostridium_difficile	0
CLMI001	1	0	1	1	0	3	Actinobacteria	Actinobacteriia	Actinomycetales	Microbacteriaceae	Clavibacter	Clavibacter_michiganensis	0
CLPE001	1	0	1	1	0	3	Firmicutes	Clostridia	Clostridiales	Clostridiaceae	Clostridium	Clostridium_perfringens	0
CLPH001	0	1	1	1	1	4	Firmicutes	Clostridia	Clostridiales	Clostridiaceae	Clostridium	Clostridium_phytofermentans	0
CLSA002	0	1	1	1	1	4	Firmicutes	Clostridia	Clostridiales	Clostridiaceae	Clostridium	Clostridium_saccharolyticum	0
CLSA003	1	0	1	0	0	2	Firmicutes	Clostridia	Clostridiales	Clostridiaceae	Clostridium	Clostridium_saccharoperbutylacetonicum	0
CLSP001	0	0	1	0	1	2	Firmicutes	Clostridia	Clostridiales	Clostridiaceae	Clostridium	Clostridium_cf,	0
CLSP001	0	1	1	0	1	3	Firmicutes	Clostridia	Clostridiales	Clostridiaceae	Clostridium	Clostridium_sp,	0
CLSP002	1	0	0	1	0	2	Firmicutes	Clostridia	Clostridiales	Clostridiaceae	Clostridium	Clostridium_sporogenes	0
CLST001	1	0	1	1	0	3	Firmicutes	Clostridia	Clostridiales	Clostridiaceae	Clostridium	Clostridium_stercorarium	0
CLST001	1	1	1	1	0	4	Firmicutes	Clostridia	Clostridiales	Ruminococcaceae	unclassified_Ruminococcaceae	Clostridium_stercorarium	0
CLST002	1	1	1	1	0	4	Firmicutes	Clostridia	Clostridiales	NA	Peptostreptococcaceae	Clostridium_sticklandii	0
CLTH001	0	1	1	1	1	4	Firmicutes	Clostridia	Clostridiales	Clostridiaceae	Clostridium	Clostridium_thermocellum	0
COBU001	1	1	0	1	0	3	Proteobacteria	Gammaproteobacteria	Legionellales	Coxiellaceae	Coxiella	Coxiella_burnetii	0
COCA001	1	0	0	1	0	2	Actinobacteria	Actinobacteriia	Actinomycetales	Corynebacteriaceae	Corynebacterium	Corynebacterium_callunae	0
COTE001	1	0	0	1	0	2	Proteobacteria	Betaproteobacteria	Burkholderiales	Comamonadaceae	Comamonas	Comamonas_testosteroni	0
COWO001	1	1	1	1	0	4	Actinobacteria	Rubrobacteridae	Solirubrobacterales	Conexibacteraceae	Conexibacter	Conexibacter_woesei	0
CRTU001	0	0	0	1	1	2	Proteobacteria	Gammaproteobacteria	Enterobacteriales	Enterobacteriaceae	Cronobacter	Cronobacter_turicensis	0
CUME001	0	0	0	1	1	2	Proteobacteria	Betaproteobacteria	Burkholderiales	Burkholderiaceae	Cupriavidus	Cupriavidus_metallidurans	0
CUNE001	1	0	0	1	0	2	Proteobacteria	Betaproteobacteria	Burkholderiales	Burkholderiaceae	Cupriavidus	Cupriavidus_necator	0
CUTA001	1	1	0	1	0	3	Proteobacteria	Betaproteobacteria	Burkholderiales	Burkholderiaceae	Cupriavidus	Cupriavidus_taiwanensis	0
CYHU001	1	1	1	1	0	4	Bacteroidetes	Cytophagia	Cytophagales	Cytophagaceae	Cytophaga	Cytophaga_hutchinsonii	0
CYMA001	1	1	0	0	0	2	Bacteroidetes	Cytophagia	Cytophagales	Cyclobacteriaceae	Cyclobacterium	Cyclobacterium_marinum	0
CYSP001	1	1	0	1	0	3	Cyanobacteria	NA	Chroococcales	NA	Cyanothece	Cyanothece_sp,	0
CYSP002	1	1	0	0	0	2	Proteobacteria	Gammaproteobacteria	Thiotrichales	Piscirickettsiaceae	Cycloclasticus	Cycloclasticus_sp,	0
CYZA001	1	1	0	0	0	2	Proteobacteria	Gammaproteobacteria	Thiotrichales	Piscirickettsiaceae	Cycloclasticus	Cycloclasticus_zancles	0
DEAC002	1	1	0	1	0	3	Proteobacteria	Betaproteobacteria	Burkholderiales	Comamonadaceae	Delftia	Delftia_acidovorans	0
DEAC004	1	1	0	1	0	3	Proteobacteria	Deltaproteobacteria	Syntrophobacterales	Syntrophaceae	Desulfobacca	Desulfobacca_acetoxidans	0
DEAC005	0	1	0	1	0	2	Firmicutes	Clostridia	Clostridiales	Peptococcaceae	Desulfosporosinus	Desulfosporosinus_acidiphilus	0
DEAE001	1	1	0	0	0	2	Proteobacteria	Deltaproteobacteria	Desulfovibrionales	Desulfovibrionaceae	Desulfovibrio	Desulfovibrio_aespoeensis	0
DEAF001	1	1	0	1	0	3	Proteobacteria	Deltaproteobacteria	Desulfovibrionales	Desulfovibrionaceae	Desulfovibrio	Desulfovibrio_africanus	0
DEAL002	1	1	0	1	0	3	Proteobacteria	Deltaproteobacteria	Desulfobacterales	Desulfobacteraceae	Desulfatibacillum	Desulfatibacillum_alkenivorans	0
DEAL003	1	1	0	1	0	3	Proteobacteria	Deltaproteobacteria	Desulfovibrionales	Desulfovibrionaceae	Desulfovibrio	Desulfovibrio_alaskensis	0
DEAL004	0	1	0	1	0	2	Proteobacteria	Deltaproteobacteria	Desulfobacterales	Desulfobulbaceae	Desulfurivibrio	Desulfurivibrio_alkaliphilus	0
DEAR001	1	1	1	1	0	4	Proteobacteria	Betaproteobacteria	Rhodocyclales	Rhodocyclaceae	Dechloromonas	Dechloromonas_aromatica	0
DEAU002	1	1	1	1	0	4	Firmicutes	Clostridia	Clostridiales	Peptococcaceae	Candidatus_Desulforudis	Candidatus_Desulforudis_audaxviator	0
DEBA001	0	1	0	1	0	2	Proteobacteria	Deltaproteobacteria	Desulfarculales	Desulfarculaceae	Desulfarculus	Desulfarculus_baarsii	0
DEBA002	1	1	1	1	0	4	Proteobacteria	Deltaproteobacteria	Desulfovibrionales	Desulfomicrobiaceae	Desulfomicrobium	Desulfomicrobium_baculatum	0
DEDE005	1	1	0	1	0	3	Proteobacteria	Deltaproteobacteria	Desulfovibrionales	Desulfovibrionaceae	Desulfovibrio	Desulfovibrio_desulfuricans	0
DEGI001	1	0	1	1	0	3	Firmicutes	Clostridia	Clostridiales	Peptococcaceae	Desulfotomaculum	Desulfotomaculum_gibsoniae	0
DEKU001	0	0	1	1	0	2	Firmicutes	Clostridia	Clostridiales	Peptococcaceae	Desulfotomaculum	Desulfotomaculum_kuznetsovii	0
DEMA002	1	1	0	1	0	3	Proteobacteria	Deltaproteobacteria	Desulfovibrionales	Desulfovibrionaceae	Desulfovibrio	Desulfovibrio_magneticus	0
DEOL001	1	1	0	1	0	3	Proteobacteria	Deltaproteobacteria	Desulfobacterales	Desulfobacteraceae	Desulfococcus	Desulfococcus_oleovorans	0
DEPI002	1	1	0	0	0	2	Proteobacteria	Deltaproteobacteria	Desulfovibrionales	Desulfovibrionaceae	Desulfovibrio	Desulfovibrio_piezophilus	0
DEPR002	1	1	0	1	0	3	Proteobacteria	Deltaproteobacteria	Desulfobacterales	Desulfobulbaceae	Desulfobulbus	Desulfobulbus_propionicus	0
DEPS001	0	1	0	1	0	2	Proteobacteria	Deltaproteobacteria	Desulfobacterales	Desulfobulbaceae	Desulfotalea	Desulfotalea_psychrophila	0
DERE002	1	1	0	1	0	3	Proteobacteria	Deltaproteobacteria	Desulfovibrionales	Desulfohalobiaceae	Desulfohalobium	Desulfohalobium_retbaense	0
DERE003	0	1	0	1	0	2	Firmicutes	Clostridia	Clostridiales	Peptococcaceae	Desulfotomaculum	Desulfotomaculum_reducens	0
DESP004	1	1	0	1	0	3	Proteobacteria	Betaproteobacteria	Burkholderiales	Comamonadaceae	Delftia	Delftia_sp,	0
DESU001	0	1	0	1	0	2	Proteobacteria	Betaproteobacteria	Rhodocyclales	Rhodocyclaceae	Azospira	Dechlorosoma_suillum	0
DESU002	1	1	0	0	0	2	Proteobacteria	Deltaproteobacteria	Desulfobacterales	Desulfobulbaceae	Desulfocapsa	Desulfocapsa_sulfexigens	0
DETI001	1	1	1	1	0	4	Proteobacteria	Deltaproteobacteria	Syntrophobacterales	Syntrophaceae	Desulfomonile	Desulfomonile_tiedjei	0
DETO001	1	1	0	1	0	3	Proteobacteria	Deltaproteobacteria	Desulfobacterales	Desulfobacteraceae	Desulfobacula	Desulfobacula_toluolica	0
DEVU001	0	1	0	1	0	2	Proteobacteria	Deltaproteobacteria	Desulfovibrionales	Desulfovibrionaceae	Desulfovibrio	Desulfovibrio_vulgaris	0
DIZE001	1	1	0	0	1	3	Proteobacteria	Gammaproteobacteria	Enterobacteriales	Enterobacteriaceae	Dickeya	Dickeya_zeae	0
ECVI001	1	1	1	1	0	4	Bacteroidetes	Cytophagia	Cytophagales	Cyclobacteriaceae	Echinicola	Echinicola_vietnamensis	0
EDIC001	1	1	0	0	1	3	Proteobacteria	Gammaproteobacteria	Enterobacteriales	Enterobacteriaceae	Edwardsiella	Edwardsiella_ictaluri	0
EDTA001	1	1	0	0	1	3	Proteobacteria	Gammaproteobacteria	Enterobacteriales	Enterobacteriaceae	Edwardsiella	Edwardsiella_tarda	0
EGSP001	0	1	0	1	0	2	Actinobacteria	Coriobacteriia	Coriobacteriales	Coriobacteriaceae	Eggerthella	Eggerthella_sp,	0
EHCA001	1	1	0	0	1	3	Proteobacteria	Alphaproteobacteria	Rickettsiales	Anaplasmataceae	Ehrlichia	Ehrlichia_canis	0
EMOL001	1	0	1	0	0	2	Bacteroidetes	Cytophagia	Cytophagales	Cytophagaceae	Emticicia	Emticicia_oligotrophica	0
ENAE001	0	0	0	1	1	2	Proteobacteria	Gammaproteobacteria	Enterobacteriales	Enterobacteriaceae	Enterobacter	Enterobacter_aerogenes	0
ENFA001	1	0	1	1	0	3	Proteobacteria	Alphaproteobacteria	Rhodospirillales	Rhodospirillaceae	Candidatus_Endolissoclinum	Candidatus_Endolissoclinum_patella	0
ERLI001	1	0	1	1	0	3	Proteobacteria	Alphaproteobacteria	Sphingomonadales	Erythrobacteraceae	Erythrobacter	Erythrobacter_litoralis	0
ERRH001	1	0	1	1	0	3	Firmicutes	Erysipelotrichi	Erysipelotrichales	Erysipelotrichaceae	Erysipelothrix	Erysipelothrix_rhusiopathiae	0
ESCO001	1	0	1	1	1	4	Proteobacteria	Gammaproteobacteria	Enterobacteriales	Enterobacteriaceae	Escherichia	Escherichia_coli	0
ETHA001	0	1	1	1	1	4	Firmicutes	Clostridia	Clostridiales	Ruminococcaceae	Ethanoligenens	Ethanoligenens_harbinense	0
EUEL001	0	1	0	0	1	2	Firmicutes	Clostridia	Clostridiales	Eubacteriaceae	Eubacterium	Eubacterium_eligens	0
EURE001	0	0	1	0	1	2	Firmicutes	Clostridia	Clostridiales	Eubacteriaceae	Eubacterium	Eubacterium_rectale	0
EXSI001	0	1	0	1	0	2	Firmicutes	Bacilli	Bacillales	NA	Exiguobacterium	Exiguobacterium_sibiricum	0
FLBA002	1	0	1	0	0	2	Bacteroidetes	Flavobacteriia	Flavobacteriales	NA	Flavobacteriaceae	Flavobacteriaceae_bacterium	0
FLBR001	1	1	0	1	0	3	Bacteroidetes	Flavobacteriia	Flavobacteriales	Flavobacteriaceae	Flavobacterium	Flavobacterium_branchiophilum	0
FLIN001	1	0	1	0	0	2	Bacteroidetes	Flavobacteriia	Flavobacteriales	Flavobacteriaceae	Flavobacterium	Flavobacterium_indicum	0
FLJO001	0	1	1	1	0	3	Bacteroidetes	Flavobacteriia	Flavobacteriales	Flavobacteriaceae	Flavobacterium	Flavobacterium_johnsoniae	0
FLPS001	0	1	1	0	0	2	Bacteroidetes	Flavobacteriia	Flavobacteriales	Flavobacteriaceae	Flavobacterium	Flavobacterium_psychrophilum	0
FLTA001	1	1	0	0	0	2	Bacteroidetes	Flavobacteriia	Flavobacteriales	Cryomorphaceae	Fluviicola	Fluviicola_taffensis	0
FRAL001	0	1	0	1	0	2	Actinobacteria	Actinobacteriia	Actinomycetales	Frankiaceae	Frankia	Frankia_alni	0
FRAU001	1	1	1	1	0	4	Proteobacteria	Gammaproteobacteria	Xanthomonadales	Xanthomonadaceae	Frateuria	Frateuria_aurantia	0
FRNO001	1	0	0	1	0	2	Proteobacteria	Gammaproteobacteria	Thiotrichales	Francisellaceae	Francisella	Francisella_noatunensis	0
FRPH001	1	0	0	1	0	2	Proteobacteria	Gammaproteobacteria	Thiotrichales	Francisellaceae	Francisella	Francisella_philomiragia	0
FRSP002	0	1	0	1	0	2	Actinobacteria	Actinobacteriia	Actinomycetales	Frankiaceae	Frankia	Frankia_sp,	0
FRSP002	1	1	0	1	0	3	Actinobacteria	Actinobacteriia	Actinomycetales	Frankiaceae	Frankia	Frankia_sp,	0
FRSY001	1	1	0	1	0	3	Actinobacteria	Actinobacteriia	Actinomycetales	Frankiaceae	Frankia	Frankia_symbiont	0
GEBE001	0	1	0	1	0	2	Proteobacteria	Deltaproteobacteria	Desulfuromonadales	Geobacteraceae	Geobacter	Geobacter_bemidjiensis	0
GELO001	0	1	0	1	0	2	Proteobacteria	Deltaproteobacteria	Desulfuromonadales	Geobacteraceae	Geobacter	Geobacter_lovleyi	0
GEME001	0	1	0	1	0	2	Proteobacteria	Deltaproteobacteria	Desulfuromonadales	Geobacteraceae	Geobacter	Geobacter_metallireducens	0
GESP005	0	0	1	1	0	2	Firmicutes	Bacilli	Bacillales	Bacillaceae	Geobacillus	Geobacillus_sp,	0
GESP006	1	1	0	1	0	3	Proteobacteria	Deltaproteobacteria	Desulfuromonadales	Geobacteraceae	Geobacter	Geobacter_sp,	0
GESU003	1	1	0	1	0	3	Proteobacteria	Deltaproteobacteria	Desulfuromonadales	Geobacteraceae	Geobacter	Geobacter_sulfurreducens	0
GEUR001	1	1	0	1	0	3	Proteobacteria	Deltaproteobacteria	Desulfuromonadales	Geobacteraceae	Geobacter	Geobacter_uraniireducens	0
GLDI001	1	0	0	1	0	2	Proteobacteria	Alphaproteobacteria	Rhodospirillales	Acetobacteraceae	Gluconacetobacter	Gluconacetobacter_diazotrophicus	0
GLSP002	1	0	0	1	0	2	Cyanobacteria	NA	Chroococcales	NA	Gloeocapsa	Gloeocapsa_sp,	0
GLVI001	1	1	0	1	0	3	Cyanobacteria	Gloeobacteria	Gloeobacterales	NA	Gloeobacter	Gloeobacter_violaceus	0
GRBE001	1	0	1	1	0	3	Proteobacteria	Alphaproteobacteria	Rhodospirillales	Acetobacteraceae	Granulibacter	Granulibacter_bethesdensis	0
GRFO001	1	1	0	0	0	2	Bacteroidetes	Flavobacteriia	Flavobacteriales	Flavobacteriaceae	Gramella	Gramella_forsetii	0
HACH001	1	0	0	1	0	2	Proteobacteria	Gammaproteobacteria	Oceanospirillales	Hahellaceae	Hahella	Hahella_chejuensis	0
HAEL001	1	0	1	0	0	2	Proteobacteria	Gammaproteobacteria	Oceanospirillales	Halomonadaceae	Halomonas	Halomonas_elongata	0
HAHA003	1	1	0	1	0	3	Proteobacteria	Gammaproteobacteria	Chromatiales	Ectothiorhodospiraceae	Halorhodospira	Halorhodospira_halophila	0
HAHY002	1	1	1	1	0	4	Bacteroidetes	Sphingobacteriia	Sphingobacteriales	Saprospiraceae	Haliscomenobacter	Haliscomenobacter_hydrossis	0
HANE001	1	0	1	1	0	3	Proteobacteria	Gammaproteobacteria	Chromatiales	Halothiobacillaceae	Halothiobacillus	Halothiobacillus_neapolitanus	0
HAOC001	1	1	1	1	0	4	Proteobacteria	Deltaproteobacteria	Myxococcales	Kofleriaceae	Haliangium	Haliangium_ochraceum	0
HAOR001	1	1	1	1	0	4	Firmicutes	Clostridia	Halanaerobiales	Halanaerobiaceae	Halothermothrix	Halothermothrix_orenii	0
HAPR001	1	0	0	1	0	2	Firmicutes	Clostridia	Halanaerobiales	Halanaerobiaceae	Halanaerobium	Halanaerobium_praevalens	0
HEMO001	1	1	0	1	0	3	Firmicutes	Clostridia	Clostridiales	Heliobacteriaceae	Heliobacterium	Heliobacterium_modesticaldum	0
HESE001	1	0	1	1	0	3	Proteobacteria	Betaproteobacteria	Burkholderiales	Oxalobacteraceae	Herbaspirillum	Herbaspirillum_seropedicae	0
HIMA001	1	1	1	1	0	4	Proteobacteria	Deltaproteobacteria	Desulfurellales	Desulfurellaceae	Hippea	Hippea_maritima	0
HYDE001	1	1	1	1	0	4	Proteobacteria	Alphaproteobacteria	Rhizobiales	Hyphomicrobiaceae	Hyphomicrobium	Hyphomicrobium_denitrificans	0
ILCO001	1	1	1	1	0	4	Actinobacteria	Acidimicrobidae	Acidimicrobiales	Acidimicrobiaceae	Ilumatobacter	Ilumatobacter_coccineus	0
INCA001	1	1	1	1	0	4	Actinobacteria	Actinobacteriia	Actinomycetales	Intrasporangiaceae	Intrasporangium	Intrasporangium_calvum	0
JASP002	1	1	0	1	0	3	Proteobacteria	Betaproteobacteria	Burkholderiales	Oxalobacteraceae	Janthinobacterium	Janthinobacterium_sp,	0
KAKO001	1	1	0	0	0	2	Proteobacteria	Gammaproteobacteria	Oceanospirillales	Alcanivoracaceae	Kangiella	Kangiella_koreensis	0
KISE001	0	1	0	1	0	2	Actinobacteria	Actinobacteriia	Actinomycetales	Streptomycetaceae	Kitasatospora	Kitasatospora_setae	0
KLPN001	0	0	0	1	1	2	Proteobacteria	Gammaproteobacteria	Enterobacteriales	Enterobacteriaceae	Klebsiella	Klebsiella_pneumoniae	0
KRFL001	1	1	0	1	0	3	Actinobacteria	Actinobacteriia	Actinomycetales	Nocardioidaceae	Kribbella	Kribbella_flavida	0
LABU001	0	0	1	0	1	2	Firmicutes	Bacilli	Lactobacillales	Lactobacillaceae	Lactobacillus	Lactobacillus_buchneri	0
LACA001	0	1	0	0	1	2	Firmicutes	Bacilli	Lactobacillales	Lactobacillaceae	Lactobacillus	Lactobacillus_casei	0
LAFE001	0	1	0	0	1	2	Firmicutes	Bacilli	Lactobacillales	Lactobacillaceae	Lactobacillus	Lactobacillus_fermentum	0
LAHE002	0	1	1	0	1	3	Firmicutes	Bacilli	Lactobacillales	Lactobacillaceae	Lactobacillus	Lactobacillus_helveticus	0
LAPL001	0	0	0	1	1	2	Firmicutes	Bacilli	Lactobacillales	Lactobacillaceae	Lactobacillus	Lactobacillus_plantarum	0
LARE001	0	0	1	0	1	2	Firmicutes	Bacilli	Lactobacillales	Lactobacillaceae	Lactobacillus	Lactobacillus_reuteri	0
LARH001	0	1	0	0	1	2	Firmicutes	Bacilli	Lactobacillales	Lactobacillaceae	Lactobacillus	Lactobacillus_rhamnosus	0
LASA002	0	0	1	0	1	2	Firmicutes	Bacilli	Lactobacillales	Lactobacillaceae	Lactobacillus	Lactobacillus_salivarius	0
LASA003	0	1	0	0	1	2	Firmicutes	Bacilli	Lactobacillales	Lactobacillaceae	Lactobacillus	Lactobacillus_sanfranciscensis	0
LASP003	1	1	0	0	0	2	Bacteroidetes	Flavobacteriia	Flavobacteriales	Flavobacteriaceae	Lacinutrix	Lacinutrix_sp,	0
LEBY001	0	1	1	0	0	2	Bacteroidetes	Cytophagia	Cytophagales	Cytophagaceae	Leadbetterella	Leadbetterella_byssophila	0
LELO001	1	1	0	1	0	3	Proteobacteria	Gammaproteobacteria	Legionellales	Legionellaceae	Legionella	Legionella_longbeachae	0
LEPN001	1	1	0	1	0	3	Proteobacteria	Gammaproteobacteria	Legionellales	Legionellaceae	Legionella	Legionella_pneumophila	0
LESP001	1	1	0	0	0	2	Cyanobacteria	NA	Oscillatoriales	NA	Leptolyngbya	Leptolyngbya_sp,	0
LEXY001	1	1	1	1	0	4	Actinobacteria	Actinobacteriia	Actinomycetales	Microbacteriaceae	Leifsonia	Leifsonia_xyli	0
LIMO001	0	0	1	1	0	2	Firmicutes	Bacilli	Bacillales	Listeriaceae	Listeria	Listeria_monocytogenes	0
LISE001	0	0	0	1	1	2	Firmicutes	Bacilli	Bacillales	Listeriaceae	Listeria	Listeria_seeligeri	0
LIWE001	0	0	0	1	1	2	Firmicutes	Bacilli	Bacillales	Listeriaceae	Listeria	Listeria_welshimeri	0
MAAQ001	1	1	0	0	0	2	Proteobacteria	Gammaproteobacteria	Alteromonadales	Alteromonadaceae	Marinobacter	Marinobacter_aquaeolei	0
MAAU001	1	0	0	1	0	2	Firmicutes	Clostridia	Thermoanaerobacterales	NA	Mahella	Mahella_australiensis	0
MAHY002	1	1	0	0	0	2	Proteobacteria	Gammaproteobacteria	Alteromonadales	Alteromonadaceae	Marinobacter	Marinobacter_hydrocarbonoclasticus	0
MAMA001	1	0	0	1	0	2	Proteobacteria	Alphaproteobacteria	Magnetococcales	Magnetococcaceae	Magnetococcus	Magnetococcus_marinus	0
MAMA002	0	1	1	1	0	3	Proteobacteria	Alphaproteobacteria	Rhodospirillales	Rhodospirillaceae	Magnetospirillum	Magnetospirillum_magneticum	0
MAMA003	1	0	0	1	0	2	Proteobacteria	Alphaproteobacteria	Rhodobacterales	Hyphomonadaceae	Maricaulis	Maricaulis_maris	0
MAME001	1	1	0	0	0	2	Proteobacteria	Gammaproteobacteria	Oceanospirillales	NA	Marinomonas	Marinomonas_mediterranea	0
MAPO001	1	0	0	0	1	2	Proteobacteria	Gammaproteobacteria	Oceanospirillales	NA	Marinomonas	Marinomonas_posidonica	0
MASP004	1	0	1	0	0	2	Bacteroidetes	Flavobacteriia	Flavobacteriales	Flavobacteriaceae	Maribacter	Maribacter_sp,	0
MASP007	0	1	0	1	0	2	Proteobacteria	Gammaproteobacteria	Alteromonadales	Alteromonadaceae	Marinobacter	Marinobacter_sp,	0
MATR001	1	1	1	1	0	4	Bacteroidetes	Cytophagia	Cytophagales	Flammeovirgaceae	Marivirga	Marivirga_tractuosa	0
MEAL001	1	1	0	1	0	3	Proteobacteria	Gammaproteobacteria	Methylococcales	Methylococcaceae	Methylomicrobium	Methylomicrobium_alcaliphilum	0
MEAU001	0	0	1	1	0	2	Proteobacteria	Alphaproteobacteria	Rhizobiales	Phyllobacteriaceae	Mesorhizobium	Mesorhizobium_australicum	0
MECA002	1	1	0	1	0	3	Proteobacteria	Gammaproteobacteria	Methylococcales	Methylococcaceae	Methylococcus	Methylococcus_capsulatus	0
MECH001	0	1	0	1	0	2	Proteobacteria	Alphaproteobacteria	Rhizobiales	Methylobacteriaceae	Methylobacterium	Methylobacterium_chloromethanicum	0
MECH001	0	1	0	1	0	2	Proteobacteria	Alphaproteobacteria	Rhizobiales	Methylobacteriaceae	Methylobacterium	methylobacterium_chloromethanicum	0
MECI001	0	1	1	1	0	3	Proteobacteria	Alphaproteobacteria	Rhizobiales	Phyllobacteriaceae	Mesorhizobium	Mesorhizobium_ciceri	0
MEEL001	1	1	1	1	1	5	Firmicutes	Negativicutes	Selenomonadales	Veillonellaceae	Megasphaera	Megasphaera_elsdenii	0
MEEX001	0	1	0	1	0	2	Proteobacteria	Alphaproteobacteria	Rhizobiales	Methylobacteriaceae	Methylobacterium	Methylobacterium_extorquens	0
MELO001	0	0	1	1	0	2	Proteobacteria	Alphaproteobacteria	Rhizobiales	Phyllobacteriaceae	Mesorhizobium	Mesorhizobium_loti	0
MEME001	1	1	0	1	0	3	Proteobacteria	Gammaproteobacteria	Methylococcales	Methylococcaceae	Methylomonas	Methylomonas_methanica	0
MENO001	0	1	0	1	0	2	Proteobacteria	Alphaproteobacteria	Rhizobiales	Methylobacteriaceae	Methylobacterium	Methylobacterium_nodulans	0
MEOP001	0	1	1	1	0	3	Proteobacteria	Alphaproteobacteria	Rhizobiales	Phyllobacteriaceae	Mesorhizobium	Mesorhizobium_opportunistum	0
MEPE001	1	1	1	1	0	4	Proteobacteria	Betaproteobacteria	Burkholderiales	NA	Methylibium	Methylibium_petroleiphilum	0
MEPO001	1	1	0	1	0	3	Proteobacteria	Alphaproteobacteria	Rhizobiales	Methylobacteriaceae	Methylobacterium	Methylobacterium_populi	0
MESI002	0	1	1	1	0	3	Proteobacteria	Alphaproteobacteria	Rhizobiales	Beijerinckiaceae	Methylocella	Methylocella_silvestris	0
MESP001	0	1	0	1	0	2	Proteobacteria	Alphaproteobacteria	Rhizobiales	Phyllobacteriaceae	Chelativorans	Mesorhizobium_sp,	0
MESP003	0	1	1	1	0	3	Proteobacteria	Alphaproteobacteria	Rhizobiales	Methylocystaceae	Methylocystis	Methylocystis_sp,	0
MEVE001	1	1	0	1	0	3	Proteobacteria	Betaproteobacteria	Methylophilales	Methylophilaceae	Methylotenera	Methylotenera_versatilis	0
MIAE001	0	0	1	1	0	2	Proteobacteria	Alphaproteobacteria	NA	NA	Micavibrio	Micavibrio_aeruginosavorus	0
MILU001	1	1	0	0	0	2	Actinobacteria	Actinobacteriia	Actinomycetales	Micrococcaceae	Micrococcus	Micrococcus_luteus	0
MIPH001	1	0	0	1	0	2	Actinobacteria	Actinobacteriia	Actinomycetales	Propionibacteriaceae	Microlunatus	Microlunatus_phosphovorus	0
MISP003	1	1	0	1	0	3	Cyanobacteria	NA	Oscillatoriales	NA	Microcoleus	Microcoleus_sp,	0
MOMA001	0	1	0	1	0	2	Actinobacteria	Actinobacteriia	Actinomycetales	Geodermatophilaceae	Modestobacter	Modestobacter_marinus,	0
MOTH001	1	1	1	1	0	4	Firmicutes	Clostridia	Thermoanaerobacterales	Thermoanaerobacteraceae	Moorella	Moorella_thermoacetica	0
MYLE001	0	1	0	1	0	2	Actinobacteria	Actinobacteriia	Actinomycetales	Mycobacteriaceae	Mycobacterium	Mycobacterium_leprae	0
MYTU001	1	1	0	1	0	3	Actinobacteria	Actinobacteriia	Actinomycetales	Mycobacteriaceae	Mycobacterium	Mycobacterium_tuberculosis	0
NAMU001	1	0	0	1	0	2	Actinobacteria	Actinobacteriia	Actinomycetales	Nakamurellaceae	Nakamurella	Nakamurella_multipartita	0
NATH001	0	0	1	1	0	2	Firmicutes	Clostridia	Natranaerobiales	Natranaerobiaceae	Natranaerobius	Natranaerobius_thermophilus	0
NEME001	0	0	0	1	1	2	Proteobacteria	Betaproteobacteria	Neisseriales	Neisseriaceae	Neisseria	Neisseria_meningitidis	0
NIHA001	0	1	0	1	0	2	Proteobacteria	Alphaproteobacteria	Rhizobiales	Bradyrhizobiaceae	Nitrobacter	Nitrobacter_hamburgensis	0
NIHA002	1	1	1	1	0	4	Proteobacteria	Gammaproteobacteria	Chromatiales	Chromatiaceae	Nitrosococcus	Nitrosococcus_halophilus	0
NIKO001	1	1	1	1	0	4	Bacteroidetes	Sphingobacteriia	Sphingobacteriales	Chitinophagaceae	Niastella	Niastella_koreensis	0
NIMU001	1	1	1	1	0	4	Proteobacteria	Betaproteobacteria	Nitrosomonadales	Nitrosomonadaceae	Nitrosospira	Nitrosospira_multiformis	0
NIOC001	1	1	1	1	0	4	Proteobacteria	Gammaproteobacteria	Chromatiales	Chromatiaceae	Nitrosococcus	Nitrosococcus_oceani	0
NISP001	0	1	0	1	0	2	Proteobacteria	Epsilonproteobacteria	NA	NA	Nitratiruptor	Nitratiruptor_sp,	0
NIWA001	1	1	1	1	0	4	Proteobacteria	Gammaproteobacteria	Chromatiales	Chromatiaceae	Nitrosococcus	Nitrosococcus_watsoni	0
NIWA001	1	1	1	1	0	4	Proteobacteria	Gammaproteobacteria	Chromatiales	Chromatiaceae	Nitrosococcus	Nitrosococcus_watsonii	0
NIWI001	0	1	0	1	0	2	Proteobacteria	Alphaproteobacteria	Rhizobiales	Bradyrhizobiaceae	Nitrobacter	Nitrobacter_winogradskyi	0
NOAR001	1	1	0	1	0	3	Proteobacteria	Alphaproteobacteria	Sphingomonadales	Sphingomonadaceae	Novosphingobium	Novosphingobium_aromaticivorans	0
NOPU001	0	1	0	1	0	2	Cyanobacteria	NA	Nostocales	Nostocaceae	Nostoc	Nostoc_punctiforme	0
NOSP003	1	1	0	1	0	3	Cyanobacteria	NA	Nostocales	Nostocaceae	Nostoc	Nostoc_sp,	0
NOSP004	1	1	1	1	0	4	Proteobacteria	Alphaproteobacteria	Sphingomonadales	Sphingomonadaceae	Novosphingobium	Novosphingobium_sp,	0
NOSP005	1	1	0	0	0	2	Cyanobacteria	NA	Nostocales	Nostocaceae	Nostoc	Nostoc_sp,	0
NOSP006	0	1	1	1	0	3	Actinobacteria	Actinobacteriia	Actinomycetales	Nocardioidaceae	Nocardioides	Nocardioides_sp,	0
OCSP001	0	1	1	0	0	2	Proteobacteria	Gammaproteobacteria	Aeromonadales	Aeromonadaceae	Oceanimonas	Oceanimonas_sp,	0
ODSP001	0	0	1	0	1	2	Bacteroidetes	Bacteroidia	Bacteroidales	Porphyromonadaceae	Odoribacter	Odoribacter_splanchnicus	0
ORRH001	1	0	0	1	0	2	Bacteroidetes	Flavobacteriia	Flavobacteriales	Flavobacteriaceae	Ornithobacterium	Ornithobacterium_rhinotracheale	0
ORTS001	1	0	0	1	0	2	Proteobacteria	Alphaproteobacteria	Rickettsiales	Rickettsiaceae	Rickettsieae	Orientia_tsutsugamushi	0
OSAC001	1	1	0	0	0	2	Cyanobacteria	NA	Oscillatoriales	NA	Oscillatoria	Oscillatoria_acuminata	0
OSNI001	1	1	0	1	0	3	Cyanobacteria	NA	Oscillatoriales	NA	Oscillatoria	Oscillatoria_nigro-viridis	0
OSVA001	0	0	1	1	1	3	Firmicutes	Clostridia	Clostridiales	Oscillospiraceae	Oscillibacter	Oscillibacter_valericigenes	0
OWHO001	1	1	1	1	0	4	Bacteroidetes	Flavobacteriia	Flavobacteriales	Cryomorphaceae	Owenweeksia	Owenweeksia_hongkongensis	0
PAAM001	1	1	0	0	0	2	Proteobacteria	Alphaproteobacteria	Rhodobacterales	Rhodobacteraceae	Paracoccus	Paracoccus_aminophilus	0
PADE001	1	1	1	0	0	3	Proteobacteria	Alphaproteobacteria	Rhodobacterales	Rhodobacteraceae	Paracoccus	Paracoccus_denitrificans	0
PADI001	0	0	1	0	1	2	Bacteroidetes	Bacteroidia	Bacteroidales	Porphyromonadaceae	Parabacteroides	Parabacteroides_distasonis	0
PALA002	1	1	0	1	0	3	Proteobacteria	Alphaproteobacteria	Rhizobiales	Phyllobacteriaceae	Parvibaculum	Parvibaculum_lavamentivorans	0
PAMU001	1	0	1	1	0	3	Firmicutes	Bacilli	Bacillales	Paenibacillaceae	Paenibacillus	Paenibacillus_mucilaginosus	0
PAPO001	0	0	1	1	0	2	Firmicutes	Bacilli	Bacillales	Paenibacillaceae	Paenibacillus	Paenibacillus_polymyxa	0
PAPR001	1	0	1	1	0	3	Bacteroidetes	Bacteroidia	Bacteroidales	Porphyromonadaceae	Paludibacter	Paludibacter_propionicigenes	0
PECA002	1	1	1	1	0	4	Proteobacteria	Deltaproteobacteria	Desulfuromonadales	Pelobacteraceae	Pelobacter	Pelobacter_carbinolicus	0
PEHA001	1	0	1	1	0	3	Proteobacteria	Alphaproteobacteria	Rhizobiales	Hyphomicrobiaceae	Pelagibacterium	Pelagibacterium_halotolerans	0
PEHE001	0	0	1	1	0	2	Bacteroidetes	Sphingobacteriia	Sphingobacteriales	Sphingobacteriaceae	Pedobacter	Pedobacter_heparinus	0
PEPR001	1	1	1	1	0	4	Proteobacteria	Deltaproteobacteria	Desulfuromonadales	Pelobacteraceae	Pelobacter	Pelobacter_propionicus	0
PESA001	1	1	1	0	0	3	Bacteroidetes	Sphingobacteriia	Sphingobacteriales	Sphingobacteriaceae	Pedobacter	Pedobacter_saltans	0
PETH001	1	0	1	1	0	3	Firmicutes	Clostridia	Clostridiales	Peptococcaceae	Pelotomaculum	Pelotomaculum_thermopropionicum	0
PHGA001	1	1	0	0	0	2	Proteobacteria	Alphaproteobacteria	Rhodobacterales	Rhodobacteraceae	Phaeobacter	Phaeobacter_gallaeciensis	0
POAL001	1	0	0	1	0	2	Proteobacteria	Gammaproteobacteria	Oceanospirillales	Halomonadaceae	whitefly_endosymbionts;	Candidatus_Portiera_aleyrodidarum	0
POGI001	1	1	1	1	0	4	Proteobacteria	Alphaproteobacteria	NA	NA	Polymorphum	Polymorphum_gilvum	0
POGI002	0	1	1	0	1	3	Bacteroidetes	Bacteroidia	Bacteroidales	Porphyromonadaceae	Porphyromonas	Porphyromonas_gingivalis	0
POSP001	1	1	0	0	0	2	Bacteroidetes	Flavobacteriia	Flavobacteriales	Flavobacteriaceae	Polaribacter	Polaribacter_sp,	0
POSP002	1	1	0	0	0	2	Proteobacteria	Betaproteobacteria	Burkholderiales	Comamonadaceae	Polaromonas	Polaromonas_sp,	0
PRAC001	0	0	0	1	1	2	Actinobacteria	Actinobacteriia	Actinomycetales	Propionibacteriaceae	Propionibacterium	Propionibacterium_acidipropionici	0
PRAC002	0	0	0	1	1	2	Actinobacteria	Actinobacteriia	Actinomycetales	Propionibacteriaceae	Propionibacterium	Propionibacterium_acnes	0
PRAV001	1	0	0	0	1	2	Actinobacteria	Actinobacteriia	Actinomycetales	Propionibacteriaceae	Propionibacterium	Propionibacterium_avidum	0
PRDE002	0	0	1	0	1	2	Bacteroidetes	Bacteroidia	Bacteroidales	Prevotellaceae	Prevotella	Prevotella_denticola	0
PRME001	0	0	1	0	1	2	Bacteroidetes	Bacteroidia	Bacteroidales	Prevotellaceae	Prevotella	Prevotella_melaninogenica	0
PRPR001	0	0	0	1	1	2	Actinobacteria	Actinobacteriia	Actinomycetales	Propionibacteriaceae	Propionibacterium	Propionibacterium_propionicum	0
PSAE001	1	0	1	1	0	3	Proteobacteria	Gammaproteobacteria	Pseudomonadales	Pseudomonadaceae	Pseudomonas	Pseudomonas_aeruginosa	0
PSBR001	0	0	1	1	0	2	Proteobacteria	Gammaproteobacteria	Pseudomonadales	Pseudomonadaceae	Pseudomonas	Pseudomonas_brassicacearum	0
PSDI001	0	1	0	1	0	2	Actinobacteria	Actinobacteriia	Actinomycetales	Pseudonocardiaceae	Pseudonocardia	Pseudonocardia_dioxanivorans	0
PSEN001	1	0	0	0	1	2	Proteobacteria	Gammaproteobacteria	Pseudomonadales	Pseudomonadaceae	Pseudomonas	Pseudomonas_entomophila	0
PSFL001	1	1	0	1	0	3	Proteobacteria	Gammaproteobacteria	Pseudomonadales	Pseudomonadaceae	Pseudomonas	Pseudomonas_fluorescens	0
PSPO001	1	1	0	1	0	3	Proteobacteria	Gammaproteobacteria	Pseudomonadales	Pseudomonadaceae	Pseudomonas	Pseudomonas_poae	0
PSPR001	1	1	0	1	0	3	Proteobacteria	Gammaproteobacteria	Pseudomonadales	Pseudomonadaceae	Pseudomonas	Pseudomonas_protegens	0
PSPU001	0	0	0	1	1	2	Proteobacteria	Gammaproteobacteria	Pseudomonadales	Pseudomonadaceae	Pseudomonas	Pseudomonas_putida	0
PSPU001	1	1	1	1	0	4	Proteobacteria	Gammaproteobacteria	Pseudomonadales	Pseudomonadaceae	Pseudomonas	Pseudomonas_putida	0
PSRE001	1	0	1	0	0	2	Proteobacteria	Gammaproteobacteria	Pseudomonadales	Pseudomonadaceae	Pseudomonas	Pseudomonas_resinovorans	0
PSSP005	1	1	1	1	0	4	Proteobacteria	Gammaproteobacteria	Pseudomonadales	Pseudomonadaceae	Pseudomonas	Pseudomonas_sp,	0
PSST001	1	0	1	0	0	2	Proteobacteria	Gammaproteobacteria	Pseudomonadales	Pseudomonadaceae	Pseudomonas	Pseudomonas_stutzeri	0
PSSU001	0	1	1	0	0	2	Proteobacteria	Gammaproteobacteria	Xanthomonadales	Xanthomonadaceae	Pseudoxanthomonas	Pseudoxanthomonas_suwonensis	0
PSSY001	1	0	0	1	1	3	Proteobacteria	Gammaproteobacteria	Pseudomonadales	Pseudomonadaceae	Pseudomonas	Pseudomonas_syringae	0
PSTO001	1	1	0	0	0	2	Bacteroidetes	Flavobacteriia	Flavobacteriales	Flavobacteriaceae	Psychroflexus	Psychroflexus_torquis	0
PUMA001	1	1	0	1	0	3	Proteobacteria	Alphaproteobacteria	NA	NA	SAR116_cluster	Candidatus_Puniceispirillum_marinum	0
RAAQ001	1	0	0	1	1	3	Proteobacteria	Gammaproteobacteria	Enterobacteriales	Enterobacteriaceae	Rahnella	Rahnella_aquatilis	0
RASO001	1	0	0	1	0	2	Proteobacteria	Betaproteobacteria	Burkholderiales	Burkholderiaceae	Ralstonia	Ralstonia_solanacearum	0
RATA001	1	0	1	1	0	3	Proteobacteria	Betaproteobacteria	Burkholderiales	Comamonadaceae	Ramlibacter	Ramlibacter_tataouinensis	0
RHCA001	1	1	1	1	0	4	Proteobacteria	Alphaproteobacteria	Rhodobacterales	Rhodobacteraceae	Rhodobacter	Rhodobacter_capsulatus	0
RHCE001	1	0	1	1	0	3	Proteobacteria	Alphaproteobacteria	Rhodospirillales	Rhodospirillaceae	Rhodospirillum	Rhodospirillum_centenum	0
RHDE001	0	0	1	1	0	2	Proteobacteria	Gammaproteobacteria	Xanthomonadales	Xanthomonadaceae	Rhodanobacter	Rhodanobacter_sp,	0
RHFE001	1	1	0	1	0	3	Proteobacteria	Betaproteobacteria	Burkholderiales	Comamonadaceae	Albidiferax	Rhodoferax_ferrireducens	0
RHMA001	1	1	0	1	0	3	Bacteroidetes	Bacteroidetes_Order_II,_Incertae_sedis	NA	Rhodothermaceae	Rhodothermus	Rhodothermus_marinus	0
RHOP001	0	0	1	1	0	2	Actinobacteria	Actinobacteriia	Actinomycetales	Nocardiaceae	Rhodococcus	Rhodococcus_opacus	0
RHPA001	0	1	0	1	0	2	Proteobacteria	Alphaproteobacteria	Rhizobiales	Bradyrhizobiaceae	Rhodopseudomonas	Rhodopseudomonas_palustris	0
RHPH002	1	1	0	1	0	3	Proteobacteria	Alphaproteobacteria	Rhodospirillales	Rhodospirillaceae	Rhodospirillum	Rhodospirillum_photometricum	0
RHSP003	1	1	1	1	0	4	Proteobacteria	Alphaproteobacteria	Rhodobacterales	Rhodobacteraceae	Rhodobacter	Rhodobacter_sphaeroides	0
RHVA001	1	1	0	1	0	3	Proteobacteria	Alphaproteobacteria	Rhizobiales	Hyphomicrobiaceae	Rhodomicrobium	Rhodomicrobium_vannielii	0
RIAN001	1	0	1	1	0	3	Bacteroidetes	Flavobacteriia	Flavobacteriales	Flavobacteriaceae	Riemerella	Riemerella_anatipestifer	0
RISP001	1	0	0	1	0	2	Cyanobacteria	NA	Nostocales	Rivulariaceae	Rivularia	Rivularia_sp,	0
ROBI001	1	1	0	0	0	2	Bacteroidetes	Flavobacteriia	Flavobacteriales	Flavobacteriaceae	Robiginitalea	Robiginitalea_biformata	0
ROLI001	1	1	0	0	0	2	Proteobacteria	Alphaproteobacteria	Rhodobacterales	Rhodobacteraceae	Roseobacter	Roseobacter_litoralis	0
RUAL001	0	0	1	1	1	3	Firmicutes	Clostridia	Clostridiales	Ruminococcaceae	Ruminococcus	Ruminococcus_albus	0
RUCH001	0	0	1	1	1	3	Firmicutes	Clostridia	Clostridiales	Ruminococcaceae	Ruminococcus	Ruminococcus_champanellensis	0
RUGE001	1	1	1	1	0	4	Proteobacteria	Betaproteobacteria	Burkholderiales	NA	Rubrivivax	Rubrivivax_gelatinosus	0
RUSL001	1	1	1	1	0	4	Bacteroidetes	Cytophagia	Cytophagales	Cytophagaceae	Runella	Runella_slithyformis	0
RUXY001	1	1	1	1	0	4	Actinobacteria	Rubrobacteridae	Rubrobacterales	Rubrobacteraceae	Rubrobacter	Rubrobacter_xylanophilus	0
SADE001	1	1	0	0	0	2	Proteobacteria	Gammaproteobacteria	Alteromonadales	Alteromonadaceae	Saccharophagus	Saccharophagus_degradans	0
SAER001	1	1	0	1	0	3	Actinobacteria	Actinobacteriia	Actinomycetales	Pseudonocardiaceae	Saccharopolyspora	Saccharopolyspora_erythraea	0
SAGR001	1	1	1	0	0	3	Bacteroidetes	Sphingobacteriia	Sphingobacteriales	Saprospiraceae	Saprospira	Saprospira_grandis	0
SAKE001	1	1	1	0	0	3	Actinobacteria	Actinobacteriia	Actinomycetales	Sanguibacteraceae	Sanguibacter	Sanguibacter_keddieii	0
SARU001	1	0	1	1	0	3	Bacteroidetes	Bacteroidetes_Order_II,_Incertae_sedis	NA	Rhodothermaceae	Salinibacter	Salinibacter_ruber	0
SATR001	1	0	0	1	0	2	Actinobacteria	Actinobacteriia	Actinomycetales	Micromonosporaceae	Salinispora	Salinispora_tropica	0
SAVI001	0	0	1	1	0	2	Actinobacteria	Actinobacteriia	Actinomycetales	Pseudonocardiaceae	Saccharomonospora	Saccharomonospora_viridis	0
SERO001	1	1	0	0	0	2	Actinobacteria	Actinobacteriia	Actinomycetales	Segniliparaceae	Segniliparus	Segniliparus_rotundus	0
SERU001	1	0	1	0	0	2	Firmicutes	Negativicutes	Selenomonadales	Veillonellaceae	Selenomonas	Selenomonas_ruminantium	0
SESP003	1	1	1	1	0	4	Firmicutes	Negativicutes	Selenomonadales	Veillonellaceae	Selenomonas	Selenomonas_sputigena	0
SHBA001	1	0	0	1	0	2	Proteobacteria	Gammaproteobacteria	Alteromonadales	Shewanellaceae	Shewanella	Shewanella_baltica	0
SIAG001	0	1	1	0	0	2	Proteobacteria	Gammaproteobacteria	NA	NA	Simiduia	Simiduia_agarivorans	0
SILI001	0	1	0	1	0	2	Proteobacteria	Betaproteobacteria	Gallionellales	Gallionellaceae	Sideroxydans	Sideroxydans_lithotrophicus	0
SOCA001	1	0	1	1	0	3	Bacteroidetes	Sphingobacteriia	Sphingobacteriales	Sphingobacteriaceae	Solitalea	Solitalea_canadensis	0
SOCE001	1	1	1	1	0	4	Proteobacteria	Deltaproteobacteria	Myxococcales	Polyangiaceae	Sorangium	Sorangium_cellulosum	0
SPAL001	1	1	0	1	0	3	Proteobacteria	Alphaproteobacteria	Sphingomonadales	Sphingomonadaceae	Sphingopyxis	Sphingopyxis_alaskensis	0
SPLI002	1	1	0	1	0	3	Bacteroidetes	Cytophagia	Cytophagales	Cytophagaceae	Spirosoma	Spirosoma_linguale	0
SPSP001	0	1	1	1	1	4	Bacteroidetes	Sphingobacteriia	Sphingobacteriales	Sphingobacteriaceae	Sphingobacterium	Sphingobacterium_sp,	0
SPSP002	1	0	1	1	0	3	Proteobacteria	Alphaproteobacteria	Sphingomonadales	Sphingomonadaceae	Sphingobium	Sphingobium_sp,	0
SPSP003	1	1	0	1	0	3	Proteobacteria	Alphaproteobacteria	Sphingomonadales	Sphingomonadaceae	Sphingomonas	Sphingomonas_sp,	0
SPWI001	0	1	0	1	0	2	Proteobacteria	Alphaproteobacteria	Sphingomonadales	Sphingomonadaceae	Sphingomonas	Sphingomonas_wittichii	0
STAL002	0	0	1	1	0	2	Actinobacteria	Actinobacteriia	Actinomycetales	Streptomycetaceae	Streptomyces	Streptomyces_albus	0
STAU001	0	1	0	0	1	2	Firmicutes	Bacilli	Bacillales	Staphylococcaceae	Staphylococcus	Staphylococcus_aureus	0
STAU002	0	1	0	1	0	2	Proteobacteria	Deltaproteobacteria	Myxococcales	Cystobacteraceae	Stigmatella	Stigmatella_aurantiaca	0
STAV001	1	0	0	1	0	2	Actinobacteria	Actinobacteriia	Actinomycetales	Streptomycetaceae	Streptomyces	Streptomyces_avermitilis	0
STCA003	1	1	0	1	0	3	Actinobacteria	Actinobacteriia	Actinomycetales	Streptomycetaceae	Streptomyces	Streptomyces_cattleya	0
STCO003	1	0	1	0	0	2	Actinobacteria	Actinobacteriia	Actinomycetales	Streptomycetaceae	Streptomyces	Streptomyces_coelicolor	0
STCO004	1	0	0	1	0	2	Actinobacteria	Actinobacteriia	Actinomycetales	Streptomycetaceae	Streptomyces	Streptomyces_collinus	0
STCY001	1	1	0	0	0	2	Cyanobacteria	NA	Pleurocapsales	NA	Stanieria	Stanieria_cyanosphaera	0
STEP001	0	0	0	1	1	2	Firmicutes	Bacilli	Bacillales	Staphylococcaceae	Staphylococcus	Staphylococcus_epidermidis	0
STEQ002	0	0	0	1	1	2	Firmicutes	Bacilli	Lactobacillales	Streptococcaceae	Streptococcus	Streptococcus_equi	0
STGA001	0	0	0	1	1	2	Firmicutes	Bacilli	Lactobacillales	Streptococcaceae	Streptococcus	Streptococcus_gallolyticus	0
STGO001	0	0	0	1	1	2	Firmicutes	Bacilli	Lactobacillales	Streptococcaceae	Streptococcus	Streptococcus_gordonii	0
STHA001	0	0	0	1	1	2	Firmicutes	Bacilli	Bacillales	Staphylococcaceae	Staphylococcus	Staphylococcus_haemolyticus	0
STHY002	1	0	0	1	0	2	Actinobacteria	Actinobacteriia	Actinomycetales	Streptomycetaceae	Streptomyces	Streptomyces_hygroscopicus	0
STIN001	0	0	0	1	1	2	Firmicutes	Bacilli	Lactobacillales	Streptococcaceae	Streptococcus	Streptococcus_infantarius	0
STIN002	0	0	0	1	1	2	Firmicutes	Bacilli	Lactobacillales	Streptococcaceae	Streptococcus	Streptococcus_iniae	0
STIN003	0	0	0	1	1	2	Firmicutes	Bacilli	Lactobacillales	Streptococcaceae	Streptococcus	Streptococcus_intermedius	0
STLU001	0	0	0	1	1	2	Firmicutes	Bacilli	Bacillales	Staphylococcaceae	Staphylococcus	Staphylococcus_lugdunensis	0
STLU002	0	0	0	1	1	2	Firmicutes	Bacilli	Lactobacillales	Streptococcaceae	Streptococcus	Streptococcus_lutetiensis	0
STMA001	1	0	1	1	0	3	Proteobacteria	Gammaproteobacteria	Xanthomonadales	Xanthomonadaceae	Stenotrophomonas	Stenotrophomonas_maltophilia	0
STMA002	0	0	0	1	1	2	Firmicutes	Bacilli	Lactobacillales	Streptococcaceae	Streptococcus	Streptococcus_macedonicus	0
STMI001	0	0	0	1	1	2	Firmicutes	Bacilli	Lactobacillales	Streptococcaceae	Streptococcus	Streptococcus_mitis	0
STMU001	0	0	0	1	1	2	Firmicutes	Bacilli	Lactobacillales	Streptococcaceae	Streptococcus	Streptococcus_mutans	0
STNA001	1	0	0	1	0	2	Actinobacteria	Actinobacteriia	Actinomycetales	Glycomycetaceae	Stackebrandtia	Stackebrandtia_nassauensis	0
STOL001	0	0	0	1	1	2	Firmicutes	Bacilli	Lactobacillales	Streptococcaceae	Streptococcus	Streptococcus_oligofermentans	0
STPA003	0	0	0	1	1	2	Firmicutes	Bacilli	Lactobacillales	Streptococcaceae	Streptococcus	Streptococcus_parauberis	0
STPN001	0	0	0	1	1	2	Firmicutes	Bacilli	Lactobacillales	Streptococcaceae	Streptococcus	Streptococcus_pneumoniae	0
STPS002	0	0	0	1	1	2	Firmicutes	Bacilli	Lactobacillales	Streptococcaceae	Streptococcus	Streptococcus_pseudopneumoniae	0
STRO001	0	1	0	1	0	2	Actinobacteria	Actinobacteriia	Actinomycetales	Streptosporangiaceae	Streptosporangium	Streptosporangium_roseum	0
STSC002	1	1	0	1	0	3	Actinobacteria	Actinobacteriia	Actinomycetales	Streptomycetaceae	Streptomyces	Streptomyces_scabiei	0
SUDE001	1	1	0	1	0	3	Proteobacteria	Betaproteobacteria	Hydrogenophilales	Hydrogenophilaceae	Sulfuricella	Sulfuricella_denitrificans	0
SUKU001	0	1	0	1	0	2	Proteobacteria	Epsilonproteobacteria	Campylobacterales	Helicobacteraceae	Sulfuricurvum	Sulfuricurvum_kujiense	0
SUSP004	1	1	0	0	0	2	Proteobacteria	Epsilonproteobacteria	NA	NA	Sulfurovum	Sulfurovum_sp,	0
SYAC001	1	1	1	1	0	4	Proteobacteria	Deltaproteobacteria	Syntrophobacterales	Syntrophaceae	Syntrophus	Syntrophus_aciditrophicus	0
SYEL001	0	1	0	1	0	2	Cyanobacteria	NA	Chroococcales	NA	Synechococcus	Synechococcus_elongatus	0
SYFU001	1	1	0	1	0	3	Proteobacteria	Deltaproteobacteria	Syntrophobacterales	Syntrophobacteraceae	Syntrophobacter	Syntrophobacter_fumaroxidans	0
SYLI001	1	1	1	1	0	4	Firmicutes	Clostridia	Clostridiales	Syntrophomonadaceae	Syntrophothermus	Syntrophothermus_lipocalidus	0
SYSP001	0	1	0	1	0	2	Cyanobacteria	NA	Chroococcales	NA	Synechococcus	Synechococcus_sp,	0
SYSP001	1	1	0	0	0	2	Cyanobacteria	NA	Chroococcales	NA	Synechococcus	Synechococcus_sp,	0
SYSP001	1	1	0	0	0	2	Cyanobacteria	NA	Chroococcales	NA	Synechococcus	Synechococcus_sp,	0
SYSP002	1	1	0	0	0	2	Cyanobacteria	NA	Chroococcales	NA	Synechocystis	Synechocystis_sp,	0
SYTH001	0	0	1	1	0	2	Firmicutes	Clostridia	Clostridiales	NA	Symbiobacterium	Symbiobacterium_thermophilum	0
SYWO001	1	1	1	0	0	3	Firmicutes	Clostridia	Clostridiales	Syntrophomonadaceae	Syntrophomonas	Syntrophomonas_wolfei	0
TAFO001	0	0	1	1	1	3	Bacteroidetes	Bacteroidia	Bacteroidales	Porphyromonadaceae	Tannerella	Tannerella_forsythia	0
TETU001	1	0	0	0	1	2	Proteobacteria	Gammaproteobacteria	Alteromonadales	NA	Teredinibacter	Teredinibacter_turnerae	0
THBI001	0	1	1	1	0	3	Actinobacteria	Actinobacteriia	Actinomycetales	Pseudonocardiaceae	Thermobispora	Thermobispora_bispora	0
THCO001	0	0	1	1	0	2	Firmicutes	Bacilli	Bacillales	Paenibacillaceae	Thermobacillus	Thermobacillus_composti	0
THCR001	0	1	0	1	0	2	Proteobacteria	Gammaproteobacteria	Thiotrichales	Piscirickettsiaceae	Thiomicrospira	Thiomicrospira_crunogena	0
THCU001	1	1	1	1	0	4	Actinobacteria	Actinobacteriia	Actinomycetales	Thermomonosporaceae	Thermomonospora	Thermomonospora_curvata	0
THCY001	1	0	0	1	0	2	Proteobacteria	Gammaproteobacteria	Thiotrichales	Piscirickettsiaceae	Thioalkalimicrobium	Thioalkalimicrobium_cyclicum	0
THDE001	1	1	0	0	0	2	Proteobacteria	Betaproteobacteria	Hydrogenophilales	Hydrogenophilaceae	Thiobacillus	Thiobacillus_denitrificans	0
THFU001	0	0	1	1	0	2	Actinobacteria	Actinobacteriia	Actinomycetales	Nocardiopsaceae	Thermobifida	Thermobifida_fusca	0
THMA001	1	1	1	1	0	4	Firmicutes	Clostridia	Clostridiales	NA	Thermaerobacter	Thermaerobacter_marianensis	0
THMO001	1	1	0	1	0	3	Proteobacteria	Gammaproteobacteria	Chromatiales	Chromatiaceae	Thioflavicoccus	Thioflavicoccus_mobilis	0
THNA001	1	1	0	1	0	3	Firmicutes	Clostridia	Thermoanaerobacterales	Thermodesulfobiaceae	Thermodesulfobium	Thermodesulfobium_narugense	0
THNI001	1	1	1	1	0	4	Proteobacteria	Gammaproteobacteria	Chromatiales	Ectothiorhodospiraceae	Thioalkalivibrio	Thioalkalivibrio_nitratireducens	0
THOC001	1	1	0	1	0	3	Firmicutes	Clostridia	Thermoanaerobacterales	NA	Thermosediminibacter	Thermosediminibacter_oceani	0
THOL001	1	1	0	0	0	2	Proteobacteria	Gammaproteobacteria	Oceanospirillales	NA	Thalassolituus	Thalassolituus_oleivorans	0
THPH001	1	1	0	1	0	3	Firmicutes	Clostridia	Thermoanaerobacterales	Thermoanaerobacteraceae	Thermacetogenium	Thermacetogenium_phaeum	0
THPO001	1	1	0	1	0	3	Firmicutes	Clostridia	Clostridiales	Peptococcaceae	Thermincola	Thermincola_potens	0
THSP002	1	0	1	1	0	3	Proteobacteria	Betaproteobacteria	Rhodocyclales	Rhodocyclaceae	Thauera	Thauera_sp,	0
THSP008	1	1	0	1	0	3	Proteobacteria	Gammaproteobacteria	Chromatiales	Ectothiorhodospiraceae	Thioalkalivibrio	Thioalkalivibrio_sp,	0
THSU001	1	1	1	1	0	4	Proteobacteria	Gammaproteobacteria	Chromatiales	Ectothiorhodospiraceae	Thioalkalivibrio	Thioalkalivibrio_sulfidophilus	0
THTE001	0	1	0	1	0	2	Firmicutes	Clostridia	Thermoanaerobacterales	Thermoanaerobacteraceae	Caldanaerobacter	Thermoanaerobacter_tengcongensis	0
THTH001	1	1	0	0	0	2	Firmicutes	Clostridia	Thermoanaerobacterales	NA	Thermoanaerobacterium	Thermoanaerobacterium_thermosaccharolyticum	0
THVI001	0	1	0	1	0	2	Proteobacteria	Gammaproteobacteria	Chromatiales	Chromatiaceae	Thiocystis	Thiocystis_violascens	0
THWI001	0	1	0	1	0	2	Firmicutes	Clostridia	Thermoanaerobacterales	Thermoanaerobacteraceae	Thermoanaerobacter	Thermoanaerobacter_wiegelii	0
TIMO001	1	1	0	1	0	3	Proteobacteria	Alphaproteobacteria	Rhodospirillales	Rhodospirillaceae	Tistrella	Tistrella_mobilis	0
TRWH001	1	1	0	1	0	3	Actinobacteria	Actinobacteriia	Actinomycetales	NA	Micrococcineae	Tropheryma_whipplei	0
VAPA001	1	1	0	1	0	3	Proteobacteria	Betaproteobacteria	Burkholderiales	Comamonadaceae	Variovorax	Variovorax_paradoxus	0
VEOK001	1	1	0	0	0	2	Proteobacteria	Gammaproteobacteria	NA	NA	sulfur-oxidizing_symbionts	Candidatus_Vesicomyosocius_okutanii	0
VEPA001	0	1	1	1	1	4	Firmicutes	Negativicutes	Selenomonadales	Veillonellaceae	Veillonella	Veillonella_parvula	0
VISP002	1	1	0	0	0	2	Proteobacteria	Alphaproteobacteria	Rhodobacterales	Rhodobacteraceae	Pseudovibrio	Pseudovibrio_sp,	0
WEKO001	1	1	0	0	0	2	Firmicutes	Bacilli	Lactobacillales	NA	Weissella	Weissella_koreensis	0
WIGL001	1	1	0	0	0	2	Proteobacteria	Gammaproteobacteria	Enterobacteriales	Enterobacteriaceae	Wigglesworthia	Wigglesworthia_glossinidia	0
XAAL001	0	1	1	1	0	3	Proteobacteria	Gammaproteobacteria	Xanthomonadales	Xanthomonadaceae	Xanthomonas	Xanthomonas_albilineans	0
XAAU001	0	1	0	1	0	2	Proteobacteria	Alphaproteobacteria	Rhizobiales	Xanthobacteraceae	Xanthobacter	Xanthobacter_autotrophicus	0
XAAX001	1	0	0	1	0	2	Proteobacteria	Gammaproteobacteria	Xanthomonadales	Xanthomonadaceae	Xanthomonas	Xanthomonas_axonopodis	0
XACA001	1	1	1	1	0	4	Proteobacteria	Gammaproteobacteria	Xanthomonadales	Xanthomonadaceae	Xanthomonas	Xanthomonas_campestris	0
XAOR001	1	1	1	1	0	4	Proteobacteria	Gammaproteobacteria	Xanthomonadales	Xanthomonadaceae	Xanthomonas	Xanthomonas_oryzae	0
XYFA001	1	1	0	1	0	3	Proteobacteria	Gammaproteobacteria	Xanthomonadales	Xanthomonadaceae	Xylella	Xylella_fastidiosa	0
ZOGA001	1	1	1	0	0	3	Bacteroidetes	Flavobacteriia	Flavobacteriales	Flavobacteriaceae	Zobellia	Zobellia_galactanivorans	0
ZUPR001	1	1	0	1	0	3	Bacteroidetes	Flavobacteriia	Flavobacteriales	Flavobacteriaceae	Zunongwangia	Zunongwangia_profunda	0
ZYMO001	1	1	0	1	0	3	Proteobacteria	Alphaproteobacteria	Sphingomonadales	Sphingomonadaceae	Zymomonas	Zymomonas_mobilis	0
ACMA001	1	0	0	0	0	1	Cyanobacteria	NA	Chroococcales	NA	Acaryochloris	Acaryochloris_marina	1
ACOL001	1	0	0	0	0	1	Proteobacteria	Gammaproteobacteria	Pseudomonadales	Moraxellaceae	Acinetobacter	Acinetobacter_oleivorans	1
ACXY001	1	0	0	0	0	1	Proteobacteria	Betaproteobacteria	Burkholderiales	Alcaligenaceae	Achromobacter	Achromobacter_xylosoxidans	1
AESU001	1	0	0	0	0	1	Bacteroidetes	Flavobacteriia	Flavobacteriales	Flavobacteriaceae	Aequorivita	Aequorivita_sublithincola	1
ALBO001	1	0	0	0	0	1	Proteobacteria	Gammaproteobacteria	Oceanospirillales	Alcanivoracaceae	Alcanivorax	Alcanivorax_borkumensis	1
ALMA002	1	0	0	0	0	1	Proteobacteria	Gammaproteobacteria	Alteromonadales	Alteromonadaceae	Alteromonas	Alteromonas_macleodii	1
ANPH001	1	0	0	0	0	1	Proteobacteria	Alphaproteobacteria	Rickettsiales	Anaplasmataceae	Anaplasma	Anaplasma_phagocytophilum	1
ARAR001	1	0	0	0	0	1	Actinobacteria	Actinobacteriia	Actinomycetales	Micrococcaceae	Arthrobacter	Arthrobacter_arilaitensis	1
CHTH003	1	0	0	0	0	1	Cyanobacteria	NA	Pleurocapsales	NA	Chroococcidiopsis	Chroococcidiopsis_thermalis	1
COPS001	1	0	0	0	0	1	Proteobacteria	Gammaproteobacteria	Alteromonadales	Colwelliaceae	Colwellia	Colwellia_psychrerythraea	1
CRAT001	1	0	0	0	0	1	Bacteroidetes	Flavobacteriia	Flavobacteriales	Flavobacteriaceae	Croceibacter	Croceibacter_atlanticus	1
CREP001	1	0	0	0	0	1	Cyanobacteria	NA	Oscillatoriales	NA	Crinalium	Crinalium_epipsammum	1
CYAP001	1	0	0	0	0	1	Cyanobacteria	NA	Chroococcales	NA	Cyanobacterium	Cyanobacterium_aponinum	1
CYSP003	1	0	0	0	0	1	Cyanobacteria	NA	Chroococcales	NA	Cyanobacterium	Cyanobacterium_UCYN-A,	1
CYST001	1	0	0	0	0	1	Cyanobacteria	NA	Chroococcales	NA	Cyanobacterium	Cyanobacterium_stanieri	1
DEDE005	1	0	0	0	0	1	Proteobacteria	Deltaproteobacteria	Desulfovibrionales	Desulfovibrionaceae	Desulfovibrio	Desulfovibrio_desulfuricans	1
DEHY001	1	0	0	0	0	1	Proteobacteria	Deltaproteobacteria	Desulfovibrionales	Desulfovibrionaceae	Desulfovibrio	Desulfovibrio_hydrothermalis	1
DINO001	1	0	0	0	0	1	Proteobacteria	Gammaproteobacteria	Cardiobacteriales	Cardiobacteriaceae	Dichelobacter	Dichelobacter_nodosus	1
DISH001	1	0	0	0	0	1	Proteobacteria	Alphaproteobacteria	Rhodobacterales	Rhodobacteraceae	Dinoroseobacter	Dinoroseobacter_shibae	1
EULI001	1	0	0	0	0	1	Firmicutes	Clostridia	Clostridiales	Eubacteriaceae	Eubacterium	Eubacterium_limosum	1
EXSP001	1	0	0	0	0	1	Firmicutes	Bacilli	Bacillales	NA	Exiguobacterium	Exiguobacterium_sp,	1
FIAE001	1	0	0	0	0	1	Bacteroidetes	Cytophagia	Cytophagales	Cytophagaceae	Fibrella	Fibrella_aestuarina	1
FRSP001	1	0	0	0	0	1	Proteobacteria	Gammaproteobacteria	Thiotrichales	Francisellaceae	Francisella	Francisella_sp,	1
GAVA001	1	0	0	0	0	1	Actinobacteria	Actinobacteriia	Bifidobacteriales	Bifidobacteriaceae	Gardnerella	Gardnerella_vaginalis	1
GLNI001	1	0	0	0	0	1	Proteobacteria	Gammaproteobacteria	Alteromonadales	Alteromonadaceae	Glaciecola	Glaciecola_nitratireducens	1
IDLO001	1	0	0	0	0	1	Proteobacteria	Gammaproteobacteria	Alteromonadales	Idiomarinaceae	Idiomarina	Idiomarina_loihiensis	1
JASP001	1	0	0	0	0	1	Proteobacteria	Alphaproteobacteria	Rhodobacterales	Rhodobacteraceae	Jannaschia	Jannaschia_sp,	1
KEVU001	1	0	0	0	0	1	Proteobacteria	Alphaproteobacteria	Rhodobacterales	Rhodobacteraceae	Ketogulonicigenium	Ketogulonicigenium_vulgare	1
KEVU002	1	0	0	0	0	1	Proteobacteria	Alphaproteobacteria	Rhodobacterales	Rhodobacteraceae	Ketogulonicigenium	Ketogulonigenium_vulgarum	1
KICR001	1	0	0	0	0	1	Proteobacteria	Betaproteobacteria	NA	NA	Kinetoplastibacterium	Candidatus_Kinetoplastibacterium_crithidii	1
KIDE001	1	0	0	0	0	1	Proteobacteria	Betaproteobacteria	NA	NA	Kinetoplastibacterium	Candidatus_Kinetoplastibacterium_desouzaii	1
MAAD001	1	0	0	0	0	1	Proteobacteria	Gammaproteobacteria	Alteromonadales	Alteromonadaceae	Marinobacter	Marinobacter_adhaerens	1
MEFR001	1	0	0	0	0	1	Proteobacteria	Gammaproteobacteria	Thiotrichales	Piscirickettsiaceae	Methylophaga	Methylophaga_sp,	1
MEMO001	1	0	0	0	0	1	Proteobacteria	Betaproteobacteria	Methylophilales	Methylophilaceae	Methylotenera	Methylotenera_mobilis	1
MENI001	1	0	0	0	0	1	Proteobacteria	Gammaproteobacteria	Thiotrichales	Piscirickettsiaceae	Methylophaga	Methylophaga_sp,	1
MOCA001	1	0	0	0	0	1	Proteobacteria	Gammaproteobacteria	Pseudomonadales	Moraxellaceae	Moraxella	Moraxella_catarrhalis	1
MURU001	1	0	0	0	0	1	Bacteroidetes	Flavobacteriia	Flavobacteriales	Flavobacteriaceae	Muricauda	Muricauda_ruestringensis	1
NODO002	1	0	0	0	0	1	Bacteroidetes	Flavobacteriia	Flavobacteriales	Flavobacteriaceae	Nonlabens	Nonlabens_dokdonensis	1
OCAN002	1	0	0	0	0	1	Proteobacteria	Alphaproteobacteria	Rhodobacterales	Rhodobacteraceae	Octadecabacter	Octadecabacter_antarcticus	1
OCAR001	1	0	0	0	0	1	Proteobacteria	Alphaproteobacteria	Rhodobacterales	Rhodobacteraceae	Octadecabacter	Octadecabacter_arcticus	1
PABE002	1	0	0	0	0	1	Proteobacteria	Alphaproteobacteria	Parvularculales	Parvularculaceae	Parvularcula	Parvularcula_bermudensis	1
PESP003	1	0	0	0	0	1	Proteobacteria	Alphaproteobacteria	Rickettsiales	NA	SAR11_cluster	Candidatus_Pelagibacter_sp,	1
PEUB001	1	0	0	0	0	1	Proteobacteria	Alphaproteobacteria	NA	NA	SAR11_cluster	Candidatus_Pelagibacter_ubique	1
PONE001	1	0	0	0	0	1	Proteobacteria	Betaproteobacteria	Burkholderiales	Burkholderiaceae	Polynucleobacter	Polynucleobacter_necessarius	1
PRMA001	1	0	0	0	0	1	Cyanobacteria	NA	Prochlorales	Prochlorococcaceae	Prochlorococcus	Prochlorococcus_marinus	1
PSAR001	1	0	0	0	0	1	Proteobacteria	Gammaproteobacteria	Pseudomonadales	Moraxellaceae	Psychrobacter	Psychrobacter_arcticus	1
PSCR002	1	0	0	0	0	1	Proteobacteria	Gammaproteobacteria	Pseudomonadales	Moraxellaceae	Psychrobacter	Psychrobacter_cryohalolentis	1
PSFU001	1	0	0	0	0	1	Proteobacteria	Gammaproteobacteria	Pseudomonadales	Pseudomonadaceae	Pseudomonas	Pseudomonas_fulva	1
PSHA001	1	0	0	0	0	1	Proteobacteria	Gammaproteobacteria	Alteromonadales	Pseudoalteromonadaceae	Pseudoalteromonas	Pseudoalteromonas_haloplanktis	1
PSSP002	1	0	0	0	0	1	Proteobacteria	Gammaproteobacteria	Alteromonadales	Pseudoalteromonadaceae	Pseudoalteromonas	Pseudoalteromonas_sp,	1
PSSP003	1	0	0	0	0	1	Proteobacteria	Betaproteobacteria	Neisseriales	Neisseriaceae	Pseudogulbenkiania	Pseudogulbenkiania_sp,	1
PSSP008	1	0	0	0	0	1	Proteobacteria	Gammaproteobacteria	Pseudomonadales	Moraxellaceae	Psychrobacter	Psychrobacter_sp,	1
RESA001	1	0	0	0	0	1	Actinobacteria	Actinobacteriia	Actinomycetales	Micrococcaceae	Renibacterium	Renibacterium_salmoninarum	1
RODE002	1	0	0	0	0	1	Proteobacteria	Alphaproteobacteria	Rhodobacterales	Rhodobacteraceae	Roseobacter	Roseobacter_denitrificans	1
ROMU001	1	0	0	0	0	1	Actinobacteria	Actinobacteriia	Actinomycetales	Micrococcaceae	Rothia	Rothia_mucilaginosa	1
RUMA001	1	0	0	0	0	1	Proteobacteria	Gammaproteobacteria	NA	NA	sulfur-oxidizing_symbionts	Candidatus_Ruthia_magnifica	1
RUPO001	1	0	0	0	0	1	Proteobacteria	Alphaproteobacteria	Rhodobacterales	Rhodobacteraceae	Ruegeria	Ruegeria_pomeroyi	1
RUSP001	1	0	0	0	0	1	Proteobacteria	Alphaproteobacteria	Rhodobacterales	Rhodobacteraceae	Ruegeria	Ruegeria_sp,	1
SHON001	1	0	0	0	0	1	Proteobacteria	Gammaproteobacteria	Alteromonadales	Shewanellaceae	Shewanella	Shewanella_oneidensis	1
SHSP001	1	0	0	0	0	1	Proteobacteria	Gammaproteobacteria	Alteromonadales	Shewanellaceae	Shewanella	Shewanella_sp,	1
SPSA002	1	0	0	0	0	1	Proteobacteria	Gammaproteobacteria	Chromatiales	Ectothiorhodospiraceae	Spiribacter	Spiribacter_salinus	1
SYSP001	1	0	0	0	0	1	Cyanobacteria	NA	Chroococcales	NA	Synechococcus	Synechococcus_sp,	1
THIN002	1	0	0	0	0	1	Proteobacteria	Betaproteobacteria	Burkholderiales	NA	Thiomonas	thiomonas_intermedia	1
THIN002	1	0	0	0	0	1	Proteobacteria	Betaproteobacteria	Burkholderiales	NA	Thiomonas	Thiomonas_intermedia	1
THSP001	1	0	0	0	0	1	Proteobacteria	Betaproteobacteria	Burkholderiales	NA	Thiomonas	Thiomonas_sp,	1
VEEI001	1	0	0	0	0	1	Proteobacteria	Betaproteobacteria	Burkholderiales	Comamonadaceae	Verminephrobacter	Verminephrobacter_eiseniae	1
ACFE003	0	1	0	0	0	1	Proteobacteria	Gammaproteobacteria	Acidithiobacillales	Acidithiobacillaceae	Acidithiobacillus	Acidithiobacillus_ferrivorans	2
ANCY001	0	1	0	0	0	1	Cyanobacteria	NA	Nostocales	Nostocaceae	Anabaena	Anabaena_cylindrica	2
ANVA001	0	1	0	0	0	1	Cyanobacteria	NA	Nostocales	Nostocaceae	Anabaena	Anabaena_variabilis	2
ARSP002	0	1	0	0	0	1	Proteobacteria	Epsilonproteobacteria	Campylobacterales	Campylobacteraceae	Arcobacter	Arcobacter_sp,	2
BLVA001	0	1	0	0	0	1	Proteobacteria	Gammaproteobacteria	Enterobacteriales	Enterobacteriaceae	ant_endosymbionts	Candidatus_Blochmannia_vafer	2
CAOW001	0	1	0	0	0	1	Firmicutes	Clostridia	Thermoanaerobacterales	NA	Caldicellulosiruptor	Caldicellulosiruptor_owensensis	2
CASP001	0	1	0	0	0	1	Cyanobacteria	NA	Nostocales	Rivulariaceae	Calothrix	Calothrix_sp,	2
CLPA001	0	1	0	0	0	1	Firmicutes	Clostridia	Clostridiales	Clostridiaceae	Clostridium	Clostridium_pasteurianum	2
COMA002	0	1	0	0	0	1	Actinobacteria	Actinobacteriia	Actinomycetales	Corynebacteriaceae	Corynebacterium	Corynebacterium_maris	2
CYGR001	0	1	0	0	0	1	Cyanobacteria	NA	Chroococcales	NA	Cyanobium	Cyanobium_gracile	2
DASA001	0	1	0	0	0	1	Cyanobacteria	NA	Chroococcales	NA	Dactylococcopsis	Dactylococcopsis_salina	2
DEAU001	0	1	0	0	0	1	Proteobacteria	Deltaproteobacteria	Desulfobacterales	Desulfobacteraceae	Desulfobacterium	Desulfobacterium_autotrophicum	2
DEGI002	0	1	0	0	0	1	Proteobacteria	Deltaproteobacteria	Desulfovibrionales	Desulfovibrionaceae	Desulfovibrio	Desulfovibrio_gigas	2
DEOR002	0	1	0	0	0	1	Firmicutes	Clostridia	Clostridiales	Peptococcaceae	Desulfosporosinus	Desulfosporosinus_orientis	2
DESA001	0	1	0	0	0	1	Proteobacteria	Deltaproteobacteria	Desulfovibrionales	Desulfovibrionaceae	Desulfovibrio	Desulfovibrio_salexigens	2
GACA001	0	1	0	0	0	1	Proteobacteria	Betaproteobacteria	Gallionellales	Gallionellaceae	Gallionella	Gallionella_capsiferriformans	2
HASP002	0	1	0	0	0	1	Cyanobacteria	NA	Chroococcales	NA	Halothece_cluster	Halothece_sp,	2
KIGA001	0	1	0	0	0	1	Proteobacteria	Betaproteobacteria	NA	NA	Kinetoplastibacterium	Candidatus_Kinetoplastibacterium_galatii	2
LAIN001	0	1	0	0	0	1	Proteobacteria	Deltaproteobacteria	Desulfovibrionales	Desulfovibrionaceae	Lawsonia	Lawsonia_intracellularis	2
LARH001	0	1	0	0	0	1	Firmicutes	Bacilli	Lactobacillales	Lactobacillaceae	Lactobacillus	Lactobacillus_rhamnosus	2
MASP009	0	1	0	0	0	1	Proteobacteria	Gammaproteobacteria	Oceanospirillales	NA	Marinomonas	Marinomonas_sp,	2
MIAE002	0	1	0	0	0	1	Cyanobacteria	NA	Chroococcales	NA	Microcystis	Microcystis_aeruginosa	2
MYAV001	0	1	0	0	0	1	Actinobacteria	Actinobacteriia	Actinomycetales	Mycobacteriaceae	Mycobacterium	Mycobacterium_avium	2
NISA001	0	1	0	0	0	1	Proteobacteria	Epsilonproteobacteria	NA	NA	Nitratifractor	Nitratifractor_salsuginis	2
NOAZ001	0	1	0	0	0	1	Cyanobacteria	NA	Nostocales	Nostocaceae	Trichormus	Nostoc_azollae	2
NOBR001	0	1	0	0	0	1	Actinobacteria	Actinobacteriia	Actinomycetales	Nocardiaceae	Nocardia	Nocardia_brasiliensis	2
NOCY001	0	1	0	0	0	1	Actinobacteria	Actinobacteriia	Actinomycetales	Nocardiaceae	Nocardia	Nocardia_cyriacigeorgica	2
OCAN001	0	1	0	0	0	1	Proteobacteria	Alphaproteobacteria	Rhizobiales	Brucellaceae	Ochrobactrum	Ochrobactrum_anthropi	2
PLSP003	0	1	0	0	0	1	Cyanobacteria	NA	Pleurocapsales	NA	Pleurocapsa	Pleurocapsa_sp,	2
PONA001	0	1	0	0	0	1	Proteobacteria	Betaproteobacteria	Burkholderiales	Comamonadaceae	Polaromonas	Polaromonas_naphthalenivorans	2
PSSP001	0	1	0	0	0	1	Cyanobacteria	NA	Oscillatoriales	NA	Pseudanabaena	Pseudanabaena_sp,	2
PSSP008	0	1	0	0	0	1	Proteobacteria	Gammaproteobacteria	Pseudomonadales	Moraxellaceae	Psychrobacter	Psychrobacter_sp,	2
RHSP001	0	1	0	0	0	1	Proteobacteria	Alphaproteobacteria	Rhizobiales	Rhizobiaceae	Rhizobium	Rhizobium_sp,	2
SYGL001	0	1	0	0	0	1	Firmicutes	Clostridia	Clostridiales	Peptococcaceae	Syntrophobotulus	Syntrophobotulus_glycolicus	2
SYSP002	0	1	0	0	0	1	Cyanobacteria	NA	Chroococcales	NA	Synechocystis	Synechocystis_sp,	2
TEAC001	0	1	0	0	0	1	Firmicutes	Clostridia	Thermoanaerobacterales	Thermoanaerobacteraceae	Tepidanaerobacter	Tepidanaerobacter_acetatoxydans	2
TEAC001	0	1	0	0	0	1	Firmicutes	Clostridia	Thermoanaerobacterales	Thermoanaerobacteraceae	Tepidanaerobacter	Tepidanaerobacter_sp,	2
THSA001	0	1	0	0	0	1	Firmicutes	Clostridia	Thermoanaerobacterales	NA	Thermoanaerobacterium	Thermoanaerobacterium_saccharolyticum	2
THTH001	0	1	0	0	0	1	Firmicutes	Clostridia	Thermoanaerobacterales	NA	Thermoanaerobacterium	Thermoanaerobacterium_thermosaccharolyticum	2
VICH001	0	1	0	0	0	1	Proteobacteria	Gammaproteobacteria	Vibrionales	Vibrionaceae	Vibrio	Vibrio_cholerae	2
WEVI001	0	1	0	0	0	1	Bacteroidetes	Flavobacteriia	Flavobacteriales	Flavobacteriaceae	Weeksella	Weeksella_virosa	2
ZIIN001	0	1	0	0	0	1	Proteobacteria	Betaproteobacteria	Burkholderiales	Oxalobacteraceae	Candidatus_Zinderia	Candidatus_Zinderia_insecticola	2
ADKA001	0	0	1	0	0	1	Proteobacteria	Betaproteobacteria	Burkholderiales	NA	Alcaligenaceae	Advenella_kashmirensis	3
AMXY001	0	0	1	0	0	1	Firmicutes	Bacilli	Bacillales	Bacillaceae	Amphibacillus	Amphibacillus_xylanus	3
ARBU001	0	0	1	0	0	1	Proteobacteria	Epsilonproteobacteria	Campylobacterales	Campylobacteraceae	Arcobacter	Arcobacter_butzleri	3
BACO001	0	0	1	0	0	1	Firmicutes	Bacilli	Bacillales	Bacillaceae	Bacillus	Bacillus_coagulans	3
BAHE001	0	0	1	0	0	1	Bacteroidetes	Bacteroidia	Bacteroidales	Bacteroidaceae	Bacteroides	Bacteroides_helcogenes	3
BASP002	0	0	1	0	0	1	Bacteroidetes	Bacteroidia	Bacteroidales	Bacteroidaceae	Bacteroides	Bacteroides_sp,	3
BOPE002	0	0	1	0	0	1	Proteobacteria	Betaproteobacteria	Burkholderiales	Alcaligenaceae	Bordetella	Bordetella_petrii	3
BRFA001	0	0	1	0	0	1	Actinobacteria	Actinobacteriia	Actinomycetales	Dermabacteraceae	Brachybacterium	Brachybacterium_faecium	3
CABE001	0	0	1	0	0	1	Firmicutes	Clostridia	Thermoanaerobacterales	NA	Caldicellulosiruptor	Caldicellulosiruptor_bescii	3
CAHY001	0	0	1	0	0	1	Firmicutes	Clostridia	Thermoanaerobacterales	NA	Caldicellulosiruptor	Caldicellulosiruptor_hydrothermalis	3
CLBE001	0	0	1	0	0	1	Firmicutes	Clostridia	Clostridiales	Clostridiaceae	Clostridium	Clostridium_beijerinckii	3
COHA001	0	0	1	0	0	1	Actinobacteria	Actinobacteriia	Actinomycetales	Corynebacteriaceae	Corynebacterium	Corynebacterium_halotolerans	3
COUR001	0	0	1	0	0	1	Actinobacteria	Actinobacteriia	Actinomycetales	Corynebacteriaceae	Corynebacterium	Corynebacterium_urealyticum	3
DYFE001	0	0	1	0	0	1	Bacteroidetes	Cytophagia	Cytophagales	Cytophagaceae	Dyadobacter	Dyadobacter_fermentans	3
ESBL001	0	0	1	0	0	1	Proteobacteria	Gammaproteobacteria	Enterobacteriales	Enterobacteriaceae	Escherichia	Escherichia_blattae	3
FLCO001	0	0	1	0	0	1	Bacteroidetes	Flavobacteriia	Flavobacteriales	Flavobacteriaceae	Flavobacterium	Flavobacterium_columnare	3
GESP005	0	0	1	0	0	1	Firmicutes	Bacilli	Bacillales	Bacillaceae	Geobacillus	Geobacillus_sp,	3
GESP005	0	0	1	0	0	1	Firmicutes	Bacilli	Bacillales	Bacillaceae	Geobacillus	Geobacillus_sp,	3
GETH001	0	0	1	0	0	1	Firmicutes	Bacilli	Bacillales	Bacillaceae	Geobacillus	Geobacillus_thermodenitrificans	3
GETH002	0	0	1	0	0	1	Firmicutes	Bacilli	Bacillales	Bacillaceae	Geobacillus	Geobacillus_thermoglucosidasius	3
GOSP001	0	0	1	0	0	1	Actinobacteria	Actinobacteriia	Actinomycetales	Gordoniaceae	Gordonia	Gordonia_sp,	3
ISVA001	0	0	1	0	0	1	Actinobacteria	Actinobacteriia	Actinomycetales	Promicromonosporaceae	Isoptericola	Isoptericola_variabilis	3
LAAC002	0	0	1	0	0	1	Firmicutes	Bacilli	Lactobacillales	Lactobacillaceae	Lactobacillus	Lactobacillus_acidophilus	3
LAAM002	0	0	1	0	0	1	Firmicutes	Bacilli	Lactobacillales	Lactobacillaceae	Lactobacillus	Lactobacillus_amylovorus	3
LARU001	0	0	1	0	0	1	Firmicutes	Bacilli	Lactobacillales	Lactobacillaceae	Lactobacillus	Lactobacillus_ruminis	3
MACA001	0	0	1	0	0	1	Firmicutes	Bacilli	Bacillales	NA	Macrococcus	Macrococcus_caseolyticus	3
MITE001	0	0	1	0	0	1	Actinobacteria	Actinobacteriia	Actinomycetales	Microbacteriaceae	Microbacterium	Microbacterium_testaceum	3
MYCH003	0	0	1	0	0	1	Actinobacteria	Actinobacteriia	Actinomycetales	Mycobacteriaceae	Mycobacterium	Mycobacterium_chubuense	3
NIEU001	0	0	1	0	0	1	Proteobacteria	Betaproteobacteria	Nitrosomonadales	Nitrosomonadaceae	Nitrosomonas	Nitrosomonas_europaea	3
PRDE001	0	0	1	0	0	1	Bacteroidetes	Bacteroidia	Bacteroidales	Prevotellaceae	Prevotella	Prevotella_dentalis	3
PREN001	0	0	1	0	0	1	Bacteroidetes	Bacteroidia	Bacteroidales	Prevotellaceae	Prevotella	Prevotella_sp,	3
PSDE001	0	0	1	0	0	1	Proteobacteria	Gammaproteobacteria	Pseudomonadales	Pseudomonadaceae	Pseudomonas	Pseudomonas_denitrificans	3
PUSP001	0	0	1	0	0	1	Proteobacteria	Betaproteobacteria	Burkholderiales	Alcaligenaceae	Pusillimonas	Pusillimonas_sp,	3
TAAS001	0	0	1	0	0	1	Proteobacteria	Betaproteobacteria	Burkholderiales	Alcaligenaceae	Taylorella	Taylorella_asinigenitalis	3
ACCA001	0	0	0	1	0	1	Proteobacteria	Gammaproteobacteria	Acidithiobacillales	Acidithiobacillaceae	Acidithiobacillus	Acidithiobacillus_caldus	4
ACCA003	0	0	0	1	0	1	Proteobacteria	Gammaproteobacteria	Pseudomonadales	Moraxellaceae	Acinetobacter	Acinetobacter_calcoaceticus	4
ACMI001	0	0	0	1	0	1	Actinobacteria	Actinobacteriia	Actinomycetales	Micromonosporaceae	Actinoplanes	Actinoplanes_missouriensis	4
ACSP003	0	0	0	1	0	1	Proteobacteria	Gammaproteobacteria	Pseudomonadales	Moraxellaceae	Acinetobacter	Acinetobacter_sp,	4
ACSP006	0	0	0	1	0	1	Actinobacteria	Actinobacteriia	Actinomycetales	Micromonosporaceae	Actinoplanes	Actinoplanes_sp,	4
ANMA001	0	0	0	1	0	1	Proteobacteria	Alphaproteobacteria	Rickettsiales	Anaplasmataceae	Anaplasma	Anaplasma_marginale	4
ARAU001	0	0	0	1	0	1	Actinobacteria	Actinobacteriia	Actinomycetales	Micrococcaceae	Arthrobacter	Arthrobacter_aurescens	4
ARCH001	0	0	0	1	0	1	Actinobacteria	Actinobacteriia	Actinomycetales	Micrococcaceae	Arthrobacter	Arthrobacter_chlorophenolicus	4
ARNI001	0	0	0	1	0	1	Proteobacteria	Epsilonproteobacteria	Campylobacterales	Campylobacteraceae	Arcobacter	Arcobacter_nitrofigilis	4
ARPH001	0	0	0	1	0	1	Actinobacteria	Actinobacteriia	Actinomycetales	Micrococcaceae	Arthrobacter	Arthrobacter_phenanthrenivorans	4
ARSP004	0	0	0	1	0	1	Actinobacteria	Actinobacteriia	Actinomycetales	Micrococcaceae	Arthrobacter	Arthrobacter_sp,	4
ASEX001	0	0	0	1	0	1	Proteobacteria	Alphaproteobacteria	Caulobacterales	Caulobacteraceae	Asticcacaulis	Asticcacaulis_excentricus	4
AZBR001	0	0	0	1	0	1	Proteobacteria	Alphaproteobacteria	Rhodospirillales	Rhodospirillaceae	Azospirillum	Azospirillum_brasilense	4
AZCA001	0	0	0	1	0	1	Proteobacteria	Alphaproteobacteria	Rhizobiales	Xanthobacteraceae	Azorhizobium	Azorhizobium_caulinodans	4
AZSP002	0	0	0	1	0	1	Proteobacteria	Alphaproteobacteria	Rhodospirillales	Rhodospirillaceae	Azospirillum	Azospirillum_sp,	4
AZVI001	0	0	0	1	0	1	Proteobacteria	Gammaproteobacteria	Pseudomonadales	Pseudomonadaceae	Azotobacter	Azotobacter_vinelandii	4
BAAM001	0	0	0	1	0	1	Firmicutes	Bacilli	Bacillales	Bacillaceae	Bacillus	Bacillus_amyloliquefaciens	4
BAAM001	0	0	0	1	0	1	Firmicutes	Bacilli	Bacillales	Bacillaceae	Bacillus	Bacillus_amyloliquefaciens	4
BAMA002	0	0	0	1	0	1	Proteobacteria	Deltaproteobacteria	Bdellovibrionales	Bacteriovoracaceae	Bacteriovorax	Bacteriovorax_marinus	4
BAME001	0	0	0	1	0	1	Firmicutes	Bacilli	Bacillales	Bacillaceae	Bacillus	Bacillus_megaterium	4
BAPU001	0	0	0	1	0	1	Firmicutes	Bacilli	Bacillales	Bacillaceae	Bacillus	Bacillus_pumilus	4
BATR001	0	0	0	1	0	1	Proteobacteria	Alphaproteobacteria	Rhizobiales	Bartonellaceae	Bartonella	Bartonella_tribocorum	4
BAXY001	0	0	0	1	0	1	Bacteroidetes	Bacteroidia	Bacteroidales	Bacteroidaceae	Bacteroides	Bacteroides_xylanisolvens	4
BDBA001	0	0	0	1	0	1	Proteobacteria	Deltaproteobacteria	Bdellovibrionales	Bdellovibrionaceae	Bdellovibrio	Bdellovibrio_bacteriovorus	4
BDEX001	0	0	0	1	0	1	Proteobacteria	Deltaproteobacteria	Bdellovibrionales	Bdellovibrionaceae	Bdellovibrio	Bdellovibrio_exovorus	4
BLFL001	0	0	0	1	0	1	Proteobacteria	Gammaproteobacteria	Enterobacteriales	Enterobacteriaceae	ant_endosymbionts	Candidatus_Blochmannia_floridanus	4
BLPE001	0	0	0	1	0	1	Proteobacteria	Gammaproteobacteria	Enterobacteriales	Enterobacteriaceae	ant_endosymbionts	Candidatus_Blochmannia_pennsylvanicus	4
BLSA001	0	0	0	1	0	1	Actinobacteria	Actinobacteriia	Actinomycetales	Geodermatophilaceae	Blastococcus	Blastococcus_saxobsidens	4
BRBR001	0	0	0	1	0	1	Firmicutes	Bacilli	Bacillales	Paenibacillaceae	Brevibacillus	Brevibacillus_brevis	4
BROL001	0	0	0	1	0	1	Proteobacteria	Alphaproteobacteria	Rhizobiales	Bradyrhizobiaceae	Bradyrhizobium	Bradyrhizobium_oligotrophicum	4
BRSP001	0	0	0	1	0	1	Proteobacteria	Alphaproteobacteria	Rhizobiales	Bradyrhizobiaceae	Bradyrhizobium	Bradyrhizobium_sp,	4
BUCE001	0	0	0	1	0	1	Proteobacteria	Betaproteobacteria	Burkholderiales	Burkholderiaceae	Burkholderia	Burkholderia_cenocepacia	4
BUGL001	0	0	0	1	0	1	Proteobacteria	Betaproteobacteria	Burkholderiales	Burkholderiaceae	Burkholderia	Burkholderia_gladioli	4
BUGL002	0	0	0	1	0	1	Proteobacteria	Betaproteobacteria	Burkholderiales	Burkholderiaceae	Burkholderia	Burkholderia_glumae	4
BUMA001	0	0	0	1	0	1	Proteobacteria	Betaproteobacteria	Burkholderiales	Burkholderiaceae	Burkholderia	Burkholderia_mallei	4
BUPH001	0	0	0	1	0	1	Proteobacteria	Betaproteobacteria	Burkholderiales	Burkholderiaceae	Burkholderia	Burkholderia_phenoliruptrix	4
BUPH002	0	0	0	1	0	1	Proteobacteria	Betaproteobacteria	Burkholderiales	Burkholderiaceae	Burkholderia	Burkholderia_phymatum	4
BUPH003	0	0	0	1	0	1	Proteobacteria	Betaproteobacteria	Burkholderiales	Burkholderiaceae	Burkholderia	Burkholderia_phytofirmans	4
BUPS001	0	0	0	1	0	1	Proteobacteria	Betaproteobacteria	Burkholderiales	Burkholderiaceae	Burkholderia	Burkholderia_pseudomallei	4
BURH001	0	0	0	1	0	1	Proteobacteria	Betaproteobacteria	Burkholderiales	Burkholderiaceae	Burkholderia	Burkholderia_rhizoxinica	4
BUSP001	0	0	0	1	0	1	Proteobacteria	Betaproteobacteria	Burkholderiales	Burkholderiaceae	Burkholderia	Burkholderia_sp,	4
BUSP001	0	0	0	1	0	1	Proteobacteria	Betaproteobacteria	Burkholderiales	Burkholderiaceae	Burkholderia	Burkholderia_sp,	4
BUTH001	0	0	0	1	0	1	Proteobacteria	Betaproteobacteria	Burkholderiales	Burkholderiaceae	Burkholderia	Burkholderia_thailandensis	4
BUVI001	0	0	0	1	0	1	Proteobacteria	Betaproteobacteria	Burkholderiales	Burkholderiaceae	Burkholderia	Burkholderia_vietnamiensis	4
BUXE001	0	0	0	1	0	1	Proteobacteria	Betaproteobacteria	Burkholderiales	Burkholderiaceae	Burkholderia	Burkholderia_xenovorans	4
CASE001	0	0	0	1	0	1	Proteobacteria	Alphaproteobacteria	Caulobacterales	Caulobacteraceae	Caulobacter	Caulobacter_segnis	4
CEGI001	0	0	0	1	0	1	Actinobacteria	Actinobacteriia	Actinomycetales	Cellulomonadaceae	Cellulomonas	Cellvibrio_gilvus	4
CHVI001	0	0	0	1	0	1	Proteobacteria	Betaproteobacteria	Neisseriales	Neisseriaceae	Chromobacterium	Chromobacterium_violaceum	4
CIKO001	0	0	0	1	0	1	Proteobacteria	Gammaproteobacteria	Enterobacteriales	Enterobacteriaceae	Citrobacter	Citrobacter_koseri	4
COCO001	0	0	0	1	0	1	Proteobacteria	Deltaproteobacteria	Myxococcales	Myxococcaceae	Corallococcus	Corallococcus_coralloides	4
COFU001	0	0	0	1	0	1	Proteobacteria	Betaproteobacteria	Burkholderiales	Oxalobacteraceae	Collimonas	Collimonas_fungivorans	4
COGL002	0	0	0	1	0	1	Actinobacteria	Actinobacteriia	Actinomycetales	Corynebacteriaceae	Corynebacterium	Corynebacterium_glutamicum	4
COPR002	0	0	0	1	0	1	Firmicutes	Clostridia	Thermoanaerobacterales	Thermodesulfobiaceae	Coprothermobacter	Coprothermobacter_proteolyticus	4
CRCU001	0	0	0	1	0	1	Actinobacteria	Coriobacteriia	Coriobacteriales	Coriobacteriaceae	Cryptobacterium	Cryptobacterium_curtum	4
CYST002	0	0	0	1	0	1	Cyanobacteria	NA	Nostocales	Nostocaceae	Cylindrospermum	Cylindrospermum_stagnale	4
DECA001	0	0	0	1	0	1	Firmicutes	Clostridia	Clostridiales	Peptococcaceae	Desulfotomaculum	Desulfotomaculum_carboxydivorans	4
EGLE001	0	0	0	1	0	1	Actinobacteria	Coriobacteriia	Coriobacteriales	Coriobacteriaceae	Eggerthella	Eggerthella_lenta	4
ENSP001	0	0	0	1	0	1	Proteobacteria	Gammaproteobacteria	Enterobacteriales	Enterobacteriaceae	Enterobacter	Enterobacter_sp,	4
FIAL001	0	0	0	1	0	1	Firmicutes	Clostridia	Clostridiales	Peptostreptococcaceae	Filifactor	Filifactor_alocis	4
FRCF001	0	0	0	1	0	1	Proteobacteria	Gammaproteobacteria	Thiotrichales	Francisellaceae	Francisella	Francisella_cf,	4
FRSP002	0	0	0	1	0	1	Actinobacteria	Actinobacteriia	Actinomycetales	Frankiaceae	Frankia	Frankia_sp,	4
FRTU001	0	0	0	1	0	1	Proteobacteria	Gammaproteobacteria	Thiotrichales	Francisellaceae	Francisella	Francisella_tularensis	4
FRTU001	0	0	0	1	0	1	Proteobacteria	Gammaproteobacteria	Thiotrichales	Francisellaceae	Francisella	Francisella_novicida	4
FRTU001	0	0	0	1	0	1	Proteobacteria	Gammaproteobacteria	Thiotrichales	Francisellaceae	Francisella	Francisella_tularensis	4
GEOB001	0	0	0	1	0	1	Actinobacteria	Actinobacteriia	Actinomycetales	Geodermatophilaceae	Geodermatophilus	Geodermatophilus_obscurus	4
GESP006	0	0	0	1	0	1	Proteobacteria	Deltaproteobacteria	Desulfuromonadales	Geobacteraceae	Geobacter	Geobacter_sp,	4
GLOX001	0	0	0	1	0	1	Proteobacteria	Alphaproteobacteria	Rhodospirillales	Acetobacteraceae	Gluconobacter	Gluconobacter_oxydans	4
GLXY001	0	0	0	1	0	1	Proteobacteria	Alphaproteobacteria	Rhodospirillales	Acetobacteraceae	Gluconacetobacter	Gluconacetobacter_xylinus	4
HADE001	0	0	0	1	0	1	Proteobacteria	Gammaproteobacteria	Enterobacteriales	Enterobacteriaceae	aphid_secondary_symbionts	Candidatus_Hamiltonella_defensa	4
HAHY001	0	0	0	1	0	1	Firmicutes	Clostridia	Halanaerobiales	Halanaerobiaceae	Halanaerobium	Halanaerobium_hydrogeniformans	4
HEAR001	0	0	0	1	0	1	Proteobacteria	Betaproteobacteria	Burkholderiales	Oxalobacteraceae	Herminiimonas	Herminiimonas_arsenicoxydans	4
KIRA001	0	0	0	1	0	1	Actinobacteria	Actinobacteriia	Actinomycetales	Kineosporiaceae	Kineococcus	Kineococcus_radiotolerans	4
KYTU001	0	0	0	1	0	1	Firmicutes	Bacilli	Bacillales	Alicyclobacillaceae	Kyrpidia	Kyrpidia_tusciae	4
LECH001	0	0	0	1	0	1	Proteobacteria	Betaproteobacteria	Burkholderiales	NA	Leptothrix	Leptothrix_cholodnii	4
LIIN001	0	0	0	1	0	1	Firmicutes	Bacilli	Bacillales	Listeriaceae	Listeria	Listeria_innocua	4
LIIV001	0	0	0	1	0	1	Firmicutes	Bacilli	Bacillales	Listeriaceae	Listeria	Listeria_ivanovii	4
LYSP001	0	0	0	1	0	1	Firmicutes	Bacilli	Bacillales	Bacillaceae	Lysinibacillus	Lysinibacillus_sphaericus	4
MERA001	0	0	0	1	0	1	Proteobacteria	Alphaproteobacteria	Rhizobiales	Methylobacteriaceae	Methylobacterium	Methylobacterium_radiotolerans	4
MESP002	0	0	0	1	0	1	Proteobacteria	Alphaproteobacteria	Rhizobiales	Methylobacteriaceae	Methylobacterium	Methylobacterium_sp,	4
MIAU001	0	0	0	1	0	1	Actinobacteria	Actinobacteriia	Actinomycetales	Micromonosporaceae	Micromonospora	Micromonospora_aurantiaca	4
MISP004	0	0	0	1	0	1	Actinobacteria	Actinobacteriia	Actinomycetales	Micromonosporaceae	Micromonospora	Micromonospora_sp,	4
MYFU001	0	0	0	1	0	1	Proteobacteria	Deltaproteobacteria	Myxococcales	Myxococcaceae	Myxococcus	Myxococcus_fulvus	4
MYSM001	0	0	0	1	0	1	Actinobacteria	Actinobacteriia	Actinomycetales	Mycobacteriaceae	Mycobacterium	Mycobacterium_smegmatis	4
MYST001	0	0	0	1	0	1	Proteobacteria	Deltaproteobacteria	Myxococcales	Myxococcaceae	Myxococcus	Myxococcus_stipitatus	4
MYXA001	0	0	0	1	0	1	Proteobacteria	Deltaproteobacteria	Myxococcales	Myxococcaceae	Myxococcus	Myxococcus_xanthus	4
NAPR001	0	0	0	1	0	1	Proteobacteria	Epsilonproteobacteria	Nautiliales	Nautiliaceae	Nautilia	Nautilia_profundicola	4
NERI001	0	0	0	1	0	1	Proteobacteria	Alphaproteobacteria	Rickettsiales	Anaplasmataceae	Neorickettsia	Neorickettsia_risticii	4
NESE001	0	0	0	1	0	1	Proteobacteria	Alphaproteobacteria	Rickettsiales	Anaplasmataceae	Neorickettsia	Neorickettsia_sennetsu	4
NISP002	0	0	0	1	0	1	Proteobacteria	Betaproteobacteria	Nitrosomonadales	Nitrosomonadaceae	Nitrosomonas	Nitrosomonas_sp,	4
OCIH001	0	0	0	1	0	1	Firmicutes	Bacilli	Bacillales	Bacillaceae	Oceanobacillus	Oceanobacillus_iheyensis	4
OLCA001	0	0	0	1	0	1	Proteobacteria	Alphaproteobacteria	Rhizobiales	Bradyrhizobiaceae	Oligotropha	Oligotropha_carboxidovorans	4
OLUL001	0	0	0	1	0	1	Actinobacteria	Coriobacteriia	Coriobacteriales	Coriobacteriaceae	Olsenella	Olsenella_uli	4
PASP001	0	0	0	1	0	1	Firmicutes	Bacilli	Bacillales	Paenibacillaceae	Paenibacillus	Paenibacillus_sp,	4
PECA001	0	0	0	1	0	1	Proteobacteria	Gammaproteobacteria	Enterobacteriales	Enterobacteriaceae	Pectobacterium	Pectobacterium_carotovorum	4
RAEU001	0	0	0	1	0	1	Proteobacteria	Betaproteobacteria	Burkholderiales	Burkholderiaceae	Cupriavidus	Ralstonia_eutropha	4
RAPI001	0	0	0	1	0	1	Proteobacteria	Betaproteobacteria	Burkholderiales	Burkholderiaceae	Ralstonia	Ralstonia_pickettii	4
RHER001	0	0	0	1	0	1	Actinobacteria	Actinobacteriia	Actinomycetales	Nocardiaceae	Rhodococcus	Rhodococcus_erythropolis	4
RHET001	0	0	0	1	0	1	Proteobacteria	Alphaproteobacteria	Rhizobiales	Rhizobiaceae	Rhizobium	Rhizobium_etli	4
RHLE001	0	0	0	1	0	1	Proteobacteria	Alphaproteobacteria	Rhizobiales	Rhizobiaceae	Rhizobium	Rhizobium_leguminosarum	4
RHRU001	0	0	0	1	0	1	Proteobacteria	Alphaproteobacteria	Rhodospirillales	Rhodospirillaceae	Rhodospirillum	Rhodospirillum_rubrum	4
RHTR001	0	0	0	1	0	1	Proteobacteria	Alphaproteobacteria	Rhizobiales	Rhizobiaceae	Rhizobium	Rhizobium_tropici	4
SAAR001	0	0	0	1	0	1	Actinobacteria	Actinobacteriia	Actinomycetales	Micromonosporaceae	Salinispora	Salinispora_arenicola	4
SAES001	0	0	0	1	0	1	Actinobacteria	Actinobacteriia	Actinomycetales	Pseudonocardiaceae	Saccharothrix	Saccharothrix_espanaensis	4
SHAM001	0	0	0	1	0	1	Proteobacteria	Gammaproteobacteria	Alteromonadales	Shewanellaceae	Shewanella	Shewanella_amazonensis	4
SHFR001	0	0	0	1	0	1	Proteobacteria	Gammaproteobacteria	Alteromonadales	Shewanellaceae	Shewanella	Shewanella_frigidimarina	4
SIFR001	0	0	0	1	0	1	Proteobacteria	Alphaproteobacteria	Rhizobiales	Rhizobiaceae	Sinorhizobium	Sinorhizobium_fredii	4
SIME001	0	0	0	1	0	1	Proteobacteria	Alphaproteobacteria	Rhizobiales	Rhizobiaceae	Sinorhizobium	Sinorhizobium_medicae	4
SIME002	0	0	0	1	0	1	Proteobacteria	Alphaproteobacteria	Rhizobiales	Rhizobiaceae	Sinorhizobium	Sinorhizobium_meliloti	4
SINE001	0	0	0	1	0	1	Chlamydiae	Chlamydiae	Chlamydiales	Simkaniaceae	Simkania	Simkania_negevensis	4
SOGL001	0	0	0	1	0	1	Proteobacteria	Gammaproteobacteria	Enterobacteriales	Enterobacteriaceae	Sodalis	Sodalis_glossinidius	4
SOSI001	0	0	0	1	0	1	Firmicutes	Bacilli	Bacillales	Planococcaceae	Solibacillus	Solibacillus_silvestris	4
STFL001	0	0	0	1	0	1	Actinobacteria	Actinobacteriia	Actinomycetales	Streptomycetaceae	Streptomyces	Streptomyces_flavogriseus	4
STNO001	0	0	0	1	0	1	Proteobacteria	Alphaproteobacteria	Rhizobiales	Xanthobacteraceae	Starkeya	Starkeya_novella	4
STSP004	0	0	0	1	0	1	Actinobacteria	Actinobacteriia	Actinomycetales	Streptomycetaceae	Streptomyces	Streptomyces_sp,	4
STVE001	0	0	0	1	0	1	Actinobacteria	Actinobacteriia	Actinomycetales	Streptomycetaceae	Streptomyces	Streptomyces_venezuelae	4
STVI002	0	0	0	1	0	1	Actinobacteria	Actinobacteriia	Actinomycetales	Streptomycetaceae	Streptomyces	Streptomyces_violaceusniger	4
SUAC001	0	0	0	1	0	1	Firmicutes	Clostridia	Clostridiales	NA	Sulfobacillus	Sulfobacillus_acidophilus	4
SUAU001	0	0	0	1	0	1	Proteobacteria	Epsilonproteobacteria	Campylobacterales	Helicobacteraceae	Sulfurimonas	Sulfurimonas_autotrophica	4
TEHA001	0	0	0	1	0	1	Firmicutes	Bacilli	Lactobacillales	Enterococcaceae	Tetragenococcus	Tetragenococcus_halophilus	4
THMA002	0	0	0	1	0	1	Firmicutes	Clostridia	Thermoanaerobacterales	Thermoanaerobacteraceae	Thermoanaerobacter	Thermoanaerobacter_mathranii	4
VEMA001	0	0	0	1	0	1	Actinobacteria	Actinobacteriia	Actinomycetales	Micromonosporaceae	Verrucosispora	Verrucosispora_maris	4
WOSU001	0	0	0	1	0	1	Proteobacteria	Epsilonproteobacteria	Campylobacterales	Helicobacteraceae	Wolinella	Wolinella_succinogenes	4
XACI001	0	0	0	1	0	1	Proteobacteria	Gammaproteobacteria	Xanthomonadales	Xanthomonadaceae	Xanthomonas	Xanthomonas_citri	4
AESA002	0	0	0	0	1	1	Proteobacteria	Gammaproteobacteria	Aeromonadales	Aeromonadaceae	Aeromonas	Aeromonas_salmonicida	5
AEUR001	0	0	0	0	1	1	Firmicutes	Bacilli	Lactobacillales	Aerococcaceae	Aerococcus	Aerococcus_urinae	5
BAAT001	0	0	0	0	1	1	Firmicutes	Bacilli	Bacillales	Bacillaceae	Bacillus	Bacillus_atrophaeus	5
BASA002	0	0	0	0	1	1	Bacteroidetes	Bacteroidia	Bacteroidales	Bacteroidaceae	Bacteroides	Bacteroides_salanitronis	5
BIAD001	0	0	0	0	1	1	Actinobacteria	Actinobacteriia	Bifidobacteriales	Bifidobacteriaceae	Bifidobacterium	Bifidobacterium_adolescentis	5
BIAN002	0	0	0	0	1	1	Actinobacteria	Actinobacteriia	Bifidobacteriales	Bifidobacteriaceae	Bifidobacterium	Bifidobacterium_animalis	5
BIAS001	0	0	0	0	1	1	Actinobacteria	Actinobacteriia	Bifidobacteriales	Bifidobacteriaceae	Bifidobacterium	Bifidobacterium_asteroides	5
BIBI001	0	0	0	0	1	1	Actinobacteria	Actinobacteriia	Bifidobacteriales	Bifidobacteriaceae	Bifidobacterium	Bifidobacterium_bifidum	5
BIBR001	0	0	0	0	1	1	Actinobacteria	Actinobacteriia	Bifidobacteriales	Bifidobacteriaceae	Bifidobacterium	Bifidobacterium_breve	5
BIDE001	0	0	0	0	1	1	Actinobacteria	Actinobacteriia	Bifidobacteriales	Bifidobacteriaceae	Bifidobacterium	Bifidobacterium_dentium	5
BITH001	0	0	0	0	1	1	Actinobacteria	Actinobacteriia	Bifidobacteriales	Bifidobacteriaceae	Bifidobacterium	Bifidobacterium_thermophilum	5
BLSP002	0	0	0	0	1	1	Bacteroidetes	Flavobacteriia	Flavobacteriales	Blattabacteriaceae	Blattabacterium	Blattabacterium_sp,	5
BLSP002	0	0	0	0	1	1	Bacteroidetes	Flavobacteriia	Flavobacteriales	Blattabacteriaceae	Blattabacterium	Blattabacterium_sp,	5
BLSP002	0	0	0	0	1	1	Bacteroidetes	Flavobacteriia	Flavobacteriales	Blattabacteriaceae	Blattabacterium	Blattabacterium_sp,	5
BLSP002	0	0	0	0	1	1	Bacteroidetes	Flavobacteriia	Flavobacteriales	Blattabacteriaceae	Blattabacterium	Blattabacterium_sp,	5
BOBR002	0	0	0	0	1	1	Proteobacteria	Betaproteobacteria	Burkholderiales	Alcaligenaceae	Bordetella	Bordetella_bronchiseptica	5
BUPR001	0	0	0	0	1	1	Firmicutes	Clostridia	Clostridiales	Lachnospiraceae	Butyrivibrio	Butyrivibrio_proteoclasticus	5
CACO001	0	0	0	0	1	1	Proteobacteria	Epsilonproteobacteria	Campylobacterales	Campylobacteraceae	Campylobacter	Campylobacter_coli	5
CACO002	0	0	0	0	1	1	Proteobacteria	Epsilonproteobacteria	Campylobacterales	Campylobacteraceae	Campylobacter	Campylobacter_concisus	5
CAFE001	0	0	0	0	1	1	Proteobacteria	Epsilonproteobacteria	Campylobacterales	Campylobacteraceae	Campylobacter	Campylobacter_fetus	5
CAHO001	0	0	0	0	1	1	Proteobacteria	Epsilonproteobacteria	Campylobacterales	Campylobacteraceae	Campylobacter	Campylobacter_hominis	5
CAJE001	0	0	0	0	1	1	Proteobacteria	Epsilonproteobacteria	Campylobacterales	Campylobacteraceae	Campylobacter	Campylobacter_jejuni	5
CHAB001	0	0	0	0	1	1	Chlamydiae	Chlamydiae	Chlamydiales	Chlamydiaceae	Chlamydophila	Chlamydophila_abortus	5
CHCA001	0	0	0	0	1	1	Chlamydiae	Chlamydiae	Chlamydiales	Chlamydiaceae	Chlamydophila	Chlamydophila_caviae	5
CHFE001	0	0	0	0	1	1	Chlamydiae	Chlamydiae	Chlamydiales	Chlamydiaceae	Chlamydophila	Chlamydophila_felis	5
CHMU002	0	0	0	0	1	1	Chlamydiae	Chlamydiae	Chlamydiales	Chlamydiaceae	Chlamydia	Chlamydia_muridarum	5
CHPE001	0	0	0	0	1	1	Chlamydiae	Chlamydiae	Chlamydiales	Chlamydiaceae	Chlamydia	Chlamydia_pecorum	5
CHPE002	0	0	0	0	1	1	Chlamydiae	Chlamydiae	Chlamydiales	Chlamydiaceae	Chlamydia	Chlamydophila_pecorum	5
CHPN002	0	0	0	0	1	1	Chlamydiae	Chlamydiae	Chlamydiales	Chlamydiaceae	Chlamydia	Chlamydophila_pneumoniae	5
CHPS002	0	0	0	0	1	1	Chlamydiae	Chlamydiae	Chlamydiales	Chlamydiaceae	Chlamydia	Chlamydophila_psittaci	5
CIRO001	0	0	0	0	1	1	Proteobacteria	Gammaproteobacteria	Enterobacteriales	Enterobacteriaceae	Citrobacter	Citrobacter_rodentium	5
CLAC003	0	0	0	0	1	1	Firmicutes	Clostridia	Clostridiales	Clostridiaceae	Clostridium	Clostridium_acetobutylicum	5
CLKL001	0	0	0	0	1	1	Firmicutes	Clostridia	Clostridiales	Clostridiaceae	Clostridium	Clostridium_kluyveri	5
CLLE001	0	0	0	0	1	1	Firmicutes	Clostridia	Clostridiales	Lachnospiraceae	Cellulosilyticum	Clostridium_lentocellum	5
CLNO001	0	0	0	0	1	1	Firmicutes	Clostridia	Clostridiales	Clostridiaceae	Clostridium	Clostridium_novyi	5
CLTE001	0	0	0	0	1	1	Firmicutes	Clostridia	Clostridiales	Clostridiaceae	Clostridium	Clostridium_tetani	5
COAU001	0	0	0	0	1	1	Actinobacteria	Actinobacteriia	Actinomycetales	Corynebacteriaceae	Corynebacterium	Corynebacterium_aurimucosum	5
COBA001	0	0	0	0	1	1	Proteobacteria	Betaproteobacteria	Burkholderiales	NA	Comamonadaceae	Comamonadaceae_bacterium	5
CODI001	0	0	0	0	1	1	Actinobacteria	Actinobacteriia	Actinomycetales	Corynebacteriaceae	Corynebacterium	Corynebacterium_diphtheriae	5
COEF001	0	0	0	0	1	1	Actinobacteria	Actinobacteriia	Actinomycetales	Corynebacteriaceae	Corynebacterium	Corynebacterium_efficiens	5
COGL001	0	0	0	0	1	1	Actinobacteria	Coriobacteriia	Coriobacteriales	Coriobacteriaceae	Coriobacterium	Coriobacterium_glomerans	5
COJE001	0	0	0	0	1	1	Actinobacteria	Actinobacteriia	Actinomycetales	Corynebacteriaceae	Corynebacterium	Corynebacterium_jeikeium	5
COKR001	0	0	0	0	1	1	Actinobacteria	Actinobacteriia	Actinomycetales	Corynebacteriaceae	Corynebacterium	Corynebacterium_kroppenstedtii	5
COPS002	0	0	0	0	1	1	Actinobacteria	Actinobacteriia	Actinomycetales	Corynebacteriaceae	Corynebacterium	Corynebacterium_pseudotuberculosis	5
CORE001	0	0	0	0	1	1	Actinobacteria	Actinobacteriia	Actinomycetales	Corynebacteriaceae	Corynebacterium	Corynebacterium_resistens	5
COTE002	0	0	0	0	1	1	Actinobacteria	Actinobacteriia	Actinomycetales	Corynebacteriaceae	Corynebacterium	Corynebacterium_terpenotabidum	5
COUL001	0	0	0	0	1	1	Actinobacteria	Actinobacteriia	Actinomycetales	Corynebacteriaceae	Corynebacterium	Corynebacterium_ulcerans	5
COVA001	0	0	0	0	1	1	Actinobacteria	Actinobacteriia	Actinomycetales	Corynebacteriaceae	Corynebacterium	Corynebacterium_variabile	5
CRSA001	0	0	0	0	1	1	Proteobacteria	Gammaproteobacteria	Enterobacteriales	Enterobacteriaceae	Cronobacter	Cronobacter_sakazakii	5
CRTU001	0	0	0	0	1	1	Proteobacteria	Gammaproteobacteria	Enterobacteriales	Enterobacteriaceae	Cronobacter	Cronobacter_turicensis	5
DIDA001	0	0	0	0	1	1	Proteobacteria	Gammaproteobacteria	Enterobacteriales	Enterobacteriaceae	Dickeya	Dickeya_dadantii	5
EHCH001	0	0	0	0	1	1	Proteobacteria	Alphaproteobacteria	Rickettsiales	Anaplasmataceae	Ehrlichia	Ehrlichia_chaffeensis	5
EHRU001	0	0	0	0	1	1	Proteobacteria	Alphaproteobacteria	Rickettsiales	Anaplasmataceae	Ehrlichia	Ehrlichia_ruminantium	5
ENAS001	0	0	0	0	1	1	Proteobacteria	Gammaproteobacteria	Enterobacteriales	Enterobacteriaceae	Enterobacter	Enterobacter_asburiae	5
ENBA001	0	0	0	0	1	1	Proteobacteria	Gammaproteobacteria	Enterobacteriales	NA	Enterobacteriaceae	Enterobacteriaceae_bacterium	5
ENCL001	0	0	0	0	1	1	Proteobacteria	Gammaproteobacteria	Enterobacteriales	Enterobacteriaceae	Enterobacter	Enterobacter_cloacae	5
ENFA002	0	0	0	0	1	1	Firmicutes	Bacilli	Lactobacillales	Enterococcaceae	Enterococcus	Enterococcus_faecalis	5
ENFA003	0	0	0	0	1	1	Firmicutes	Bacilli	Lactobacillales	Enterococcaceae	Enterococcus	Enterococcus_faecium	5
ENHI001	0	0	0	0	1	1	Firmicutes	Bacilli	Lactobacillales	Enterococcaceae	Enterococcus	Enterococcus_hirae	5
ENSP001	0	0	0	0	1	1	Proteobacteria	Gammaproteobacteria	Enterobacteriales	Enterobacteriaceae	Enterobacter	Enterobacter_sp,	5
HAPA001	0	0	0	0	1	1	Proteobacteria	Gammaproteobacteria	Pasteurellales	Pasteurellaceae	Haemophilus	Haemophilus_parainfluenzae	5
LABR001	0	0	0	0	1	1	Firmicutes	Bacilli	Lactobacillales	Lactobacillaceae	Lactobacillus	Lactobacillus_brevis	5
LACR001	0	0	0	0	1	1	Firmicutes	Bacilli	Lactobacillales	Lactobacillaceae	Lactobacillus	Lactobacillus_crispatus	5
LADE001	0	0	0	0	1	1	Firmicutes	Bacilli	Lactobacillales	Lactobacillaceae	Lactobacillus	Lactobacillus_delbrueckii	5
LAGA002	0	0	0	0	1	1	Firmicutes	Bacilli	Lactobacillales	Lactobacillaceae	Lactobacillus	Lactobacillus_gasseri	5
LAGA003	0	0	0	0	1	1	Firmicutes	Bacilli	Lactobacillales	Streptococcaceae	Lactococcus	Lactococcus_garvieae	5
LAHE002	0	0	0	0	1	1	Firmicutes	Bacilli	Lactobacillales	Lactobacillaceae	Lactobacillus	Lactobacillus_helveticus	5
LAJO001	0	0	0	0	1	1	Firmicutes	Bacilli	Lactobacillales	Lactobacillaceae	Lactobacillus	Lactobacillus_johnsonii	5
LAKE001	0	0	0	0	1	1	Firmicutes	Bacilli	Lactobacillales	Lactobacillaceae	Lactobacillus	Lactobacillus_kefiranofaciens	5
LALA001	0	0	0	0	1	1	Firmicutes	Bacilli	Lactobacillales	Streptococcaceae	Lactococcus	Lactococcus_lactis	5
LAPA002	0	0	0	0	1	1	Firmicutes	Bacilli	Lactobacillales	Lactobacillaceae	Lactobacillus	Lactobacillus_paracasei	5
LASA001	0	0	0	0	1	1	Firmicutes	Bacilli	Lactobacillales	Lactobacillaceae	Lactobacillus	Lactobacillus_sakei	5
LECA001	0	0	0	0	1	1	Firmicutes	Bacilli	Lactobacillales	NA	Leuconostoc	Leuconostoc_carnosum	5
LECI001	0	0	0	0	1	1	Firmicutes	Bacilli	Lactobacillales	NA	Leuconostoc	Leuconostoc_citreum	5
LEGA001	0	0	0	0	1	1	Firmicutes	Bacilli	Lactobacillales	NA	Leuconostoc	Leuconostoc_gasicomitatum	5
LEGE001	0	0	0	0	1	1	Firmicutes	Bacilli	Lactobacillales	NA	Leuconostoc	Leuconostoc_gelidum	5
LEKI001	0	0	0	0	1	1	Firmicutes	Bacilli	Lactobacillales	NA	Leuconostoc	Leuconostoc_kimchii	5
LEME002	0	0	0	0	1	1	Firmicutes	Bacilli	Lactobacillales	NA	Leuconostoc	Leuconostoc_mesenteroides	5
LESP004	0	0	0	0	1	1	Firmicutes	Bacilli	Lactobacillales	NA	Leuconostoc	Leuconostoc_sp,	5
MAHA001	0	0	0	0	1	1	Proteobacteria	Gammaproteobacteria	Pasteurellales	Pasteurellaceae	Mannheimia	Mannheimia_haemolytica	5
MYAB001	0	0	0	0	1	1	Actinobacteria	Actinobacteriia	Actinomycetales	Mycobacteriaceae	Mycobacterium	Mycobacterium_abscessus	5
MYAF001	0	0	0	0	1	1	Actinobacteria	Actinobacteriia	Actinomycetales	Mycobacteriaceae	Mycobacterium	Mycobacterium_africanum	5
MYBO001	0	0	0	0	1	1	Actinobacteria	Actinobacteriia	Actinomycetales	Mycobacteriaceae	Mycobacterium	Mycobacterium_bovis	5
MYCA001	0	0	0	0	1	1	Actinobacteria	Actinobacteriia	Actinomycetales	Mycobacteriaceae	Mycobacterium	Mycobacterium_canettii	5
MYCA002	0	0	0	0	1	1	Actinobacteria	Actinobacteriia	Actinomycetales	Mycobacteriaceae	Mycobacterium	Mycobacterium_kansasii	5
MYGI001	0	0	0	0	1	1	Actinobacteria	Actinobacteriia	Actinomycetales	Mycobacteriaceae	Mycobacterium	Mycobacterium_gilvum	5
MYIN001	0	0	0	0	1	1	Actinobacteria	Actinobacteriia	Actinomycetales	Mycobacteriaceae	Mycobacterium	Mycobacterium_indicus	5
MYIN002	0	0	0	0	1	1	Actinobacteria	Actinobacteriia	Actinomycetales	Mycobacteriaceae	Mycobacterium	Mycobacterium_intracellulare	5
MYLI001	0	0	0	0	1	1	Actinobacteria	Actinobacteriia	Actinomycetales	Mycobacteriaceae	Mycobacterium	Mycobacterium_liflandii	5
MYMA001	0	0	0	0	1	1	Actinobacteria	Actinobacteriia	Actinomycetales	Mycobacteriaceae	Mycobacterium	Mycobacterium_marinum	5
MYMA002	0	0	0	0	1	1	Actinobacteria	Actinobacteriia	Actinomycetales	Mycobacteriaceae	Mycobacterium	Mycobacterium_massiliense	5
MYRH001	0	0	0	0	1	1	Actinobacteria	Actinobacteriia	Actinomycetales	Mycobacteriaceae	Mycobacterium	Mycobacterium_rhodesiae	5
MYSM001	0	0	0	0	1	1	Actinobacteria	Actinobacteriia	Actinomycetales	Mycobacteriaceae	Mycobacterium	Mycobacterium_smegmatis	5
MYSP001	0	0	0	0	1	1	Actinobacteria	Actinobacteriia	Actinomycetales	Mycobacteriaceae	Mycobacterium	Mycobacterium_sp,	5
MYUL001	0	0	0	0	1	1	Actinobacteria	Actinobacteriia	Actinomycetales	Mycobacteriaceae	Mycobacterium	Mycobacterium_ulcerans	5
MYVA002	0	0	0	0	1	1	Actinobacteria	Actinobacteriia	Actinomycetales	Mycobacteriaceae	Mycobacterium	Mycobacterium_vanbaalenii	5
MYYO001	0	0	0	0	1	1	Actinobacteria	Actinobacteriia	Actinomycetales	Mycobacteriaceae	Mycobacterium	Mycobacterium_yongonense	5
NEGO001	0	0	0	0	1	1	Proteobacteria	Betaproteobacteria	Neisseriales	Neisseriaceae	Neisseria	Neisseria_gonorrhoeae	5
NELA001	0	0	0	0	1	1	Proteobacteria	Betaproteobacteria	Neisseriales	Neisseriaceae	Neisseria	Neisseria_lactamica	5
PAAC002	0	0	0	0	1	1	Chlamydiae	Chlamydiae	Chlamydiales	Parachlamydiaceae	Parachlamydia	Parachlamydia_acanthamoebae	5
PHAS001	0	0	0	0	1	1	Proteobacteria	Gammaproteobacteria	Enterobacteriales	Enterobacteriaceae	Photorhabdus	Photorhabdus_asymbiotica	5
PHLU001	0	0	0	0	1	1	Proteobacteria	Gammaproteobacteria	Enterobacteriales	Enterobacteriaceae	Photorhabdus	Photorhabdus_luminescens	5
PHPR001	0	0	0	0	1	1	Proteobacteria	Gammaproteobacteria	Vibrionales	Vibrionaceae	Photobacterium	Photobacterium_profundum	5
PRAM001	0	0	0	0	1	1	Chlamydiae	Chlamydiae	Chlamydiales	Parachlamydiaceae	Candidatus_Protochlamydia	Candidatus_Protochlamydia_amoebophila	5
PRIN001	0	0	0	0	1	1	Bacteroidetes	Bacteroidia	Bacteroidales	Prevotellaceae	Prevotella	Prevotella_intermedia	5
PRMI001	0	0	0	0	1	1	Proteobacteria	Gammaproteobacteria	Enterobacteriales	Enterobacteriaceae	Proteus	Proteus_mirabilis	5
PRRU001	0	0	0	0	1	1	Bacteroidetes	Bacteroidia	Bacteroidales	Prevotellaceae	Prevotella	Prevotella_ruminicola	5
RHEQ001	0	0	0	0	1	1	Actinobacteria	Actinobacteriia	Actinomycetales	Nocardiaceae	Rhodococcus	Rhodococcus_equi	5
RHJO001	0	0	0	0	1	1	Actinobacteria	Actinobacteriia	Actinomycetales	Nocardiaceae	Rhodococcus	Rhodococcus_jostii	5
RODE003	0	0	0	0	1	1	Actinobacteria	Actinobacteriia	Actinomycetales	Micrococcaceae	Rothia	Rothia_dentocariosa	5
ROHO001	0	0	0	0	1	1	Firmicutes	Clostridia	Clostridiales	Lachnospiraceae	Roseburia	Roseburia_hominis	5
SAEN001	0	0	0	0	1	1	Proteobacteria	Gammaproteobacteria	Enterobacteriales	Enterobacteriaceae	Salmonella	Salmonella_enterica	5
SAEN001	0	0	0	0	1	1	Proteobacteria	Gammaproteobacteria	Enterobacteriales	Enterobacteriaceae	Salmonella	Salmonella_typhimurium	5
SAEN001	0	0	0	0	1	1	Proteobacteria	Gammaproteobacteria	Enterobacteriales	Enterobacteriaceae	Salmonella	Salmonella_enterica	5
STAG002	0	0	0	0	1	1	Firmicutes	Bacilli	Lactobacillales	Streptococcaceae	Streptococcus	Streptococcus_agalactiae	5
STAN001	0	0	0	0	1	1	Firmicutes	Bacilli	Lactobacillales	Streptococcaceae	Streptococcus	Streptococcus_anginosus	5
STCA002	0	0	0	0	1	1	Firmicutes	Bacilli	Bacillales	Staphylococcaceae	Staphylococcus	Staphylococcus_carnosus	5
STCO002	0	0	0	0	1	1	Firmicutes	Bacilli	Lactobacillales	Streptococcaceae	Streptococcus	Streptococcus_constellatus	5
STDY001	0	0	0	0	1	1	Firmicutes	Bacilli	Lactobacillales	Streptococcaceae	Streptococcus	Streptococcus_dysgalactiae	5
STOR001	0	0	0	0	1	1	Firmicutes	Bacilli	Lactobacillales	Streptococcaceae	Streptococcus	Streptococcus_oralis	5
STPY001	0	0	0	0	1	1	Firmicutes	Bacilli	Lactobacillales	Streptococcaceae	Streptococcus	Streptococcus_pyogenes	5
STSA001	0	0	0	0	1	1	Firmicutes	Bacilli	Bacillales	Staphylococcaceae	Staphylococcus	Staphylococcus_saprophyticus	5
STSA002	0	0	0	0	1	1	Firmicutes	Bacilli	Lactobacillales	Streptococcaceae	Streptococcus	Streptococcus_salivarius	5
STSA003	0	0	0	0	1	1	Firmicutes	Bacilli	Lactobacillales	Streptococcaceae	Streptococcus	Streptococcus_sanguinis	5
STSU002	0	0	0	0	1	1	Firmicutes	Bacilli	Lactobacillales	Streptococcaceae	Streptococcus	Streptococcus_suis	5
ACPL001	0	0	0	0	0	0	Proteobacteria	Gammaproteobacteria	Pasteurellales	Pasteurellaceae	Actinobacillus	Actinobacillus_pleuropneumoniae	NA
ACSU001	0	0	0	0	0	0	Proteobacteria	Gammaproteobacteria	Pasteurellales	Pasteurellaceae	Actinobacillus	Actinobacillus_succinogenes	NA
ACSU002	0	0	0	0	0	0	Proteobacteria	Gammaproteobacteria	Pasteurellales	Pasteurellaceae	Actinobacillus	Actinobacillus_suis	NA
AEHY001	0	0	0	0	0	0	Proteobacteria	Gammaproteobacteria	Aeromonadales	Aeromonadaceae	Aeromonas	Aeromonas_hydrophila	NA
AEVE001	0	0	0	0	0	0	Proteobacteria	Gammaproteobacteria	Aeromonadales	Aeromonadaceae	Aeromonas	Aeromonas_veronii	NA
AGAC001	0	0	0	0	0	0	Proteobacteria	Gammaproteobacteria	Pasteurellales	Pasteurellaceae	Aggregatibacter	Aggregatibacter_actinomycetemcomitans	NA
AGAP001	0	0	0	0	0	0	Proteobacteria	Gammaproteobacteria	Pasteurellales	Pasteurellaceae	Aggregatibacter	Aggregatibacter_aphrophilus	NA
ALSP005	0	0	0	0	0	0	Proteobacteria	Gammaproteobacteria	Alteromonadales	Alteromonadaceae	Alteromonas	Alteromonas_sp,	NA
AMOR001	0	0	0	0	0	0	Actinobacteria	Actinobacteriia	Actinomycetales	Pseudonocardiaceae	Amycolatopsis	Amycolatopsis_orientalis	NA
AMSU001	0	0	0	0	0	0	Actinobacteria	Actinobacteriia	Actinomycetales	Mycobacteriaceae	Amycolicicoccus	Amycolicicoccus_subflavus	NA
ANCE001	0	0	0	0	0	0	Proteobacteria	Alphaproteobacteria	Rickettsiales	Anaplasmataceae	Anaplasma	Anaplasma_centrale	NA
ARHA001	0	0	0	0	0	0	Actinobacteria	Actinobacteriia	Actinomycetales	Actinomycetaceae	Arcanobacterium	Arcanobacterium_haemolyticum	NA
ARSP005	0	0	0	0	0	0	Firmicutes	Clostridia	Clostridiales	Clostridiaceae	Candidatus_Arthromitus	Candidatus_Arthromitus_sp,	NA
AZPS001	0	0	0	0	0	0	Bacteroidetes	Bacteroidia	Bacteroidales	NA	Candidatus_Azobacteroides	Candidatus_Azobacteroides_pseudotrichonymphae	NA
BAAM001	0	0	0	0	0	0	Firmicutes	Bacilli	Bacillales	Bacillaceae	Bacillus	Bacillus_amyloliquefaciens	NA
BAAU001	0	0	0	0	0	0	Proteobacteria	Alphaproteobacteria	Rhizobiales	Bartonellaceae	Bartonella	Bartonella_australis	NA
BABA003	0	0	0	0	0	0	Proteobacteria	Alphaproteobacteria	Rhizobiales	Bartonellaceae	Bartonella	Bartonella_bacilliformis	NA
BACE001	0	0	0	0	0	0	Firmicutes	Bacilli	Bacillales	Bacillaceae	Bacillus	Bacillus_cellulosilyticus	NA
BACI001	0	0	0	0	0	0	Proteobacteria	Gammaproteobacteria	NA	NA	Candidatus_Baumannia	Baumannia_cicadellinicola	NA
BACL001	0	0	0	0	0	0	Firmicutes	Bacilli	Bacillales	Bacillaceae	Bacillus	Bacillus_clausii	NA
BACL002	0	0	0	0	0	0	Proteobacteria	Alphaproteobacteria	Rhizobiales	Bartonellaceae	Bartonella	Bartonella_clarridgeiae	NA
BAGR001	0	0	0	0	0	0	Proteobacteria	Alphaproteobacteria	Rhizobiales	Bartonellaceae	Bartonella	Bartonella_grahamii	NA
BAHA001	0	0	0	0	0	0	Firmicutes	Bacilli	Bacillales	Bacillaceae	Bacillus	Bacillus_halodurans	NA
BAHE002	0	0	0	0	0	0	Proteobacteria	Alphaproteobacteria	Rhizobiales	Bartonellaceae	Bartonella	Bartonella_henselae	NA
BAQU001	0	0	0	0	0	0	Proteobacteria	Alphaproteobacteria	Rhizobiales	Bartonellaceae	Bartonella	Bartonella_quintana	NA
BASE001	0	0	0	0	0	0	Firmicutes	Bacilli	Bacillales	Bacillaceae	Bacillus	Bacillus_selenitireducens	NA
BASP001	0	0	0	0	0	0	Firmicutes	Bacilli	Bacillales	Bacillaceae	Bacillus	Bacillus_sp,	NA
BAVI002	0	0	0	0	0	0	Proteobacteria	Alphaproteobacteria	Rhizobiales	Bartonellaceae	Bartonella	Bartonella_vinsonii	NA
BITR001	0	0	0	0	0	0	Proteobacteria	Gammaproteobacteria	Pasteurellales	Pasteurellaceae	Bibersteinia	Bibersteinia_trehalosi	NA
BLCH001	0	0	0	0	0	0	Proteobacteria	Gammaproteobacteria	Enterobacteriales	Enterobacteriaceae	ant_endosymbionts	Candidatus_Blochmannia_chromaiodes	NA
BOPA001	0	0	0	0	0	0	Proteobacteria	Betaproteobacteria	Burkholderiales	Alcaligenaceae	Bordetella	Bordetella_parapertussis	NA
BOPE001	0	0	0	0	0	0	Proteobacteria	Betaproteobacteria	Burkholderiales	Alcaligenaceae	Bordetella	Bordetella_pertussis	NA
BRAB001	0	0	0	0	0	0	Proteobacteria	Alphaproteobacteria	Rhizobiales	Brucellaceae	Brucella	Brucella_abortus	NA
BRCA001	0	0	0	0	0	0	Proteobacteria	Alphaproteobacteria	Rhizobiales	Brucellaceae	Brucella	Brucella_canis	NA
BRME001	0	0	0	0	0	0	Proteobacteria	Alphaproteobacteria	Rhizobiales	Brucellaceae	Brucella	Brucella_melitensis	NA
BRMI001	0	0	0	0	0	0	Proteobacteria	Alphaproteobacteria	Rhizobiales	Brucellaceae	Brucella	Brucella_microti	NA
BROV001	0	0	0	0	0	0	Proteobacteria	Alphaproteobacteria	Rhizobiales	Brucellaceae	Brucella	Brucella_ovis	NA
BRPI002	0	0	0	0	0	0	Proteobacteria	Alphaproteobacteria	Rhizobiales	Brucellaceae	Brucella	Brucella_pinnipedialis	NA
BRSU002	0	0	0	0	0	0	Proteobacteria	Alphaproteobacteria	Rhizobiales	Brucellaceae	Brucella	Brucella_suis	NA
BUAP001	0	0	0	0	0	0	Proteobacteria	Gammaproteobacteria	Enterobacteriales	Enterobacteriaceae	Buchnera	Buchnera_aphidicola	NA
CACA001	0	0	0	0	0	0	Bacteroidetes	Flavobacteriia	Flavobacteriales	Flavobacteriaceae	Capnocytophaga	Capnocytophaga_canimorsus	NA
CACU001	0	0	0	0	0	0	Proteobacteria	Epsilonproteobacteria	Campylobacterales	Campylobacteraceae	Campylobacter	Campylobacter_curvus	NA
CAEN001	0	0	0	0	0	0	Bacteroidetes	NA	NA	NA	Cardinium	Cardinium_endosymbiont	NA
CAKR001	0	0	0	0	0	0	Firmicutes	Clostridia	Thermoanaerobacterales	NA	Caldicellulosiruptor	Caldicellulosiruptor_kristjanssonii	NA
CAKR002	0	0	0	0	0	0	Firmicutes	Clostridia	Thermoanaerobacterales	NA	Caldicellulosiruptor	Caldicellulosiruptor_kronotskyensis	NA
CALA001	0	0	0	0	0	0	Firmicutes	Clostridia	Thermoanaerobacterales	NA	Caldicellulosiruptor	Caldicellulosiruptor_lactoaceticus	NA
CALA002	0	0	0	0	0	0	Proteobacteria	Epsilonproteobacteria	Campylobacterales	Campylobacteraceae	Campylobacter	Campylobacter_lari	NA
CAOB001	0	0	0	0	0	0	Firmicutes	Clostridia	Thermoanaerobacterales	NA	Caldicellulosiruptor	Caldicellulosiruptor_obsidiansis	NA
CAOC001	0	0	0	0	0	0	Bacteroidetes	Flavobacteriia	Flavobacteriales	Flavobacteriaceae	Capnocytophaga	Capnocytophaga_ochracea	NA
CARU001	0	0	0	0	0	0	Proteobacteria	Gammaproteobacteria	NA	NA	Candidatus_Carsonella	Candidatus_Carsonella_ruddii	NA
CEFL001	0	0	0	0	0	0	Actinobacteria	Actinobacteriia	Actinomycetales	Cellulomonadaceae	Cellulomonas	Cellulomonas_flavigena	NA
CLLJ001	0	0	0	0	0	0	Firmicutes	Clostridia	Clostridiales	Clostridiaceae	Clostridium	Clostridium_ljungdahlii	NA
CLSA001	0	0	0	0	0	0	Firmicutes	Clostridia	Clostridiales	Clostridiaceae	Clostridium	Clostridium_saccharobutylicum	NA
CLSP001	0	0	0	0	0	0	Firmicutes	Clostridia	Clostridiales	Clostridiaceae	Clostridium	Clostridium_sp,	NA
COAR002	0	0	0	0	0	0	Actinobacteria	Actinobacteriia	Actinomycetales	Corynebacteriaceae	Corynebacterium	Corynebacterium_argentoratense	NA
DEAC006	0	0	0	0	0	0	Firmicutes	Clostridia	Clostridiales	Peptococcaceae	Desulfotomaculum	Desulfotomaculum_acetoxidans	NA
DEDE004	0	0	0	0	0	0	Firmicutes	Clostridia	Clostridiales	Peptococcaceae	Desulfitobacterium	Desulfitobacterium_dehalogenans	NA
DEDI001	0	0	0	0	0	0	Firmicutes	Clostridia	Clostridiales	Peptococcaceae	Desulfitobacterium	Desulfitobacterium_dichloroeliminans	NA
DEHA001	0	0	0	0	0	0	Firmicutes	Clostridia	Clostridiales	Peptococcaceae	Desulfitobacterium	Desulfitobacterium_hafniense	NA
DEME002	0	0	0	0	0	0	Firmicutes	Clostridia	Clostridiales	Peptococcaceae	Desulfosporosinus	Desulfosporosinus_meridiei	NA
DERU001	0	0	0	0	0	0	Firmicutes	Clostridia	Clostridiales	Peptococcaceae	Desulfotomaculum	Desulfotomaculum_ruminis	NA
DESP001	0	0	0	0	0	0	Firmicutes	Clostridia	Clostridiales	Peptococcaceae	Dehalobacter	Dehalobacter_sp,	NA
ENCA001	0	0	0	0	0	0	Firmicutes	Bacilli	Lactobacillales	Enterococcaceae	Enterococcus	Enterococcus_casseliflavus	NA
ERAM001	0	0	0	0	0	0	Proteobacteria	Gammaproteobacteria	Enterobacteriales	Enterobacteriaceae	Erwinia	Erwinia_amylovora	NA
ERBI001	0	0	0	0	0	0	Proteobacteria	Gammaproteobacteria	Enterobacteriales	Enterobacteriaceae	Erwinia	Erwinia_billingiae	NA
ERPY001	0	0	0	0	0	0	Proteobacteria	Gammaproteobacteria	Enterobacteriales	Enterobacteriaceae	Erwinia	Erwinia_pyrifoliae	NA
ERSP001	0	0	0	0	0	0	Proteobacteria	Gammaproteobacteria	Enterobacteriales	Enterobacteriaceae	Erwinia	Erwinia_sp,	NA
ERTA001	0	0	0	0	0	0	Proteobacteria	Gammaproteobacteria	Enterobacteriales	Enterobacteriaceae	Erwinia	Erwinia_tasmaniensis	NA
ESFE001	0	0	0	0	0	0	Proteobacteria	Gammaproteobacteria	Enterobacteriales	Enterobacteriaceae	Escherichia	Escherichia_fergusonii	NA
EXAN001	0	0	0	0	0	0	Firmicutes	Bacilli	Bacillales	NA	Exiguobacterium	Exiguobacterium_antarcticum	NA
FABR001	0	0	0	0	0	0	Firmicutes	Clostridia	Clostridiales	Ruminococcaceae	Faecalibacterium	Faecalibacterium_prausnitzii	NA
FEBA001	0	0	0	0	0	0	Proteobacteria	Gammaproteobacteria	Alteromonadales	Ferrimonadaceae	Ferrimonas	Ferrimonas_balearica	NA
FIMA001	0	0	0	0	0	0	Firmicutes	Clostridia	Clostridiales	NA	Finegoldia	Finegoldia_magna	NA
FLLI001	0	0	0	0	0	0	Bacteroidetes	Cytophagia	Cytophagales	Cytophagaceae	Flexibacter	Flexibacter_litoralis	NA
GAAN001	0	0	0	0	0	0	Proteobacteria	Gammaproteobacteria	Pasteurellales	Pasteurellaceae	Gallibacterium	Gallibacterium_anatis	NA
GEKA002	0	0	0	0	0	0	Firmicutes	Bacilli	Bacillales	Bacillaceae	Geobacillus	Geobacillus_kaustophilus	NA
GESP001	0	0	0	0	0	0	Cyanobacteria	NA	Oscillatoriales	NA	Geitlerinema	Geitlerinema_sp,	NA
GETH003	0	0	0	0	0	0	Firmicutes	Bacilli	Bacillales	Bacillaceae	Geobacillus	Geobacillus_thermoleovorans	NA
GLPS001	0	0	0	0	0	0	Proteobacteria	Gammaproteobacteria	Alteromonadales	Alteromonadaceae	Glaciecola	Glaciecola_psychrophila	NA
GLSP001	0	0	0	0	0	0	Proteobacteria	Gammaproteobacteria	Alteromonadales	Alteromonadaceae	Glaciecola	Glaciecola_sp,	NA
GOBR001	0	0	0	0	0	0	Actinobacteria	Actinobacteriia	Actinomycetales	Gordoniaceae	Gordonia	Gordonia_bronchialis	NA
GOPO001	0	0	0	0	0	0	Actinobacteria	Actinobacteriia	Actinomycetales	Gordoniaceae	Gordonia	Gordonia_polyisoprenivorans	NA
HADU001	0	0	0	0	0	0	Proteobacteria	Gammaproteobacteria	Pasteurellales	Pasteurellaceae	Haemophilus	Haemophilus_ducreyi	NA
HAHA001	0	0	0	0	0	0	Firmicutes	Bacilli	Bacillales	Bacillaceae	Halobacillus	Halobacillus_halophilus	NA
HAHA002	0	0	0	0	0	0	Firmicutes	Clostridia	Halanaerobiales	Halobacteroidaceae	Halobacteroides	Halobacteroides_halobius	NA
HAIN001	0	0	0	0	0	0	Proteobacteria	Gammaproteobacteria	Pasteurellales	Pasteurellaceae	Haemophilus	Haemophilus_influenzae	NA
HAPA002	0	0	0	0	0	0	Proteobacteria	Gammaproteobacteria	Pasteurellales	Pasteurellaceae	Haemophilus	Haemophilus_parasuis	NA
HASO001	0	0	0	0	0	0	Proteobacteria	Gammaproteobacteria	Pasteurellales	Pasteurellaceae	Histophilus	Haemophilus_somnus	NA
HEAC001	0	0	0	0	0	0	Proteobacteria	Epsilonproteobacteria	Campylobacterales	Helicobacteraceae	Helicobacter	Helicobacter_acinonychis	NA
HEBI001	0	0	0	0	0	0	Proteobacteria	Epsilonproteobacteria	Campylobacterales	Helicobacteraceae	Helicobacter	Helicobacter_bizzozeronii	NA
HECE001	0	0	0	0	0	0	Proteobacteria	Epsilonproteobacteria	Campylobacterales	Helicobacteraceae	Helicobacter	Helicobacter_cetorum	NA
HECI001	0	0	0	0	0	0	Proteobacteria	Epsilonproteobacteria	Campylobacterales	Helicobacteraceae	Helicobacter	Helicobacter_cinaedi	NA
HEFE001	0	0	0	0	0	0	Proteobacteria	Epsilonproteobacteria	Campylobacterales	Helicobacteraceae	Helicobacter	Helicobacter_felis	NA
HEHE001	0	0	0	0	0	0	Proteobacteria	Epsilonproteobacteria	Campylobacterales	Helicobacteraceae	Helicobacter	Helicobacter_hepaticus	NA
HEMU001	0	0	0	0	0	0	Proteobacteria	Epsilonproteobacteria	Campylobacterales	Helicobacteraceae	Helicobacter	Helicobacter_mustelae	NA
HEPY001	0	0	0	0	0	0	Proteobacteria	Epsilonproteobacteria	Campylobacterales	Helicobacteraceae	Helicobacter	Helicobacter_pylori	NA
HIBA001	0	0	0	0	0	0	Proteobacteria	Alphaproteobacteria	Rhodobacterales	Hyphomonadaceae	Hirschia	Hirschia_baltica	NA
HOCI001	0	0	0	0	0	0	Proteobacteria	Alphaproteobacteria	Rhizobiales	NA	Candidatus_Hodgkinia	Candidatus_Hodgkinia_cicadicola	NA
HYNE001	0	0	0	0	0	0	Proteobacteria	Alphaproteobacteria	Rhodobacterales	Hyphomonadaceae	Hyphomonas	Hyphomonas_neptunium	NA
HYSP004	0	0	0	0	0	0	Proteobacteria	Alphaproteobacteria	Rhizobiales	Hyphomicrobiaceae	Hyphomicrobium	Hyphomicrobium_sp,	NA
JODE001	0	0	0	0	0	0	Actinobacteria	Actinobacteriia	Actinomycetales	Jonesiaceae	Jonesia	Jonesia_denitrificans	NA
KIBL001	0	0	0	0	0	0	Proteobacteria	Betaproteobacteria	NA	NA	Kinetoplastibacterium	Candidatus_Kinetoplastibacterium_blastocrithidii	NA
KION001	0	0	0	0	0	0	Proteobacteria	Betaproteobacteria	NA	NA	Kinetoplastibacterium	Candidatus_Kinetoplastibacterium_oncopeltii	NA
KLOX001	0	0	0	0	0	0	Proteobacteria	Gammaproteobacteria	Enterobacteriales	Enterobacteriaceae	Klebsiella	Klebsiella_oxytoca	NA
KLVA001	0	0	0	0	0	0	Proteobacteria	Gammaproteobacteria	Enterobacteriales	Enterobacteriaceae	Klebsiella	Klebsiella_variicola	NA
KORH001	0	0	0	0	0	0	Actinobacteria	Actinobacteriia	Actinomycetales	Micrococcaceae	Kocuria	Kocuria_rhizophila	NA
KRSP001	0	0	0	0	0	0	Bacteroidetes	Flavobacteriia	Flavobacteriales	Flavobacteriaceae	Krokinobacter	Krokinobacter_sp,	NA
KYSE001	0	0	0	0	0	0	Actinobacteria	Actinobacteriia	Actinomycetales	Dermacoccaceae	Kytococcus	Kytococcus_sedentarius	NA
LAHO002	0	0	0	0	0	0	Proteobacteria	Betaproteobacteria	Neisseriales	Neisseriaceae	Laribacter	Laribacter_hongkongensis	NA
LIAN001	0	0	0	0	0	0	Proteobacteria	Gammaproteobacteria	Vibrionales	Vibrionaceae	Vibrio	Listonella_anguillarum	NA
LIAS001	0	0	0	0	0	0	Proteobacteria	Alphaproteobacteria	Rhizobiales	Rhizobiaceae	Candidatus_Liberibacter	Candidatus_Liberibacter_asiaticus	NA
LICR001	0	0	0	0	0	0	Proteobacteria	Alphaproteobacteria	Rhizobiales	Rhizobiaceae	Candidatus_Liberibacter	Liberibacter_crescens	NA
LISO001	0	0	0	0	0	0	Proteobacteria	Alphaproteobacteria	Rhizobiales	Rhizobiaceae	Candidatus_Liberibacter	Candidatus_Liberibacter_solanacearum	NA
MASU001	0	0	0	0	0	0	Proteobacteria	Gammaproteobacteria	Pasteurellales	Pasteurellaceae	Basfia	Mannheimia_succiniciproducens	NA
MEFL002	0	0	0	0	0	0	Proteobacteria	Betaproteobacteria	Methylophilales	Methylophilaceae	Methylobacillus	Methylobacillus_flagellatus	NA
MEGL001	0	0	0	0	0	0	Proteobacteria	Betaproteobacteria	Methylophilales	Methylophilaceae	Methylovorus	Methylovorus_glucosetrophus	NA
MEPL001	0	0	0	0	0	0	Firmicutes	Bacilli	Lactobacillales	Enterococcaceae	Melissococcus	Melissococcus_plutonius	NA
MESP007	0	0	0	0	0	0	Proteobacteria	Betaproteobacteria	Methylophilales	Methylophilaceae	Methylovorus	Methylovorus_sp,	NA
MOCU001	0	0	0	0	0	0	Actinobacteria	Actinobacteriia	Actinomycetales	Actinomycetaceae	Mobiluncus	Mobiluncus_curtisii	NA
MOEN001	0	0	0	0	0	0	Proteobacteria	Gammaproteobacteria	Enterobacteriales	Enterobacteriaceae	Candidatus_Moranella	Candidatus_Moranella_endobia	NA
MOMO001	0	0	0	0	0	0	Proteobacteria	Gammaproteobacteria	Enterobacteriales	Enterobacteriaceae	Morganella	Morganella_morganii	NA
NADE001	0	0	0	0	0	0	Proteobacteria	Betaproteobacteria	NA	NA	Candidatus_Nasuia	Candidatus_Nasuia_deltocephalinicola	NA
NIEU002	0	0	0	0	0	0	Proteobacteria	Betaproteobacteria	Nitrosomonadales	Nitrosomonadaceae	Nitrosomonas	Nitrosomonas_eutropha	NA
NISP002	0	0	0	0	0	0	Proteobacteria	Betaproteobacteria	Nitrosomonadales	Nitrosomonadaceae	Nitrosomonas	Nitrosomonas_sp,	NA
NOAL001	0	0	0	0	0	0	Actinobacteria	Actinobacteriia	Actinomycetales	Nocardiopsaceae	Nocardiopsis	Nocardiopsis_alba	NA
NODA001	0	0	0	0	0	0	Actinobacteria	Actinobacteriia	Actinomycetales	Nocardiopsaceae	Nocardiopsis	Nocardiopsis_dassonvillei	NA
NOFA001	0	0	0	0	0	0	Actinobacteria	Actinobacteriia	Actinomycetales	Nocardiaceae	Nocardia	Nocardia_farcinica	NA
OEOE001	0	0	0	0	0	0	Firmicutes	Bacilli	Lactobacillales	NA	Oenococcus	Oenococcus_oeni	NA
PAAN001	0	0	0	0	0	0	Proteobacteria	Gammaproteobacteria	Enterobacteriales	Enterobacteriaceae	Pantoea	Pantoea_ananatis	NA
PAMU002	0	0	0	0	0	0	Proteobacteria	Gammaproteobacteria	Pasteurellales	Pasteurellaceae	Pasteurella	Pasteurella_multocida	NA
PASP001	0	0	0	0	0	0	Firmicutes	Bacilli	Bacillales	Paenibacillaceae	Paenibacillus	Paenibacillus_sp,	NA
PASP003	0	0	0	0	0	0	Proteobacteria	Gammaproteobacteria	Enterobacteriales	Enterobacteriaceae	Pantoea	Pantoea_sp,	NA
PATE001	0	0	0	0	0	0	Firmicutes	Bacilli	Bacillales	Paenibacillaceae	Paenibacillus	Paenibacillus_terrae	NA
PAVA001	0	0	0	0	0	0	Proteobacteria	Gammaproteobacteria	Enterobacteriales	Enterobacteriaceae	Pantoea	Pantoea_vagans	NA
PEAT001	0	0	0	0	0	0	Proteobacteria	Gammaproteobacteria	Enterobacteriales	Enterobacteriaceae	Pectobacterium	Pectobacterium_atrosepticum	NA
PECL001	0	0	0	0	0	0	Firmicutes	Bacilli	Lactobacillales	Lactobacillaceae	Pediococcus	Pediococcus_claussenii	NA
PEPE001	0	0	0	0	0	0	Firmicutes	Bacilli	Lactobacillales	Lactobacillaceae	Pediococcus	Pediococcus_pentosaceus	NA
PESP001	0	0	0	0	0	0	Proteobacteria	Gammaproteobacteria	Enterobacteriales	Enterobacteriaceae	Pectobacterium	Pectobacterium_sp,	NA
PEWA001	0	0	0	0	0	0	Proteobacteria	Gammaproteobacteria	Enterobacteriales	Enterobacteriaceae	Pectobacterium	Pectobacterium_wasabiae	NA
PHZU001	0	0	0	0	0	0	Proteobacteria	Alphaproteobacteria	Caulobacterales	Caulobacteraceae	Phenylobacterium	Phenylobacterium_zucineum	NA
POAS002	0	0	0	0	0	0	Bacteroidetes	Bacteroidia	Bacteroidales	Porphyromonadaceae	Porphyromonas	Porphyromonas_asaccharolytica	NA
PONE001	0	0	0	0	0	0	Proteobacteria	Betaproteobacteria	Burkholderiales	Burkholderiaceae	Polynucleobacter	Polynucleobacter_necessarius	NA
PRFR001	0	0	0	0	0	0	Actinobacteria	Actinobacteriia	Actinomycetales	Propionibacteriaceae	Propionibacterium	Propionibacterium_freudenreichii	NA
PRST001	0	0	0	0	0	0	Proteobacteria	Gammaproteobacteria	Enterobacteriales	Enterobacteriaceae	Providencia	Providencia_stuartii	NA
PSAT001	0	0	0	0	0	0	Proteobacteria	Gammaproteobacteria	Alteromonadales	Pseudoalteromonadaceae	Pseudoalteromonas	Pseudoalteromonas_atlantica	NA
PSIN001	0	0	0	0	0	0	Proteobacteria	Gammaproteobacteria	Alteromonadales	Psychromonadaceae	Psychromonas	Psychromonas_ingrahamii	NA
PSME001	0	0	0	0	0	0	Proteobacteria	Gammaproteobacteria	Pseudomonadales	Pseudomonadaceae	Pseudomonas	Pseudomonas_mendocina	NA
PSSP007	0	0	0	0	0	0	Proteobacteria	Gammaproteobacteria	Xanthomonadales	Xanthomonadaceae	Pseudoxanthomonas	Pseudoxanthomonas_spadix	NA
PSSP009	0	0	0	0	0	0	Proteobacteria	Gammaproteobacteria	Alteromonadales	Psychromonadaceae	Psychromonas	Psychromonas_sp,	NA
RAOR001	0	0	0	0	0	0	Proteobacteria	Gammaproteobacteria	Enterobacteriales	Enterobacteriaceae	Raoultella	Raoultella_ornithinolytica	NA
RASP001	0	0	0	0	0	0	Proteobacteria	Gammaproteobacteria	Enterobacteriales	Enterobacteriaceae	Rahnella	Rahnella_sp,	NA
RIAF001	0	0	0	0	0	0	Proteobacteria	Alphaproteobacteria	Rickettsiales	Rickettsiaceae	Rickettsieae	Rickettsia_africae	NA
RIAK001	0	0	0	0	0	0	Proteobacteria	Alphaproteobacteria	Rickettsiales	Rickettsiaceae	Rickettsieae	Rickettsia_akari	NA
RIAM001	0	0	0	0	0	0	Proteobacteria	Alphaproteobacteria	Rickettsiales	Rickettsiaceae	Rickettsieae	Candidatus_Rickettsia_amblyommii	NA
RIAU001	0	0	0	0	0	0	Proteobacteria	Alphaproteobacteria	Rickettsiales	Rickettsiaceae	Rickettsieae	Rickettsia_australis	NA
RIBE001	0	0	0	0	0	0	Proteobacteria	Alphaproteobacteria	Rickettsiales	Rickettsiaceae	Rickettsieae	Rickettsia_bellii	NA
RICA001	0	0	0	0	0	0	Proteobacteria	Alphaproteobacteria	Rickettsiales	Rickettsiaceae	Rickettsieae	Rickettsia_canadensis	NA
RICO001	0	0	0	0	0	0	Proteobacteria	Alphaproteobacteria	Rickettsiales	Rickettsiaceae	Rickettsieae	Rickettsia_conorii	NA
RIFE001	0	0	0	0	0	0	Proteobacteria	Alphaproteobacteria	Rickettsiales	Rickettsiaceae	Rickettsieae	Rickettsia_felis	NA
RIHE001	0	0	0	0	0	0	Proteobacteria	Alphaproteobacteria	Rickettsiales	Rickettsiaceae	Rickettsieae	Rickettsia_heilongjiangensis	NA
RIJA001	0	0	0	0	0	0	Proteobacteria	Alphaproteobacteria	Rickettsiales	Rickettsiaceae	Rickettsieae	Rickettsia_japonica	NA
RIMA001	0	0	0	0	0	0	Proteobacteria	Alphaproteobacteria	Rickettsiales	Rickettsiaceae	Rickettsieae	Rickettsia_massiliae	NA
RIMO002	0	0	0	0	0	0	Proteobacteria	Alphaproteobacteria	Rickettsiales	Rickettsiaceae	Rickettsieae	Rickettsia_montanensis	NA
RIPA001	0	0	0	0	0	0	Proteobacteria	Alphaproteobacteria	Rickettsiales	Rickettsiaceae	Rickettsieae	Rickettsia_parkeri	NA
RIPE001	0	0	0	0	0	0	Proteobacteria	Alphaproteobacteria	Rickettsiales	Rickettsiaceae	Rickettsieae	Rickettsia_peacockii	NA
RIPE002	0	0	0	0	0	0	Proteobacteria	Gammaproteobacteria	Enterobacteriales	Enterobacteriaceae	Candidatus_Riesia	Candidatus_Riesia_pediculicola	NA
RIPH001	0	0	0	0	0	0	Proteobacteria	Alphaproteobacteria	Rickettsiales	Rickettsiaceae	Rickettsieae	Rickettsia_philipii	NA
RIPR001	0	0	0	0	0	0	Proteobacteria	Alphaproteobacteria	Rickettsiales	Rickettsiaceae	Rickettsieae	Rickettsia_prowazekii	NA
RIRH001	0	0	0	0	0	0	Proteobacteria	Alphaproteobacteria	Rickettsiales	Rickettsiaceae	Rickettsieae	Rickettsia_rhipicephali	NA
RIRI001	0	0	0	0	0	0	Proteobacteria	Alphaproteobacteria	Rickettsiales	Rickettsiaceae	Rickettsieae	Rickettsia_rickettsii	NA
RISL001	0	0	0	0	0	0	Proteobacteria	Alphaproteobacteria	Rickettsiales	Rickettsiaceae	Rickettsieae	Rickettsia_slovaca	NA
RITY001	0	0	0	0	0	0	Proteobacteria	Alphaproteobacteria	Rickettsiales	Rickettsiaceae	Rickettsieae	Rickettsia_typhi	NA
SABO001	0	0	0	0	0	0	Proteobacteria	Gammaproteobacteria	Enterobacteriales	Enterobacteriaceae	Salmonella	Salmonella_bongori	NA
SELI001	0	0	0	0	0	0	Proteobacteria	Gammaproteobacteria	Enterobacteriales	Enterobacteriaceae	Serratia	Serratia_liquefaciens	NA
SEMA001	0	0	0	0	0	0	Proteobacteria	Gammaproteobacteria	Enterobacteriales	Enterobacteriaceae	Serratia	Serratia_marcescens	NA
SEPL001	0	0	0	0	0	0	Proteobacteria	Gammaproteobacteria	Enterobacteriales	Enterobacteriaceae	Serratia	Serratia_plymuthica	NA
SEPR001	0	0	0	0	0	0	Proteobacteria	Gammaproteobacteria	Enterobacteriales	Enterobacteriaceae	Serratia	Serratia_proteamaculans	NA
SESP005	0	0	0	0	0	0	Proteobacteria	Gammaproteobacteria	Enterobacteriales	Enterobacteriaceae	Serratia	Serratia_sp,	NA
SESY001	0	0	0	0	0	0	Proteobacteria	Gammaproteobacteria	Enterobacteriales	Enterobacteriaceae	Serratia	Serratia_symbiotica	NA
SHBO001	0	0	0	0	0	0	Proteobacteria	Gammaproteobacteria	Enterobacteriales	Enterobacteriaceae	Shigella	Shigella_boydii	NA
SHDE001	0	0	0	0	0	0	Proteobacteria	Gammaproteobacteria	Alteromonadales	Shewanellaceae	Shewanella	Shewanella_denitrificans	NA
SHDY001	0	0	0	0	0	0	Proteobacteria	Gammaproteobacteria	Enterobacteriales	Enterobacteriaceae	Shigella	Shigella_dysenteriae	NA
SHFL001	0	0	0	0	0	0	Proteobacteria	Gammaproteobacteria	Enterobacteriales	Enterobacteriaceae	Shigella	Shigella_flexneri	NA
SHHA001	0	0	0	0	0	0	Proteobacteria	Gammaproteobacteria	Alteromonadales	Shewanellaceae	Shewanella	Shewanella_halifaxensis	NA
SHLO001	0	0	0	0	0	0	Proteobacteria	Gammaproteobacteria	Alteromonadales	Shewanellaceae	Shewanella	Shewanella_loihica	NA
SHPE001	0	0	0	0	0	0	Proteobacteria	Gammaproteobacteria	Alteromonadales	Shewanellaceae	Shewanella	Shewanella_pealeana	NA
SHPI001	0	0	0	0	0	0	Proteobacteria	Gammaproteobacteria	Alteromonadales	Shewanellaceae	Shewanella	Shewanella_piezotolerans	NA
SHPU001	0	0	0	0	0	0	Proteobacteria	Gammaproteobacteria	Alteromonadales	Shewanellaceae	Shewanella	Shewanella_putrefaciens	NA
SHSE001	0	0	0	0	0	0	Proteobacteria	Gammaproteobacteria	Alteromonadales	Shewanellaceae	Shewanella	Shewanella_sediminis	NA
SHSO001	0	0	0	0	0	0	Proteobacteria	Gammaproteobacteria	Enterobacteriales	Enterobacteriaceae	Shigella	Shigella_sonnei	NA
SHSP001	0	0	0	0	0	0	Proteobacteria	Gammaproteobacteria	Alteromonadales	Shewanellaceae	Shewanella	Shewanella_sp,	NA
SHVI001	0	0	0	0	0	0	Proteobacteria	Gammaproteobacteria	Alteromonadales	Shewanellaceae	Shewanella	Shewanella_violacea	NA
SHWO001	0	0	0	0	0	0	Proteobacteria	Gammaproteobacteria	Alteromonadales	Shewanellaceae	Shewanella	Shewanella_woodyi	NA
SLHE001	0	0	0	0	0	0	Actinobacteria	Coriobacteriia	Coriobacteriales	Coriobacteriaceae	Slackia	Slackia_heliotrinireducens	NA
SPCH001	0	0	0	0	0	0	Proteobacteria	Alphaproteobacteria	Sphingomonadales	Sphingomonadaceae	Sphingobium	Sphingobium_chlorophenolicum	NA
SPJA001	0	0	0	0	0	0	Proteobacteria	Alphaproteobacteria	Sphingomonadales	Sphingomonadaceae	Sphingobium	Sphingobium_japonicum	NA
STBI001	0	0	0	0	0	0	Actinobacteria	Actinobacteriia	Actinomycetales	Streptomycetaceae	Streptomyces	Streptomyces_bingchenggensis	NA
STDA001	0	0	0	0	0	0	Actinobacteria	Actinobacteriia	Actinomycetales	Streptomycetaceae	Streptomyces	Streptomyces_davawensis	NA
STFU001	0	0	0	0	0	0	Actinobacteria	Actinobacteriia	Actinomycetales	Streptomycetaceae	Streptomyces	Streptomyces_fulvissimus	NA
STGR002	0	0	0	0	0	0	Actinobacteria	Actinobacteriia	Actinomycetales	Streptomycetaceae	Streptomyces	Streptomyces_griseus	NA
STPA001	0	0	0	0	0	0	Firmicutes	Bacilli	Bacillales	Staphylococcaceae	Staphylococcus	Staphylococcus_pasteuri	NA
STPA002	0	0	0	0	0	0	Firmicutes	Bacilli	Lactobacillales	Streptococcaceae	Streptococcus	Streptococcus_parasanguinis	NA
STPA004	0	0	0	0	0	0	Firmicutes	Bacilli	Lactobacillales	Streptococcaceae	Streptococcus	Streptococcus_pasteurianus	NA
STPS001	0	0	0	0	0	0	Firmicutes	Bacilli	Bacillales	Staphylococcaceae	Staphylococcus	Staphylococcus_pseudintermedius	NA
STTH001	0	0	0	0	0	0	Firmicutes	Bacilli	Lactobacillales	Streptococcaceae	Streptococcus	Streptococcus_thermophilus	NA
STUB001	0	0	0	0	0	0	Firmicutes	Bacilli	Lactobacillales	Streptococcaceae	Streptococcus	Streptococcus_uberis	NA
STWA001	0	0	0	0	0	0	Firmicutes	Bacilli	Bacillales	Staphylococcaceae	Staphylococcus	Staphylococcus_warneri	NA
SUBA001	0	0	0	0	0	0	Proteobacteria	Epsilonproteobacteria	Campylobacterales	Campylobacteraceae	Sulfurospirillum	Sulfurospirillum_barnesii	NA
SUDE002	0	0	0	0	0	0	Proteobacteria	Epsilonproteobacteria	Campylobacterales	Helicobacteraceae	Sulfurimonas	Sulfurimonas_denitrificans	NA
SUDE003	0	0	0	0	0	0	Proteobacteria	Epsilonproteobacteria	Campylobacterales	Campylobacteraceae	Sulfurospirillum	Sulfurospirillum_deleyianum	NA
SUMU001	0	0	0	0	0	0	Bacteroidetes	Flavobacteriia	Flavobacteriales	NA	Candidatus_Sulcia	Candidatus_Sulcia_muelleri	NA
TAEQ001	0	0	0	0	0	0	Proteobacteria	Betaproteobacteria	Burkholderiales	Alcaligenaceae	Taylorella	Taylorella_equigenitalis	NA
THBR001	0	0	0	0	0	0	Firmicutes	Clostridia	Thermoanaerobacterales	Thermoanaerobacteraceae	Thermoanaerobacter	Thermoanaerobacter_brockii	NA
THEL001	0	0	0	0	0	0	Cyanobacteria	NA	Chroococcales	NA	Thermosynechococcus	Thermosynechococcus_elongatus	NA
THIT001	0	0	0	0	0	0	Firmicutes	Clostridia	Thermoanaerobacterales	Thermoanaerobacteraceae	Thermoanaerobacter	Thermoanaerobacter_italicus	NA
THPS001	0	0	0	0	0	0	Firmicutes	Clostridia	Thermoanaerobacterales	Thermoanaerobacteraceae	Thermoanaerobacter	Thermoanaerobacter_pseudethanolicus	NA
THSP004	0	0	0	0	0	0	Firmicutes	Clostridia	Thermoanaerobacterales	Thermoanaerobacteraceae	Thermoanaerobacter	Thermoanaerobacter_sp,	NA
THSP005	0	0	0	0	0	0	Firmicutes	Clostridia	Thermoanaerobacterales	Thermoanaerobacteraceae	Thermoanaerobacter	Thermoanaerobacter_sp,	NA
THXY001	0	0	0	0	0	0	Firmicutes	Clostridia	Thermoanaerobacterales	NA	Thermoanaerobacterium	Thermoanaerobacterium_xylanolyticum	NA
TOAU001	0	0	0	0	0	0	Proteobacteria	Gammaproteobacteria	Aeromonadales	Aeromonadaceae	Tolumonas	Tolumonas_auensis	NA
TRER001	0	0	0	0	0	0	Cyanobacteria	NA	Oscillatoriales	NA	Trichodesmium	Trichodesmium_erythraeum	NA
TRPR001	0	0	0	0	0	0	Proteobacteria	Betaproteobacteria	NA	NA	Candidatus_Tremblaya	Candidatus_Tremblaya_princeps	NA
TSPA001	0	0	0	0	0	0	Actinobacteria	Actinobacteriia	Actinomycetales	Tsukamurellaceae	Tsukamurella	Tsukamurella_paurometabola	NA
UZDI001	0	0	0	0	0	0	Bacteroidetes	Flavobacteriia	Flavobacteriales	NA	Candidatus_Uzinura	Candidatus_Uzinura_diaspidicola	NA
VIAL001	0	0	0	0	0	0	Proteobacteria	Gammaproteobacteria	Vibrionales	Vibrionaceae	Vibrio	Vibrio_alginolyticus	NA
VIAN001	0	0	0	0	0	0	Proteobacteria	Gammaproteobacteria	Vibrionales	Vibrionaceae	Listonella	Vibrio_anguillarum	NA
VICA001	0	0	0	0	0	0	Proteobacteria	Gammaproteobacteria	Vibrionales	Vibrionaceae	Vibrio	Vibrio_campbellii	NA
VIFI001	0	0	0	0	0	0	Proteobacteria	Gammaproteobacteria	Vibrionales	Vibrionaceae	Aliivibrio	Vibrio_fischeri	NA
VIFU001	0	0	0	0	0	0	Proteobacteria	Gammaproteobacteria	Vibrionales	Vibrionaceae	Vibrio	Vibrio_furnissii	NA
VIHA001	0	0	0	0	0	0	Proteobacteria	Gammaproteobacteria	Vibrionales	Vibrionaceae	Vibrio	Vibrio_harveyi	NA
VINI001	0	0	0	0	0	0	Proteobacteria	Gammaproteobacteria	Vibrionales	Vibrionaceae	Vibrio	Vibrio_nigripulchritudo	NA
VIPA001	0	0	0	0	0	0	Proteobacteria	Gammaproteobacteria	Vibrionales	Vibrionaceae	Vibrio	Vibrio_parahaemolyticus	NA
VISP001	0	0	0	0	0	0	Proteobacteria	Gammaproteobacteria	Vibrionales	Vibrionaceae	Vibrio	Vibrio_sp,	NA
VISP002	0	0	0	0	0	0	Proteobacteria	Gammaproteobacteria	Vibrionales	Vibrionaceae	Vibrio	Vibrio_sp,	NA
VISP002	0	0	0	0	0	0	Proteobacteria	Gammaproteobacteria	Vibrionales	Vibrionaceae	Vibrio	Vibrio_splendidus	NA
VIVU001	0	0	0	0	0	0	Proteobacteria	Gammaproteobacteria	Vibrionales	Vibrionaceae	Vibrio	Vibrio_vulnificus	NA
WACH001	0	0	0	0	0	0	Chlamydiae	Chlamydiae	Chlamydiales	Waddliaceae	Waddlia	Waddlia_chondrophila	NA
WOEN001	0	0	0	0	0	0	Proteobacteria	Alphaproteobacteria	Rickettsiales	Anaplasmataceae	Wolbachieae	Wolbachia_endosymbiont	NA
WOSP001	0	0	0	0	0	0	Proteobacteria	Alphaproteobacteria	Rickettsiales	Anaplasmataceae	Wolbachieae	Wolbachia_sp,	NA
XEBO001	0	0	0	0	0	0	Proteobacteria	Gammaproteobacteria	Enterobacteriales	Enterobacteriaceae	Xenorhabdus	Xenorhabdus_bovienii	NA
XENE001	0	0	0	0	0	0	Proteobacteria	Gammaproteobacteria	Enterobacteriales	Enterobacteriaceae	Xenorhabdus	Xenorhabdus_nematophila	NA
XYCE001	0	0	0	0	0	0	Actinobacteria	Actinobacteriia	Actinomycetales	Promicromonosporaceae	Xylanimonas	Xylanimonas_cellulosilytica	NA
YEEN001	0	0	0	0	0	0	Proteobacteria	Gammaproteobacteria	Enterobacteriales	Enterobacteriaceae	Yersinia	Yersinia_enterocolitica	NA
YEPE001	0	0	0	0	0	0	Proteobacteria	Gammaproteobacteria	Enterobacteriales	Enterobacteriaceae	Yersinia	Yersinia_pestis	NA
YEPS001	0	0	0	0	0	0	Proteobacteria	Gammaproteobacteria	Enterobacteriales	Enterobacteriaceae	Yersinia	Yersinia_pseudotuberculosis	NA
