# Supplementary material for: Community diversity and habitat structure shape the repertoire of extracellular proteins in bacteria
Source: Nat Commun. 2020 Feb 6;11:758. doi: 10.1038/s41467-020-14572-x (PMC7005277; doi:10.1038/s41467-020-14572-x)
Supplement: Supplementary file 8 — Supplementary Data 4 [file 41467_2020_14572_MOESM8_ESM.txt]

SPECIES_ID	STRAIN_ID	NAME
ACAR001	acar.001.0001	Acetohalobium arabaticum DSM 5501
ACAV001	acav.001.0001	Acidovorax avenae subsp. avenae ATCC 19860
ACBA001	acba.001.0001	Acidobacteria bacterium DSM 100886
ACBA002	acba.002.0001	Acinetobacter baumannii strain D36
ACBA002	acba.002.0002	Acinetobacter baumannii strain KAB08
ACBA002	acba.002.0003	Acinetobacter baumannii NCGM 237 DNA
ACBA002	acba.002.0004	Acinetobacter baumannii strain KAB04
ACBA002	acba.002.0005	Acinetobacter baumannii strain AB031
ACBA002	acba.002.0006	Acinetobacter baumannii strain KAB05
ACBA002	acba.002.0007	Acinetobacter baumannii strain YU-R612
ACBA002	acba.002.0008	Acinetobacter baumannii strain AF-673
ACBA002	acba.002.0009	Acinetobacter baumannii 1656-2
ACBA002	acba.002.0010	Acinetobacter baumannii TYTH-1
ACBA002	acba.002.0011	Acinetobacter baumannii BJAB0715
ACBA002	acba.002.0012	Acinetobacter baumannii strain AB030
ACBA002	acba.002.0013	Acinetobacter baumannii strain XH857
ACBA002	acba.002.0014	Acinetobacter baumannii strain CMC-MDR-Ab59
ACBA002	acba.002.0015	Acinetobacter baumannii strain AbH12O-A2
ACBA002	acba.002.0017	Acinetobacter baumannii strain AF-401
ACBA002	acba.002.0018	Acinetobacter baumannii strain A1
ACBA002	acba.002.0019	Acinetobacter baumannii LAC-4
ACBA002	acba.002.0020	Acinetobacter baumannii ZW85-1
ACBA002	acba.002.0021	Acinetobacter baumannii TCDC-AB0715
ACBA002	acba.002.0022	Acinetobacter baumannii strain AC29
ACBA002	acba.002.0023	Acinetobacter baumannii strain XH858
ACBA002	acba.002.0024	Acinetobacter baumannii strain CMC-CR-MDR-Ab4
ACBA002	acba.002.0025	Acinetobacter baumannii strain 3027STDY5784958
ACBA002	acba.002.0026	Acinetobacter baumannii strain ATCC 17978
ACBA002	acba.002.0027	Acinetobacter baumannii strain 6200
ACBA002	acba.002.0028	Acinetobacter baumannii D1279779
ACBA002	acba.002.0029	Acinetobacter baumannii strain CMC-CR-MDR-Ab66
ACBA002	acba.002.0030	Acinetobacter baumannii strain HRAB-85
ACBA002	acba.002.0031	Acinetobacter baumannii DU202
ACBA002	acba.002.0032	Acinetobacter baumannii BJAB07104
ACBA002	acba.002.0033	Acinetobacter baumannii ATCC 17978-mff
ACBA002	acba.002.0034	Acinetobacter baumannii MDR-TJ
ACBA002	acba.002.0035	Acinetobacter baumannii AB0057
ACBA002	acba.002.0036	Acinetobacter baumannii strain AB5075-UW
ACBA002	acba.002.0037	Acinetobacter baumannii strain 3207
ACBA002	acba.002.0038	Acinetobacter baumannii strain XH856
ACBA002	acba.002.0039	Acinetobacter baumannii strain KBN10P02143
ACBA002	acba.002.0040	Acinetobacter baumannii strain LAC4
ACBA002	acba.002.0041	Acinetobacter baumannii strain XH859
ACBA002	acba.002.0042	Acinetobacter baumannii strain R2091
ACBA002	acba.002.0043	Acinetobacter baumannii str. AYE
ACBA002	acba.002.0044	Acinetobacter baumannii MDR-ZJ06
ACBA002	acba.002.0045	Acinetobacter baumannii strain XH386
ACBA002	acba.002.0046	Acinetobacter baumannii DNA, strain: IOMTU 433
ACBA002	acba.002.0047	Acinetobacter baumannii ACICU
ACBA002	acba.002.0048	Acinetobacter baumannii ATCC 17978
ACBA002	acba.002.0049	Acinetobacter baumannii strain XH860
ACBA002	acba.002.0050	Acinetobacter baumannii Ab04-mff
ACBA002	acba.002.0051	Acinetobacter baumannii BJAB0868
ACBA002	acba.002.0052	Acinetobacter baumannii AC30
ACBA002	acba.002.0053	Acinetobacter baumannii strain ORAB01
ACBA002	acba.002.0054	Acinetobacter baumannii strain XDR-BJ83
ACBA002	acba.002.0055	Acinetobacter baumannii strain AB042
ACBA002	acba.002.0056	Acinetobacter baumannii strain KAB02
ACBA002	acba.002.0057	Acinetobacter baumannii strain KAB06
ACBA002	acba.002.0058	Acinetobacter baumannii genome assembly R2090, chromosome : I
ACBA002	acba.002.0059	Acinetobacter baumannii genome assembly CIP70.10, chromosome : I
ACBA002	acba.002.0060	Acinetobacter baumannii strain KAB03
ACBA002	acba.002.0061	Acinetobacter baumannii AB307-0294
ACBA002	acba.002.0062	Acinetobacter baumannii strain KAB01
ACBA003	acba.003.0001	Actinobacteria bacterium IMCC26256
ACBR001	acbr.001.0001	complete chromosome Acholeplasma brassicae
ACCA001	acca.001.0001	Acidithiobacillus caldus SM-1
ACCA001	acca.001.0002	Acidithiobacillus caldus ATCC 51756
ACCA002	acca.002.0001	Acidobacterium capsulatum ATCC 51196
ACCA003	acca.003.0001	Acinetobacter calcoaceticus PHEA-2
ACCE001	acce.001.0001	Acidothermus cellulolyticus 11B
ACCI001	acci.001.0001	Acidovorax citrulli AAC00-1
ACCR001	accr.001.0001	Acidiphilium cryptum JF-5
ACDE001	acde.001.0001	Achromobacter denitrificans strain USDA-ARS-USMARC-56712
ACEB001	aceb.001.0001	Acidovorax ebreus TPSY
ACEQ001	aceq.001.0001	Acinetobacter equi strain 114
ACEQ002	aceq.002.0001	Actinobacillus equuli subsp. equuli strain 19392
ACFE001	acfe.001.0001	Acidaminococcus fermentans DSM 20731
ACFE002	acfe.002.0001	Acidimicrobium ferrooxidans DSM 10331
ACFE003	acfe.003.0001	Acidithiobacillus ferrivorans SS3
ACFE004	acfe.004.0001	Acidithiobacillus ferrooxidans ATCC 53993
ACFE004	acfe.004.0002	Acidithiobacillus ferrooxidans ATCC 23270
ACFR001	acfr.001.0001	Actinoplanes friuliensis DSM 7358
ACHA001	acha.001.0001	Acinetobacter haemolyticus strain TJS01
ACHY001	achy.001.0001	Actinoalloteichus hymeniacidonis strain HPA177(T) (=DSM 45092(T))
ACIN001	acin.001.0001	Acidaminococcus intestini RyC-MR95
ACJO001	acjo.001.0001	Acinetobacter johnsonii XBB1
ACJU001	acju.001.0001	Acinetobacter junii strain 65
ACLA001	acla.001.0001	Acholeplasma laidlawii PG-8A
ACMA001	acma.001.0001	Acaryochloris marina MBIC11017
ACME001	acme.001.0001	Actinomyces meyeri strain W712
ACMI001	acmi.001.0001	Actinoplanes missouriensis 431 DNA
ACMI002	acmi.002.0001	Actinosynnema mirum DSM 43827
ACMU001	acmu.001.0001	Acidiphilium multivorum AIU301 DNA
ACNO001	acno.001.0001	Acinetobacter nosocomialis strain 6411
ACOC001	acoc.001.0001	Acholeplasma oculi genome assembly Acholeplasma oculi strain 19L, chromosome : 1
ACOL001	acol.001.0001	Acinetobacter oleivorans DR1
ACOR001	acor.001.0001	Actinomyces oris strain T14V
ACPA001	acpa.001.0001	Acetobacter pasteurianus subsp. ascendens strain LMG 1590
ACPA001	acpa.001.0002	Acetobacter pasteurianus IFO 3283-32 DNA
ACPA001	acpa.001.0003	Acetobacter pasteurianus IFO 3283-01-42C DNA
ACPA001	acpa.001.0004	Acetobacter pasteurianus IFO 3283-07 DNA
ACPA001	acpa.001.0005	Acetobacter pasteurianus NBRC 101655 DNA
ACPA001	acpa.001.0006	Acetobacter pasteurianus IFO 3283-22 DNA
ACPA001	acpa.001.0007	Acetobacter pasteurianus subsp. paradoxus strain LMG 1591
ACPA001	acpa.001.0008	Acetobacter pasteurianus IFO 3283-03 DNA
ACPA001	acpa.001.0009	Acetobacter pasteurianus IFO 3283-01 DNA
ACPA001	acpa.001.0010	Acetobacter pasteurianus strain Ab3
ACPA001	acpa.001.0011	Acetobacter pasteurianus IFO 3283-26 DNA
ACPA001	acpa.001.0012	Acetobacter pasteurianus IFO 3283-12 DNA
ACPA001	acpa.001.0013	Acetobacter pasteurianus 386B
ACPA002	acpa.002.0001	complete chromosome Acholeplasma palmae
ACPH001	acph.001.0001	Candidatus Accumulibacter phosphatis clade IIA str. UW-1
ACPI001	acpi.001.0001	Acinetobacter pittii strain IEC338SC
ACPI001	acpi.001.0002	Acinetobacter pittii strain AP_882
ACPL001	acpl.001.0001	Actinobacillus pleuropneumoniae serovar 3 str. JL03
ACPL001	acpl.001.0002	Actinobacillus pleuropneumoniae serovar 8 genome assembly MIDG2331, chromosome : I
ACPL001	acpl.001.0003	Actinobacillus pleuropneumoniae serovar 7 str. AP76
ACPL001	acpl.001.0004	Actinobacillus pleuropneumoniae L20 serotype 5b
ACPR001	acpr.001.0001	Acidihalobacter prosperus strain F5
ACRA001	acra.001.0001	Actinomyces radicidentis strain CCUG 36733
ACSC001	acsc.001.0001	Actinobaculum schaalii strain CCUG 27420
ACSE001	acse.001.0001	Acetobacter senegalensis genome assembly Acetobacter senegalensis 108B, chromosome : I
ACSP001	acsp.001.0001	Acetobacter sp. SLV-7
ACSP002	acsp.002.0001	Acidovorax sp. JS42
ACSP002	acsp.002.0002	Acidovorax sp. RAC01
ACSP002	acsp.002.0003	Acidovorax sp. KKS102
ACSP003	acsp.003.0001	Acinetobacter sp. ADP1
ACSP003	acsp.003.0002	Acinetobacter sp. NCu2D-2
ACSP003	acsp.003.0003	Acinetobacter sp. BRTC-1
ACSP003	acsp.003.0004	Acinetobacter sp. TGL-Y2
ACSP003	acsp.003.0005	Acinetobacter sp. DUT-2
ACSP003	acsp.003.0006	Acinetobacter sp. TTH0-4
ACSP004	acsp.004.0001	Actinoalloteichus sp. GBA129-24
ACSP004	acsp.004.0002	Actinoalloteichus sp. ADI127-7
ACSP005	acsp.005.0001	Actinomyces sp. VUL4_3
ACSP005	acsp.005.0002	Actinomyces sp. oral taxon 414 strain F0588
ACSP005	acsp.005.0003	Actinomyces sp. Marseille-P2985 strain Marseille-P2985T
ACSP006	acsp.006.0001	Actinoplanes sp. SE50/110
ACSP006	acsp.006.0002	Actinoplanes sp. N902-109
ACSU001	acsu.001.0001	Actinobacillus succinogenes 130Z
ACSU002	acsu.002.0001	Actinobacillus suis ATCC 33415
ACWO001	acwo.001.0001	Acetobacterium woodii DSM 1030
ACXY001	acxy.001.0001	Achromobacter xylosoxidans strain FDAARGOS_150
ACXY001	acxy.001.0002	Achromobacter xylosoxidans C54
ACXY001	acxy.001.0003	Achromobacter xylosoxidans strain FDAARGOS_147
ACXY001	acxy.001.0004	Achromobacter xylosoxidans strain MN001
ACXY001	acxy.001.0005	Achromobacter xylosoxidans genome assembly NCTC10807, chromosome : 1
ACXY001	acxy.001.0006	Achromobacter xylosoxidans strain FDAARGOS_162
ACXY001	acxy.001.0007	Achromobacter xylosoxidans A8
ACXY001	acxy.001.0008	UNVERIFIED: Achromobacter xylosoxidans NBRC 15126 = ATCC 27061
ADEQ001	adeq.001.0001	Adlercreutzia equolifaciens DSM 19450 DNA
ADKA001	adka.001.0001	Advenella kashmirensis WT001
ADMI001	admi.001.0001	Advenella mimigardefordensis DPN7
AEAQ001	aeaq.001.0001	Aeromonas aquatica strain MX16A
AECH001	aech.001.0001	Aerococcus christensenii strain CCUG28831
AEER001	aeer.001.0001	Aeromicrobium erythreum strain AR18
AEHY001	aehy.001.0001	Aeromonas hydrophila J-1
AEHY001	aehy.001.0002	Aeromonas hydrophila 4AK4
AEHY001	aehy.001.0003	Aeromonas hydrophila strain AH10
AEHY001	aehy.001.0004	Aeromonas hydrophila strain GYK1
AEHY001	aehy.001.0005	Aeromonas hydrophila strain AL06-06
AEHY001	aehy.001.0006	Aeromonas hydrophila strain D4
AEHY001	aehy.001.0007	Aeromonas hydrophila NJ-35
AEHY001	aehy.001.0008	Aeromonas hydrophila strain AHNIH1
AEHY001	aehy.001.0009	Aeromonas hydrophila YL17
AEHY001	aehy.001.0010	Aeromonas hydrophila AL09-71
AEHY001	aehy.001.0011	Aeromonas hydrophila strain JBN2301
AEHY001	aehy.001.0012	Aeromonas hydrophila ML09-119
AEHY001	aehy.001.0013	Aeromonas hydrophila subsp. hydrophila ATCC 7966
AEHY001	aehy.001.0014	Aeromonas hydrophila pc104A
AEME001	aeme.001.0001	Aeromonas media WS
AESA001	aesa.001.0001	Aerococcus sanguinicola strain CCUG43001
AESA002	aesa.002.0001	Aeromonas salmonicida subsp. salmonicida A449
AESC001	aesc.001.0001	Aeromonas schubertii strain WL1483
AESU001	aesu.001.0001	Aequorivita sublithincola DSM 14238
AEUR001	aeur.001.0001	Aerococcus urinae ACS-120-V-Col10a
AEUR001	aeur.001.0002	Aerococcus urinae strain CCUG36881
AEUR002	aeur.002.0001	Aerococcus urinaeequi strain CCUG28094
AEUR002	aeur.002.0002	Aerococcus urinaeequi strain USDA-ARS-USMARC-56713
AEUR003	aeur.003.0001	Aerococcus urinaehominis strain CCUG42038B
AEVE001	aeve.001.0001	Aeromonas veronii strain TH0426
AEVE001	aeve.001.0002	Aeromonas veronii strain AVNIH1
AEVE001	aeve.001.0003	Aeromonas veronii B565
AEVE001	aeve.001.0004	Aeromonas veronii strain CB51
AEVI001	aevi.001.0001	Aerococcus viridans strain CCUG4311
AGAC001	agac.001.0001	Aggregatibacter actinomycetemcomitans HK1651
AGAC001	agac.001.0002	Aggregatibacter actinomycetemcomitans strain IDH781
AGAC001	agac.001.0003	Aggregatibacter actinomycetemcomitans HK1651
AGAC001	agac.001.0004	Aggregatibacter actinomycetemcomitans strain 624
AGAC001	agac.001.0005	Aggregatibacter actinomycetemcomitans D11S-1
AGAC001	agac.001.0006	Aggregatibacter actinomycetemcomitans D7S-1
AGAC001	agac.001.0007	Aggregatibacter actinomycetemcomitans NUM4039 DNA
AGAC001	agac.001.0008	Aggregatibacter actinomycetemcomitans strain VT1169
AGAC001	agac.001.0009	Aggregatibacter actinomycetemcomitans ANH9381
AGAP001	agap.001.0001	Aggregatibacter aphrophilus strain W10433
AGAP001	agap.001.0002	Aggregatibacter aphrophilus NJ8700
AGAP001	agap.001.0003	Aggregatibacter aphrophilus NJ8700
AGAU001	agau.001.0001	Agromyces aureus strain AR33
AGGI001	aggi.001.0001	Agarivorans gilvus strain WH0801
AGRA001	agra.001.0001	Agrobacterium radiobacter K84 chromosome 1
AGSP001	agsp.001.0001	Agrobacterium sp. H13-3 linear chromosome
AGSP001	agsp.001.0002	Agrobacterium sp. RAC06
AGTU001	agtu.001.0001	Agrobacterium tumefaciens str. C58 circular chromosome
AGTU001	agtu.001.0002	Agrobacterium tumefaciens strain Ach5 chromosome circular
AGVI001	agvi.001.0001	Agrobacterium vitis S4 chromosome 1
AKGL001	akgl.001.0001	Akkermansia glycaniphila isolate APytT genome assembly, chromosome: I
AKMU001	akmu.001.0001	Akkermansia muciniphila strain YL44
AKMU001	akmu.001.0002	Akkermansia muciniphila ATCC BAA-835
ALAC001	alac.001.0001	Alicyclobacillus acidocaldarius subsp. acidocaldarius Tc-4-1
ALAC001	alac.001.0002	Alicyclobacillus acidocaldarius subsp. acidocaldarius DSM 446
ALAD001	alad.001.0001	Alteromonas addita strain R10SW13
ALAT001	alat.001.0001	Altererythrobacter atlanticus strain 26DY36
ALAU001	alau.001.0001	Alteromonas australica strain DE170
ALAU001	alau.001.0002	Alteromonas australica strain H 17
ALBO001	albo.001.0001	Alcanivorax borkumensis SK2
ALDE001	alde.001.0001	Alicycliphilus denitrificans K601
ALDE001	alde.001.0002	Alicycliphilus denitrificans BC
ALDI001	aldi.001.0001	Alcanivorax dieselolei B5
ALDO001	aldo.001.0001	Altererythrobacter dongtanensis strain KCTC 22672
ALEH001	aleh.001.0001	Alkalilimnicola ehrlichii MLHE-1
ALEP001	alep.001.0001	Altererythrobacter epoxidivorans strain CGMCC 1.7731
ALFA001	alfa.001.0001	Alcaligenes faecalis strain ZD02
ALFI001	alfi.001.0001	Alistipes finegoldii DSM 17242
ALIS001	alis.001.0001	Altererythrobacter ishigakiensis strain NBRC 107699
ALMA001	alma.001.0001	Altererythrobacter marensis strain KCTC 22370
ALMA002	alma.002.0001	Alteromonas macleodii str. 'English Channel 615'
ALMA002	alma.002.0002	Alteromonas macleodii strain D7
ALMA002	alma.002.0003	Alteromonas macleodii str. 'Ionian Sea UM7'
ALMA002	alma.002.0004	Alteromonas macleodii AltDE1
ALMA002	alma.002.0005	Alteromonas macleodii strain HOT1A3
ALMA002	alma.002.0006	Alteromonas macleodii str. 'Black Sea 11'
ALMA002	alma.002.0007	Alteromonas macleodii ATCC 27126
ALMA002	alma.002.0008	Alteromonas macleodii str. 'Ionian Sea U7'
ALMA002	alma.002.0009	Alteromonas macleodii str. 'Ionian Sea UM4b'
ALMA002	alma.002.0010	Alteromonas macleodii str. 'Ionian Sea U8'
ALMA002	alma.002.0011	Alteromonas macleodii str. 'Balearic Sea AD45'
ALMA002	alma.002.0012	Alteromonas macleodii str. 'English Channel 673'
ALMA002	alma.002.0013	Alteromonas macleodii str. 'Deep ecotype'
ALMA002	alma.002.0014	Alteromonas macleodii str. 'Aegean Sea MED64'
ALME001	alme.001.0001	Alkaliphilus metalliredigens QYMF
ALME002	alme.002.0001	Alteromonas mediterranea strain U10
ALME002	alme.002.0002	Alteromonas mediterranea strain CP48
ALME002	alme.002.0003	Alteromonas mediterranea strain UM8
ALME002	alme.002.0004	Alteromonas mediterranea strain CP49
ALME002	alme.002.0005	Alteromonas mediterranea strain RG65
ALME002	alme.002.0006	Alteromonas mediterranea strain AR43
ALNA001	alna.001.0001	Altererythrobacter namhicola strain JCM 16345
ALOR001	alor.001.0001	Alkaliphilus oremlandii OhILAs
ALPA001	alpa.001.0001	Alcanivorax pacificus W11-5
ALPR001	alpr.001.0001	Alpha proteobacterium HIMB5
ALPR001	alpr.001.0002	Alpha proteobacterium HIMB59
ALSA001	alsa.001.0001	Aliivibrio salmonicida LFI1238 chromosome 1
ALSP001	alsp.001.0001	Alcanivorax sp. NBRC 101098 DNA
ALSP002	alsp.002.0001	Algibacter sp. HZ22
ALSP003	alsp.003.0001	Algoriphagus sp. M8-2
ALSP004	alsp.004.0001	Alloactinosynnema sp. L-07 genome assembly Alloactinosynnema sp. L-07, chromosome : I
ALSP005	alsp.005.0001	Alteromonas sp. Mex14
ALSP005	alsp.005.0002	Alteromonas sp. Mac2
ALSP005	alsp.005.0003	Alteromonas sp. RW2A1 genome
ALSP005	alsp.005.0004	Alteromonas sp. Mac1
ALSP005	alsp.005.0005	Alteromonas sp. SN2
ALST001	alst.001.0001	Alteromonas stellipolaris strain LMG 21861
ALST001	alst.001.0002	Alteromonas stellipolaris strain PQQ-42
ALST001	alst.001.0003	Alteromonas stellipolaris LMG 21856
ALST001	alst.001.0004	Alteromonas stellipolaris strain PQQ-44
ALVI001	alvi.001.0001	Allochromatium vinosum DSM 180
ALWO001	alwo.001.0001	Aliivibrio wodanis genome assembly AWOD1, chromosome : 1
AMAM001	amam.001.0001	Aminobacter aminovorans strain KCTC 2477
AMAS001	amas.001.0001	Candidatus Amoebophilus asiaticus 5a2
AMCO001	amco.001.0001	Aminobacterium colombiense DSM 12261
AMDE001	amde.001.0001	Ammonifex degensii KC4
AMJA001	amja.001.0001	Amycolatopsis japonica strain MG417-CF17
AMLU001	amlu.001.0001	Amycolatopsis lurida NRRL 2430
AMME001	amme.001.0001	Amycolatopsis mediterranei S699
AMME001	amme.001.0002	Amycolatopsis mediterranei RB
AMME001	amme.001.0003	Amycolatopsis mediterranei S699
AMME001	amme.001.0004	Amycolatopsis mediterranei U32
AMME002	amme.002.0001	Amycolatopsis methanolica 239
AMOR001	amor.001.0001	Amycolatopsis orientalis HCCB10007
AMOR001	amor.001.0002	Amycolatopsis orientalis strain B-37
AMSU001	amsu.001.0001	Amycolicicoccus subflavus DQS3-9A1
AMXY001	amxy.001.0001	Amphibacillus xylanus NBRC 15112 DNA
ANAM001	anam.001.0001	Anoxybacillus amylolyticus strain DSM 15939
ANBA001	anba.001.0001	Anaerolineaceae bacterium oral taxon 439 strain W11661
ANCE001	ance.001.0001	Anaplasma centrale str. Israel
ANCY001	ancy.001.0001	Anabaena cylindrica PCC 7122
ANDE001	ande.001.0001	Anaeromyxobacter dehalogenans 2CP-1
ANDE001	ande.001.0002	Anaeromyxobacter dehalogenans 2CP-C
ANFL001	anfl.001.0001	Anoxybacillus flavithermus WK1
ANGO001	ango.001.0001	Anoxybacillus gonensis strain G2
ANMA001	anma.001.0001	Anaplasma marginale str. Florida
ANMA001	anma.001.0002	Anaplasma marginale str. St. Maries
ANMO001	anmo.001.0001	Anaerobaculum mobile DSM 13181
ANOV001	anov.001.0001	Anaplasma ovis str. Haibei
ANPH001	anph.001.0001	Anaplasma phagocytophilum str. JM
ANPH001	anph.001.0002	Anaplasma phagocytophilum HZ
ANPH001	anph.001.0003	Anaplasma phagocytophilum str. HZ2
ANPH001	anph.001.0004	Anaplasma phagocytophilum str. Norway variant2
ANPR001	anpr.001.0001	Anaerococcus prevotii DSM 20548
ANSP001	ansp.001.0001	Anabaena sp. 90 chromosome chANA01
ANSP001	ansp.001.0002	Anabaena sp. wa102 strain WA102
ANSP002	ansp.002.0001	Anaerococcus sp. Marseille-P2765 strain Marseille-P2765T genome assembly, chromosome: contig00001
ANSP003	ansp.003.0001	Anaeromyxobacter sp. K
ANSP003	ansp.003.0002	Anaeromyxobacter sp. Fw109-5
ANSP004	ansp.004.0001	Aneurinibacillus sp. XH2
ANSP005	ansp.005.0001	Anoxybacillus sp. B2M1
ANSP005	ansp.005.0002	Anoxybacillus sp. B7M1
ANTH001	anth.001.0001	Anaerolinea thermophila UNI-1 DNA
ANVA001	anva.001.0001	Anabaena variabilis ATCC 29413
AQAE001	aqae.001.0001	Aquifex aeolicus VF5
ARAL001	aral.001.0001	Arthrobacter alpinus strain ERGS4:06
ARAL001	aral.001.0002	Arthrobacter alpinus strain R3.8
ARAR001	arar.001.0001	Arthrobacter arilaitensis strain KLBMP5180
ARAR001	arar.001.0002	Arthrobacter arilaitensis RE117 chromosome
ARAU001	arau.001.0001	Arthrobacter aurescens TC1
ARBU001	arbu.001.0001	Arcobacter butzleri RM4018
ARBU001	arbu.001.0002	Arcobacter butzleri 7h1h
ARBU001	arbu.001.0003	Arcobacter butzleri ED-1 DNA
ARCH001	arch.001.0001	Arthrobacter chlorophenolicus A6
ARGE001	arge.001.0001	Archangium gephyra strain DSM 2261
ARHA001	arha.001.0001	Arcanobacterium haemolyticum DSM 20595
ARNI001	arni.001.0001	Arcobacter nitrofigilis DSM 7299
ARPH001	arph.001.0001	Arthrobacter phenanthrenivorans Sphe3
ARSP001	arsp.001.0001	Arachidicoccus sp. BS20
ARSP002	arsp.002.0001	Arcobacter sp. L DNA
ARSP003	arsp.003.0001	Arsenicicoccus sp. oral taxon 190
ARSP004	arsp.004.0001	Arthrobacter sp. PAMC25486
ARSP004	arsp.004.0002	Arthrobacter sp. ATCC 21022
ARSP004	arsp.004.0003	Arthrobacter sp. U41
ARSP004	arsp.004.0004	Arthrobacter sp. Rue61a
ARSP004	arsp.004.0005	Arthrobacter sp. Hiyo8 DNA, strain: Hiyo8
ARSP004	arsp.004.0006	Arthrobacter sp. IHBB 11108
ARSP004	arsp.004.0007	Arthrobacter sp. A3
ARSP004	arsp.004.0008	Arthrobacter sp. YC-RL1
ARSP004	arsp.004.0009	Arthrobacter sp. LS16
ARSP004	arsp.004.0010	Arthrobacter sp. ERGS1:01
ARSP004	arsp.004.0011	Arthrobacter sp. FB24
ARSP004	arsp.004.0012	Arthrobacter sp. ZXY-2
ARSP005	arsp.005.0001	Candidatus Arthromitus sp. SFB-mouse-Japan DNA
ARSP005	arsp.005.0002	Candidatus Arthromitus sp. SFB-mouse-Yit DNA
ARSP005	arsp.005.0003	Candidatus Arthromitus sp. SFB-rat-Yit DNA
ARSP005	arsp.005.0004	Candidatus Arthromitus sp. SFB-mouse-NL
ARSU001	arsu.001.0001	Arthrobacter sulfonivorans strain Ar51
ARSY001	arsy.001.0001	Arsenophonus symbiont of Lipoptena fortisetosa strain CB
ASBO001	asbo.001.0001	Asaia bogorensis NBRC 16594 DNA
ASEX001	asex.001.0001	Asticcacaulis excentricus CB 48 chromosome 1
ASYE001	asye.001.0001	Aster yellows witches'-broom phytoplasma AYWB
ATPA001	atpa.001.0001	Atopobium parvulum DSM 20469
ATTH001	atth.001.0001	Candidatus Atelocyanobacterium thalassa isolate ALOHA
AUSP001	ausp.001.0001	Aureimonas sp. AU20
AZAR001	azar.001.0001	Azoarcus aromaticum EbN1
AZBR001	azbr.001.0001	Azospirillum brasilense strain Sp7
AZBR001	azbr.001.0002	Azospirillum brasilense strain Az39
AZCA001	azca.001.0001	Azorhizobium caulinodans ORS 571 DNA
AZCH001	azch.001.0001	Azotobacter chroococcum NCIMB 8003
AZHU001	azhu.001.0001	Azospirillum humicireducens strain SgZ-5
AZLI001	azli.001.0001	Azospirillum lipoferum 4B main chromosome
AZOL001	azol.001.0001	Azoarcus olearius strain DQS4
AZPS001	azps.001.0001	Candidatus Azobacteroides pseudotrichonymphae genomovar. CFP2 DNA
AZSP001	azsp.001.0001	Azoarcus sp. CIB
AZSP001	azsp.001.0002	Azoarcus sp. KH32C DNA
AZSP001	azsp.001.0003	Azoarcus sp. BH72
AZSP002	azsp.002.0001	Azospirillum sp. B510 DNA
AZTH001	azth.001.0001	Azospirillum thiophilum strain BV-S chromosome 1
AZVI001	azvi.001.0001	Azotobacter vinelandii CA6
AZVI001	azvi.001.0002	Azotobacter vinelandii DJ
AZVI001	azvi.001.0003	Azotobacter vinelandii CA
BAAB001	baAB.001.0001	Bacterium AB1
BAAM001	baam.001.0001	Bacillus amyloliquefaciens subsp. plantarum str. FZB42
BAAM001	baam.001.0002	Bacillus amyloliquefaciens strain G341
BAAM001	baam.001.0003	Bacillus amyloliquefaciens subsp. plantarum TrigoCor1448
BAAM001	baam.001.0004	Bacillus amyloliquefaciens DSM7
BAAM001	baam.001.0005	Bacillus amyloliquefaciens strain B15
BAAM001	baam.001.0006	Bacillus amyloliquefaciens strain S499
BAAM001	baam.001.0007	Bacillus amyloliquefaciens XH7
BAAM001	baam.001.0008	Bacillus amyloliquefaciens subsp. amyloliquefaciens KHG19
BAAM001	baam.001.0009	Bacillus amyloliquefaciens subsp. plantarum YAU B9601-Y2
BAAM001	baam.001.0010	Bacillus amyloliquefaciens strain Y14
BAAM001	baam.001.0011	Bacillus amyloliquefaciens strain WS-8
BAAM001	baam.001.0012	Bacillus amyloliquefaciens UMAF6614
BAAM001	baam.001.0013	Bacillus amyloliquefaciens TA208
BAAM001	baam.001.0014	Bacillus amyloliquefaciens LFB112
BAAM001	baam.001.0015	Bacillus amyloliquefaciens LL3
BAAM001	baam.001.0016	Bacillus amyloliquefaciens UMAF6639
BAAM001	baam.001.0017	Bacillus amyloliquefaciens subsp. plantarum UCMB5113
BAAM001	baam.001.0018	Bacillus amyloliquefaciens strain RD7-7
BAAM001	baam.001.0019	Bacillus amyloliquefaciens Y2
BAAM001	baam.001.0020	Bacillus amyloliquefaciens subsp. plantarum NAU-B3
BAAM001	baam.001.0021	Bacillus amyloliquefaciens strain L-S60
BAAM001	baam.001.0022	Bacillus amyloliquefaciens strain MBE1283
BAAM001	baam.001.0023	Bacillus amyloliquefaciens subsp. plantarum CAU B946
BAAM001	baam.001.0024	Bacillus amyloliquefaciens IT-45
BAAM001	baam.001.0025	Bacillus amyloliquefaciens strain LM2303
BAAM001	baam.001.0026	Bacillus amyloliquefaciens subsp. plantarum UCMB5036
BAAM001	baam.001.0027	Bacillus amyloliquefaciens CC178
BAAM001	baam.001.0028	Bacillus amyloliquefaciens strain L-H15
BAAM001	baam.001.0029	Bacillus amyloliquefaciens subsp. plantarum UCMB5033
BAAN001	baan.001.0001	Bacillus anthracis strain Tangail-1
BAAN001	baan.001.0002	Bacillus anthracis strain Canadian_bison
BAAN001	baan.001.0003	Bacillus anthracis str. CDC 684
BAAN001	baan.001.0004	Bacillus anthracis str. H9401
BAAN001	baan.001.0005	Bacillus anthracis strain K3
BAAN001	baan.001.0006	Bacillus anthracis str. Turkey32
BAAN001	baan.001.0007	Bacillus anthracis str. Sterne
BAAN001	baan.001.0008	Bacillus anthracis strain A1144
BAAN001	baan.001.0009	Bacillus anthracis strain Parent2
BAAN001	baan.001.0010	Bacillus anthracis strain Parent1
BAAN001	baan.001.0011	Bacillus anthracis strain PAK-1
BAAN001	baan.001.0012	Bacillus anthracis strain Han
BAAN001	baan.001.0013	Bacillus anthracis strain HYU01
BAAN001	baan.001.0014	Bacillus anthracis strain Tyrol 4675
BAAN001	baan.001.0015	Bacillus anthracis strain PR10-4
BAAN001	baan.001.0016	Bacillus anthracis strain PR09-1
BAAN001	baan.001.0017	Bacillus anthracis str. V770-NP-1R
BAAN001	baan.001.0018	Bacillus anthracis str. A16R
BAAN001	baan.001.0019	Bacillus anthracis strain PR02
BAAN001	baan.001.0020	Bacillus anthracis strain Stendal
BAAN001	baan.001.0021	Bacillus anthracis strain Ames
BAAN001	baan.001.0022	Bacillus anthracis strain PR06
BAAN001	baan.001.0023	Bacillus anthracis strain Ames A0462
BAAN001	baan.001.0024	Bacillus anthracis strain Cvac02
BAAN001	baan.001.0025	Bacillus anthracis str. Ames
BAAN001	baan.001.0026	Bacillus anthracis strain PR09-4
BAAN001	baan.001.0027	Bacillus anthracis str. Vollum
BAAN001	baan.001.0028	Bacillus anthracis str. A16
BAAN001	baan.001.0029	Bacillus anthracis strain PR05
BAAN001	baan.001.0030	Bacillus anthracis strain PR07
BAAN001	baan.001.0031	Bacillus anthracis str. A0248
BAAN001	baan.001.0032	Bacillus anthracis strain PR08
BAAN001	baan.001.0033	Bacillus anthracis str. 'Ames Ancestor'
BAAN001	baan.001.0034	Bacillus anthracis str. SVA11
BAAN001	baan.001.0035	Bacillus anthracis strain SK-102
BAAN001	baan.001.0036	Bacillus anthracis strain 2002013094
BAAN001	baan.001.0037	Bacillus anthracis strain RA3
BAAN001	baan.001.0038	Bacillus anthracis strain Ohio ACB
BAAN001	baan.001.0039	Bacillus anthracis str. Sterne
BAAN001	baan.001.0040	Bacillus anthracis strain BA1015
BAAN001	baan.001.0041	Bacillus anthracis strain 2000031021
BAAN001	baan.001.0042	Bacillus anthracis strain Pasteur
BAAN001	baan.001.0043	Bacillus anthracis strain PR01
BAAN001	baan.001.0044	Bacillus anthracis strain Vollum 1B
BAAN001	baan.001.0045	Bacillus anthracis strain BA1035
BAAN002	baan.002.0001	Bartonella ancashensis strain 20.00
BAAT001	baat.001.0001	Bacillus atrophaeus strain NRS 1221A
BAAT001	baat.001.0002	Bacillus atrophaeus 1942
BAAU001	baau.001.0001	Bartonella australis Aust/NH1
BABA001	baba.001.0001	Bacteroidales bacterium CF
BABA002	baba.002.0001	Bacteroidetes bacterium UKL13-3
BABA003	baba.003.0001	Bartonella bacilliformis KC583
BABA003	baba.003.0002	Bartonella bacilliformis strain ATCC:35685D-5
BABE001	babe.001.0001	Bacillus beveridgei strain MLTeJB
BABO001	babo.001.0001	Bacillus bombysepticus str. Wang
BACA001	baca.001.0001	Bacteroides caecimuris strain I48
BACE001	bace.001.0001	Bacillus cellulosilyticus DSM 2522
BACE002	bace.002.0001	Bacillus cereus strain ISSFR-9F
BACE002	bace.002.0002	Bacillus cereus FRI-35
BACE002	bace.002.0003	Bacillus cereus AH187
BACE002	bace.002.0004	Bacillus cereus 03BB102
BACE002	bace.002.0005	Bacillus cereus ATCC 4342
BACE002	bace.002.0006	Bacillus cereus 03BB102
BACE002	bace.002.0007	Bacillus cereus AH820
BACE002	bace.002.0008	Bacillus cereus E33L
BACE002	bace.002.0009	Bacillus cereus strain HN001
BACE002	bace.002.0010	Bacillus cereus strain FORC_024
BACE002	bace.002.0011	Bacillus cereus strain ISSFR-3F
BACE002	bace.002.0012	Bacillus cereus strain CMCC P0011
BACE002	bace.002.0013	Bacillus cereus Q1
BACE002	bace.002.0014	Bacillus cereus strain FT9
BACE002	bace.002.0015	Bacillus cereus strain FORC_013
BACE002	bace.002.0016	Bacillus cereus B4264
BACE002	bace.002.0017	Bacillus cereus strain FORC_005
BACE002	bace.002.0018	Bacillus cereus strain 03BB87
BACE002	bace.002.0019	Bacillus cereus G9842
BACE002	bace.002.0020	Bacillus cereus ATCC 14579
BACE002	bace.002.0021	Bacillus cereus G9241
BACE002	bace.002.0022	Bacillus cereus biovar anthracis str. CI
BACE002	bace.002.0023	Bacillus cereus 03BB108
BACE002	bace.002.0024	Bacillus cereus E33L
BACE002	bace.002.0025	Bacillus cereus strain JEM-2
BACE002	bace.002.0026	Bacillus cereus NC7401 genomic DNA
BACE002	bace.002.0027	Bacillus cereus strain 3a
BACE002	bace.002.0028	Bacillus cereus strain CMCC P0021
BACE002	bace.002.0029	Bacillus cereus strain NJ-W
BACE002	bace.002.0030	Bacillus cereus strain FM1
BACE002	bace.002.0031	Bacillus cereus D17
BACE002	bace.002.0032	Bacillus cereus strain S2-8
BACE002	bace.002.0033	Bacillus cereus strain AR156
BACE002	bace.002.0034	Bacillus cereus F837/76
BACE002	bace.002.0035	Bacillus cereus ATCC 10987
BACE002	bace.002.0036	Bacillus cereus strain A1
BACE003	bace.003.0001	Bacteroides cellulosilyticus strain WH2
BACI001	baci.001.0001	Candidatus Baumannia cicadellinicola strain BGSS
BACI001	baci.001.0002	Candidatus Baumannia cicadellinicola strain B-GSS
BACI001	baci.001.0003	Baumannia cicadellinicola str. Hc (Homalodisca coagulata)
BACL001	bacl.001.0001	Bacillus clausii strain ENTPro
BACL001	bacl.001.0002	Bacillus clausii KSM-K16 DNA
BACL002	bacl.002.0001	Bartonella clarridgeiae strain 73
BACO001	baco.001.0001	Bacillus coagulans 36D1
BACO001	baco.001.0002	Bacillus coagulans strain BC-HY1
BACO001	baco.001.0003	Bacillus coagulans DSM 1 = ATCC 7050
BACO001	baco.001.0004	Bacillus coagulans strain HM-08
BACO001	baco.001.0005	Bacillus coagulans strain S-lac
BACO001	baco.001.0006	Bacillus coagulans 2-6
BACY001	bacy.001.0001	Bacillus cytotoxicus NVH 391-98
BADO001	bado.001.0001	Bacteroides dorei isolate HS2_L_2_B_045b
BADO001	bado.001.0002	Bacteroides dorei CL03T12C01
BADO001	bado.001.0003	Bacteroides dorei isolate HS1_L_1_B_010
BADO001	bado.001.0004	Bacteroides dorei isolate HS1_L_3_B_079
BAEN001	baen.001.0001	Bacillus endophyticus strain Hbe603
BAFR001	bafr.001.0001	Bacteroides fragilis genome assembly BFBE1.1, chromosome : scaffold1
BAFR001	bafr.001.0002	Bacteroides fragilis strain S14
BAFR001	bafr.001.0003	Bacteroides fragilis YCH46 DNA
BAFR001	bafr.001.0004	Bacteroides fragilis strain BOB25
BAFR001	bafr.001.0005	Bacteroides fragilis NCTC 9343
BAFR001	bafr.001.0006	Bacteroides fragilis 638R genome
BAGI001	bagi.001.0001	Bacillus gibsonii strain FJAT-10019
BAGL001	bagl.001.0001	Bacillus glycinifermentans isolate BGLY genome assembly, chromosome: 1
BAGR001	bagr.001.0001	Bartonella grahamii as4aup
BAHA001	baha.001.0001	Bacillus halodurans C-125 DNA
BAHE001	bahe.001.0001	Bacteroides helcogenes P 36-108
BAHE002	bahe.002.0001	Bartonella henselae strain Houston-1
BAHE002	bahe.002.0002	Bartonella henselae, strain BM1374163
BAHE002	bahe.002.0003	Bartonella henselae genome assembly Bartonella henselae MVT02, chromosome : I
BAHE002	bahe.002.0004	Bartonella henselae complete genome, strain BM1374165
BAIN001	bain.001.0001	Bacillus infantis NRRL B-14911
BAL2001	baL2.001.0001	Bacterium L21-Spi-D4
BALE001	bale.001.0001	Bacillus lehensis G1
BALI001	bali.001.0001	Bacillus licheniformis ATCC 14580
BALI001	bali.001.0002	Bacillus licheniformis DSM 13 = ATCC 14580
BALI001	bali.001.0003	Bacillus licheniformis strain HRBL-15TDI7
BALI001	bali.001.0004	Bacillus licheniformis strain BL1202
BAMA001	bama.001.0001	Candidatus Babela massiliensis strain BABL1
BAMA002	bama.002.0001	Bacteriovorax marinus SJ genome
BAME001	bame.001.0001	Bacillus megaterium strain Q3
BAME001	bame.001.0002	Bacillus megaterium DSM319
BAME001	bame.001.0003	Bacillus megaterium WSH-002
BAME001	bame.001.0004	Bacillus megaterium QM B1551
BAME001	bame.001.0005	Bacillus megaterium NBRC 15308 = ATCC 14581
BAME002	bame.002.0001	Bacillus methanolicus MGA3
BAME003	bame.003.0001	Bacillus methylotrophicus AS43.3
BAME003	bame.003.0002	Bacillus methylotrophicus strain B25 genome assembly, chromosome : BAMMD1
BAME003	bame.003.0003	Bacillus methylotrophicus strain JS25R
BAME003	bame.003.0004	Bacillus methylotrophicus strain YJ11-1-4
BAME003	bame.003.0005	Bacillus methylotrophicus strain JJ-D34
BAMU001	bamu.001.0001	Bacillus muralis strain G25-68
BAMY001	bamy.001.0001	Bacillus mycoides strain ATCC 6462
BAMY001	bamy.001.0002	Bacillus mycoides strain 219298
BAOC001	baoc.001.0001	Bacillus oceanisediminis 2691
BAOV001	baov.001.0001	Bacteroides ovatus strain ATCC 8483
BAOV001	baov.001.0002	Bacteroides ovatus V975 genome assembly, chromosome: I
BAPA001	bapa.001.0001	Bacillus paralicheniformis strain BL-09
BAPA001	bapa.001.0002	Bacillus paralicheniformis ATCC 9945a
BAPS001	baps.001.0001	Bacillus pseudofirmus OF4
BAPS002	baps.002.0001	Basilea psittacipulmonis DSM 24701
BAPU001	bapu.001.0001	Bacillus pumilus strain GLB197
BAPU001	bapu.001.0002	Bacillus pumilus SAFR-032
BAPU001	bapu.001.0003	Bacillus pumilus strain GR-8
BAPU001	bapu.001.0004	Bacillus pumilus strain PDSLzg-1
BAPU001	bapu.001.0005	Bacillus pumilus strain W3
BAPU001	bapu.001.0006	Bacillus pumilus strain NJ-V
BAPU001	bapu.001.0007	Bacillus pumilus strain NJ-M2
BAPU001	bapu.001.0008	Bacillus pumilus DNA, strain: TUAT1
BAPU001	bapu.001.0009	Bacillus pumilus strain SH-B9
BAPU001	bapu.001.0010	Bacillus pumilus strain NJ-V2
BAPU001	bapu.001.0011	Bacillus pumilus strain MTCC B6033
BAPU001	bapu.001.0012	Bacillus pumilus strain SH-B11
BAQU001	baqu.001.0001	Bartonella quintana RM-11
BAQU001	baqu.001.0002	Bartonella quintana str. Toulouse
BASA001	basa.001.0001	Bacillus safensis strain KCTC 12796BP
BASA001	basa.001.0002	Bacillus safensis strain U41
BASA001	basa.001.0003	Bacillus safensis strain U14-5
BASA001	basa.001.0004	Bacillus safensis strain U17-1
BASA002	basa.002.0001	Bacteroides salanitronis DSM 18170
BASE001	base.001.0001	Bacillus selenitireducens MLS10
BASI001	basi.001.0001	Bacillus simplex strain SH-B26
BASM001	basm.001.0001	Bacillus smithii strain DSM 4216
BASP001	basp.001.0001	Bacillus sp. X1(2014)
BASP001	basp.001.0002	Bacillus sp. 1NLA3E
BASP001	basp.001.0003	Bacillus sp. OxB-1 DNA
BASP001	basp.001.0004	Bacillus sp. Pc3
BASP001	basp.001.0005	Bacillus sp. IHB B 7164
BASP001	basp.001.0006	Bacillus sp. Alg07
BASP001	basp.001.0007	Bacillus sp. genome assembly BS34ACh, chromosome : I
BASP001	basp.001.0008	Bacillus sp. SDLI1
BASP001	basp.001.0009	Bacillus sp. ABP14
BASP001	basp.001.0010	Bacillus sp. WP8
BASP001	basp.001.0011	Bacillus sp. H15-1
BASP001	basp.001.0012	Bacillus sp. BH072
BASP001	basp.001.0013	Bacillus sp. FJAT-14266
BASP001	basp.001.0014	Bacillus sp. YP1
BASP001	basp.001.0015	Bacillus sp. JS
BASP001	basp.001.0016	Bacillus sp. LM 4-2
BASU001	basu.001.0001	Bacillus subtilis BEST7003 DNA
BASU001	basu.001.0002	Bacillus subtilis subsp. spizizenii strain NRS 231
BASU001	basu.001.0003	Bacillus subtilis subsp. inaquosorum strain DE111
BASU001	basu.001.0004	Bacillus subtilis TOA
BASU001	basu.001.0005	Bacillus subtilis strain HJ0-6
BASU001	basu.001.0006	Bacillus subtilis subsp. subtilis strain D12-5
BASU001	basu.001.0007	Bacillus subtilis subsp. spizizenii str. W23
BASU001	basu.001.0008	Bacillus subtilis subsp. subtilis strain BSD-2
BASU001	basu.001.0009	Bacillus subtilis strain ATCC 13952
BASU001	basu.001.0010	Bacillus subtilis subsp. subtilis strain KCTC 3135
BASU001	basu.001.0011	Bacillus subtilis strain VV2
BASU001	basu.001.0012	Bacillus subtilis subsp. subtilis str. BAB-1
BASU001	basu.001.0013	Bacillus subtilis subsp. natto BEST195 DNA
BASU001	basu.001.0014	Bacillus subtilis QB928
BASU001	basu.001.0015	Bacillus subtilis strain Bs-916
BASU001	basu.001.0016	Bacillus subtilis genome assembly BS49Ch, chromosome : I
BASU001	basu.001.0017	Bacillus subtilis subsp. globigii strain ATCC 49760
BASU001	basu.001.0018	Bacillus subtilis subsp. natto strain CGMCC 2108
BASU001	basu.001.0019	Bacillus subtilis subsp. spizizenii TU-B-10
BASU001	basu.001.0020	Bacillus subtilis strain J-5
BASU001	basu.001.0021	Bacillus subtilis subsp. subtilis RO-NN-1
BASU001	basu.001.0022	Bacillus subtilis strain ATCC 19217
BASU001	basu.001.0023	Bacillus subtilis subsp. subtilis str. OH 131.1
BASU001	basu.001.0024	Bacillus subtilis subsp. subtilis strain CU1050
BASU001	basu.001.0025	Bacillus subtilis BEST7613 DNA
BASU001	basu.001.0026	Bacillus subtilis subsp. subtilis strain delta6
BASU001	basu.001.0027	Bacillus subtilis KCTC 1028
BASU001	basu.001.0028	Bacillus subtilis strain BS16045
BASU001	basu.001.0029	Bacillus subtilis strain UD1022
BASU001	basu.001.0030	Bacillus subtilis subsp. subtilis str. BSP1
BASU001	basu.001.0031	Bacillus subtilis strain BS38
BASU001	basu.001.0032	Bacillus subtilis subsp. subtilis str. JH642 substr. AG174
BASU001	basu.001.0033	Bacillus subtilis strain KH2
BASU001	basu.001.0034	Bacillus subtilis subsp. subtilis strain 3NA
BASU001	basu.001.0035	Bacillus subtilis strain SG6
BASU001	basu.001.0036	Bacillus subtilis strain MJ01
BASU001	basu.001.0037	Bacillus subtilis strain HRBS-10TDI13
BASU001	basu.001.0038	Bacillus subtilis strain T30
BASU001	basu.001.0039	Bacillus subtilis subsp. subtilis str. 168
BASU001	basu.001.0040	Bacillus subtilis subsp. subtilis str. AG1839
BASU001	basu.001.0041	Bacillus subtilis subsp. subtilis 6051-HGW
BASU001	basu.001.0042	Bacillus subtilis PY79
BASU001	basu.001.0043	Bacillus subtilis XF-1
BASU001	basu.001.0044	Bacillus subtilis subsp. subtilis strain 168G
BASU001	basu.001.0045	Bacillus subtilis strain SZMC 6179J
BASU001	basu.001.0046	Bacillus subtilis HJ5
BASU001	basu.001.0047	Bacillus subtilis strain TO-A JPC
BASU001	basu.001.0048	Bacillus subtilis strain 29R
BASU001	basu.001.0049	Bacillus subtilis subsp. subtilis str. 168
BASU001	basu.001.0050	Bacillus subtilis strain PS832
BASU001	basu.001.0051	Bacillus subtilis BSn5
BATH001	bath.001.0001	Bacillus thuringiensis serovar morrisoni strain BGSC 4AA1
BATH001	bath.001.0002	Bacillus thuringiensis strain 97-27
BATH001	bath.001.0003	Bacillus thuringiensis strain Al Hakam
BATH001	bath.001.0004	Bacillus thuringiensis BMB171
BATH001	bath.001.0005	Bacillus thuringiensis serovar alesti strain BGSC 4C1
BATH001	bath.001.0006	Bacillus thuringiensis strain CTC
BATH001	bath.001.0007	Bacillus thuringiensis MC28
BATH001	bath.001.0008	Bacillus thuringiensis serovar konkukian str. 97-27
BATH001	bath.001.0009	Bacillus thuringiensis HD1002
BATH001	bath.001.0010	Bacillus thuringiensis serovar chinensis CT-43
BATH001	bath.001.0011	Bacillus thuringiensis str. Al Hakam
BATH001	bath.001.0012	Bacillus thuringiensis serovar coreanensis strain ST7
BATH001	bath.001.0013	Bacillus thuringiensis strain HD12
BATH001	bath.001.0014	Bacillus thuringiensis serovar kurstaki str. HD-1
BATH001	bath.001.0015	Bacillus thuringiensis strain Bc601
BATH001	bath.001.0016	Bacillus thuringiensis strain HD1011
BATH001	bath.001.0017	Bacillus thuringiensis Bt407
BATH001	bath.001.0018	Bacillus thuringiensis HD-789
BATH001	bath.001.0019	Bacillus thuringiensis strain YC-10
BATH001	bath.001.0020	Bacillus thuringiensis serovar kurstaki str. HD73
BATH001	bath.001.0021	Bacillus thuringiensis serovar tolworthi DNA, strain: Pasteur Institute Standard strain
BATH001	bath.001.0022	Bacillus thuringiensis serovar indiana strain HD521
BATH001	bath.001.0023	Bacillus thuringiensis strain HD571
BATH001	bath.001.0024	Bacillus thuringiensis strain XL6
BATH001	bath.001.0025	Bacillus thuringiensis serovar galleriae strain HD-29
BATH001	bath.001.0026	Bacillus thuringiensis strain HD682
BATH001	bath.001.0027	Bacillus thuringiensis strain KNU-07
BATH001	bath.001.0028	Bacillus thuringiensis serovar kurstaki str. YBT-1520
BATH001	bath.001.0029	Bacillus thuringiensis strain Bt185
BATH001	bath.001.0030	Bacillus thuringiensis YBT-1518
BATH001	bath.001.0031	Bacillus thuringiensis serovar finitimus YBT-020
BATH001	bath.001.0032	Bacillus thuringiensis strain YWC2-8
BATH001	bath.001.0033	Bacillus thuringiensis serovar thuringiensis str. IS5056
BATH001	bath.001.0034	Bacillus thuringiensis strain HS18-1
BATH001	bath.001.0035	Bacillus thuringiensis HD-771
BATH001	bath.001.0036	Bacillus thuringiensis strain MYBT18246
BATH001	bath.001.0037	Bacillus thuringiensis serovar kurstaki str. YBT-1520
BATH002	bath.002.0001	Bacteroides thetaiotaomicron strain 7330
BATH002	bath.002.0002	Bacteroides thetaiotaomicron VPI-5482
BATO001	bato.001.0001	Bacillus toyonensis BCT-7112
BATR001	batr.001.0001	Bartonella tribocorum CIP 105476 complete genome, type strain CIP 105476
BATR001	batr.001.0002	Bartonella tribocorum main chromosome complete genome, strain BM1374166
BAVE001	bave.001.0001	Bacillus velezensis strain D2-2
BAVE001	bave.001.0002	Bacillus velezensis strain S3-1
BAVE001	bave.001.0003	Bacillus velezensis NJN-6
BAVE001	bave.001.0004	Bacillus velezensis strain LS69
BAVE001	bave.001.0005	Bacillus velezensis strain SB1216
BAVE001	bave.001.0006	Bacillus velezensis strain CC09
BAVE001	bave.001.0007	Bacillus velezensis SQR9
BAVE001	bave.001.0008	Bacillus velezensis strain 9912D
BAVE001	bave.001.0009	Bacillus velezensis strain SYBC H47
BAVE001	bave.001.0010	Bacillus velezensis strain M75
BAVI001	bavi.001.0001	Barnesiella viscericola DSM 18177
BAVI002	bavi.002.0001	Bartonella vinsonii subsp. berkhoffii str. Winnie
BAVU001	bavu.001.0001	Bacteroides vulgatus ATCC 8482
BAWE001	bawe.001.0001	Bacillus weihenstephanensis KBAB4
BAWE001	bawe.001.0002	Bacillus weihenstephanensis strain WSBC 10204
BAXI001	baxi.001.0001	Bacillus xiamenensis strain VV3
BDBA001	bdba.001.0001	Bdellovibrio bacteriovorus complete genome, strain HD100
BDBA001	bdba.001.0002	Bdellovibrio bacteriovorus str. Tiberius
BDBA001	bdba.001.0003	Bdellovibrio bacteriovorus W
BDBA001	bdba.001.0004	Bdellovibrio bacteriovorus strain 109J
BDEX001	bdex.001.0001	Bdellovibrio exovorus JSS
BEBA001	beba.001.0001	Belliella baltica DSM 15883
BEBA002	beba.002.0001	Berkelbacteria bacterium GW2011_GWE1_39_12
BEBA003	beba.003.0001	Betaproteobacteria bacterium UKL13-2
BECA001	beca.001.0001	Beutenbergia cavernae DSM 12333
BEIN001	bein.001.0001	Beijerinckia indica subsp. indica ATCC 9039
BELE001	bele.001.0001	Beggiatoa leptomitiformis strain D-402
BEPR001	bepr.001.0001	Beta proteobacterium CB
BIAC001	biac.001.0001	Bifidobacterium actinocoloniiforme DSM 22766
BIAD001	biad.001.0001	Bifidobacterium adolescentis strain 22L
BIAD001	biad.001.0002	Bifidobacterium adolescentis ATCC 15703 DNA
BIAD001	biad.001.0003	Bifidobacterium adolescentis strain BBMN23
BIAN001	bian.001.0001	Bifidobacterium angulatum strain GT102
BIAN001	bian.001.0002	Bifidobacterium angulatum DSM 20098 = JCM 7096 DNA
BIAN002	bian.002.0001	Bifidobacterium animalis subsp. lactis DSM 10140
BIAN002	bian.002.0002	Bifidobacterium animalis subsp. lactis KLDS2.0603
BIAN002	bian.002.0003	Bifidobacterium animalis strain A6
BIAN002	bian.002.0004	Bifidobacterium animalis subsp. animalis strain YL2
BIAN002	bian.002.0005	Bifidobacterium animalis subsp. lactis CNCM I-2494
BIAN002	bian.002.0006	Bifidobacterium animalis subsp. lactis BLC1
BIAN002	bian.002.0007	Bifidobacterium animalis subsp. lactis strain BF052
BIAN002	bian.002.0008	Bifidobacterium animalis subsp. lactis Bi-07
BIAN002	bian.002.0009	Bifidobacterium animalis subsp. lactis AD011
BIAN002	bian.002.0010	Bifidobacterium animalis subsp. animalis ATCC 25527
BIAN002	bian.002.0011	Bifidobacterium animalis subsp. lactis Bl12
BIAN002	bian.002.0012	Bifidobacterium animalis subsp. lactis B420
BIAN002	bian.002.0013	Bifidobacterium animalis subsp. lactis ATCC 27673
BIAN002	bian.002.0014	Bifidobacterium animalis subsp. lactis Bl-04
BIAN002	bian.002.0015	Bifidobacterium animalis subsp. lactis BB-12
BIAN002	bian.002.0016	Bifidobacterium animalis strain RH
BIAN002	bian.002.0017	Bifidobacterium animalis subsp. lactis V9
BIAS001	bias.001.0001	Bifidobacterium asteroides PRL2011
BIBI001	bibi.001.0001	Bifidobacterium bifidum ATCC 29521 = JCM 1255 = DSM 20456 DNA
BIBI001	bibi.001.0002	Bifidobacterium bifidum BGN4
BIBI001	bibi.001.0003	Bifidobacterium bifidum PRL2010
BIBI001	bibi.001.0004	Bifidobacterium bifidum S17
BIBI001	bibi.001.0005	Bifidobacterium bifidum strain BF3
BIBR001	bibr.001.0001	Bifidobacterium breve JCM 7017
BIBR001	bibr.001.0002	Bifidobacterium breve NCFB 2258
BIBR001	bibr.001.0003	Bifidobacterium breve DSM 20213 = JCM 1192 DNA
BIBR001	bibr.001.0004	Bifidobacterium breve 689b
BIBR001	bibr.001.0005	Bifidobacterium breve JCM 7019
BIBR001	bibr.001.0006	Bifidobacterium breve 12L
BIBR001	bibr.001.0007	Bifidobacterium breve strain BR3
BIBR001	bibr.001.0008	Bifidobacterium breve S27
BIBR001	bibr.001.0009	Bifidobacterium breve ACS-071-V-Sch8b
BIBR001	bibr.001.0010	Bifidobacterium breve UCC2003
BICA001	bica.001.0001	Bifidobacterium catenulatum DSM 16992 = JCM 1194 = LMG 11043 DNA
BICO001	bico.001.0001	Bifidobacterium coryneforme strain LMG18911
BIDE001	bide.001.0001	Bifidobacterium dentium JCM 1195 = DSM 20436 DNA
BIDE001	bide.001.0002	Bifidobacterium dentium Bd1
BIIN001	biin.001.0001	Bifidobacterium indicum LMG 11587 = DSM 20214
BIKA001	bika.001.0001	Bifidobacterium kashiwanohense JCM 15439 = DSM 21854 DNA
BIKA001	bika.001.0002	Bifidobacterium kashiwanohense PV20-2
BILO001	bilo.001.0001	Bifidobacterium longum subsp. longum BBMN68
BILO001	bilo.001.0002	Bifidobacterium longum subsp. longum strain CCUG30698
BILO001	bilo.001.0003	Bifidobacterium longum subsp. infantis strain BT1
BILO001	bilo.001.0004	Bifidobacterium longum subsp. longum JDM301
BILO001	bilo.001.0005	Bifidobacterium longum subsp. longum JCM 1217 DNA
BILO001	bilo.001.0006	Bifidobacterium longum DNA, strain: 105-A
BILO001	bilo.001.0007	Bifidobacterium longum strain BG7
BILO001	bilo.001.0008	Bifidobacterium longum DJO10A
BILO001	bilo.001.0009	Bifidobacterium longum subsp. longum strain AH1206
BILO001	bilo.001.0010	Bifidobacterium longum NCC2705
BILO001	bilo.001.0011	Bifidobacterium longum subsp. longum GT15
BILO001	bilo.001.0012	Bifidobacterium longum subsp. infantis 157F DNA
BILO001	bilo.001.0013	Bifidobacterium longum subsp. longum KACC 91563
BILO001	bilo.001.0014	Bifidobacterium longum subsp. infantis ATCC 15697
BILO001	bilo.001.0015	Bifidobacterium longum strain BXY01
BILO001	bilo.001.0016	Bifidobacterium longum strain 35624
BILO001	bilo.001.0017	Bifidobacterium longum subsp. longum strain NCIMB8809
BILO001	bilo.001.0018	Bifidobacterium longum subsp. infantis ATCC 15697 = JCM 1222 = DSM 20088 DNA
BIPS001	bips.001.0001	Bifidobacterium pseudocatenulatum DSM 20438 = JCM 1200 = LMG 10505 DNA
BIPS002	bips.002.0001	Bifidobacterium pseudolongum PV8-2
BISC001	bisc.001.0001	Bifidobacterium scardovii JCM 12489 = DSM 13734 DNA
BITH001	bith.001.0001	Bifidobacterium thermophilum RBL67
BITR001	bitr.001.0001	Bibersteinia trehalosi USDA-ARS-USMARC-190
BITR001	bitr.001.0002	Bibersteinia trehalosi USDA-ARS-USMARC-188
BITR001	bitr.001.0003	Bibersteinia trehalosi USDA-ARS-USMARC-192
BITR001	bitr.001.0004	Bibersteinia trehalosi USDA-ARS-USMARC-189
BLCH001	blch.001.0001	Candidatus Blochmannia chromaiodes str. 640
BLEN001	blen.001.0001	Blochmannia endosymbiont of Camponotus (Colobopsis) obliquus strain 757
BLEN001	blen.001.0002	Blochmannia endosymbiont of Polyrhachis (Hedomyrma) turneri strain 675
BLFL001	blfl.001.0001	Blochmannia floridanus
BLPE001	blpe.001.0001	Candidatus Blochmannia pennsylvanicus str. BPEN
BLSA001	blsa.001.0001	Blastococcus saxobsidens DD2
BLSP001	blsp.001.0001	Blastomonas sp. RAC04
BLSP002	blsp.002.0001	Blattabacterium sp. (Blatta orientalis) str. Tarazona
BLSP002	blsp.002.0002	Blattabacterium sp. (Panesthia angustipennis spadica) str. BPAA DNA
BLSP002	blsp.002.0003	Blattabacterium sp. (Periplaneta americana) str. BPLAN
BLSP002	blsp.002.0004	Blattabacterium sp. (Cryptocercus punctulatus) str. Cpu
BLSP002	blsp.002.0005	Blattabacterium sp. (Blattella germanica) str. Bge
BLSP002	blsp.002.0006	Blattabacterium sp. (Blaberus giganteus)
BLSP002	blsp.002.0007	Blattabacterium sp. (Mastotermes darwiniensis) str. MADAR
BLSP002	blsp.002.0008	Blattabacterium sp. (Nauphoeta cinerea)
BLSP003	blsp.003.0001	Blautia sp. YL58
BLVA001	blva.001.0001	Candidatus Blochmannia vafer str. BVAF
BLVI001	blvi.001.0001	Blastochloris viridis DNA, strain: DSM 133
BLVI001	blvi.001.0002	Blastochloris viridis strain ATCC 19567
BLVI001	blvi.001.0003	Blastochloris viridis genome assembly Blastochloris viridis genome, chromosome : I
BOAF001	boaf.001.0001	Borrelia afzelii K78
BOAF001	boaf.001.0002	Borrelia afzelii HLJ01
BOAF001	boaf.001.0003	Borrelia afzelii PKo
BOAF001	boaf.001.0004	Borrelia afzelii Tom3107
BOAN001	boan.001.0001	Borrelia anserina Es
BOAV001	boav.001.0001	Bordetella avium 197N
BOBI001	bobi.001.0001	Borrelia bissettii DN127
BOBR001	bobr.001.0001	Bordetella bronchialis strain AU3182
BOBR001	bobr.001.0002	Bordetella bronchialis strain AU17976
BOBR002	bobr.002.0001	Bordetella bronchiseptica MO149
BOBR002	bobr.002.0002	Bordetella bronchiseptica DNA, strain: S798
BOBR002	bobr.002.0003	Bordetella bronchiseptica strain ATCC:BAA-588D-5
BOBR002	bobr.002.0004	Bordetella bronchiseptica 253
BOBR002	bobr.002.0005	Bordetella bronchiseptica strain RB50
BOBR002	bobr.002.0006	Bordetella bronchiseptica strain I328
BOBU001	bobu.001.0001	Borrelia burgdorferi JD1
BOBU001	bobu.001.0002	Borrelia burgdorferi CA382
BOBU001	bobu.001.0003	Borrelia burgdorferi N40
BOBU001	bobu.001.0004	Borrelia burgdorferi ZS7
BOBU001	bobu.001.0005	Borrelia burgdorferi B31
BOCH001	boch.001.0001	Borrelia chilensis strain VA1
BODU001	bodu.001.0001	Borrelia duttonii Ly
BOFL001	bofl.001.0001	Bordetella flabilis strain AU10664
BOGA001	boga.001.0001	Borrelia garinii PBi
BOGA001	boga.001.0002	Borrelia garinii BgVir chromosome linear
BOGA001	boga.001.0003	Borrelia garinii NMJW1
BOGA001	boga.001.0004	Borrelia garinii SZ
BOGA002	boga.002.0001	Borreliella garinii strain CIP 103362 isolate 20047
BOHE001	bohe.001.0001	Borrelia hermsii HS1 isolate Browne Mountain
BOHE001	bohe.001.0002	Borrelia hermsii CC1
BOHI001	bohi.001.0001	Bordetella hinzii strain H568
BOHI001	bohi.001.0002	Bordetella hinzii strain F582
BOHO001	boho.001.0001	Bordetella holmesii H558
BOHO001	boho.001.0002	Bordetella holmesii strain H903
BOHO001	boho.001.0003	Bordetella holmesii F627
BOHO001	boho.001.0004	Bordetella holmesii 44057
BOHO001	boho.001.0005	Bordetella holmesii ATCC 51541
BOMA001	boma.001.0001	Borrelia mayonii strain MN14-1539
BOMI001	bomi.001.0001	Borrelia miyamotoi LB-2001
BOMI001	bomi.001.0002	Borrelia miyamotoi strain CT14D4
BOPA001	bopa.001.0001	Bordetella parapertussis Bpp5
BOPA001	bopa.001.0002	Bordetella parapertussis strain H904
BOPA001	bopa.001.0003	Bordetella parapertussis strain 12822
BOPA002	bopa.002.0001	Borrelia parkeri HR1
BOPE001	bope.001.0001	Bordetella pertussis strain VA-18
BOPE001	bope.001.0002	Bordetella pertussis strain I483
BOPE001	bope.001.0003	Bordetella pertussis strain I468
BOPE001	bope.001.0004	Bordetella pertussis strain J445
BOPE001	bope.001.0005	Bordetella pertussis strain B3658
BOPE001	bope.001.0006	Bordetella pertussis strain B3582
BOPE001	bope.001.0007	Bordetella pertussis strain B3913
BOPE001	bope.001.0008	Bordetella pertussis strain VA-150
BOPE001	bope.001.0009	Bordetella pertussis strain VA-52
BOPE001	bope.001.0010	Bordetella pertussis strain VA-62
BOPE001	bope.001.0011	Bordetella pertussis strain I707
BOPE001	bope.001.0012	Bordetella pertussis strain E476
BOPE001	bope.001.0013	Bordetella pertussis strain I521
BOPE001	bope.001.0014	Bordetella pertussis strain J447
BOPE001	bope.001.0015	Bordetella pertussis strain C393
BOPE001	bope.001.0016	Bordetella pertussis strain B1865
BOPE001	bope.001.0017	Bordetella pertussis strain H321
BOPE001	bope.001.0018	Bordetella pertussis strain B203
BOPE001	bope.001.0019	Bordetella pertussis strain B3629
BOPE001	bope.001.0020	Bordetella pertussis strain VA-15
BOPE001	bope.001.0021	Bordetella pertussis strain H622
BOPE001	bope.001.0022	Bordetella pertussis strain I539
BOPE001	bope.001.0023	Bordetella pertussis strain B202
BOPE001	bope.001.0024	Bordetella pertussis strain I656
BOPE001	bope.001.0025	Bordetella pertussis strain H379
BOPE001	bope.001.0026	Bordetella pertussis strain I469
BOPE001	bope.001.0027	Bordetella pertussis strain B3640
BOPE001	bope.001.0028	Bordetella pertussis strain VA-198
BOPE001	bope.001.0029	Bordetella pertussis strain J448
BOPE001	bope.001.0030	Bordetella pertussis strain H563
BOPE001	bope.001.0031	Bordetella pertussis strain I480
BOPE001	bope.001.0032	Bordetella pertussis strain H380
BOPE001	bope.001.0033	Bordetella pertussis strain I979
BOPE001	bope.001.0034	Bordetella pertussis genome assembly BPD420, chromosome : 1
BOPE001	bope.001.0035	Bordetella pertussis strain I496
BOPE001	bope.001.0036	Bordetella pertussis strain H559
BOPE001	bope.001.0037	Bordetella pertussis strain H374
BOPE001	bope.001.0038	Bordetella pertussis strain B1838
BOPE001	bope.001.0039	Bordetella pertussis strain Tohama I
BOPE001	bope.001.0040	Bordetella pertussis 18323
BOPE001	bope.001.0041	Bordetella pertussis CS
BOPE001	bope.001.0042	Bordetella pertussis strain H627
BOPE001	bope.001.0043	Bordetella pertussis 137
BOPE001	bope.001.0044	Bordetella pertussis strain I518
BOPE001	bope.001.0045	Bordetella pertussis strain H375
BOPE001	bope.001.0046	Bordetella pertussis strain VA-09
BOPE001	bope.001.0047	Bordetella pertussis strain I472
BOPE001	bope.001.0048	Bordetella pertussis strain B3921
BOPE001	bope.001.0049	Bordetella pertussis strain VA-UT25Sm1
BOPE001	bope.001.0050	Bordetella pertussis strain H542
BOPE001	bope.001.0051	Bordetella pertussis strain J446
BOPE001	bope.001.0052	Bordetella pertussis strain VA-010
BOPE001	bope.001.0053	Bordetella pertussis strain B3585
BOPE001	bope.001.0054	Bordetella pertussis strain B3621
BOPE001	bope.001.0055	Bordetella pertussis strain VA-194
BOPE001	bope.001.0056	Bordetella pertussis strain I669
BOPE001	bope.001.0057	Bordetella pertussis strain I646
BOPE001	bope.001.0058	Bordetella pertussis strain VA-190
BOPE001	bope.001.0059	Bordetella pertussis strain I538
BOPE001	bope.001.0060	Bordetella pertussis strain H378
BOPE001	bope.001.0061	Bordetella pertussis strain I476
BOPE001	bope.001.0062	Bordetella pertussis strain VA-175
BOPE001	bope.001.0063	Bordetella pertussis B1917
BOPE001	bope.001.0064	Bordetella pertussis strain I498
BOPE001	bope.001.0065	Bordetella pertussis strain ATCC:BAA-1335D-5
BOPE001	bope.001.0066	Bordetella pertussis strain VA-145
BOPE001	bope.001.0067	Bordetella pertussis strain H561
BOPE001	bope.001.0068	Bordetella pertussis strain H489
BOPE001	bope.001.0069	Bordetella pertussis strain H788
BOPE001	bope.001.0070	Bordetella pertussis strain H564
BOPE001	bope.001.0071	Bordetella pertussis strain I344
BOPE001	bope.001.0072	Bordetella pertussis strain B3405
BOPE002	bope.002.0001	Bordetella petrii strain DSM 12804
BOPS001	bops.001.0001	Bordetella pseudohinzii strain HI4681
BORE001	bore.001.0001	Borrelia recurrentis A1
BOSP001	bosp.001.0001	Bordetella sp. H567
BOSP002	bosp.002.0001	Bosea sp. RAC05
BOSP002	bosp.002.0002	Bosea sp. PAMC 26642
BOTR001	botr.001.0001	Bordetella trematum strain H044680328 genome assembly, chromosome: 1
BOTU001	botu.001.0001	Borrelia turicatae 91E135
BOVA001	bova.001.0001	Borrelia valaisiana Tom4006
BOVA002	bova.002.0001	Bosea vaviloviae strain Vaf18
BRAB001	brab.001.0001	Brucella abortus bv. 6 str. 870 chromosome 1
BRAB001	brab.001.0002	Brucella abortus A13334 chromosome 1
BRAB001	brab.001.0003	Brucella abortus biovar 1 str. 9-941 chromosome I
BRAB001	brab.001.0004	Brucella abortus strain BER chromosome 1
BRAB001	brab.001.0005	Brucella abortus S19 chromosome 1
BRAB001	brab.001.0006	Brucella abortus strain 63 75 chromosome 1
BRAB001	brab.001.0007	Brucella abortus 104M chromosome 1
BRAB001	brab.001.0008	Brucella abortus strain BAB8416 chromosome 1
BRAB001	brab.001.0009	Brucella abortus strain NCTC 10505 chromosome 1 sequence
BRAB001	brab.001.0010	Brucella abortus bv. 2 str. 86/8/59 chromosome 1
BRAB001	brab.001.0011	Brucella abortus bv. 9 str. C68 chromosome 1
BRAB001	brab.001.0012	Brucella abortus strain BDW chromosome 1
BRAB001	brab.001.0013	Brucella abortus strain BFY chromosome 1
BRBR001	brbr.001.0001	Brevibacillus brevis NBRC 100599 DNA
BRCA001	brca.001.0001	Brucella canis strain 2009004498 chromosome 1
BRCA001	brca.001.0002	Brucella canis strain 2010009751 chromosome 1
BRCA001	brca.001.0003	Brucella canis strain RM6/66 chromosome 1
BRCA001	brca.001.0004	Brucella canis HSK A52141 chromosome 1
BRCA001	brca.001.0005	Brucella canis strain SVA13 chromosome 1
BRCA001	brca.001.0006	Brucella canis ATCC 23365 chromosome I
BRCE001	brce.001.0001	Brucella ceti TE28753-12 chromosome 1
BRCE001	brce.001.0002	Brucella ceti TE10759-12 chromosome 1
BRDI001	brdi.001.0001	Bradyrhizobium diazoefficiens USDA 110
BRDI001	brdi.001.0002	Bradyrhizobium diazoefficiens USDA 110 DNA
BRDI001	brdi.001.0003	Bradyrhizobium diazoefficiens DNA, strain: NK6
BRDI001	brdi.001.0004	Bradyrhizobium diazoefficiens strain USDA 122
BRFA001	brfa.001.0001	Brachybacterium faecium DSM 4810 strain 6-10
BRFL001	brfl.001.0001	[Brevibacterium] flavum ZL-1
BRFL001	brfl.001.0002	[Brevibacterium] flavum strain ATCC 15168
BRHY001	brhy.001.0001	Brachyspira hyodysenteriae WA1
BRHY001	brhy.001.0002	Brachyspira hyodysenteriae ATCC 27164
BRIC001	bric.001.0001	Bradyrhizobium icense strain LMTR 13
BRIN001	brin.001.0001	Brachyspira intermedia PWS/A
BRJA001	brja.001.0001	Bradyrhizobium japonicum strain E109
BRJA001	brja.001.0002	Bradyrhizobium japonicum USDA 6 DNA
BRJA001	brja.001.0003	Bradyrhizobium japonicum strain J5
BRLA001	brla.001.0001	Brevibacillus laterosporus LMG 15441
BRLI001	brli.001.0001	Brevibacterium linens strain SMQ-1335
BRLI001	brli.001.0002	Brevibacterium linens strain BS258
BRME001	brme.001.0001	Brucella melitensis M28 chromosome 1
BRME001	brme.001.0002	Brucella melitensis NI chromosome I
BRME001	brme.001.0003	Brucella melitensis M5-90 chromosome I
BRME001	brme.001.0004	Brucella melitensis ATCC 23457 chromosome I
BRME001	brme.001.0005	Brucella melitensis bv. 1 str. 16M chromosome 1
BRME001	brme.001.0006	Brucella melitensis strain 2008724259 chromosome 1
BRME001	brme.001.0007	Brucella melitensis strain 20236 chromosome 1
BRME001	brme.001.0008	Brucella melitensis bv. 1 str. 16M chromosome I
BRME001	brme.001.0009	Brucella melitensis biovar Abortus 2308 chromosome I, strain 2308
BRME001	brme.001.0010	Brucella melitensis bv. 3 str. Ether chromosome 1
BRMI001	brmi.001.0001	Brucella microti CCM 4915 chromosome 1
BRMU001	brmu.001.0001	Brachyspira murdochii DSM 12563
BRNA001	brna.001.0001	Brevundimonas naejangsanensis strain B1
BROL001	brol.001.0001	Bradyrhizobium oligotrophicum S58 DNA
BROV001	brov.001.0001	Brucella ovis ATCC 25840 chromosome I
BRPI001	brpi.001.0001	Brachyspira pilosicoli 95/1000
BRPI001	brpi.001.0002	Brachyspira pilosicoli B2904
BRPI001	brpi.001.0003	Brachyspira pilosicoli P43/6/78
BRPI002	brpi.002.0001	Brucella pinnipedialis strain 6/566 chromosome 1
BRPI002	brpi.002.0002	Brucella pinnipedialis B2/94 chromosome 1
BRSP001	brsp.001.0001	Bradyrhizobium sp. CCGE-LA001
BRSP001	brsp.001.0002	Bradyrhizobium sp. S23321 DNA
BRSP001	brsp.001.0003	Bradyrhizobium sp. BF49 genome assembly, chromosome: I
BRSP001	brsp.001.0004	Bradyrhizobium sp. ORS278,complete sequence
BRSP001	brsp.001.0005	Bradyrhizobium sp. BTAi1
BRSP002	brsp.002.0001	Brevundimonas sp. GW460-12-10-14-LB2
BRSP002	brsp.002.0002	Brevundimonas sp. DS20
BRSP003	brsp.003.0001	Brucella sp. 2002734562 chromosome 1
BRSU001	brsu.001.0001	Brevundimonas subvibrioides ATCC 15264
BRSU002	brsu.002.0001	Brucella suis strain ZW046 chromosome 1
BRSU002	brsu.002.0002	Brucella suis ATCC 23445 chromosome I
BRSU002	brsu.002.0003	Brucella suis 1330 chromosome I
BRSU002	brsu.002.0004	Brucella suis bv. 2 strain Bs396CITA chromosome I
BRSU002	brsu.002.0005	Brucella suis bv. 2 strain Bs143CITA chromosome I
BRSU002	brsu.002.0006	Brucella suis strain Human/AR/US/1981 chromosome I
BRSU002	brsu.002.0007	Brucella suis strain 2004000578 chromosome 1
BRSU002	brsu.002.0008	Brucella suis 1330 chromosome I
BRSU002	brsu.002.0009	Brucella suis bv. 1 str. S2 chromosome I
BRSU002	brsu.002.0010	Brucella suis strain BSP chromosome 1
BRSU002	brsu.002.0011	Brucella suis bv. 2 strain PT09172 chromosome I
BRSU002	brsu.002.0012	Brucella suis bv. 2 strain PT09143 chromosome I
BRSU002	brsu.002.0013	Brucella suis bv. 2 strain Bs364CITA chromosome I
BRSU002	brsu.002.0014	Brucella suis strain 513UK chromosome 1
BRSU002	brsu.002.0015	Brucella suis bv. 3 str. 686 chromosome 1
BRSU002	brsu.002.0016	Brucella suis strain ZW043 chromosome 1
BRSU002	brsu.002.0017	Brucella suis VBI22 chromosome I
BUAM001	buam.001.0001	Burkholderia ambifaria MC40-6 chromosome 1
BUAM001	buam.001.0002	Burkholderia ambifaria AMMD chromosome 1
BUAM001	buam.001.0003	Burkholderia ambifaria AMMD chromosome 1
BUAP001	buap.001.0001	Buchnera aphidicola str. W106 (Myzus persicae)
BUAP001	buap.001.0002	Buchnera aphidicola (Cinara confinis) strain BCiconfinis genome assembly, chromosome: 1
BUAP001	buap.001.0003	Buchnera aphidicola (Schlechtendalia chinensis) strain SC
BUAP001	buap.001.0004	Buchnera aphidicola str. JF98 (Acyrthosiphon pisum)
BUAP001	buap.001.0005	Buchnera aphidicola str. TLW03 (Acyrthosiphon pisum)
BUAP001	buap.001.0006	Buchnera aphidicola str. 5A (Acyrthosiphon pisum)
BUAP001	buap.001.0007	Buchnera aphidicola str. JF99 (Acyrthosiphon pisum)
BUAP001	buap.001.0008	Buchnera aphidicola str. Tuc7 (Acyrthosiphon pisum)
BUAP001	buap.001.0009	Buchnera aphidicola BCc
BUAP001	buap.001.0010	Buchnera aphidicola str. USDA (Myzus persicae)
BUAP001	buap.001.0011	Buchnera aphidicola str. Ua (Uroleucon ambrosiae)
BUAP001	buap.001.0012	Buchnera aphidicola (Cinara pseudotaxifoliae) strain BCipseudotaxifoliae genome assembly, chromosome: 1
BUAP001	buap.001.0013	Buchnera aphidicola (Diuraphis noxia)
BUAP001	buap.001.0014	Buchnera aphidicola (Cinara tujafilina)
BUAP001	buap.001.0015	Buchnera aphidicola str. APS (Acyrthosiphon pisum) genomic DNA
BUAP001	buap.001.0016	Buchnera aphidicola str. Sg (Schizaphis graminum)
BUAP001	buap.001.0017	Buchnera aphidicola str. Ak (Acyrthosiphon kondoi)
BUAP001	buap.001.0018	Buchnera aphidicola (Aphis glycines) strain BAg
BUAP001	buap.001.0019	Buchnera aphidicola str. Bp (Baizongia pistaciae)
BUAP001	buap.001.0020	Buchnera aphidicola (Tuberolachnus salignus) strain BTs genome assembly, chromosome: 1
BUAP001	buap.001.0021	Buchnera aphidicola str. G002 (Myzus persicae)
BUAP001	buap.001.0022	Buchnera aphidicola str. LL01 (Acyrthosiphon pisum)
BUAP001	buap.001.0023	Buchnera aphidicola strain BCifornacula genome assembly, chromosome: 1
BUAP001	buap.001.0024	Buchnera aphidicola str. F009 (Myzus persicae)
BUBA001	buba.001.0001	Burkholderiales bacterium GJ-E10 DNA
BUBA001	buba.001.0002	Burkholderiales bacterium YL45
BUCA001	buca.001.0001	Burkholderia caribensis MBA4 chromosome 1
BUCA001	buca.001.0002	Burkholderia caribensis strain MWAP64 chromosome 1
BUCE001	buce.001.0001	Burkholderia cenocepacia strain DWS 37E-2 chromosome 1
BUCE001	buce.001.0002	Burkholderia cenocepacia strain ST32 chromosome 1
BUCE001	buce.001.0003	Burkholderia cenocepacia HI2424 chromosome 1
BUCE001	buce.001.0004	Burkholderia cenocepacia J2315 chromosome 1
BUCE001	buce.001.0005	Burkholderia cenocepacia strain MSMB384WGS chromosome 1
BUCE001	buce.001.0006	Burkholderia cenocepacia strain 842 chromosome 1
BUCE001	buce.001.0007	Burkholderia cenocepacia strain FL-5-3-30-S1-D7 chromosome 1
BUCE001	buce.001.0008	Burkholderia cenocepacia strain 895 chromosome 1
BUCE001	buce.001.0009	Burkholderia cenocepacia strain DDS 22E-1 chromosome 1
BUCE001	buce.001.0010	Burkholderia cenocepacia H111 chromosome 1
BUCE001	buce.001.0011	Burkholderia cenocepacia AU 1054 chromosome 1
BUCE001	buce.001.0012	Burkholderia cenocepacia MC0-3 chromosome 1
BUCE002	buce.002.0001	Burkholderia cepacia strain INT3-BP177 chromosome 1
BUCE002	buce.002.0002	Burkholderia cepacia strain LO6
BUCE002	buce.002.0003	Burkholderia cepacia GG4 chromosome 1
BUCE002	buce.002.0004	Burkholderia cepacia JBK9 chromosome 1
BUCE002	buce.002.0005	Burkholderia cepacia strain DDS 7H-2 chromosome 1
BUCE002	buce.002.0006	Burkholderia cepacia ATCC 25416 chromosome 1
BUCE002	buce.002.0007	Burkholderia cepacia strain MSMB1184WGS chromosome 1
BUCO001	buco.001.0001	Burkholderia contaminans strain MS14 chromosome 1
BUDI001	budi.001.0001	Burkholderia diffusa strain RF2-non-BP9 chromosome 1
BUDO001	budo.001.0001	Burkholderia dolosa AU0158 chromosome 1
BUFU001	bufu.001.0001	Burkholderia fungorum strain ATCC BAA-463 chromosome 1
BUGL001	bugl.001.0001	Burkholderia gladioli BSR3 chromosome 1
BUGL001	bugl.001.0002	Burkholderia gladioli strain ATCC 10248 chromosome 1
BUGL002	bugl.002.0001	Burkholderia glumae PG1 chromosome 1
BUGL002	bugl.002.0002	Burkholderia glumae LMG 2196 = ATCC 33617 chromosome I
BUGL002	bugl.002.0003	Burkholderia glumae BGR1 chromosome 1
BUHU001	buhu.001.0001	Butyrivibrio hungatei strain MB2003 chromosome I
BULA001	bula.001.0001	Burkholderia lata strain FL-7-5-30-S1-D0 chromosome 1
BULA002	bula.002.0001	Burkholderia latens strain AU17928 chromosome 1
BUMA001	buma.001.0001	Burkholderia mallei NCTC 10247 chromosome 1
BUMA001	buma.001.0002	Burkholderia mallei NCTC 10229 chromosome I
BUMA001	buma.001.0003	Burkholderia mallei strain 2002734306 chromosome I
BUMA001	buma.001.0004	Burkholderia mallei strain 2002734299 chromosome 1
BUMA001	buma.001.0005	Burkholderia mallei strain 2002721276 chromosome 1
BUMA001	buma.001.0006	Burkholderia mallei ATCC 23344 chromosome 1
BUMA001	buma.001.0007	Burkholderia mallei strain 23344 chromosome 1
BUMA001	buma.001.0008	Burkholderia mallei strain BMQ chromosome 1
BUMA001	buma.001.0009	Burkholderia mallei NCTC 10247 chromosome I
BUMA001	buma.001.0010	Burkholderia mallei strain 6 chromosome 1
BUMA001	buma.001.0011	Burkholderia mallei strain FMH 23344 chromosome 1
BUMA001	buma.001.0012	Burkholderia mallei SAVP1 chromosome I
BUMA001	buma.001.0013	Burkholderia mallei strain India86-567-2 chromosome I
BUMA001	buma.001.0014	Burkholderia mallei strain 2000031063 chromosome 1
BUMA001	buma.001.0015	Burkholderia mallei strain Bahrain1 chromosome 1
BUMA001	buma.001.0016	Burkholderia mallei strain 11 chromosome I
BUME001	bume.001.0001	Burkholderia metallica strain FL-6-5-30-S1-D7 chromosome 1
BUMU001	bumu.001.0001	Burkholderia multivorans strain AU1185 chromosome 1
BUMU001	bumu.001.0002	Burkholderia multivorans ATCC 17616 DNA, chromosome 1
BUMU001	bumu.001.0003	Burkholderia multivorans strain MSMB1640WGS chromosome 1
BUMU001	bumu.001.0004	Burkholderia multivorans strain DDS 15A-1 chromosome 1
BUMU001	bumu.001.0005	Burkholderia multivorans ATCC 17616 chromosome 1
BUMU001	bumu.001.0006	Burkholderia multivorans ATCC BAA-247 chromosome 1
BUOK001	buok.001.0001	Burkholderia oklahomensis C6786 chromosome I
BUOK001	buok.001.0002	Burkholderia oklahomensis strain EO147 chromosome 1
BUPH001	buph.001.0001	Burkholderia phenoliruptrix BR3459a chromosome 1
BUPH002	buph.002.0001	Burkholderia phymatum STM815 chromosome 1
BUPH003	buph.003.0001	Burkholderia phytofirmans PsJN chromosome 1
BUPL001	bupl.001.0001	Burkholderia plantarii strain ATCC 43733 chromosome 1
BUPR001	bupr.001.0001	Butyrivibrio proteoclasticus B316 chromosome 1
BUPS001	bups.001.0001	Burkholderia pseudomallei MSHR511 chromosome 1
BUPS001	bups.001.0002	Burkholderia pseudomallei MSHR146 chromosome 1
BUPS001	bups.001.0003	Burkholderia pseudomallei 1106a chromosome I
BUPS001	bups.001.0004	Burkholderia pseudomallei strain vgh16R chromosome 1
BUPS001	bups.001.0005	Burkholderia pseudomallei MSHR5848 chromosome 1
BUPS001	bups.001.0006	Burkholderia pseudomallei BPC006 chromosome I
BUPS001	bups.001.0007	Burkholderia pseudomallei strain vgh07 chromosome 1
BUPS001	bups.001.0008	Burkholderia pseudomallei 7894 chromosome I
BUPS001	bups.001.0009	Burkholderia pseudomallei strain vgh16W chromosome 1
BUPS001	bups.001.0010	Burkholderia pseudomallei B03 chromosome 1
BUPS001	bups.001.0011	Burkholderia pseudomallei K42 chromosome 1
BUPS001	bups.001.0012	Burkholderia pseudomallei 576 chromosome 1
BUPS001	bups.001.0013	Burkholderia pseudomallei NAU35A-3 chromosome 1
BUPS001	bups.001.0014	Burkholderia pseudomallei MSHR62 chromosome 1
BUPS001	bups.001.0015	Burkholderia pseudomallei strain 1106a chromosome 1
BUPS001	bups.001.0016	Burkholderia pseudomallei strain K96243, chromosome 1
BUPS001	bups.001.0017	Burkholderia pseudomallei NCTC 13178 chromosome 1
BUPS001	bups.001.0018	Burkholderia pseudomallei TSV 48 chromosome 1
BUPS001	bups.001.0019	Burkholderia pseudomallei strain VB976100 chromosome 1
BUPS001	bups.001.0021	Burkholderia pseudomallei Pasteur 52237 chromosome 1
BUPS001	bups.001.0022	Burkholderia pseudomallei strain BGR chromosome 1
BUPS001	bups.001.0023	Burkholderia pseudomallei MSHR5855 chromosome 1
BUPS001	bups.001.0024	Burkholderia pseudomallei A79A chromosome 1
BUPS001	bups.001.0025	Burkholderia pseudomallei strain MSHR1655 chromosome 1
BUPS001	bups.001.0026	Burkholderia pseudomallei 1710b chromosome I
BUPS001	bups.001.0027	Burkholderia pseudomallei NAU20B-16 chromosome 1
BUPS001	bups.001.0028	Burkholderia pseudomallei strain PHLS 112 chromosome I
BUPS001	bups.001.0030	Burkholderia pseudomallei 668 chromosome I
BUPS001	bups.001.0031	Burkholderia pseudomallei strain Mahidol-1106a chromosome 1
BUPS001	bups.001.0032	Burkholderia pseudomallei MSHR2543 chromosome I
BUPS001	bups.001.0033	Burkholderia pseudomallei strain M1 chromosome 1
BUPS001	bups.001.0034	Burkholderia pseudomallei MSHR840 chromosome I
BUPS001	bups.001.0035	Burkholderia pseudomallei strain BSR chromosome 1
BUPS001	bups.001.0036	Burkholderia pseudomallei strain 982 chromosome 1
BUPS001	bups.001.0037	Burkholderia pseudomallei HBPUB10303a chromosome 1
BUPS001	bups.001.0038	Burkholderia pseudomallei strain Burk178-Type2 chromosome 1
BUPS001	bups.001.0039	Burkholderia pseudomallei PB08298010 chromosome I
BUPS001	bups.001.0040	Burkholderia pseudomallei 406e chromosome 1
BUPS001	bups.001.0042	Burkholderia pseudomallei NCTC 13179 chromosome 1
BUPS001	bups.001.0043	Burkholderia pseudomallei strain Bp1651 chromosome 1
BUPS001	bups.001.0044	Burkholderia pseudomallei MSHR520 chromosome 1
BUPS001	bups.001.0045	Burkholderia pseudomallei 1026b chromosome 1
BUPS001	bups.001.0046	Burkholderia pseudomallei MSHR491 chromosome I
BUPS001	bups.001.0047	Burkholderia pseudomallei strain Burk178-Type1 chromosome 1
BUPS001	bups.001.0048	Burkholderia pseudomallei K96243 chromosome I
BUPS001	bups.001.0049	Burkholderia pseudomallei 1026b chromosome 1
BUPS001	bups.001.0050	Burkholderia pseudomallei strain MSHR668 chromosome I
BUPS001	bups.001.0051	Burkholderia pseudomallei strain MS chromosome 1
BUPS001	bups.001.0052	Burkholderia pseudomallei strain BDP chromosome 1
BUPS001	bups.001.0053	Burkholderia pseudomallei HBPUB10134a chromosome 1
BUPS002	bups.002.0001	Burkholderia pseudomultivorans strain SUB-INT23-BP2 chromosome 1
BUPY001	bupy.001.0001	Burkholderia pyrrocinia strain DSM 10685 chromosome 1
BURH001	burh.001.0001	Burkholderia rhizoxinica HKI 454
BUSE001	buse.001.0001	Burkholderia seminalis strain FL-5-4-10-S1-D7 chromosome 1
BUSP001	busp.001.0001	Burkholderia sp. PAMC 28687 strain PAMC28687 chromosome 1
BUSP001	busp.001.0002	Burkholderia sp. CCGE1003 chromosome 1
BUSP001	busp.001.0004	Burkholderia sp. 2002721687 chromosome I
BUSP001	busp.001.0006	Burkholderia sp. PAMC 26561 chromosome 1
BUSP001	busp.001.0007	Burkholderia sp. KJ006 chromosome 1
BUSP001	busp.001.0008	Burkholderia sp. YI23 chromosome 1
BUSP001	busp.001.0009	Burkholderia sp. Bp5365 strain MSMB43 chromosome 1
BUSP001	busp.001.0010	Burkholderia sp. CCGE1001 chromosome 1
BUSP001	busp.001.0011	Burkholderia sp. CCGE1002 chromosome 1
BUSP001	busp.001.0013	Burkholderia sp. OLGA172 chromosome 1
BUSP001	busp.001.0014	Burkholderia sp. Bp7605 strain MSMB0175 chromosome 1
BUSP001	busp.001.0015	Burkholderia sp. RPE64 DNA, chromosome 1
BUSP001	busp.001.0016	Burkholderia sp. TSV202 chromosome 1
BUST001	bust.001.0001	Burkholderia stabilis strain ATCC BAA-67 chromosome 1
BUST002	bust.002.0001	Burkholderia stagnalis strain MSMB735WGS chromosome 1
BUTE001	bute.001.0001	Burkholderia territorii strain RF8-non-BP5 chromosome 1
BUTH001	buth.001.0001	Burkholderia thailandensis strain 2003015869 chromosome 1
BUTH001	buth.001.0002	Burkholderia thailandensis strain MSMB59 chromosome 1
BUTH001	buth.001.0003	Burkholderia thailandensis 34 chromosome 1
BUTH001	buth.001.0004	Burkholderia thailandensis strain 2002721121 chromosome 1
BUTH001	buth.001.0005	Burkholderia thailandensis MSMB59 chromosome 1
BUTH001	buth.001.0006	Burkholderia thailandensis USAMRU Malaysia #20 chromosome 1
BUTH001	buth.001.0007	Burkholderia thailandensis strain 2003015869 chromosome 1
BUTH001	buth.001.0008	Burkholderia thailandensis 2002721643 chromosome I
BUTH001	buth.001.0009	Burkholderia thailandensis E254 chromosome 1
BUTH001	buth.001.0010	Burkholderia thailandensis 2002721723 chromosome 1
BUTH001	buth.001.0011	Burkholderia thailandensis MSMB121 chromosome 1
BUTH001	buth.001.0012	Burkholderia thailandensis strain 2002721643 chromosome 1
BUTH001	buth.001.0013	Burkholderia thailandensis E264 chromosome I
BUTH001	buth.001.0014	Burkholderia thailandensis E444 chromosome 1
BUTH001	buth.001.0015	Burkholderia thailandensis H0587 chromosome 1
BUUB001	buub.001.0001	Burkholderia ubonensis MSMB22 chromosome I
BUUB001	buub.001.0002	Burkholderia ubonensis strain MSMB2035 chromosome 1
BUUB001	buub.001.0003	Burkholderia ubonensis strain MSMB0783 chromosome 1
BUUB001	buub.001.0004	Burkholderia ubonensis strain MSMB1471WGS chromosome 1
BUUB001	buub.001.0005	Burkholderia ubonensis strain RF23-BP41 chromosome 1
BUUB001	buub.001.0006	Burkholderia ubonensis strain MSMB1189WGS chromosome 1
BUVI001	buvi.001.0001	Burkholderia vietnamiensis LMG 10929 chromosome I
BUVI001	buvi.001.0002	Burkholderia vietnamiensis G4 chromosome 1
BUVI001	buvi.001.0003	Burkholderia vietnamiensis strain FL-2-3-30-S1-D0 chromosome 1
BUVI001	buvi.001.0004	Burkholderia vietnamiensis strain AU1233 chromosome 1
BUVI001	buvi.001.0005	Burkholderia vietnamiensis strain MSMB608WGS chromosome 1
BUVI001	buvi.001.0006	Burkholderia vietnamiensis strain HI2297 chromosome 1
BUXE001	buxe.001.0001	Burkholderia xenovorans LB400 chromosome 1
BUXE001	buxe.001.0002	Burkholderia xenovorans LB400 chromosome 1
CAAB001	caab.001.0001	Caldithrix abyssi DSM 13497
CAAC001	caac.001.0001	Candidatus Caedibacter acanthamoebae
CAAC002	caac.002.0001	Catenulispora acidiphila DSM 44928
CAAE001	caae.001.0001	Caldilinea aerophila DSM 14535 = NBRC 104270 DNA
CABA001	caba.001.0001	Caulobacteraceae bacterium OTSz_A_272
CABE001	cabe.001.0001	Caldicellulosiruptor bescii DSM 6725
CACA001	caca.001.0001	Capnocytophaga canimorsus Cc5
CACO001	caco.001.0001	Campylobacter coli 15-537360
CACO001	caco.001.0002	Campylobacter coli strain BFR-CA-9557 genome
CACO001	caco.001.0003	Campylobacter coli strain YF2105
CACO001	caco.001.0004	Campylobacter coli RM4661
CACO001	caco.001.0005	Campylobacter coli CVM N29710
CACO001	caco.001.0006	Campylobacter coli strain FB1
CACO001	caco.001.0007	Campylobacter coli strain OR12
CACO001	caco.001.0008	Campylobacter coli strain BP3183
CACO001	caco.001.0009	Campylobacter coli strain HC2-48
CACO001	caco.001.0010	Campylobacter coli strain WA333
CACO001	caco.001.0011	Campylobacter coli RM5611
CACO001	caco.001.0012	Campylobacter coli strain BG2108
CACO001	caco.001.0013	Campylobacter coli strain YH502
CACO001	caco.001.0014	Campylobacter coli RM1875
CACO001	caco.001.0015	Campylobacter coli strain 14983A
CACO001	caco.001.0016	Campylobacter coli strain MG1116
CACO001	caco.001.0017	Campylobacter coli strain ZV1224
CACO001	caco.001.0018	Campylobacter coli strain YH501
CACO002	caco.002.0001	Campylobacter concisus 13826
CACO002	caco.002.0002	Campylobacter concisus strain ATCC 33237
CACR001	cacr.001.0001	Caulobacter crescentus CB15
CACR001	cacr.001.0002	Caulobacter crescentus NA1000
CACU001	cacu.001.0001	Campylobacter curvus 525.92
CADE001	cade.001.0001	Castellaniella defragrans 65Phen
CADI001	cadi.001.0001	Candidate division WWE3 bacterium RAAC2_WWE3_1
CADI001	cadi.001.0002	Candidate division SR1 bacterium RAAC1_SR1_1
CADI001	cadi.001.0003	Candidate division SR1 bacterium Aalborg_AAW-1
CADI001	cadi.001.0004	Candidate division TM6 bacterium GW2011_GWF2_28_16
CAEN001	caen.001.0001	Cardinium endosymbiont cEper1 of Encarsia pergandiella
CAEX001	caex.001.0001	Caldisericum exile AZM16c01 DNA
CAFE001	cafe.001.0001	Campylobacter fetus subsp. testudinum 03-427
CAFE001	cafe.001.0002	Campylobacter fetus subsp. venerealis cfvi03/293
CAFE001	cafe.001.0003	Campylobacter fetus subsp. venerealis strain 01/165
CAFE001	cafe.001.0004	Campylobacter fetus subsp. fetus 04/554
CAFE001	cafe.001.0005	Campylobacter fetus subsp. testudinum strain pet-3
CAFE001	cafe.001.0006	Campylobacter fetus subsp. venerealis 97/608
CAFE001	cafe.001.0007	Campylobacter fetus subsp. testudinum Sp3
CAFE001	cafe.001.0008	Campylobacter fetus subsp. fetus 82-40
CAGR001	cagr.001.0001	Campylobacter gracilis strain ATCC 33236
CAHA001	caha.001.0001	Capnocytophaga haemolytica strain CCUG 32990
CAHE001	cahe.001.0001	Caulobacter henricii strain CB4
CAHO001	caho.001.0001	Campylobacter hominis ATCC BAA-381
CAHY001	cahy.001.0001	Caldicellulosiruptor hydrothermalis 108
CAHY002	cahy.002.0001	Campylobacter hyointestinalis subsp. hyointestinalis LMG 9260
CAHY002	cahy.002.0002	Campylobacter hyointestinalis subsp. lawsonii strain LMG 15993
CAHY003	cahy.003.0001	Carboxydothermus hydrogenoformans Z-2901
CAIG001	caig.001.0001	Campylobacter iguaniorum strain 2463D
CAIG001	caig.001.0002	Campylobacter iguaniorum strain 1485E
CAIG001	caig.001.0003	Campylobacter iguaniorum strain RM11343
CAIN001	cain.001.0001	Campylobacter insulaenigrae NCTC 12927
CAIN002	cain.002.0001	Carnobacterium inhibens subsp. gilichinskyi strain WN1359
CAJE001	caje.001.0001	Campylobacter jejuni subsp. jejuni 81116
CAJE001	caje.001.0002	Campylobacter jejuni subsp. jejuni NCTC 11168-mfK12E5
CAJE001	caje.001.0003	Campylobacter jejuni subsp. jejuni strain MTVDSCj07
CAJE001	caje.001.0004	Campylobacter jejuni strain CJ677CC525
CAJE001	caje.001.0005	Campylobacter jejuni subsp. jejuni strain 00-1597
CAJE001	caje.001.0006	Campylobacter jejuni subsp. jejuni R14
CAJE001	caje.001.0007	Campylobacter jejuni 4031 genome sequence
CAJE001	caje.001.0008	Campylobacter jejuni subsp. jejuni strain 14980A
CAJE001	caje.001.0009	Campylobacter jejuni strain CJ677CC041
CAJE001	caje.001.0010	Campylobacter jejuni subsp. jejuni M1
CAJE001	caje.001.0011	Campylobacter jejuni strain CJ677CC100
CAJE001	caje.001.0012	Campylobacter jejuni subsp. jejuni PT14
CAJE001	caje.001.0013	Campylobacter jejuni strain CJ677CC531
CAJE001	caje.001.0014	Campylobacter jejuni strain OD267
CAJE001	caje.001.0015	Campylobacter jejuni strain CJ677CC524
CAJE001	caje.001.0016	Campylobacter jejuni strain WP2202
CAJE001	caje.001.0017	Campylobacter jejuni RM1221
CAJE001	caje.001.0018	Campylobacter jejuni strain CJ677CC540
CAJE001	caje.001.0019	Campylobacter jejuni 32488
CAJE001	caje.001.0020	Campylobacter jejuni strain CJ677CC013
CAJE001	caje.001.0021	Campylobacter jejuni strain CJ677CC008
CAJE001	caje.001.0022	Campylobacter jejuni strain CJ677CC052
CAJE001	caje.001.0023	Campylobacter jejuni subsp. jejuni strain 00-0949
CAJE001	caje.001.0024	Campylobacter jejuni subsp. jejuni NCTC 11168-GSv
CAJE001	caje.001.0025	Campylobacter jejuni strain RM1285
CAJE001	caje.001.0026	Campylobacter jejuni strain CJ677CC024
CAJE001	caje.001.0027	Campylobacter jejuni subsp. jejuni strain MTVDSCj20
CAJE001	caje.001.0028	Campylobacter jejuni subsp. jejuni ICDCCJ07001
CAJE001	caje.001.0029	Campylobacter jejuni strain CJ677CC092
CAJE001	caje.001.0030	Campylobacter jejuni strain CJ677CC002
CAJE001	caje.001.0031	Campylobacter jejuni strain CJ677CC532
CAJE001	caje.001.0032	Campylobacter jejuni strain CJ677CC529
CAJE001	caje.001.0033	Campylobacter jejuni strain CJ677CC523
CAJE001	caje.001.0034	Campylobacter jejuni strain CJ677CC039
CAJE001	caje.001.0035	Campylobacter jejuni strain CJ677CC034
CAJE001	caje.001.0036	Campylobacter jejuni strain CJ677CC535
CAJE001	caje.001.0037	Campylobacter jejuni strain CJ677CC026
CAJE001	caje.001.0038	Campylobacter jejuni subsp. jejuni NCTC 11168
CAJE001	caje.001.0039	Campylobacter jejuni subsp. jejuni strain YH001
CAJE001	caje.001.0040	Campylobacter jejuni strain CJ677CC521
CAJE001	caje.001.0041	Campylobacter jejuni subsp. doylei 269.97
CAJE001	caje.001.0042	Campylobacter jejuni strain CJ677CC537
CAJE001	caje.001.0043	Campylobacter jejuni strain CJ677CC036
CAJE001	caje.001.0044	Campylobacter jejuni subsp. jejuni M129
CAJE001	caje.001.0045	Campylobacter jejuni subsp. jejuni NCTC 11168-K12E5
CAJE001	caje.001.0046	Campylobacter jejuni strain CJ677CC527
CAJE001	caje.001.0047	Campylobacter jejuni subsp. jejuni NCTC 11168-Kf1
CAJE001	caje.001.0048	Campylobacter jejuni subsp. jejuni NCTC 11168-mcK12E5
CAJE001	caje.001.0049	Campylobacter jejuni subsp. jejuni IA3902
CAJE001	caje.001.0050	Campylobacter jejuni strain YQ2210
CAJE001	caje.001.0051	Campylobacter jejuni subsp. jejuni 00-2425
CAJE001	caje.001.0052	Campylobacter jejuni subsp. jejuni strain MTVDSCj13
CAJE001	caje.001.0053	Campylobacter jejuni subsp. jejuni strain RM3197
CAJE001	caje.001.0054	Campylobacter jejuni strain CJ677CC522
CAJE001	caje.001.0055	Campylobacter jejuni subsp. jejuni S3
CAJE001	caje.001.0056	Campylobacter jejuni subsp. jejuni str. RM3420
CAJE001	caje.001.0057	Campylobacter jejuni strain CJ677CC095
CAJE001	caje.001.0058	Campylobacter jejuni subsp. jejuni strain 01-1512
CAJE001	caje.001.0059	Campylobacter jejuni strain CJ677CC086
CAJE001	caje.001.0060	Campylobacter jejuni strain CJ677CC073
CAJE001	caje.001.0061	Campylobacter jejuni strain CJ677CC528
CAJE001	caje.001.0062	Campylobacter jejuni subsp. jejuni D42a
CAJE001	caje.001.0063	Campylobacter jejuni genome assembly NCTC11351, chromosome : 1
CAJE001	caje.001.0064	Campylobacter jejuni strain CJ677CC059
CAJE001	caje.001.0065	Campylobacter jejuni strain CJ677CC078
CAJE001	caje.001.0066	Campylobacter jejuni subsp. jejuni strain RM1285
CAJE001	caje.001.0067	Campylobacter jejuni subsp. jejuni 00-2426
CAJE001	caje.001.0068	Campylobacter jejuni strain TS1218
CAJE001	caje.001.0069	Campylobacter jejuni strain CJ677CC061
CAJE001	caje.001.0070	Campylobacter jejuni strain CJ677CC085
CAJE001	caje.001.0071	Campylobacter jejuni strain CJ677CC094
CAJE001	caje.001.0072	Campylobacter jejuni strain CJ677CC014
CAJE001	caje.001.0073	Campylobacter jejuni subsp. jejuni NCTC 11168-BN148
CAJE001	caje.001.0074	Campylobacter jejuni subsp. jejuni F38011
CAJE001	caje.001.0075	Campylobacter jejuni strain CJ677CC047
CAJE001	caje.001.0076	Campylobacter jejuni strain CJ677CC534
CAJE001	caje.001.0077	Campylobacter jejuni strain CJ677CC033
CAJE001	caje.001.0078	Campylobacter jejuni strain CJ677CC539
CAJE001	caje.001.0079	Campylobacter jejuni strain CJ677CC012
CAJE001	caje.001.0080	Campylobacter jejuni strain CJ677CC542
CAJE001	caje.001.0081	Campylobacter jejuni strain CJ677CC064
CAJE001	caje.001.0082	Campylobacter jejuni strain CJ677CC536
CAJE001	caje.001.0083	Campylobacter jejuni subsp. jejuni strain 00-6200
CAJE001	caje.001.0084	Campylobacter jejuni subsp. jejuni strain RM3196
CAJE001	caje.001.0085	Campylobacter jejuni strain CJ677CC010
CAJE001	caje.001.0086	Campylobacter jejuni strain CJ677CC016
CAJE001	caje.001.0087	Campylobacter jejuni subsp. jejuni strain MTVDSCj16
CAJE001	caje.001.0088	Campylobacter jejuni strain CJ677CC040
CAJE001	caje.001.0089	Campylobacter jejuni strain CJ677CC520
CAJE001	caje.001.0090	Campylobacter jejuni strain CJ677CC538
CAJE001	caje.001.0091	Campylobacter jejuni subsp. jejuni CG8421
CAJE001	caje.001.0092	Campylobacter jejuni strain IF1100
CAJE001	caje.001.0093	Campylobacter jejuni strain RM3194
CAJE001	caje.001.0094	Campylobacter jejuni strain CJ677CC526
CAJE001	caje.001.0095	Campylobacter jejuni strain CJM1cam
CAJE001	caje.001.0096	Campylobacter jejuni strain CJ677CC533
CAJE001	caje.001.0097	Campylobacter jejuni strain CJ677CC541
CAJE001	caje.001.0098	Campylobacter jejuni subsp. jejuni 81-176
CAJE001	caje.001.0099	Campylobacter jejuni strain FJ3124
CAJE001	caje.001.0100	Campylobacter jejuni strain CJ677CC530
CAJE001	caje.001.0101	Campylobacter jejuni strain CJ677CC058
CAJE001	caje.001.0102	Campylobacter jejuni strain CJ677CC032
CAJE001	caje.001.0103	Campylobacter jejuni strain CJ677CC519
CAJE001	caje.001.0104	Campylobacter jejuni subsp. jejuni 00-2538
CAJE001	caje.001.0105	Campylobacter jejuni subsp. jejuni strain 35925
CAJE001	caje.001.0106	Campylobacter jejuni strain CJ677CC062
CAJE001	caje.001.0107	Campylobacter jejuni subsp. jejuni 00-2544
CAJE001	caje.001.0108	Campylobacter jejuni strain ZP3204
CAKR001	cakr.001.0001	Caldicellulosiruptor kristjanssonii I77R1B
CAKR002	cakr.002.0001	Caldicellulosiruptor kronotskyensis 2002
CALA001	cala.001.0001	Caldicellulosiruptor lactoaceticus 6A
CALA002	cala.002.0001	Campylobacter lari NCTC 11845
CALA002	cala.002.0002	Campylobacter lari RM16712
CALA002	cala.002.0003	Campylobacter lari CCUG 22395
CALA002	cala.002.0004	Campylobacter lari RM16701
CALA002	cala.002.0005	Campylobacter lari strain Slaughter Beach
CALA002	cala.002.0006	Campylobacter lari subsp. concheus LMG 11760
CALA002	cala.002.0007	Campylobacter lari RM2100
CAMA001	cama.001.0001	Carnobacterium maltaromaticum LMA28
CANI001	cani.001.0001	Calditerrivibrio nitroreducens DSM 19672
CAOB001	caob.001.0001	Caldicellulosiruptor obsidiansis OB47
CAOC001	caoc.001.0001	Capnocytophaga ochracea DSM 7271
CAOW001	caow.001.0001	Caldicellulosiruptor owensensis OL
CAPE001	cape.001.0001	Campylobacter peloridis LMG 23910
CARU001	caru.001.0001	Candidatus Carsonella ruddii strain YCCR
CARU001	caru.001.0002	Candidatus Carsonella ruddii HC isolate Thao2000
CARU001	caru.001.0003	Candidatus Carsonella ruddii CS isolate Thao2000
CARU001	caru.001.0004	Candidatus Carsonella ruddii CE isolate Thao2000
CARU001	caru.001.0005	Candidatus Carsonella ruddii PV DNA
CARU001	caru.001.0006	Candidatus Carsonella ruddii HT isolate Thao2000
CARU001	caru.001.0007	Candidatus Carsonella ruddii PC isolate NHV
CARU001	caru.001.0008	Candidatus Carsonella ruddii DC
CASA001	casa.001.0001	Caldicellulosiruptor saccharolyticus DSM 8903
CASE001	case.001.0001	Caulobacter segnis ATCC 21756
CASP001	casp.001.0001	Calothrix sp. PCC 7507
CASP001	casp.001.0002	Calothrix sp. 336/3
CASP001	casp.001.0003	Calothrix sp. PCC 6303
CASP002	casp.002.0001	Campylobacter sp. RM16704
CASP003	casp.003.0001	Capnocytophaga sp. oral taxon 323 strain F0383
CASP004	casp.004.0001	Carnobacterium sp. 17-4
CASP004	casp.004.0002	Carnobacterium sp. CP1
CASP005	casp.005.0001	Caulobacter sp. K31
CASU001	casu.001.0001	Campylobacter subantarcticus LMG 24377
CASU001	casu.001.0002	Campylobacter subantarcticus LMG 24374
CATH001	cath.001.0001	Caldimicrobium thiodismutans DNA
CAUR001	caur.001.0001	Campylobacter ureolyticus RIGS 9880
CAVO001	cavo.001.0001	Campylobacter volucris LMG 24379
CEAL001	ceal.001.0001	Cellulophaga algicola DSM 14237
CEBA001	ceba.001.0001	Cellulophaga baltica NN016038
CEBA001	ceba.001.0002	Cellulophaga baltica 18
CEFI001	cefi.001.0001	Cellulomonas fimi ATCC 484
CEFL001	cefl.001.0001	Cellulomonas flavigena DSM 20109
CEGI001	cegi.001.0001	[Cellvibrio] gilvus ATCC 13127
CEIN001	cein.001.0001	Celeribacter indicus strain P73
CEJA001	ceja.001.0001	Cellvibrio japonicus Ueda107
CELY001	cely.001.0001	Cellulophaga lytica strain HI1
CELY001	cely.001.0002	Cellulophaga lytica DSM 7489
CELY001	cely.001.0003	Cellulophaga lytica strain DAU203
CEMA001	cema.001.0001	Celeribacter marinus strain IMCC 12053
CENE001	cene.001.0001	Cedecea neteri strain SSMD04
CENE001	cene.001.0002	Cedecea neteri strain ND14b
CENE001	cene.001.0003	Cedecea neteri strain ND14a
CENE001	cene.001.0004	Cedecea neteri strain ND02
CENE001	cene.001.0005	Cedecea neteri strain M006
CHAB001	chab.001.0001	Chlamydophila abortus strain 1H genome assembly, chromosome: 1
CHAB001	chab.001.0002	Chlamydophila abortus genome assembly CAAB7, chromosome : 1
CHAB001	chab.001.0003	Chlamydophila abortus strain S26/3
CHAB001	chab.001.0004	Chlamydophila abortus strain AB7 genome assembly, chromosome: 1
CHAG001	chag.001.0001	Chloroflexus aggregans DSM 9485
CHAU001	chau.001.0001	Chloroflexus aurantiacus J-10-fl
CHAV001	chav.001.0001	Chlamydia avium 10DC88
CHCA001	chca.001.0001	Chlamydophila caviae GPIC
CHCH001	chch.001.0001	Chlorobium chlorochromatii CaD3
CHCR001	chcr.001.0001	Chondromyces crocatus strain Cm c5
CHDA001	chda.001.0001	Chelatococcus daeguensis strain TAD1
CHFE001	chfe.001.0001	Chlamydia felis Fe/C-56 Fe/C-56 DNA
CHGA001	chga.001.0001	Chlamydia gallinacea 08-1274/3
CHGA002	chga.002.0001	Chryseobacterium gallinarum strain DSM 27622
CHLI001	chli.001.0001	Chlorobaculum limnaeum strain DSM 1677
CHLI002	chli.002.0001	Chlorobium limicola DSM 245
CHLU001	chlu.001.0001	Chlorobium luteolum DSM 273
CHMU001	chmu.001.0001	Chania multitudinisentens RB-25
CHMU002	chmu.002.0001	Chlamydia muridarum str. Nigg 2 MCR
CHMU002	chmu.002.0002	Chlamydia muridarum Nigg
CHMU002	chmu.002.0003	Chlamydia muridarum strain Nigg3 clone G0.1.1
CHMU002	chmu.002.0004	Chlamydia muridarum str. Nigg CM972
CHMU002	chmu.002.0005	Chlamydia muridarum str. Nigg3 CMUT3-5 strain Nigg
CHMU002	chmu.002.0006	Chlamydia muridarum strain Nigg3 clone G28.38.1
CHMU002	chmu.002.0007	Chlamydia muridarum strain Nigg3
CHPA001	chpa.001.0001	Chlorobaculum parvum NCIB 8327
CHPE001	chpe.001.0001	Chlamydia pecorum W73
CHPE001	chpe.001.0002	Chlamydia pecorum P787
CHPE001	chpe.001.0003	Chlamydia pecorum PV3056/3
CHPE002	chpe.002.0001	Chlamydophila pecorum E58
CHPH001	chph.001.0001	Chlorobium phaeobacteroides BS1
CHPH001	chph.001.0002	Chlorobium phaeobacteroides DSM 266
CHPH002	chph.002.0001	Chlorobium phaeovibrioides DSM 265
CHPI001	chpi.001.0001	Chitinophaga pinensis DSM 2588
CHPN001	chpn.001.0001	Chlamydia pneumoniae genome assembly CV14, chromosome : 1
CHPN001	chpn.001.0002	Chlamydia pneumoniae genome assembly CWL011, chromosome : 1
CHPN001	chpn.001.0003	Chlamydia pneumoniae genome assembly K7, chromosome : 1
CHPN001	chpn.001.0004	Chlamydia pneumoniae genome assembly PB2, chromosome : 1
CHPN001	chpn.001.0005	Chlamydia pneumoniae genome assembly Wien1, chromosome : 1
CHPN001	chpn.001.0006	Chlamydia pneumoniae genome assembly CM1, chromosome : 1
CHPN001	chpn.001.0007	Chlamydia pneumoniae genome assembly Wien3, chromosome : 1
CHPN002	chpn.002.0001	Chlamydophila pneumoniae CWL029
CHPN002	chpn.002.0002	Chlamydophila pneumoniae LPCoLN
CHPN002	chpn.002.0004	Chlamydophila pneumoniae TW-183
CHPN002	chpn.002.0005	Chlamydophila pneumoniae J138 genomic DNA
CHPS001	chps.001.0001	Chlamydia psittaci WS/RT/E30
CHPS001	chps.001.0002	Chlamydia psittaci WC
CHPS001	chps.001.0003	Chlamydia psittaci 84/55
CHPS001	chps.001.0004	Chlamydia psittaci VS225
CHPS001	chps.001.0005	Chlamydia psittaci GR9
CHPS001	chps.001.0006	Chlamydia psittaci NJ1
CHPS001	chps.001.0007	Chlamydia psittaci CP3
CHPS001	chps.001.0008	Chlamydia psittaci M56
CHPS001	chps.001.0009	Chlamydia psittaci MN
CHPS002	chps.002.0001	Chlamydophila psittaci 6BC
CHPS002	chps.002.0002	Chlamydophila psittaci Mat116
CHPS002	chps.002.0003	Chlamydophila psittaci 02DC15
CHPS002	chps.002.0004	Chlamydophila psittaci C19/98
CHPS002	chps.002.0005	Chlamydophila psittaci 6BC
CHPS002	chps.002.0006	Chlamydophila psittaci 01DC11
CHPS002	chps.002.0007	Chlamydophila psittaci 08DC60
CHSA001	chsa.001.0001	Chromohalobacter salexigens DSM 3043
CHSP001	chsp.001.0001	Chelativorans sp. BNC1
CHSP002	chsp.002.0001	Chelatococcus sp. CO-6
CHSP003	chsp.003.0001	Chloroflexus sp. Y-400-fl
CHSP004	chsp.004.0001	Chryseobacterium sp. IHB B 17019
CHSP004	chsp.004.0002	Chryseobacterium sp. StRB126 DNA
CHSP004	chsp.004.0003	Chryseobacterium sp. IHB B 10212 strain IHBB 10212
CHTE001	chte.001.0001	Chlorobium tepidum TLS
CHTH001	chth.001.0001	Chloracidobacterium thermophilum B chromosome 1
CHTH002	chth.002.0001	Chloroherpeton thalassium ATCC 35110
CHTH003	chth.003.0001	Chroococcidiopsis thermalis PCC 7203
CHTR001	chtr.001.0001	Chlamydia trachomatis A/363
CHTR001	chtr.001.0002	Chlamydia trachomatis strain F/6-94
CHTR001	chtr.001.0003	Chlamydia trachomatis D/UW-3/CX
CHTR001	chtr.001.0004	Chlamydia trachomatis G/9768
CHTR001	chtr.001.0005	Chlamydia trachomatis strain E-DK-20
CHTR001	chtr.001.0006	Chlamydia trachomatis strain F-6068
CHTR001	chtr.001.0007	Chlamydia trachomatis RC-L2(s)/3
CHTR001	chtr.001.0008	Chlamydia trachomatis RC-J/966
CHTR001	chtr.001.0009	Chlamydia trachomatis L2b/UCH-2
CHTR001	chtr.001.0010	Chlamydia trachomatis Ia/SotonIa1
CHTR001	chtr.001.0011	Chlamydia trachomatis L2/25667R
CHTR001	chtr.001.0012	Chlamydia trachomatis strain E/CS1025/11
CHTR001	chtr.001.0013	Chlamydia trachomatis L1/440/LN
CHTR001	chtr.001.0014	Chlamydia trachomatis L2/434/Bu(i)
CHTR001	chtr.001.0015	Chlamydia trachomatis strain E-160
CHTR001	chtr.001.0016	Chlamydia trachomatis E/Bour
CHTR001	chtr.001.0017	Chlamydia trachomatis strain L2b/CS784/08
CHTR001	chtr.001.0018	Chlamydia trachomatis L2b/795
CHTR001	chtr.001.0019	Chlamydia trachomatis Ia/SotonIa3
CHTR001	chtr.001.0020	Chlamydia trachomatis strain E-547
CHTR001	chtr.001.0021	Chlamydia trachomatis L2/434/Bu(f)
CHTR001	chtr.001.0022	Chlamydia trachomatis Sweden2
CHTR001	chtr.001.0023	Chlamydia trachomatis RC-J/953
CHTR001	chtr.001.0024	Chlamydia trachomatis D-EC
CHTR001	chtr.001.0025	Chlamydia trachomatis G/9301
CHTR001	chtr.001.0026	Chlamydia trachomatis L3/404/LN
CHTR001	chtr.001.0027	Chlamydia trachomatis RC-F(s)/852
CHTR001	chtr.001.0028	Chlamydia trachomatis strain E-8873
CHTR001	chtr.001.0029	Chlamydia trachomatis RC-F(s)/342
CHTR001	chtr.001.0030	Chlamydia trachomatis strain D/13-96
CHTR001	chtr.001.0031	Chlamydia trachomatis RC-L2(s)/46
CHTR001	chtr.001.0032	Chlamydia trachomatis L1/224
CHTR001	chtr.001.0033	Chlamydia trachomatis L2c
CHTR001	chtr.001.0034	Chlamydia trachomatis A2497 serovar A
CHTR001	chtr.001.0035	Chlamydia trachomatis strain E-32931
CHTR001	chtr.001.0036	Chlamydia trachomatis RC-J(s)/122
CHTR001	chtr.001.0037	Chlamydia trachomatis A/7249
CHTR001	chtr.001.0038	Chlamydia trachomatis A2497
CHTR001	chtr.001.0039	Chlamydia trachomatis strain F/CS847/08
CHTR001	chtr.001.0040	Chlamydia trachomatis G/11074
CHTR001	chtr.001.0041	Chlamydia trachomatis L1/115
CHTR001	chtr.001.0042	Chlamydia trachomatis A/HAR-13
CHTR001	chtr.001.0043	Chlamydia trachomatis strain E-103
CHTR001	chtr.001.0044	Chlamydia trachomatis F/SW4
CHTR001	chtr.001.0045	Chlamydia trachomatis E/SW3
CHTR001	chtr.001.0046	Chlamydia trachomatis strain L2/434/Bu
CHTR001	chtr.001.0047	Chlamydia trachomatis F/11-96
CHTR001	chtr.001.0048	Chlamydia trachomatis RC-F/69
CHTR001	chtr.001.0049	Chlamydia trachomatis E/11023
CHTR001	chtr.001.0050	Chlamydia trachomatis D/CS637/11
CHTR001	chtr.001.0051	Chlamydia trachomatis F/SW5
CHTR001	chtr.001.0052	Chlamydia trachomatis L2b/8200/07
CHTR001	chtr.001.0053	Chlamydia trachomatis C/TW-3
CHTR001	chtr.001.0054	Chlamydia trachomatis L2b/UCH-1/proctitis
CHTR001	chtr.001.0055	Chlamydia trachomatis B/Jali20/OT
CHTR001	chtr.001.0056	Chlamydia trachomatis strain F/1-93
CHTR001	chtr.001.0057	Chlamydia trachomatis E/150
CHTR001	chtr.001.0058	Chlamydia trachomatis RC-J/943
CHTR001	chtr.001.0059	Chlamydia trachomatis strain Ia/CS190/96
CHTR001	chtr.001.0060	Chlamydia trachomatis J/6276tet1
CHTR001	chtr.001.0061	Chlamydia trachomatis RC-J/971
CHTR001	chtr.001.0062	Chlamydia trachomatis strain J/31-98
CHTR001	chtr.001.0063	Chlamydia trachomatis G/11222
CHTR001	chtr.001.0064	Chlamydia trachomatis strain QH111L
CHTR001	chtr.001.0065	Chlamydia trachomatis B/TZ1A828/OT
CHTR001	chtr.001.0066	Chlamydia trachomatis RC-L2/55
CHTR001	chtr.001.0067	Chlamydia trachomatis strain L2b/CS19/08
CHTR001	chtr.001.0068	Chlamydia trachomatis D-LC
CHVA001	chva.001.0001	Chromobacterium vaccinii strain 21-1
CHVI001	chvi.001.0001	Chromobacterium violaceum ATCC 12472
CIAM001	ciam.001.0001	Citrobacter amalonaticus Y19
CIAM001	ciam.001.0002	Citrobacter amalonaticus strain FDAARGOS_122
CIAM001	ciam.001.0003	Citrobacter amalonaticus strain FDAARGOS_165
CIFR001	cifr.001.0001	Citrobacter freundii strain CAV1741
CIFR001	cifr.001.0002	Citrobacter freundii strain CAV1321
CIFR001	cifr.001.0003	Citrobacter freundii strain P10159
CIFR001	cifr.001.0004	Citrobacter freundii strain SL151
CIFR001	cifr.001.0005	Citrobacter freundii CFNIH1
CIFR001	cifr.001.0006	Citrobacter freundii strain B38
CIKO001	ciko.001.0001	Citrobacter koseri ATCC BAA-895
CIKO001	ciko.001.0002	Citrobacter koseri isolate 0123A_53_520
CIRO001	ciro.001.0001	Citrobacter rodentium ICC168
CISP001	cisp.001.0001	Citrobacter sp. FDAARGOS_156
CISP002	cisp.002.0001	Citromicrobium sp. JL477
CLAC001	clac.001.0001	Candidatus Cloacamonas acidaminovorans str. Evry provisional genome sequence from WWE1 candidate division
CLAC002	clac.002.0001	Clostridium aceticum strain DSM 1496
CLAC003	clac.003.0001	Clostridium acetobutylicum DSM 1731
CLAC003	clac.003.0002	Clostridium acetobutylicum EA 2018
CLAC003	clac.003.0003	Clostridium acetobutylicum ATCC 824
CLAC004	clac.004.0001	Clostridium acidurici 9a
CLAU001	clau.001.0001	Clostridium autoethanogenum DSM 10061
CLAU001	clau.001.0002	Clostridium autoethanogenum DSM 10061
CLBA001	clba.001.0001	Clostridium baratii str. Sullivan
CLBE001	clbe.001.0001	Clostridium beijerinckii ATCC 35702
CLBE001	clbe.001.0002	Clostridium beijerinckii strain NCIMB 14988
CLBE001	clbe.001.0003	Clostridium beijerinckii NCIMB 8052
CLBO002	clbo.002.0001	Clostridium botulinum strain F1425
CLBO002	clbo.002.0002	Clostridium botulinum strain 1169
CLBO002	clbo.002.0003	Clostridium botulinum strain NCTC 8266
CLBO002	clbo.002.0004	Clostridium botulinum strain F160
CLBO002	clbo.002.0005	Clostridium botulinum strain CDC_67190
CLBO002	clbo.002.0006	Clostridium botulinum F str. 230613
CLBO002	clbo.002.0007	Clostridium botulinum strain CDC_69094
CLBO002	clbo.002.0008	Clostridium botulinum strain NCTC 8550
CLBO002	clbo.002.0009	Clostridium botulinum A str. ATCC 3502
CLBO002	clbo.002.0010	Clostridium botulinum strain CDC_54064
CLBO002	clbo.002.0011	Clostridium botulinum strain CDC_1632
CLBO002	clbo.002.0012	Clostridium botulinum A str. Hall
CLBO002	clbo.002.0013	Clostridium botulinum DNA, strain: 111
CLBO002	clbo.002.0014	Clostridium botulinum H04402 065 sequence
CLBO002	clbo.002.0015	Clostridium botulinum CDC_297
CLBO002	clbo.002.0016	Clostridium botulinum A2 str. Kyoto
CLBO002	clbo.002.0017	Clostridium botulinum CDC_1436
CLBO002	clbo.002.0018	Clostridium botulinum strain AM282
CLBO002	clbo.002.0019	Clostridium botulinum B str. Eklund 17B(NRP), complete chromosome sequence
CLBO002	clbo.002.0020	Clostridium botulinum 202F
CLBO002	clbo.002.0021	Clostridium botulinum strain F634
CLBO002	clbo.002.0022	Clostridium botulinum strain CDC_53174
CLBO002	clbo.002.0023	Clostridium botulinum F str. Langeland
CLBO002	clbo.002.0024	Clostridium botulinum BKT015925
CLBO002	clbo.002.0025	Clostridium botulinum Ba4 str. 657
CLBO002	clbo.002.0026	Clostridium botulinum B str. Eklund 17B
CLBO002	clbo.002.0027	Clostridium botulinum A3 str. Loch Maree
CLBO002	clbo.002.0028	Clostridium botulinum B1 str. Okra
CLBO002	clbo.002.0029	Clostridium botulinum E3 str. Alaska E43
CLBO002	clbo.002.0030	Clostridium botulinum A str. ATCC 19397
CLBU001	clbu.001.0001	Clostridium butyricum strain JKY6D1 chromosome 1
CLBU001	clbu.001.0002	Clostridium butyricum strain TOA chromosome 1
CLBU001	clbu.001.0003	Clostridium butyricum strain TK520 chromosome 1
CLBU001	clbu.001.0004	Clostridium butyricum strain KNU-L09 chromosome 1
CLBU001	clbu.001.0005	Clostridium butyricum strain CDC_51208
CLCE001	clce.001.0001	Clostridium cellulolyticum H10
CLCE002	clce.002.0001	[Clostridium] cellulosi genome assembly DG5, chromosome : I
CLCE003	clce.003.0001	Clostridium cellulovorans 743B
CLCL001	clcl.001.0001	Clostridium clariflavum DSM 19732
CLDI001	cldi.001.0001	Clostridium difficile complete genome, strain CF5
CLDI001	cldi.001.0002	Clostridium difficile complete genome, strain M120
CLDI001	cldi.001.0003	Clostridium difficile 630
CLDI001	cldi.001.0004	Clostridium difficile BI1 chromosome
CLDI001	cldi.001.0005	Clostridium difficile complete genome, strain 2007855
CLDI001	cldi.001.0006	Clostridium difficile CD196 complete genome, strain CD196
CLES001	cles.001.0001	Clostridium estertheticum subsp. estertheticum strain DSM 8809
CLFO001	clfo.001.0001	Clostridium formicaceticum strain ATCC 27076
CLGE001	clge.001.0001	Clostridiales genomosp. BVAB3 str. UPII9-5
CLKL001	clkl.001.0001	Clostridium kluyveri NBRC 12016 DNA
CLKL001	clkl.001.0002	Clostridium kluyveri DSM 555
CLKL001	clkl.001.0003	Clostridium kluyveri strain JZZ
CLLE001	clle.001.0001	Clostridium lentocellum DSM 5427
CLLJ001	cllj.001.0001	Clostridium ljungdahlii DSM 13528
CLMI001	clmi.001.0001	Clavibacter michiganensis strain PF008
CLMI001	clmi.001.0002	Clavibacter michiganensis subsp. michiganensis NCPPB 382
CLMI001	clmi.001.0003	Clavibacter michiganensis subsp. insidiosus strain R1-1
CLMI001	clmi.001.0004	Clavibacter michiganensis subsp. sepedonicus
CLMI001	clmi.001.0005	Clavibacter michiganensis subsp. nebraskensis NCPPB 2581
CLNO001	clno.001.0001	Clostridium novyi NT
CLPA001	clpa.001.0001	Clostridium pasteurianum DSM 525 = ATCC 6013
CLPA001	clpa.001.0002	Clostridium pasteurianum DSM 525 = ATCC 6013
CLPA001	clpa.001.0003	Clostridium pasteurianum strain M150B
CLPA001	clpa.001.0004	Clostridium pasteurianum BC1
CLPA001	clpa.001.0005	Clostridium pasteurianum DSM 525 = ATCC 6013
CLPA001	clpa.001.0006	Clostridium pasteurianum NRRL B-598
CLPE001	clpe.001.0001	Clostridium perfringens SM101
CLPE001	clpe.001.0002	Clostridium perfringens ATCC 13124
CLPE001	clpe.001.0003	Clostridium perfringens strain FORC_003
CLPE001	clpe.001.0004	Clostridium perfringens strain JP838
CLPE001	clpe.001.0005	Clostridium perfringens strain FORC_025
CLPE001	clpe.001.0006	Clostridium perfringens str. 13 DNA
CLPE001	clpe.001.0007	Clostridium perfringens strain JP55
CLPH001	clph.001.0001	Clostridium phytofermentans ISDg
CLPO001	clpo.001.0001	Cloacibacillus porcorum strain CL-84
CLPR001	clpr.001.0001	[Clostridium] propionicum DSM 1682
CLSA001	clsa.001.0001	Clostridium saccharobutylicum DSM 13864
CLSA002	clsa.002.0001	Clostridium saccharolyticum WM1
CLSA003	clsa.003.0001	Clostridium saccharoperbutylacetonicum N1-4(HMT)
CLSC001	clsc.001.0001	Clostridium scatologenes strain ATCC 25775
CLSP001	clsp.001.0001	Clostridium sp. SY8519 DNA
CLSP001	clsp.001.0002	Clostridium sp. BNL1100
CLSP002	clsp.002.0001	Clostridium sporogenes strain DSM 795
CLSP002	clsp.002.0002	Clostridium sporogenes strain NCIMB 10696
CLST001	clst.001.0001	Clostridium stercorarium subsp. stercorarium DSM 8532
CLST001	clst.001.0002	[Clostridium] stercorarium subsp. thermolacticum DSM 2910
CLST001	clst.001.0003	Clostridium stercorarium subsp. stercorarium DSM 8532
CLST001	clst.001.0004	[Clostridium] stercorarium subsp. leptospartum DSM 9219
CLST002	clst.002.0001	Clostridium sticklandii str. DSM 519 chromosome
CLTA001	clta.001.0001	Clostridium taeniosporum strain 1/k
CLTE001	clte.001.0001	Clostridium tetani 12124569 main chromosome
CLTE001	clte.001.0002	Clostridium tetani E88
CLTH001	clth.001.0001	Clostridium thermocellum DSM 1313
CLTH001	clth.001.0002	Clostridium thermocellum ATCC 27405
CLTY001	clty.001.0001	Clostridium tyrobutyricum strain KCTC 5387
CLTY001	clty.001.0002	Clostridium tyrobutyricum strain W428
COAK001	coak.001.0001	Coraliomargarita akajimensis DSM 45221
COAM001	coam.001.0001	Corynebacterium ammoniagenes DSM 20306 strain 9.6
COAQ001	coaq.001.0001	Corynebacterium aquilae DSM 44791 strain S-613
COAR001	coar.001.0001	Collimonas arenae strain Cal35
COAR001	coar.001.0002	Collimonas arenae strain Ter10
COAR001	coar.001.0003	Collimonas arenae strain Ter282
COAR002	coar.002.0001	Corynebacterium argentoratense DSM 44202
COAT001	coat.001.0001	Corynebacterium atypicum strain R2070
COAU001	coau.001.0001	Corynebacterium aurimucosum ATCC 700975
COBA001	coba.001.0001	Comamonadaceae bacterium B1 DNA
COBA001	coba.001.0002	Comamonadaceae bacterium A1 DNA
COBA002	coba.002.0001	Coriobacteriaceae bacterium 68-1-3
COBA003	coba.003.0001	Corynebacteriales bacterium X1698
COBA003	coba.003.0002	Corynebacteriales bacterium X1036
COBU001	cobu.001.0001	Coxiella burnetii strain 3262
COBU001	cobu.001.0002	Coxiella burnetii CbuG_Q212
COBU001	cobu.001.0003	Coxiella burnetii Cb175_Guyana
COBU001	cobu.001.0004	Coxiella burnetii Dugway 5J108-111
COBU001	cobu.001.0005	Coxiella burnetii Z3055
COBU001	cobu.001.0006	Coxiella burnetii CbuK_Q154
COBU001	cobu.001.0007	Coxiella burnetii RSA 493
COBU001	cobu.001.0008	Coxiella burnetii RSA 331
COCA001	coca.001.0001	Corynebacterium callunae DSM 20147
COCA002	coca.002.0001	Corynebacterium camporealensis strain DSM 44610
COCA003	coca.003.0001	Corynebacterium casei LMG S-19264
COCO001	coco.001.0001	Corallococcus coralloides DSM 2259
CODE001	code.001.0001	Corynebacterium deserti GIMN1.010
CODI001	codi.001.0001	Corynebacterium diphtheriae HC04
CODI001	codi.001.0002	Corynebacterium diphtheriae HC03
CODI001	codi.001.0003	Corynebacterium diphtheriae NCTC 13129
CODI001	codi.001.0004	Corynebacterium diphtheriae VA01
CODI001	codi.001.0005	Corynebacterium diphtheriae BH8
CODI001	codi.001.0006	Corynebacterium diphtheriae C7 (beta)
CODI001	codi.001.0007	Corynebacterium diphtheriae CDCE 8392
CODI001	codi.001.0008	Corynebacterium diphtheriae strain B-D-16-78
CODI001	codi.001.0009	Corynebacterium diphtheriae HC02
CODI001	codi.001.0010	Corynebacterium diphtheriae 31A
CODI001	codi.001.0011	Corynebacterium diphtheriae genome assembly NCTC11397, chromosome : 1
CODI001	codi.001.0012	Corynebacterium diphtheriae HC01
CODI001	codi.001.0013	Corynebacterium diphtheriae PW8
CODI001	codi.001.0014	Corynebacterium diphtheriae 241
CODI001	codi.001.0015	Corynebacterium diphtheriae INCA 402
CODO001	codo.001.0001	Corynebacterium doosanense CAU 212 = DSM 45436
COEF001	coef.001.0001	Corynebacterium efficiens YS-314 DNA
COEN001	coen.001.0001	Coxiella endosymbiont of Amblyomma americanum
COEP001	coep.001.0001	Corynebacterium epidermidicanis strain DSM 45586
COFA001	cofa.001.0001	Corynebacterium falsenii DSM 44353 strain BL 8171
COFL001	cofl.001.0001	Corynebacterium flavescens strain OJ8
COFR001	cofr.001.0001	Corynebacterium frankenforstense DSM 45800 strain ST18
COFU001	cofu.001.0001	Collimonas fungivorans Ter331
COFU001	cofu.001.0002	Collimonas fungivorans strain Ter6
COGL001	cogl.001.0001	Coriobacterium glomerans PW2
COGL002	cogl.002.0001	Corynebacterium glutamicum strain ATCC 13869
COGL002	cogl.002.0002	Corynebacterium glutamicum MB001
COGL002	cogl.002.0003	Corynebacterium glutamicum strain AR1
COGL002	cogl.002.0004	Corynebacterium glutamicum strain USDA-ARS-USMARC-56828
COGL002	cogl.002.0005	Corynebacterium glutamicum strain B253
COGL002	cogl.002.0006	Corynebacterium glutamicum SCgG2
COGL002	cogl.002.0007	Corynebacterium glutamicum ATCC 13032, IS fingerprint type 4-5
COGL002	cogl.002.0008	Corynebacterium glutamicum ZL-6
COGL002	cogl.002.0009	Corynebacterium glutamicum strain XV
COGL002	cogl.002.0010	Corynebacterium glutamicum ATCC 13032 DNA
COGL002	cogl.002.0011	Corynebacterium glutamicum strain YI
COGL002	cogl.002.0012	Corynebacterium glutamicum K051 complete genome, strain ATCC 13032, sub-strain K051
COGL002	cogl.002.0013	Corynebacterium glutamicum R DNA
COGL002	cogl.002.0014	Corynebacterium glutamicum strain ATCC 21831
COGL002	cogl.002.0015	Corynebacterium glutamicum strain CP
COGL002	cogl.002.0016	Corynebacterium glutamicum SCgG1
COGL003	cogl.003.0001	Corynebacterium glyciniphilum AJ 3170
COHA001	coha.001.0001	Corynebacterium halotolerans YIM 70093 = DSM 44683
COHU001	cohu.001.0001	Corynebacterium humireducens NBRC 106098 = DSM 45392
COIM001	coim.001.0001	Corynebacterium imitans strain DSM 44264
COJE001	coje.001.0001	Corynebacterium jeikeium K411
COKR001	cokr.001.0001	Corynebacterium kroppenstedtii DSM 44385
COKU001	coku.001.0001	Corynebacterium kutscheri strain DSM 20755
COLA001	cola.001.0001	Corynebacterium lactis RW2-5
COMA001	coma.001.0001	Corynebacterium marinum DSM 44953
COMA002	coma.002.0001	Corynebacterium maris DSM 45190
COMU001	comu.001.0001	Corynebacterium mustelae strain DSM 45274
COPH001	coph.001.0001	Corynebacterium phocae strain M408/89/1
COPR001	copr.001.0001	Collimonas pratensis strain Ter291
COPR001	copr.001.0002	Collimonas pratensis strain Ter91
COPR002	copr.002.0001	Coprothermobacter proteolyticus DSM 5265
COPS001	cops.001.0001	Colwellia psychrerythraea 34H
COPS002	cops.002.0001	Corynebacterium pseudotuberculosis strain 39
COPS002	cops.002.0002	Corynebacterium pseudotuberculosis strain 12C
COPS002	cops.002.0003	Corynebacterium pseudotuberculosis strain PO222/4-1
COPS002	cops.002.0004	Corynebacterium pseudotuberculosis strain 35
COPS002	cops.002.0005	Corynebacterium pseudotuberculosis strain 48252
COPS002	cops.002.0006	Corynebacterium pseudotuberculosis strain 262
COPS002	cops.002.0007	Corynebacterium pseudotuberculosis strain MEX9
COPS002	cops.002.0008	Corynebacterium pseudotuberculosis strain Cp13
COPS002	cops.002.0009	Corynebacterium pseudotuberculosis strain MB11
COPS002	cops.002.0010	Corynebacterium pseudotuberculosis strain 46
COPS002	cops.002.0011	Corynebacterium pseudotuberculosis 316
COPS002	cops.002.0012	Corynebacterium pseudotuberculosis strain MEX30
COPS002	cops.002.0013	Corynebacterium pseudotuberculosis strain Ft_2193/67
COPS002	cops.002.0014	Corynebacterium pseudotuberculosis strain MB14
COPS002	cops.002.0015	Corynebacterium pseudotuberculosis strain 33
COPS002	cops.002.0016	Corynebacterium pseudotuberculosis strain 226
COPS002	cops.002.0017	Corynebacterium pseudotuberculosis strain E55
COPS002	cops.002.0018	Corynebacterium pseudotuberculosis strain MEX25
COPS002	cops.002.0019	Corynebacterium pseudotuberculosis strain MB20
COPS002	cops.002.0020	Corynebacterium pseudotuberculosis strain PO269-5
COPS002	cops.002.0021	Corynebacterium pseudotuberculosis strain PA02
COPS002	cops.002.0022	Corynebacterium pseudotuberculosis 3/99-5
COPS002	cops.002.0023	Corynebacterium pseudotuberculosis strain MB30
COPS002	cops.002.0024	Corynebacterium pseudotuberculosis strain I37
COPS002	cops.002.0025	Corynebacterium pseudotuberculosis strain CS_10
COPS002	cops.002.0026	Corynebacterium pseudotuberculosis strain MB66
COPS002	cops.002.0027	Corynebacterium pseudotuberculosis Cp162
COPS002	cops.002.0028	Corynebacterium pseudotuberculosis strain T1
COPS002	cops.002.0029	Corynebacterium pseudotuberculosis strain N1
COPS002	cops.002.0030	Corynebacterium pseudotuberculosis 1/06-A
COPS002	cops.002.0031	Corynebacterium pseudotuberculosis P54B96
COPS002	cops.002.0032	Corynebacterium pseudotuberculosis 1002
COPS002	cops.002.0033	Corynebacterium pseudotuberculosis strain 1002B
COPS002	cops.002.0034	Corynebacterium pseudotuberculosis 42/02-A
COPS002	cops.002.0035	Corynebacterium pseudotuberculosis strain 36
COPS002	cops.002.0036	Corynebacterium pseudotuberculosis FRC41
COPS002	cops.002.0037	Corynebacterium pseudotuberculosis strain E56
COPS002	cops.002.0038	Corynebacterium pseudotuberculosis 267
COPS002	cops.002.0039	Corynebacterium pseudotuberculosis strain 43
COPS002	cops.002.0040	Corynebacterium pseudotuberculosis strain 48
COPS002	cops.002.0041	Corynebacterium pseudotuberculosis I19
COPS002	cops.002.0042	Corynebacterium pseudotuberculosis strain 34
COPS002	cops.002.0043	Corynebacterium pseudotuberculosis strain MEX31
COPS002	cops.002.0044	Corynebacterium pseudotuberculosis strain MEX29
COPS002	cops.002.0045	Corynebacterium pseudotuberculosis CIP 52.97
COPS002	cops.002.0046	Corynebacterium pseudotuberculosis 31
COPS002	cops.002.0047	Corynebacterium pseudotuberculosis PAT10
COPS002	cops.002.0048	Corynebacterium pseudotuberculosis C231
COPS002	cops.002.0049	Corynebacterium pseudotuberculosis 258
COPS002	cops.002.0050	Corynebacterium pseudotuberculosis strain VD57
COPS002	cops.002.0051	Corynebacterium pseudotuberculosis strain 29156
COPS002	cops.002.0052	Corynebacterium pseudotuberculosis strain 32
COPS002	cops.002.0053	Corynebacterium pseudotuberculosis strain E19
COPS002	cops.002.0054	Corynebacterium pseudotuberculosis strain 38
COPS002	cops.002.0055	Corynebacterium pseudotuberculosis strain PA01
CORE001	core.001.0001	Corynebacterium resistens DSM 45100
COSI001	cosi.001.0001	Corynebacterium simulans strain Wattiau
COSI001	cosi.001.0002	Corynebacterium simulans strain PES1
COSI002	cosi.002.0001	Corynebacterium singulare strain IBS B52218
COSP001	cosp.001.0001	Colwellia sp. PAMC 20917
COSP001	cosp.001.0002	Colwellia sp. MT41
COSP002	cosp.002.0001	Confluentimicrobium sp. EMB200-NS6
COSP003	cosp.003.0001	Corynebacterium sp. JZ16
COSP003	cosp.003.0002	Corynebacterium sp. NML98-0116 genome
COSP003	cosp.003.0003	Corynebacterium sp. ATCC 6931
COSP004	cosp.004.0001	Corynebacterium sphenisci DSM 44792
COST001	cost.001.0001	Corynebacterium stationis strain ATCC 6872
COST001	cost.001.0002	Corynebacterium stationis strain 622=DSM 20302
COTE001	cote.001.0001	Comamonas testosteroni CNB-2
COTE001	cote.001.0002	Comamonas testosteroni P19 genome assembly Comamonas testosteroni P19, chromosome : I
COTE001	cote.001.0003	Comamonas testosteroni TK102
COTE002	cote.002.0001	Corynebacterium terpenotabidum Y-11
COTE003	cote.003.0001	Corynebacterium testudinoris strain DSM 44614
COUL001	coul.001.0001	Corynebacterium ulcerans strain 05146
COUL001	coul.001.0002	Corynebacterium ulcerans 809
COUL001	coul.001.0003	Corynebacterium ulcerans strain 131001
COUL001	coul.001.0004	Corynebacterium ulcerans BR-AD22
COUL001	coul.001.0005	Corynebacterium ulcerans strain 210931
COUL001	coul.001.0006	Corynebacterium ulcerans FRC58
COUL001	coul.001.0007	Corynebacterium ulcerans 0102 DNA
COUL001	coul.001.0008	Corynebacterium ulcerans FRC11
COUL001	coul.001.0009	Corynebacterium ulcerans strain 131002
COUL001	coul.001.0010	Corynebacterium ulcerans strain 210932
COUR001	cour.001.0001	Corynebacterium urealyticum DSM 7109
COUR001	cour.001.0002	Corynebacterium urealyticum DSM 7111
COUR002	cour.002.0001	Corynebacterium ureicelerivorans strain IMMIB RIV-2301
COUT001	cout.001.0001	Corynebacterium uterequi strain DSM 45634
COVA001	cova.001.0001	Corynebacterium variabile DSM 44702
COVI001	covi.001.0001	Corynebacterium vitaeruminis DSM 20294
COWO001	cowo.001.0001	Conexibacter woesei DSM 14684
CRAR001	crar.001.0001	Cryobacterium arcticum strain PAMC 27867 chromosome 1
CRAT001	crat.001.0001	Croceibacter atlanticus HTCC2559
CRCO001	crco.001.0001	Cronobacter condimenti 1330 strain LMG 26250
CRCU001	crcu.001.0001	Cryptobacterium curtum DSM 15641
CRDU001	crdu.001.0001	Cronobacter dublinensis subsp. dublinensis LMG 23823
CREP001	crep.001.0001	Crinalium epipsammum PCC 9333
CRMA001	crma.001.0001	Cronobacter malonaticus LMG 23826
CRMA001	crma.001.0002	Cronobacter malonaticus strain CMCC45402
CRMU001	crmu.001.0001	Cronobacter muytjensii ATCC 51329
CRNA001	crna.001.0001	Croceicoccus naphthovorans strain PQ-2
CRSA001	crsa.001.0001	Cronobacter sakazakii ES15
CRSA001	crsa.001.0002	Cronobacter sakazakii strain NCTC 8155
CRSA001	crsa.001.0003	Cronobacter sakazakii SP291
CRSA001	crsa.001.0004	Cronobacter sakazakii strain ATCC 29544
CRSA001	crsa.001.0005	Cronobacter sakazakii ATCC BAA-894
CRTU001	crtu.001.0001	Cronobacter turicensis z3032
CRUN001	crun.001.0001	Cronobacter universalis NCTC 9529
CUAV001	cuav.001.0001	Cutibacterium avidum strain DPC 6544
CUGI001	cugi.001.0001	Cupriavidus gilardii CR3 chromosome 1
CUME001	cume.001.0001	Cupriavidus metallidurans CH34
CUNE001	cune.001.0001	Cupriavidus necator N-1 chromosome 1
CUSP001	cusp.001.0001	Cupriavidus sp. USMAHM13 chromosome 1
CUSP001	cusp.001.0002	Cupriavidus sp. USMAA1020 chromosome 1
CUSP001	cusp.001.0003	Cupriavidus sp. USMAA2-4 chromosome 1
CUSP002	cusp.002.0001	Curtobacterium sp. MR_MD2014
CUSP002	cusp.002.0002	Curtobacterium sp. BH-2-1-1
CYAM001	cyam.001.0001	Cyclobacterium amurskyense strain KCTC 12363
CYAP001	cyap.001.0001	Cyanobacterium aponinum PCC 10605
CYEN001	cyen.001.0001	Cyanobacterium endosymbiont of Epithemia turgida isolate EtSB Lake Yunoko DNA
CYGR001	cygr.001.0001	Cyanobium gracile PCC 6307
CYHU001	cyhu.001.0001	Cytophaga hutchinsonii ATCC 33406
CYMA001	cyma.001.0001	Cyclobacterium marinum DSM 745
CYSP001	cysp.001.0001	Cyanothece sp. PCC 7822
CYSP001	cysp.001.0002	Cyanothece sp. PCC 8802
CYSP001	cysp.001.0003	Cyanothece sp. PCC 7424
CYSP001	cysp.001.0004	Cyanothece sp. PCC 8801
CYSP001	cysp.001.0005	Cyanothece sp. ATCC 51142 circular chromosome
CYSP001	cysp.001.0006	Cyanothece sp. PCC 7425
CYSP002	cysp.002.0001	Cycloclasticus sp. P1
CYST001	cyst.001.0001	Cyanobacterium stanieri PCC 7202
CYZA001	cyza.001.0001	Cycloclasticus zancles 78-ME
DASA001	dasa.001.0001	Dactylococcopsis salina PCC 8305
DEAC001	deac.001.0001	Deinococcus actinosclerus strain BM2
DEAC002	deac.002.0001	Delftia acidovorans SPH-1
DEAC003	deac.003.0001	Denitrovibrio acetiphilus DSM 12809
DEAC004	deac.004.0001	Desulfobacca acetoxidans DSM 11109
DEAC005	deac.005.0001	Desulfosporosinus acidiphilus SJ4
DEAC006	deac.006.0001	Desulfotomaculum acetoxidans DSM 771
DEAC007	deac.007.0001	Desulfurella acetivorans A63
DEAE001	deae.001.0001	Desulfovibrio aespoeensis Aspo-2
DEAF001	deaf.001.0001	Desulfovibrio africanus str. Walvis Bay
DEAG001	deag.001.0001	Devriesea agamarum genome assembly S2_rcS3_S1_rcS3, chromosome : I
DEAL001	deal.001.0001	Defluviimonas alba strain cai42
DEAL002	deal.002.0001	Desulfatibacillum alkenivorans AK-01
DEAL003	deal.003.0001	Desulfovibrio alaskensis G20
DEAL004	deal.004.0001	Desulfurivibrio alkaliphilus AHT2
DEAR001	dear.001.0001	Dechloromonas aromatica RCB
DEAU001	deau.001.0001	Desulfobacterium autotrophicum HRM2
DEAU002	deau.002.0001	Candidatus Desulforudis audaxviator MP104C
DEBA001	deba.001.0001	Desulfarculus baarsii DSM 2075
DEBA002	deba.002.0001	Desulfomicrobium baculatum DSM 4028
DECA001	deca.001.0001	Desulfotomaculum carboxydivorans CO-1-SRB
DEDE001	dede.001.0001	Deferribacter desulfuricans SSM1 DNA
DEDE002	dede.002.0001	Deinococcus deserti VCD115
DEDE003	dede.003.0001	Denitrobacterium detoxificans strain NPOH1
DEDE004	dede.004.0001	Desulfitobacterium dehalogenans ATCC 51507
DEDE005	dede.005.0001	Desulfovibrio desulfuricans ND132
DEDE005	dede.005.0002	Desulfovibrio desulfuricans subsp. desulfuricans str. ATCC 27774
DEDI001	dedi.001.0001	Desulfitobacterium dichloroeliminans LMG P-21439
DEET001	deet.001.0001	Dehalococcoides ethenogenes 195
DEFA001	defa.001.0001	Desulfovibrio fairfieldensis strain CCUG 45958
DEGE001	dege.001.0001	Deinococcus geothermalis DSM 11300
DEGI001	degi.001.0001	Desulfotomaculum gibsoniae DSM 7213
DEGO001	dego.001.0001	Deinococcus gobiensis I-0
DEHA001	deha.001.0001	Desulfitobacterium hafniense Y51 DNA
DEHA001	deha.001.0002	Desulfitobacterium hafniense DCB-2
DEIN001	dein.001.0001	Desulfurispirillum indicum S5
DEKU001	deku.001.0001	Desulfotomaculum kuznetsovii DSM 6115
DELY001	dely.001.0001	Dehalogenimonas lykanthroporepellens BL-DC-9
DEMA001	dema.001.0001	Deinococcus maricopensis DSM 21211
DEMA002	dema.002.0001	Desulfovibrio magneticus RS-1 DNA
DEMC001	demc.001.0001	Dehalococcoides mccartyi CG5
DEMC001	demc.001.0002	Dehalococcoides mccartyi BTF08
DEMC001	demc.001.0003	Dehalococcoides mccartyi strain CG3
DEMC001	demc.001.0004	Dehalococcoides mccartyi isolate WBC-2
DEMC001	demc.001.0005	Dehalococcoides mccartyi CG4
DEMC001	demc.001.0006	Dehalococcoides mccartyi DCMB5
DEMC001	demc.001.0007	Dehalococcoides mccartyi IBARAKI DNA
DEMC001	demc.001.0008	Dehalococcoides mccartyi CG1
DEMC001	demc.001.0009	Dehalococcoides mccartyi GY50
DEMC001	demc.001.0010	Dehalococcoides mccartyi strain 11a5
DEME001	deme.001.0001	Desulfitobacterium metallireducens DSM 15288
DEME002	deme.002.0001	Desulfosporosinus meridiei DSM 13257
DEMU001	demu.001.0001	Desulfococcus multivorans strain DSM 2059
DENI001	deni.001.0001	Dermacoccus nishinomiyaensis strain M25
DEOL001	deol.001.0001	Desulfococcus oleovorans Hxd3
DEOR001	deor.001.0001	Desulfomicrobium orale DSM 12838
DEOR002	deor.002.0001	Desulfosporosinus orientis DSM 765
DEPE001	depe.001.0001	Deinococcus peraridilitoris DSM 19664
DEPI001	depi.001.0001	Desulfovibrio piger isolate DESPIGER1 genome assembly, chromosome: I
DEPR001	depr.001.0001	Deinococcus proteolyticus MRP
DEPR002	depr.002.0001	Desulfobulbus propionicus DSM 2032
DEPS001	deps.001.0001	Desulfotalea psychrophila LSv54 chromosome
DEPU001	depu.001.0001	Deinococcus puniceus strain DY1
DERA001	dera.001.0001	Deinococcus radiodurans R1 chromosome 1
DERA001	dera.001.0002	Deinococcus radiodurans R1 chromosome 1
DERE001	dere.001.0001	Dehalobacter restrictus DSM 9455
DERE002	dere.002.0001	Desulfohalobium retbaense DSM 5692
DERE003	dere.003.0001	Desulfotomaculum reducens MI-1
DERU001	deru.001.0001	Desulfotomaculum ruminis DSM 2154
DESA001	desa.001.0001	Desulfovibrio salexigens DSM 2638
DESO001	deso.001.0001	'Deinococcus soli' Cha et al. 2014 strain N5
DESP001	desp.001.0001	Dehalobacter sp. CF
DESP001	desp.001.0002	Dehalobacter sp. DCA
DESP002	desp.002.0001	Dehalococcoides sp. UCH007 DNA
DESP002	desp.002.0002	Dehalococcoides sp. CBDB1
DESP002	desp.002.0003	Dehalococcoides sp. BAV1
DESP002	desp.002.0004	Dehalococcoides sp. GT
DESP002	desp.002.0005	Dehalococcoides sp. VS
DESP003	desp.003.0001	Dehalogenimonas sp. WBC-2
DESP004	desp.004.0001	Delftia sp. HK171
DESP004	desp.004.0002	Delftia sp. Cs1-4
DESP005	desp.005.0001	Desulfovibrio sp. J2
DESP006	desp.006.0001	Desulfuromonas sp. DDH964
DESP006	desp.006.0002	Desulfuromonas sp. WTL
DESP007	desp.007.0001	Devosia sp. H5989
DESP007	desp.007.0002	Devosia sp. A16
DESU001	desu.001.0001	Dechlorosoma suillum PS
DESU002	desu.002.0001	Desulfocapsa sulfexigens DSM 10523
DESW001	desw.001.0001	Deinococcus swuensis strain DY59
DETH001	deth.001.0001	Desulfurobacterium thermolithotrophum DSM 11699
DETI001	deti.001.0001	Desulfomonile tiedjei DSM 6799
[truncated: 3,776 more rows]
