# Supplementary material for: Community diversity and habitat structure shape the repertoire of extracellular proteins in bacteria
Source: Nat Commun. 2020 Feb 6;11:758. doi: 10.1038/s41467-020-14572-x (PMC7005277; doi:10.1038/s41467-020-14572-x)
Supplement: Supplementary file 9 — Supplementary Data 5 [file 41467_2020_14572_MOESM9_ESM.txt]

Species_ID	Average_Effector_count	Average_Genome_size
ACAR001	19	2469596
ACAV001	69.5	5417471
ACCI001	69.5	5417471
ACBA002	38.46666667	3968142.733
ACCA002	53	4127356
ACCA001	27	3237599
ACCE001	36	2443540
ACCA003	41	3862530
ACCR001	34	3963080
ACOL001	40	4152543
ACFE004	20	2933717.5
ACFE001	9	2329769
ACFE003	26	3207552
ACIN001	9	2487765
ACSP002	26	4585154
ACSP002	33	5196935
ACLA001	5	1496992
ACMA001	142	8361599
ACMI002	159	8248144
GRTU001	88	5503984
ACMI001	174	8773466
ACMU001	39	4214744
ACSP006	259	9228054
ACPA001	44.22222222	3297797.667
ACPH001	37	5306133
ACPL001	10	2287326.333
ACSP006	216	9239851
ACSU002	16	2484940
ACSP003	26	3598621
ACSU001	6	2319663
ACWO001	26	4044777
ACXY001	53	7137908
ADEQ001	14	2862526
ACFE002	10	2158157
ADKA001	23	4423879
AEHY001	52	4884474
AESA002	57	5040536
AESU001	54	3520671
AEUR001	11	2080974
AEVE001	43	4551783
AGAC001	7.333333333	2216848.667
AGAP001	9	2313035
AGSP001	25	5573770
AGRA001	49	7273300
AGTU001	26	5674258
AGVI001	47	6320946
AKMU001	24	2664102
ALAC001	21.5	3164867
ALBO001	19	3120143
ALDE001	26.5	4953232
ALDI001	45	4928223
ALEH001	22	3275944
ALFI001	43	3734239
ALMA002	47.83333333	4604534.917
ALME001	46	4929566
ALOR001	20	3123558
ALSA001	36	4655660
ALSP005	50	4972148
ALVI001	25	3669074
AMAS001	34	1884364
AMCO001	11	1980592
AMDE001	13	2157067
AMME001	264.5	10241819.5
AMOR001	156	8948591
AMSU001	43	4863490
AMXY001	25	2569486
ANSP001	51	5305675
ANCE001	13	1206806
ANCY001	93	7063285
ANDE001	45.5	5021404
ANFL001	37	2846746
ANMA001	13	1200061
ANMO001	11	2160700
ANPH001	8.75	1475940.75
ANPR001	16	1998633
ANSP003	42	5277990
ANSP003	39	5061632
CABE001	34	2931662
ANTH001	24	3532378
ANVA001	73	7105752
AQAE001	11	1590791
ARAR001	27	3918192
ARAU001	58	5226648
ARBU001	15.66666667	2283719.667
ARCH001	72	4980870
ARSP004	58	5070478
ARHA001	16	1986154
ARSP002	23	2947662
ARNI001	29	3192235
ARPH001	43	4535320
ARSP004	48	5081038
ARSP005	26.66666667	1573986
ASEX001	57	4308776
ATPA001	4	1543805
AZSP002	67	7599738
AZBR001	115	7530241
AZCA001	31	5369772
AZSP001	48	5818755
AZLI001	66	6846400
AZPS001	1	1224919
ARAR002	30.5	4551647.5
AZSP001	30.5	4551647.5
AZVI001	45	5351632.667
BASP001	51	4815602
BAAM001	90.26666667	4011295.933
BACE002	104.8571429	5421813
BAAN001	104.8571429	5421813
BAAT001	89	4168266
BAAU001	4	1596490
BABA003	8	1445021
BACE002	113.3076923	5409234
BACY001	113.3076923	5409234
BASP002	22	2657245
BACL002	12	1522743
BACI001	1	686194
BACL001	35	4303871
BACO001	48	3312652.5
BACE001	64	4681672
BAFR001	37	5308603.667
BAGR001	16	2369520
BAHA001	46	4202352
BAHE002	12	1931047
BAHE001	45	3998906
BAIN001	74	4884713
BASP001	90	4120406
BALI001	78	4273849
BAMA002	41	3437906
BAME001	103.3333333	5231977.333
BAPS001	56	4249248
BAPU001	61	3704465
BAQU001	4	1584515
BASA002	39	4308663
BASE001	22	3592487
TEGR001	1	1148570
BASU001	88.36363636	4103892.182
BATH002	55	6293399
BATR001	20	2642404
KYTU001	23	3384766
BATH001	139.1818182	6035132.364
BAVI002	3	1802699
BAVU001	33	5163189
BAWE001	106	5872743
BAXY001	53	5976145
BDBA001	92	3885772
BDEX001	52	2657893
BEBA001	20	4196595
BECA001	37	4669183
BEIN001	40	4418616
BIAD001	13	2089645
BIAN002	9.75	1940879.917
BIAS001	18	2167304
BIBI001	28	2208400.667
BIBR001	14	2375088
BIDE001	18	2636367
BILO001	21.5	2463002.5
BITH001	35	2291643
BITR001	13	2407846
BLSP002	2	632588
BLSP002	2	632490
BLCH001	1	791219
BLSP002	2	626626
BLSP002	2	609561
BLSP002	2	640935
BLSP002	2	590336
BLSP002	2	640442
BLSA001	49	4875340
BLSP002	2	638184
BLVA001	2	722585
BOAF001	6	1170477.667
BOAV001	28	3732255
BOBI001	6	1403443
BOBR002	35.66666667	5231793
BOBU001	5.75	1434333
BOCR001	7	1528893
BODU001	10	1574881
BOGA001	6.666666667	961171.3333
BOHE001	7	922307
BOPA001	29.5	4836562.5
BOPE001	20.66666667	4084757
BOPE002	36	5287950
BORE001	7	1242163
BOTU001	6	917330
BRAB001	14.33333333	3285471
BROV001	18	3275590
BRBR001	96	6296436
BRCA001	14	3295140.5
BRFA001	33	3614992
BRHY001	8	3036634
BRIN001	17	3308048
BRJA001	87	9156606
BRME001	17.33333333	3300484.833
BRMI001	14	3337369
BRMU001	16	3241804
BROL001	73	8264165
BRPI001	13.25	2699249.5
BRPI002	15	3399268
BRSP001	62	7231841
BRSU001	42	3445263
BRSP001	69.5	7975050
BRSU002	14	3317758.25
BUSP001	108	8676277
BUCE002	92.5	7585551.5
BUAM001	92.5	7585551.5
BUAP001	5.076923077	608858.9231
BUSP001	87	7043595
BUCE001	81	7533287.5
BUCE002	58	6467321
BUSP001	78	7884858
BUCE001	13	875977
BUGL001	110	9052299
BUSP001	79	6833751
BUGL002	97	7284636
BUSP001	74	6629912
BUMA001	67	5664652.75
BUMU001	64	7008716
BUPH001	80	7651131
BUPH002	86	8676562
BUPR001	68	4404886
BUPS001	94.44444444	6881726
BUPH003	96	10714659
BURH001	17	3750138
BUSP001	82	6964487
BUTH001	105	6727675.5
BUVI001	99	8391070
BUXE001	94	9731138
BUSP001	95	8896411
CASP004	20	2685399
CASP001	91	6960392
CASP001	65	7023215
CAAC002	335	10467782
CAAE001	24	5144873
COAR002	29	2031902
BLPE002	1.5	748605.5
BLPE001	1.5	748605.5
CACA001	12	2571406
CACO001	15.33333333	1667187
CACO002	23	2099413
CACR001	35.5	4029938
CACU001	22	1971264
CAEN001	5	944930
CAEX001	7	1558103
CAFE001	23	1773615
CAHY001	27	2770676
CAHO001	18	1714951
CAHY003	34	2401520
CAJE001	18.88235294	1686552.529
CASP005	64	5889399
CAKR001	30	2802443
CAKR002	35	2843785
CALA002	12	1571661
CALA001	37	2674809
CAMA001	52	3650416
CANI001	11	2216552
CAOB001	27	2532343
CAOC001	9	2612925
CAOW001	26	2428903
PEUB001	7	1308759
CASA001	28	2970275
CASE001	35	4655622
CEAL001	55	4888353
CEFI001	79	4266344
CEFL001	77	4123179
CEGI001	66	3526441
CEJA001	98	4576573
CELY001	43	3765936
CHAB001	15	1144377
CHAG001	18	4684931
CHAU001	18	5258541
CHCA001	16	1181356
CHCH001	22	2572079
CHCA002	31	3437861
CHFE001	19	1173791
CHLI002	22	2763181
CHLU001	21	2364842
CHMI001	90	6761765
CHMU002	10	1080451
CHPA001	14	2289249
CHPE001	15.75	1105923
CHPE002	15.75	1105923
CHPH001	16.5	2935152.5
CHPI001	93	9127347
CHPN002	17.6	1233133
CHPS002	16.55555556	1170398.944
CHPS001	16.55555556	1170398.944
CHSA001	24	3696649
CHSP003	24	5268950
CHTH003	66	6689401
CHTE001	9	2154946
CHTH002	19	3293456
CHBE001	18	3695372
CHTR001	15.32352941	1047165.559
CHVI001	90	4751080
CIKO001	68	4735357
CIRO001	67	5444283
CLAC003	106.3333333	4136895.667
CLAC004	39	3108248
CLBE001	92	6000632
CLSP001	102	4613747
CLBO002	80.15384615	3920422.923
CLCL001	78	4897678
CLCE001	89	4068724
CHMI002	59	3769775
CLCE003	116	5262222
CLDI001	35.75	4215376.778
CLGE001	12	1809746
CLKL001	46.5	3989551.5
CLLE001	82	4714237
CLLJ001	74	4630065
CLMI001	31.33333333	3287539.667
CLNO001	33	2547720
CLPA001	98	5044100
CLPE001	47.66666667	3100837
CLPH001	58	4847594
CLSA002	55	4662871
CLSA001	136	5107814
CLST001	41	2974379
CLSA003	142	6666445
CLST001	30	2970010
CLST002	25	2715461
CLSP001	28	2835737
CLTE001	30	2873333
CLTH001	101.5	3702460
COAK001	62	3750771
COAU001	28	2819226
COBA001	33	2991840
COBU001	7.2	2082121
COCA001	34	2928683
COCO001	183	10080619
CODI001	27.07692308	2469401.385
COEF001	27	3219505
COFU001	72	5186898
COGL002	35.57142857	3292185.714
COGL001	11	2115681
COHA001	31	3222008
COJE001	24	2476822
COKR001	33	2446804
COMA002	24	2833547
COPS002	25.07142857	2321586.357
COPR002	12	1424912
COPS001	57	5373180
COPS002	21	2337913
CORE001	24	2601311
COTE001	49	5464824
COTE002	26	2751233
COUL001	24	2562552.333
COUR001	24	2342642
COVA001	41	3433007
COWO001	83	6359369
CRAT001	52	2952962
CRCU001	8	1617804
CREP001	54	5620407
CRSA001	52	4393729.5
CRTU001	50	4599092
CUME001	81	6913352
CUNE001	61	8480857
CUTA001	53	6476522
CYAP001	40	4176973
CYGR001	18	3342364
CYHU001	92	4433218
CYMA001	25	6221273
CYSP002	17	2363215
CYST001	72	7610589
CYSP001	67.5	5872274.167
CYSP003	4	1443806
SYSP001	20.5	2989724
CYZA001	19	2655425
DASA001	33	3781008
DEAC002	69	6767514
DEAC003	20	3222077
DEAF001	31	4200534
DEAC005	58	4991181
DEAL004	16	3097763
DEAL002	55	6517073
DEAC004	12	3282536
DEAR001	39	4501104
DEAE001	24	3629109
DEAU001	28	5657782
DEAU002	11	2349476
DEAC006	51	4545624
DEBA002	21	3942657
DEBA001	15	3655731
DECA001	22	2892255
DESP001	39	3092048
DESP004	71	6685842
DESP001	37	3069953
DEAL003	23.5	3301834.5
DEDE005	23.5	3301834.5
DEDE004	34	4321753
DEDI001	33	3624449
DEDE001	20	2542933
DEDE005	19	3858580
DEET001	12	1469720
DEGE001	20	3247018
DEGI002	27	3796022
DEGI001	41	4855529
DEGO001	40	4406036
DESP002	7	1360154
DEHA001	31.5	5503334
DEHY001	16	3708362
DEIN001	21	2928377
DEKU001	19	3601386
DELY001	7	1686510
DEMA002	28	5315620
DEMC001	5	1442118.5
DEME002	34	4873567
DEMA001	49	3498530
DEOL001	31	3944167
DEOR002	50	5863081
DEPE001	59	4513714
DEPI001	22	3646098
DEPR002	33	3851869
DEPS001	25	3659634
DEPR001	27	2886836
DERA001	32	3284156
DERE003	22	3608104
DERU001	40	3969014
DESA001	41	4289847
DEDE002	38	3855329
DESU002	29	4023512
DESP002	5	1368697
DESU001	25	3806980
DETH001	9	1541968
DETI001	27	6527027
DETO001	27	5197905
DESP002	6	1413462
DEVU001	25.75	3802302.75
DERE002	21	2909567
DIDA001	58.33333333	4806882
DINO001	10	1389350
DISH001	25	4417868
ACEB001	28	3796573
DITH001	13	1959987
DITU001	15	1855560
DIZE001	77	4813854
DYFE001	69	6967790
ECVI001	38	5608040
EDIC001	36	3812301
EDTA001	29.33333333	3796669
EGLE001	16	3632260
EGSP001	21	3123671
EHCA001	6	1315030
EHCH001	9	1176248
EHRU001	8	1509750.667
ELMI002	26	1643562
EMOL001	57	5220361
ENAE001	61	5435727.5
ENAS001	61	5012132
ENBA001	67	4762179
ENCA001	30	3427276
ENCL001	60.6	4981153.2
ENFA002	36.25	2993194.75
ENFA003	32.75	3040379.5
ENHI001	50	2856440
ENPA001	3	1481191
ENSP001	58	5155034
CRSA001	54	4530777
ENSP001	52	4676461
ERAM001	62.5	3869718
ERBI001	55	5372268
PEAT001	68	5064019
ERSP001	52	3957675
ERLI001	17	3052398
ERPY001	58.5	4072836.5
ERRH001	11	1770425.5
ERTA001	78	4067864
ESBA001	29	4158725
ESCO001	62.20967742	5093242.613
ESFE001	44	4643861
ETHA001	54	3008576
EUEL001	34	2831389
EULI001	68	4316707
EURE001	67	3449685
EXAN001	25	2815863
EXSI001	29	3040786
EXSP001	28	2999895
FAPR001	18	3321367
FEBA001	42	4279159
FENO001	15	1948941
FEPE001	15	2166381
FIAE001	89	6937263
FIAL001	16	1931012
FIMA001	18	1986740
FISU001	53	3842819.5
FLBA002	53	2768102
FLBR001	57	3563292
FLCO001	35	3162432
FLIN001	61	2993089
FLJO001	78	6096872
FLLI001	33	4919337
MASP004	34	3868304
FLPS001	38	2860382
FLSI001	10	2526590
FLTA001	128	4633577
FRAL001	88	7497934
FRAU001	39	3603458
FRSP002	39	5433628
FRSY001	32	5340989
FRSP002	70	8982042
FRSP002	77	8815781
FRNO001	11	1847202
FRCF001	23.5	1929464.5
FRPH001	33	2049711
FRTU001	18.5	1900425.769
FRNO002	18.5	1900425.769
FRSP001	23	2035931
FUSP001	11	2275461
FUNU001	17.5	2221386
GAAN001	16	2694139
GACA001	33	3162471
GAVA001	14	1670471.333
GESP001	104	9362222
GEAU001	47	4636964
GEBE001	51	4615150
GESP005	39	3583134
GESP005	47	3485960
GEKA002	43	3592666
GELO001	35	3994874
GESP006	60	5277406
GESP006	44	4745806
GEME001	39	4011182
GEOB001	49	5322497
GESP005	40	3650813
PASP001	75	7121665
GESP006	57	4304501
GESU003	37.5	3764200
GESP005	38	3508804
GESP005	44	3667901
GETH002	46	3993793
GETH001	32	3608012
GETH003	48	3596620
GEUR001	70	5136364
GESP005	46	3673940
GESP005	44	3911947
GLSP001	67	5393591
GLSP002	82	5882710
GLDI001	37.5	3957269
GLNI001	44	4134229
GLOX001	53	3369308
GLPS001	38	5413691
GLVI001	56	4659019
GLXY001	25	3513191
GOBR001	54	5290012
GOSP001	53	5885710
GOPO001	58	5844299
GRBE001	24	2708355
GRFO001	28	3798465
GRMA001	107	6237577
HACH001	118	7215267
HADE001	30	2169363
HADU0010007	7	1698955
HAEL001	23	4061296
HAHA003	18	2678452
HAHA001	62	4170008
HAHA002	32	2649255
HAHY002	66	8771651
HAIN001	13.6	1902709
HANE001	26	2582886
HAOC001	142	9446314
HAOR001	29	2578146
HAPA002	10.5	2296948
HASP002	31	4179170
HAPA001	15	2086875
HAPR001	15	2309262
HAHY001	14	2613117
HASO001	12.5	2138367.5
HEAC001	38	1557588
HEAR001	26	3424307
HEAU001	72	6785430
HEBI001	25	1807534
HECE001	26	1903950.5
HECI001	22.5	2170766
HEFE001	34	1672681
HEHE001	22	1799146
HEMO001	37	3075407
HEMU001	21	1578097
HEPY001	24.71428571	1624375.51
HESE001	45	5513887
HIBA001	36	3540114
HIMA001	10	1694430
HYDE001	33.5	3723828
HYSP001	19	1552931
HYSP004	84	9515056
HYNE001	32	3705021
HYSP001	19	1552931
HYTH001	8	1743033.5
HYSP001	20	1559514
IDLO001	27	2839538.5
IGAL001	46	3658997
ILCO001	46	4830181
ILPO001	15	3132314
INCA001	36	4024382
ISPA001	25	5529304
ISVA001	29	3307740
JASP001	32	4404049
JASP002	39	4110251
JODE001	37	2749646
KAKO001	28	2852073
KEVU001	14.5	3282752.5
KEVU002	14.5	3282752.5
KIBL001	3	820033
KICR001	2	821871.5
KIDE001	3	833125
KIGA001	3	822140
KION001	3	810172
KIRA001	56	4956672
KISE001	215	8783278
KLOX001	62.5	4178595.667
KLPN001	31.55555556	5530417.667
KLVA001	29	5458505
KOOL001	10	2302126
KORH001	19	2697540
KOVE001	108	5650368
KRSP001	33	3389993
KRFL001	148	7579488
KYSE001	29	2785024
LASP003	52	3296168
LAAC002	31	2027635
LAAM002	27.5	2051880.5
LABR001	32	2464052.5
LABU001	40.5	2575738.5
LACA001	27.42857143	3054577.571
LACR001	29	2043161
LADE001	21.25	1931710.75
LAFE001	12.33333333	2087918
LAGA002	13	1894360
LAGA003	20	1957049.5
LAHE002	29.66666667	2175850.333
LAHO002	27	3169329
LAIN001	16	1719103
LAJO001	16.33333333	1914711.333
LAKE001	33	2354088
LALA001	39	2492070.083
LAPA002	16	3025352
LAPL001	39.66666667	3290226.5
LARE001	24	2118918
LARH001	20	2980480.5
LARU001	20	2066652
LASA001	17	1884661
LASA002	20.5	2135057.5
LASA003	19	1375770
LESP001	48	5125950
LEBI001	42	3953768.5
LEBO001	24.5	3904008.5
LEBU001	25	2465610
LEBY001	27	4059653
LESP004	17	1877273
LECA001	15	1773468
LECH001	56	4909403
LECI001	18	1896614
LEFE002	24	2559538
LEFE001	23	2406157
LEGA001	26	1954080
LEGE001	20	1893499
LEIN001	63.33333333	4678010
LEKI001	27	2101787
LELO001	46	4149158
LEME002	19	2046094.5
LEPN001	43.9	3360743.917
LEXY001	36.5	2635288
LIAN001	41	4117885
LIAS001	7	1247782.5
LICR001	12	1504659
LIIN001	30	3093113
LIIV001	26	2928879
LIMO001	33.43589744	2960382.795
LISE001	30	2797636
LISO001	8	1258278
LIWE001	29	2814130
LYSP001	68	4817463
MAAQ001	37	4779762
MAAU001	40	3135972
MAAD001	40	4651725
MASP007	27	4063864
MACA001	20	2219737
MAHA001	17.28571429	2639829.143
MAHY002	38	3989480
MAHY001	9	2269167
MAMA002	41	4967148
MAME001	58	4684316
MAMA003	39	3368780
MASP009	36	5100344
MAPI001	16	2244793
MAPO001	26	3899940
MAMA001	40	4719581
MASU001	7	2314078
MATR001	27	4516490
MEVE001	36	3059871
MESP002	66	7737025
MESP007	24	2862391
MEAL001	29	4668296
MEAU001	38	6200534
MECA002	27	3304561
MECH001	54	6180732
MECI001	48	6690028
MEEL001	6	2474718
MEEX001	54	6158261
MEFL002	32	2971517
MEFL001	4	793224
MEIN001	7	2287145
MESP004	26	2745290
MESP005	25	3137192
MELO001	51	7596297
MEME001	51	5051681
MEMO001	27	2547570
MENO001	72	8839022
MEOP001	41	6884444
MEPE001	32	4643639
MEPL001	44	2068732
MEPO001	52	5848997
MEPR001	18	2975953
MEPL001	31	2045253
MERA001	48	6899110
MERU001	21.5	3098169
MERO001	31	3300414
MESP003	22	3773444
MEGL001	39	3082007
MESI002	33	4305430
MESP001	34	4935185
CHSP001	34	4935185
MESI001	23	3721669
MISP003	122	7966510
MIAE001	44.5	2470296.5
MIAU001	154	7025559
MISP004	150	6962533
MIMI001	5	1183732
MIPH001	49	5683123
MITE001	46	3982034
MOCA001	9	1863286
MOCU001	23	2146480
MOEN001	1	538248.5
MOMA001	78	5575517
MOMO001	42	3799539
MOTH001	12	2628784
MURU001	39	3842422
MYAB001	64.5	5180509
MIAE002	56	5842795
MYAF001	63	4389314
MYAG001	8	942070
MYAR002	6	820453
MYAV001	50.66666667	5044898.667
MYBO001	61.4	4363764.4
MYBO002	9.333333333	981075.6667
MYCA005	19	1010023
MYCH003	70	6342624
MYCA001	63.2	4477019.2
MYCO001	14	846214
MYCR001	13	934379
MYCY001	20	998123
MYFE001	14.5	1048137.5
MYFU001	110	9003593
MYGA002	20.09090909	968554.0909
MYGE001	5.6	579782.2
MYGI001	62	5982829
MYHA003	88	1151598
MYHA002	46	919992
MYHA001	25	513880
MYHA004	29	756845
MYHO001	4	665445
MYHY002	11.75	835925.25
MYHY001	6.666666667	909234.3333
MYIN001	57	5589007
MYIN002	58	5437729.333
MYSP001	66	4643668
MYKA001	97	6577228
MYSP001	59	6256079
MYLE002	22	1017232
MYLE002	22	1008951
MYLE001	17	3268137
MYLI001	94	6208955
MILU001	12	2501097
MYMA001	97	6660144
MYSP001	54	5920523
MYMO001	4	777079
MYMA002	37	5068807
MYSP001	49	5613626
MYMY001	24.25	1193263
MYPA001	16	564395
MYPE001	28	1358633
MYPN001	7.25	815257.75
MYPU003	4.5	846299.5
MYPU002	9	963879
MYRH001	59	6415739
MYSM001	69	6988209
MYSM001	79.5	7104987
MYSP001	54	6048425
MYGI001	57	5783292
MYSP001	57	5783292
MYST001	176	10350586
MYSU001	19.5	725850.5
MYSY001	16	799476
MYTU001	68.7826087	4404275
MYUL001	55	5805761
MYVA002	69	6491865
MYWE001	9	650228
MYXA001	131	9139763
MYYO001	63	5662088
NAMU001	59	6060298
NAPR001	11	1676444
NATH001	33	3191453
NEGO001	6.666666667	2194663
NELA001	10	2220606
NEME001	11.57142857	2223903.214
NERI001	10	879977
NESE001	6	859006
NIDE001	33	4317083
NIEU002	25	2781824
NIEU001	26	2812094
NIHA001	42	5011522
NIHA002	32	4145260
NISP002	64	3783444
NIKO001	192	9033684
NIMU001	38	3234309
NIOC001	27	3522111
NISA001	8	2101285
NISP002	58	3337023
NISP001	16	1877931
NIWA001	32	3373286
NIWA001	32	3373286
NIWI001	28	3402093
NOSP004	40	5313905
NOSP003	72	6718869
NOAL001	60	5848211
NOAR001	42	4233314
NOAZ001	27	5486145
NOBR001	108	9436348
NOSP005	50	5293685
NOCY001	67	6194645
NODA001	68	6543312
NODO002	62	3914632
NOFA001	66	6292344
NOSP003	65	6329823
NOPU001	105	9059191
NOSP003	88	7211789
OCAN001	32	5205777
OCAR001	42	5478249
OCAN002	33	4875481
OCSP001	22	3527244
OCIH001	35	3630528
OCPR001	21	2439291
ODSP001	18	4392288
OEOE001	30	1780517
OLCA001	28	3827158
OLUL001	10	2051896
OPTE001	34	5957605
ORRH001	12	2399175
ORTS001	9	2068019
OSAC001	128	7804270
OSNI001	140	8272254
OSVA001	48	4470622
OWHO001	91	4000057
PAAC002	20	3072383
PAAM001	31	4873118
PAAN001	61	4838982
PASP003	44	6312783
PABE002	25	2902643
PADE001	22	5236194
PADI001	26	4811379
PASP001	97	7184930
PALA002	21	3914745
PAMU001	159.3333333	8740689.667
PAMU002	10.5	2348177.5
PAPO001	89.33333333	5955979
PAPR001	31	3685504
PRAM001	35	2414465
PATE001	100	6083395
PAVA001	38	4888338
PECA002	20	3665893
PECL001	18	1978793
PECA001	68	4852842
PEHA001	27	3948887
PEHE001	60	5167383
PEMA001	21	1983966
PEMO001	19	2169548
PEPE001	23	1832387
PEPH001	19	3018238
PEPR001	29	4241119
PESA001	64	4635236
PESP001	65	5164411
PETH001	20	3025375
PESP003	7	1284727
PEWA001	60	5063892
PHAS001	150	5094138
ASYE001	27.5	788531
ONYE001	27.5	788531
PHAU001	20	879959
PHGA001	33	4194026
PHLU001	85	5688987
PHMA001	5	601943
PHMI001	35	3884382
PHPR001	52	6403280
PHZU001	52	4379231
RHBA003	62	7145576
PIST001	44	6196199
PLSP003	57	4986817
PLBR001	37	6006602
PLLI001	48	5460085
POAL001	1	339792.6
POAS002	20	2186370
POGI002	5.333333333	2346086.667
POGI001	28	4718963
POSP002	31	5898676
POSP001	32	2961474
PONA001	46	5366143
PONE001	13	1560469
PONE001	18	2159490
PRAC002	30	2517913.6
PRAE001	14	2579695
PRAC001	43	3656170
PRAV001	16	2526138
PRDE002	18	2937589
PRDE001	35	3350206
PRFR001	28	2616384
PRIN001	20	2699437
PRMA001	9.5	1863595.5
PRME001	23	3168282
PRMI001	68	3973324.5
PRSP001	14	2480269
PRPR001	25	3449360
PRRU001	45	3619559
PRST001	94	4402109
CHPH002	12	1966858
PSSP001	104	4885680
PSSP002	48	4037671
PSAE001	67.66666667	6472251.667
PSAR001	18	2650701
PSAT001	53	5187005
PSBR001	52	6843248
PSSP009	21	3052410
PSCR002	33	3101097
PSDE001	44	5696307
PSDI001	77	7440794
PSEN001	100	5888780
PSFL001	123.7142857	5746945
PSPR001	123.7142857	5746945
PSSP004	118	5916782
PSFU001	84	4920769
PSSP008	72	3113999
PSHA001	74	3850272
PSIN001	90	4559598
PSME001	82	5434353
PSME001	92	5072807
PSSP003	76	4332995
PSPO001	98	5512241
PSSP005	76.72727273	5604964
PSPU001	76.72727273	5604964
PSRE001	94	6484828
PSSP007	54	3452554
PSSP008	56	2995049
PSST001	66.66666667	4548160.833
PSSU001	40	3419049
PSSY001	152	6248135.333
PSTO001	92	4321832
PSPU001	82	6183388
PUMA001	52	2753527
PUSP001	64	3924810
RAAQ001	142	5552849.5
RAEU001	107	7335984
RAOR001	62	5398151
RAPI001	134	5505543.5
RASO001	186.3333333	5639333
RATA001	66	4070193
RASP001	148	5614252
RESA001	61	3155250
RHSP002	76	4225490
RHCA001	60	3871920
RHCE001	90	4355543
RHEQ001	58	5043170
RHER001	78	6633479.5
RHET001	100	6725424.667
RHFE001	94	4969784
RHSP001	60	5464982
RHLE001	96.66666667	7347377.667
RHMA001	43	3360429.5
RHOP001	83	8834939
RHPA001	86.28571429	5408501.286
RHPH002	42	3876289
SIFR001	104	6891900
RHJO001	84	9702737
RHRU001	47	4379691
RHSP003	62.5	4590176.5
RHTR001	70	6686334
RHVA001	36	4014469
RISP001	270	8728773
RIAF001	18	1290917
RIAK001	20	1231060
RIAM001	22	1480884
RIAN001	27.6	2192286.4
RIAU001	14	1323280
RIBE001	27	1525528
RICA001	11	1155000
RICO001	26	1268755
RIFE001	32	1587240
RIHE001	18	1278471
RIJA001	14	1283087
RIMA001	17	1327451.5
RIMO002	18	1279798
RIPA001	14	1300386
RIPE002	6	582127
RIPE001	12	1314898
RIPH001	14	1287740
RIPR001	9.6	1110978
RIRH001	16	1305467
RIRI001	15.25	1266152.625
RISL001	14	1275404.5
RITY001	8	1112275
ROBI001	62	3530383
ROCA001	21	5723298
RODE002	62	4331234
RODE003	37	2506025
ROHO001	88	3592125
ROLI001	60	4745450
ROMU001	24	2264603
ROSP001	23	5801598
RUAL001	156	4482087
RUCH001	112	2573208
RUGE001	76	5043253
RUMA001	8	1160782
RUPO001	54	4601053
RUSL001	112	6919729
RUXY001	14	3225748
SAAR001	68	5786361
SABO001	127	4616821
SADE001	218	5057531
SAEN001	117.025	4853953.275
SAER001	91	8212805
SAES001	174	9360653
SAGR001	54	4400185
LAHE002	13	2080931
SAKE001	38	4253413
SARU001	32	3710123
SATR001	59	5183331
SAVI001	45	4308349
SESP005	59	5442880
SESP005	59	5443009
SESP005	59	5442549
SESP005	53	4946161
SELI001	53	5282719
SEMA001	73.5	5051459.5
SEPL001	57	5435518.5
SEPR001	65	5495657
SERO001	36	3157527
SERU001	22	3631933
SESP003	15	2568361
SESY001	3	1762765
SETE001	75	4486650
SHAM001	53	4306142
SHSP001	43	5251146
SHBA001	55	5379488.571
SHBO001	66.5	4760589.5
SHDE001	77	4545906
SHDY001	49	4560911
SHFL001	59.25	4724237.5
SHFR001	44	4845257
SHHA001	53	5226917
SHLO001	44	4602594
SHSP001	46.5	4918855.5
SHON001	46.5	4918855.5
SHPE001	57	5174581
SHPI001	72	5396476
SHPU001	35	4749735.5
SHSE001	56	5517674
SHSO001	60	5137894.5
SHSP001	47	4753744.5
SHVI001	65	4962103
SHWO001	86	5935403
SIAC001	70	9755686
SIAG001	62	4300227
SIFR001	52	7254147.5
SILI001	30	3003656
SIME001	47	6817576
SIME002	43.14285714	6995302.714
SINE001	31	2628375
RUSP001	38	4153699
SLHE001	29	3165038
SOCA001	46	5202069
SOCE001	237	13907952
SOGL001	29	4292502
SOSI001	44	3984229
SOUS001	120	9965640
SPSP001	41	6226409
SPAF001	23	3285855
SPAL001	20	3373713
SPSP004	15	3316466
SPCA001	23	3239340
SPCH001	26	4573221
SPCO001	16	2227296
SPCH002	6	1123322
SPDI001	3	945296
SPJA001	27	4424862
SPLI002	99	8491258
SPSP003	22	4633613
SPPL001	19	3590853
SPSA002	8	1739487
SPSM001	16	4653970
SPSY001	14	1107344
SPSP002	24	4348133
SPTA002	15	1086278
SPTH001	27	3993764
SPTH002	17.5	2516433.5
SPWI001	28	5915246
STAG002	24.375	2082655
STAL002	111	6841649
STAN001	23.5	2072673
STAU002	231	10260756
STAU001	86.24489796	2835394.347
STAV001	182	9119895
STBI001	245	11936683
STCA002	31	2566424
STCO004	180	8377286
STCO002	19.33333333	1954077.333
STCO003	181	9054847
STCA003	171.5	8094034
STCY001	71	5544990
STDA001	219	9555950
STDY001	25.6	2134563.6
STEP001	60	2604227.5
STEQ002	27.25	2148774
STFL001	156	7656104
STFU001	147	7905758
STGA001	31.33333333	2363453.667
STGO001	25	2196662
STGR002	148	8545929
STHA001	60	2697861
STHY002	237	10230818
STIN002	29	2149844
STIN001	21	2008249
STIN003	19.66666667	1963517.333
STLU002	25	1975547
STLU001	39	2627127
STMA002	28	2142762
STMI001	24	2146611
STMA001	52.5	4684682
STMO001	21	1673280
STMU001	25.5	2022306.5
STNA001	117	6841557
STNO001	19	4765023
STOL001	20	2142100
STOR001	24	1958690
STPA003	13	2143887
STPS002	46	2195458
STSP004	197	7630245
STPN001	41.23809524	2128246.238
STPA002	25	2162630.5
STPS001	40	2594798.5
STPA004	9	2100077
STPA001	42	2559946
STPY001	26.26315789	1854917.263
STRO001	176	10369518
STSA001	40	2577899
STSC002	201	10148695
STSP004	133	7414440
STSA002	42	2202440.333
STSA003	22	2388435
STSU002	15.64705882	2094037.294
STTH001	24.16666667	1844604
STUB001	14	1852352
STVE001	165	8226158
STVI002	185	11138313
STWA001	43	2560716
SUAC001	23.5	3554518.5
SUAU001	14	2153198
SUAZ001	9	1640877
SUBA001	22	2510109
SUDE003	26	2306351
SUDE001	30	3217213
SUDE002	29	2201561
SUKU001	36	2819357
SUSP004	12	2562277
SYSP001	38	3720499
SYSP001	38	3583735
SYAC001	22	3179300
SYSP001	16	2450745
SYEL001	21.5	2719262
SYFU001	24	4990251
SYGL001	30	3406739
SYLI001	15	2405559
SYSP002	27.2	3646126
SYSP001	23.66666667	2667276.333
SYSP002	30	3947019
SYTH001	30	3566135
SYSP001	17	2434428
SYWO001	14	2936195
SUSP002	11	1838442
TAAS001	13	1638559
TAEQ001	14	1713991.5
TAFO001	18	3405521
TEAC001	43	2761826
TEHA001	24	2562720
TERO001	54	5227858
TESA001	70	5095226
TESP001	21	2759867
TETU001	99	5193164
THSP005	34	3785534
THAC001	10	1848474
THAF001	18	2016657
THAL001	6	1500577
THAM001	12	1759526
THBI001	41	4189976
THBR001	31	2344824
THSP007	10	2263488
THCO001	45	4355525
THCR001	18	2427734
THCU001	50	5639016
THCY001	13	1932455
THDE001	21	2909809
THEL001	15	2593857
THFU001	28	3642249
THIN001	16	2322224
THIN002	37	3462095
THIT001	24	2451061
THPO001	33	3157416
THSP008	24	2985056
THLE001	16	2135342
THLI001	7	1999646
THMA003	17	1865168.5
THME001	14	1915238
THMO001	25	4137521
THMA001	25	2844696
THMA002	24	2306092
THNA002	11	1809823
THNE001	13	1884562
THNI001	12	4002352
THNA001	14	1898865
THOC001	23	2280035
THOL001	43	3920328
THSP009	13	1634377
THOS001	9	2401329
THPH001	19	2939057
THSU001	26	3464554
THPS001	29	2362816
THPE001	14	1823511
THRO001	24	2920744
THSP006	12	1877693
THSA001	41	2879349
THSC001	8	2355186
THSP002	21	4574586
THTE001	28	2689445
THTH003	6.75	2214494.25
THTH002	9	2039943
THTH001	37	2894276
THTH001	33	2785752
THVI001	40	5017071
THWI001	27	2785056
THSP004	27	2456520
THSP004	24	2457259
THXY001	29	2534358
THYE001	13	2003803
TIMO001	34	6512983
TOAU001	20	3471292
TRAZ001	33	3855671
TRBR001	20	3055580
TRDE001	19	2843201
TRER001	76	7750108
TRPA001	9.5	1139536.3
TRPE001	14	2889325
TRPA002	8	1133390
TRPR002	38	4059867
TRRA001	18	3260398
TRSU001	21	2897425
TRWH001	3.5	926620.5
TSPA001	43	4479724
TUPA001	63	4409302
URPA001	8	751699
URUR001	8	874478
VAPA001	59	6817856.333
VEEI001	34	5597943
VEMA001	142	6732271
VEOK001	6	1022154
VEPA001	8	2132142
VIAL001	67	5146637
VIAN001	39	4052047
VICA001	87	6031829
VICH001	43.375	4046549.625
VISP001	44	5452646
VISP001	67	5089025
VIFI001	44	4388527
VIFU001	58	4916408
VIHA001	89	6058377
VINI001	76	6322155
VIPA001	64.25	5157857.75
VISP002	43	4974818
VIVU001	53	5131516.667
WACH001	10	2131905
WEKO001	13	1441470
WEVI001	22	2272954
WIGL001	9	711269.5
WOEN001	2	1080084
WOEN001	7	1267782
WOSP001	5	1445873
WOEN001	4	1295804
WOEN001	3	957990
WOEN001	6	1482455
WOSU001	17	2110355
XAAL001	43	3852299
XAAU001	27	5625098
XAAX001	67	5120821.5
XACA001	64.8	5133052.8
XACI001	74	5398685
XAOR001	64	4988367.5
XEBO001	47	4225498
XENE001	44	4587917
XYCE001	36	3831380
XYFA001	24.2	2563879.6
YEEN001	76	4643770.333
YEPE001	75.33	4748558.333
YEPS001	75	4807723.75
ZIIN001	1	208564
ZOGA001	38	5521712
ZUPR001	30	5128187
ZYMO001	26	2098620.4
