# Supplementary material for: Community diversity and habitat structure shape the repertoire of extracellular proteins in bacteria
Source: Nat Commun. 2020 Feb 6;11:758. doi: 10.1038/s41467-020-14572-x (PMC7005277; doi:10.1038/s41467-020-14572-x)
Supplement: Supplementary file 10 — Supplementary Data 6 [file 41467_2020_14572_MOESM10_ESM.txt]

id	# bacteriocins	# degradative enzymes
RUAL001	0	62
CLSP001	2	47
PAMU001	2.66	46
SADE001	0	46
CLTH001	3	44.5
CLSA003	0	38
CLCL001	2	37
CLCE001	2	36
RUCH001	2	36
CLCE003	1	34
CLAC003	0	33
PATE001	2	30
STSC002	4	29
AMME001	2	27.75
TETU001	0	27
PAPO001	2.33	26
KISE001	1	26
CEJA001	0	26
PASP001	1	25
STAU002	2	24
STDA001	8	23
STDA002	8	23
CAAC002	0	23
ACSP006	5	22
CLSA001	2	22
PASP001	2	22
CLLE001	1	22
BAWE001	0	22
SOCE001	0	22
BATH001	1.42	20.5
STBI001	9	19
STSP004	8	19
VEMA001	4	19
BAAM001	1.3	18.2
STDA003	8	18
STDA004	8	18
STDA005	8	18
STHY002	2	18
COCO001	1	18
CLBE001	0	18
STSA001	0	18
STCO003	5	17
ACSP006	1	17
MIAU001	1	17
MISP004	1	17
STSA002	1	17
BAAN001	0	17
BAAN001	0	17
BAAN001	0	17
BACE002	0	17
BACE002	0	17
HACH001	0	17
BACE002	1.25	16.16
BACE002	1.25	16.16
BACY001	1.25	16.16
BALI001	2.67	16
CAKR002	2	16
CLPH001	0	16
STAV001	7	15
STSP004	5	15
STCO004	4	15
BUPR001	2	15
STRO001	1	15
XACA001	0	14.2
ACMI002	4	14
BASP001	2	14
MYST001	1	14
PSFL001	2	13.57
PSFL001	2	13.57
PSPR001	2	13.57
BASU001	3	13.18
STVE001	7	13
STVI002	5	13
BRBR001	3	13
BAME001	2	13
CEGI001	1	13
XACI001	1	13
HAOC001	0	13
NIKO001	0	13
RAAQ001	0	13
SHWO001	0	13
STHA001	0	13
STPA001	0	13
XAAX001	1	12.5
STAU001	2	12
ACMI001	6	12
CABE001	2	12
BAAT001	1	12
CLPA001	1	12
SIAG001	0	12
STCA003	2	11.5
STEP001	0	11.5
RASO001	0	11
CLPE001	2.67	11
STFU001	9	11
PSSY001	3	11
CEFL001	1	11
FLJO001	0	11
HAHY002	0	11
STLU001	0	11
STPS001	0	11
STWA001	0	11
VINI001	0	11
CLBO002	1.38	11
XAOR001	0	10.5
STGR002	8	10
THCO001	3	10
CASA001	2	10
HAHA001	2	10
LYSP001	2	10
CYHU001	0	10
ECVI001	0	10
RASP001	0	10
BAPU001	2	9
MAAU001	2	9
BAHA001	1	9
BUGL001	0	9
CHPI001	0	9
CHVI001	0	9
ENHI001	0	9
PESA001	0	9
RAEU001	0	9
SPLI002	0	9
STCA002	0	9
THBI001	0	9
ENFA002	1	8.75
VIVU001	0	8.67
LALA001	3	8.5
BUTH001	0	8.5
THSA001	4	8
AMXY001	2	8
CAKR001	2	8
CALA001	2	8
NODA001	2	8
SAAR001	2	8
GESP005	1	8
LABU001	1	8
LIIN001	1	8
LISE001	1	8
SHAM001	1	8
BUPS001	0	8
FIAE001	0	8
MYXA001	0	8
PSAT001	0	8
PSIN001	0	8
PSPO001	0	8
PSTO001	0	8
RHSP001	0	8
RHTR001	0	8
SHPI001	0	8
SHVI001	0	8
STIN001	0	8
XAAL001	0	8
ZOGA001	0	8
ENFA003	1.25	7.91
LIMO001	1	7.89
STPN001	1.15	7.28
STDY001	1	7.2
SAER001	5	7
SAES001	5	7
EULI001	4	7
ETHA001	3	7
PSPU001	2.4	7
PSPU001	2.4	7
PSSP005	2.4	7
CAOB001	2	7
CAOW001	2	7
KRFL001	2	7
THCU001	2	7
CLST001	1	7
GESP005	1	7
LIWE001	1	7
STGA001	1	7
STPS002	1	7
BASA002	0	7
BAXY001	0	7
BUGL002	0	7
CEAL001	0	7
CLLJ001	0	7
CLTE001	0	7
LECH001	0	7
MACA001	0	7
PESP001	0	7
PEWA001	0	7
PHPR001	0	7
SATR001	0	7
TAFO001	0	7
VICH001	0	7
STEQ002	3	7
STMU001	2	6.75
BUCE001	0	6.75
CLMI001	1	6.5
CLKL001	0	7
PSST001	0	6
ENCL001	1	6
VIPA001	1	6
ALMA002	0	6.02
BACE001	5	6
STNA001	5	6
CAMA001	3	6
EXSP001	3	6
SAVI001	3	6
ERBI001	1	6
GESP005	1	6
NOBR001	1	6
PECA001	1	6
STIN002	1	6
AGRA001	0	6
ASEX001	0	6
BATH002	0	6
BUSP001	0	6
COPS001	0	6
GLSP001	0	6
LECI001	0	6
LEGA001	0	6
LEME002	0	6
MEPL001	0	6
PSFU001	0	6
PSME001	0	6
PSSU001	0	6
RHET001	0	6
RHLE001	0	6
RHMA001	0	6
RUSL001	0	6
SHLO001	0	6
SHPE001	0	6
SIFR001	0	6
SPSP001	0	6
STGO001	0	6
TEHA001	0	6
THFU001	0	6
STMA001	0	5.67
SEPL001	1	5.5
DIDA001	0	5.33
BUMA001	0	5.25
AMOR001	6	5
THBR001	5	5
THPS001	5	5
EXAN001	4	5
EXSI001	4	5
BAIN001	2	5
ERAM001	2	5
THTH001	2	5
SEMA001	1.5	5
ARPH001	1	5
CASP005	1	5
CEFI001	1	5
ENAS001	1	5
GETH001	1	5
HAOR001	1	5
LEGE001	1	5
LIIV001	1	5
NOAL001	1	5
AESA002	0	5
AGSP001	0	5
ALFI001	0	5
ALSP005	0	5
ARAU001	0	5
BAVU001	0	5
BUSP001	0	5
CELY001	0	5
CLSA002	0	5
DIZE001	0	5
EMOL001	0	5
ENSP001	0	5
FLBR001	0	5
FLTA001	0	5
GLNI001	0	5
JODE001	0	5
KLOX001	0	5
LEBY001	0	5
LELO001	0	5
MEPL001	0	5
MYCA001	0	5
MYFU001	0	5
MYMA001	0	5
OEOE001	0	5
PEAT001	0	5
PECL001	0	5
PHZU001	0	5
PRST001	0	5
PSSP002	0	5
SESP005	0	5
SHHA001	0	5
SHSP001	0	5
THOL001	0	5
VIAL001	0	5
VIFI001	0	5
XYCE001	0	5
ZUPR001	0	5
LARE001	1	4.8
ESCO001	1.09	4.58
AEHY001	0	5
BUAM001	0	4.5
BUAM001	0	4.5
BUCE002	0	5
RHSP003	0	4.5
SHON001	0	4.5
SHON001	0	4.5
SHSP001	0	4.5
SIME002	0	4
CLDI001	0	4
SHBA001	0	4
STAL002	7	4
SABO001	6	4
PHAS001	4	4
THSP004	4	4
NOSP001	3	4
THXY001	3	4
ARCH001	2	4
ARSP004	2	4
CAHY001	2	4
CASP004	2	4
ENSP001	2	4
ERTA001	2	4
ROHO001	2	4
PSAE001	1.28	4
ARSP004	1	4
BACO001	1	4
CIKO001	1	4
CIRO001	1	4
COWO001	1	4
ENCA001	1	4
GEKA002	1	4
GETH002	1	4
HAHA002	1	4
LABR001	1	4
MYMA002	1	4
MYSM001	1	4
SEPR001	1	4
STUB001	1	4
VIHA001	1	4
ACCE001	0	4
AEVE001	0	4
AGTU001	0	4
AGVI001	0	4
ALSA001	0	4
BECA001	0	4
CLNO001	0	4
FRAU001	0	4
GEOB001	0	4
GLPS001	0	4
GOSP001	0	4
GRFO001	0	4
HIBA001	0	4
ISVA001	0	4
LAGA003	0	4
MAAQ001	0	4
MESP002	0	4
MYAB001	0	4
MYAF001	0	4
MYBO001	0	4
MYCH003	0	4
MYGI001	0	4
MYGI001	0	4
MYSP001	0	4
NISP002	0	4
PSBR001	0	4
PSHA001	0	4
PSRE001	0	4
PSSP007	0	4
RAPI001	0	4
ROBI001	0	4
RUGE001	0	4
SERO001	0	4
SESP005	0	4
SHFR001	0	4
SHSP001	0	4
SIFR001	0	4
STLU002	0	4
STPA003	0	4
STTH001	0	4
VISP001	0	4
XENE001	0	4
STAG002	1	4
SAEN001	0	4
MYTU001	1	4
ZYMO001	0	4
STPY001	0	3.58
MYSM001	1	3.5
LEPN001	0	3.1
DEDI001	4	3
THOC001	4	3
SOSI001	3	3
THIT001	3	3
BLSA001	2	3
BRFA001	2	3
ERPY001	2	3
SYTH001	2	3
THWI001	2	3
ARAR001	1	3
BASP001	1	3
DEAC005	1	3
EGSP001	1	3
FRSP002	1	3
GESP005	1	3
GETH003	1	3
MYAV001	1	3
PAAN001	1	3
PHLU001	1	3
RESA001	1	3
RHER001	1	3
RHJO001	1	3
VICA001	1	3
AESU001	0	3
ALAC001	0	3
AZSP002	0	3
BAFR001	0	3
BRJA001	0	3
BUCE001	0	3
BUCE002	0	3
BUMU001	0	3
BUPH002	0	3
BUPH003	0	3
BUSP001	0	3
BUSP001	0	3
BUVI001	0	3
CASE001	0	3
CHSP001	0	3
CHSP001	0	3
CLSP001	0	3
COFU001	0	3
CRSA001	0	3
CRTU001	0	3
CUME001	0	3
CUNE001	0	3
DEOL001	0	3
DINO001	0	3
FEBA001	0	3
FLBA002	0	3
GESP006	0	3
GEUR001	0	3
IDLO001	0	3
KAKO001	0	3
KORH001	0	3
LARU001	0	3
LASA003	0	3
LECA001	0	3
LIAN001	0	3
MAAD001	0	3
MASP004	0	3
MESP001	0	3
MESP001	0	3
MYIN001	0	3
MYIN002	0	3
MYKA001	0	3
MYSP001	0	3
MYYO001	0	3
MYYO002	0	3
MYYO003	0	3
NODO002	0	3
PONE001	0	3
PRAV001	0	3
PRME001	0	3
PRRU001	0	3
ROMU001	0	3
SARU001	0	3
SIME001	0	3
SOCA001	0	3
STOR001	0	3
STSA003	0	3
VIAN001	0	3
VIFU001	0	3
VISP001	0	3
BDBA001	8	2.5
CRSA001	1	2.5
SHFL001	0	2.5
STSU002	0	2.35
LAPL001	1.33	2.33
LADE001	0	2.25
COHA001	4	2
DEHA001	4	2
THMA002	4	2
THTE001	4	2
ARSP005	2	2
BACL001	2	2
CLST002	2	2
COMA002	2	2
LAJO001	2	2
MITE001	2	2
PASP003	2	2
RHOP001	2	2
STMA002	2	2
BASE001	1	2
COEF001	1	2
CSSP005	1	2
ENAE001	1	2
FIMA001	1	2
GESP006	1	2
GOBR001	1	2
LAHE002	1	2
LASA001	1	2
OCIH001	1	2
PEPE001	1	2
SYGL001	1	2
YEEN001	1	2
ACFE003	0	2
AEUR001	0	2
ANDE001	0	2
ANPR001	0	2
AZBR001	0	2
AZLI001	0	2
BAHE001	0	2
BAMA002	0	2
BDEX001	0	2
BEIN001	0	2
BIAD001	0	2
BIAN002	0	2
BIBR001	0	2
BILO001	0	2
BITH001	0	2
BRSU001	0	2
BUPH001	0	2
BUSP001	0	2
BUSP001	0	2
BUXE001	0	2
CACR001	0	2
CHSA001	0	2
CRAT001	0	2
CUTA001	0	2
DEAL002	0	2
DESU002	0	2
DYFE001	0	2
ERSP001	0	2
ESBL001	0	2
EURE001	0	2
FLCO001	0	2
FRPH001	0	2
FRSP001	0	2
GAVA001	0	2
GLDI001	0	2
HAHY001	0	2
HYNE001	0	2
KIRA001	0	2
KRSP001	0	2
LAAM002	0	2
LACR001	0	2
LAFE001	0	2
LAGA002	0	2
LEKI001	0	2
MAHY002	0	2
MAME001	0	2
MASP007	0	2
MASP009	0	2
MATR001	0	2
MEAL001	0	2
MEAU001	0	2
MEGL001	0	2
MEME001	0	2
MEPE001	0	2
MEPO001	0	2
MERA001	0	2
MESP007	0	2
MOMO001	0	2
MYRH001	0	2
MYSP001	0	2
MYSP001	0	2
MYUL001	0	2
NAMU001	0	2
NIWA001	0	2
NOAR001	0	2
NOSP004	0	2
ORTS001	0	2
OWHO001	0	2
PAPR001	0	2
PEHA001	0	2
PEHE001	0	2
POSP001	0	2
PRAC002	0	2
PRSP001	0	2
PSEN001	0	2
PSPU001	0	2
PSSP003	0	2
PSSP008	0	2
RAOR001	0	2
RHCE001	0	2
RHPA001	0	2
RHRU001	0	2
RHSP002	0	2
RIAN001	0	2
RODE002	0	2
ROLI001	0	2
RUSP001	0	2
RUXY001	0	2
SELI001	0	2
SERU001	0	2
SHBO001	0	2
SHDE001	0	2
SHSE001	0	2
SHSO001	0	2
SOGL001	0	2
SPCH001	0	2
SPWI001	0	2
STIN003	0	2
STMI001	0	2
STOL001	0	2
STPA002	0	2
STPA004	0	2
THCR001	0	2
THMO001	0	2
THNI001	0	2
TSPA001	0	2
VAPA001	0	2
VISP002	0	2
WEKO001	0	2
XEBO001	0	2
XYFA001	0	2
GLOX001	0	1.5
PRMI001	0	1.5
COUL001	1	1
LAAC002	0	1.33
KLPN001	2	1
COPS002	1	1
DEDE004	4	1
DEOR002	3	1
LACA001	3	1
MOMA001	3	1
NATH001	3	1
OSVA001	3	1
ACWO001	2	1
AMSU001	2	1
CLAC004	2	1
DEGI001	2	1
DESP001	2	1
EUEL001	2	1
THPH001	2	1
YEPS001	2	1
COGL002	1.14	1
ACBA002	1	1
ANFL001	1	1
ARHA001	1	1
BAPS001	1	1
COAU001	1	1
CODI001	1	1
COPR002	1	1
COVA001	1	1
CYSP002	1	1
CYZA001	1	1
DEAC006	1	1
DEKU001	1	1
DERU001	1	1
ENBA001	1	1
FLIN001	1	1
FRAL001	1	1
HAPR001	1	1
INCA001	1	1
LASA002	1	1
LEXY001	1	1
NOCY001	1	1
NOFA001	1	1
PSDI001	1	1
SAKE001	1	1
ACCR001	0	1
ACEB001	0	1
ACMU001	0	1
ACPA001	0	1
ACXY001	0	1
ADKA001	0	1
ALVI001	0	1
ANSP003	0	1
ARNI001	0	1
AZVI001	0	1
BASP002	0	1
BEBA001	0	1
BIBI001	0	1
BIDE001	0	1
BOBR002	0	1
BOPA001	0	1
BOPE001	0	1
BOPE002	0	1
BRSP001	0	1
BUSP001	0	1
CACA001	0	1
CAOC001	0	1
COBA001	0	1
COKR001	0	1
CRCU001	0	1
DEAC004	0	1
DEAU001	0	1
DEBA002	0	1
DEMA002	0	1
DISH001	0	1
EDIC001	0	1
EDTA001	0	1
ERLI001	0	1
ESFE001	0	1
FIAL001	0	1
FLLI001	0	1
FLPS001	0	1
FRNO001	0	1
FRNO002	0	1
FRSP002	0	1
FRSP002	0	1
FRSY001	0	1
FRTU001	0	1
FRTU001	0	1
GACA001	0	1
GELO001	0	1
GLXY001	0	1
GOPO001	0	1
HAEL001	0	1
LAKE001	0	1
LASP003	0	1
LESP004	0	1
MAMA001	0	1
MAMA003	0	1
MAPO001	0	1
MECA002	0	1
MECH001	0	1
MECI001	0	1
MEEX001	0	1
MEFL002	0	1
MELO001	0	1
MENO001	0	1
MEOP001	0	1
MESP003	0	1
MEVE001	0	1
MILU001	0	1
MURU001	0	1
MYLI001	0	1
MYVA002	0	1
NIEU001	0	1
NIHA002	0	1
NIOC001	0	1
NISA001	0	1
NISP002	0	1
OCAN001	0	1
OCAR001	0	1
OCSP001	0	1
ODSP001	0	1
ORRH001	0	1
PAAM001	0	1
PABE002	0	1
PADI001	0	1
PAMU002	0	1
PAVA001	0	1
PONA001	0	1
PRDE001	0	1
PRDE002	0	1
PRIN001	0	1
RHEQ001	0	1
RODE003	0	1
SAGR001	0	1
SHDY001	0	1
SHPU001	0	1
SPAL001	0	1
SPSP003	0	1
STAN001	0	1
STCO002	0	1
STNO001	0	1
SYAC001	0	1
THCY001	0	1
THSU001	0	1
THVI001	0	1
TIMO001	0	1
TOAU001	0	1
WEVI001	0	1
XAAU001	0	1
DEME002	3	0
DERE003	3	0
SYWO001	3	0
TEAC001	3	0
TESP001	3	0
ALME001	2	0
AMDE001	2	0
PETH001	2	0
PRFR001	2	0
SYLI001	2	0
THNA001	2	0
THPO001	2	0
YEPE001	1.25	0
ACAR001	1	0
ACCA003	1	0
ACOL001	1	0
ALOR001	1	0
CAHY003	1	0
COAR002	1	0
COCA001	1	0
COJE001	1	0
COPS002	1	0
CORE001	1	0
COTE001	1	0
COTE002	1	0
COUR001	1	0
DEAU002	1	0
DECA001	1	0
GESP005	1	0
HEMO001	1	0
KYTU001	1	0
MIAE001	1	0
MIPH001	1	0
MOTH001	1	0
PRPR001	1	0
THMA001	1	0
