# Supplementary material for: Community diversity and habitat structure shape the repertoire of extracellular proteins in bacteria
Source: Nat Commun. 2020 Feb 6;11:758. doi: 10.1038/s41467-020-14572-x (PMC7005277; doi:10.1038/s41467-020-14572-x)
Supplement: Supplementary file 11 — Supplementary Data 7 [file 41467_2020_14572_MOESM11_ESM.zip]

Archive with 5 entries (4 files):
- bacteriocins.hmmdb
- __MACOSX/
- __MACOSX/._bacteriocins.hmmdb
- degradative_enzymes.hmmdb
- __MACOSX/._degradative_enzymes.hmmdb
