# Supplementary material for: Community diversity and habitat structure shape the repertoire of extracellular proteins in bacteria
Source: Nat Commun. 2020 Feb 6;11:758. doi: 10.1038/s41467-020-14572-x (PMC7005277; doi:10.1038/s41467-020-14572-x)
Supplement: Supplementary file 11 — Supplementary Data 7 [file 41467_2020_14572_MOESM11_ESM.zip › bacteriocins.hmmdb]

HMMER3/f [3.1b1 | May 2013]
NAME  1
LENG  255
ALPH  amino
RF    no
MM    no
CONS  yes
CS    no
MAP   yes
DATE  Tue Nov 15 13:39:23 2016
NSEQ  8
EFFN  0.847656
CKSUM 1334481788
STATS LOCAL MSV      -10.5327  0.70269
STATS LOCAL VITERBI  -11.3738  0.70269
STATS LOCAL FORWARD   -5.6034  0.70269
HMM          A        C        D        E        F        G        H        I        K        L        M        N        P        Q        R        S        T        V        W        Y   
            m->m     m->i     m->d     i->m     i->i     d->m     d->d
  COMPO   2.46872  4.57900  2.86634  2.58502  3.39972  2.70595  3.82869  2.73832  2.76250  2.40976  3.72451  3.19634  3.39687  3.16212  2.90241  2.70214  2.88718  2.56650  4.71015  3.54667
          2.68622  4.42229  2.77524  2.73128  3.46358  2.40517  3.72499  3.29358  2.67745  2.69359  4.24587  2.90323  2.73744  3.18151  2.89805  2.37891  2.77524  2.98493  4.58481  3.61507
          0.12239  2.23326  4.82556  0.88557  0.53184  0.00000        *
      1   3.16672  4.68223  4.30586  3.92292  3.33073  4.01120  4.60480  2.53042  3.67665  1.89572  0.99561  4.17004  4.47832  4.04626  3.85360  3.53709  3.47935  2.56216  5.19871  3.97811      4 m - - -
          2.68618  4.42225  2.77519  2.73123  3.46354  2.40513  3.72494  3.29354  2.67741  2.69355  4.24690  2.90347  2.73739  3.18146  2.89801  2.37887  2.77519  2.98518  4.58477  3.61503
          0.02485  4.10321  4.82556  0.61958  0.77255  0.48576  0.95510
      2   2.95061  5.52390  1.89221  1.83818  4.81365  3.28037  3.78399  4.33253  2.76261  3.82188  4.65316  1.52798  3.88013  2.94105  3.34275  2.84211  3.23034  3.90103  5.97788  4.47951      5 n - - -
          2.68618  4.42225  2.77519  2.73123  3.46354  2.40513  3.72494  3.29354  2.67741  2.69355  4.24690  2.90347  2.73739  3.18146  2.89801  2.37887  2.77519  2.98518  4.58477  3.61503
          0.02485  4.10321  4.82556  0.61958  0.77255  0.48576  0.95510
      3   2.62143  4.61931  2.70556  2.57598  3.01361  3.46871  3.70945  2.68936  2.60092  2.84225  3.71462  2.16230  3.87609  2.92982  3.03431  2.71699  2.85937  2.89196  5.11379  3.78039      6 n - - -
          2.68618  4.42225  2.77519  2.73123  3.46354  2.40513  3.72494  3.29354  2.67741  2.69355  4.24690  2.90347  2.73739  3.18146  2.89801  2.37887  2.77519  2.98518  4.58477  3.61503
          0.02485  4.10321  4.82556  0.61958  0.77255  0.48576  0.95510
      4   3.42406  4.82142  4.55920  4.20620  3.23977  4.27262  4.79018  2.46244  3.97186  0.63545  3.20145  4.45935  4.67217  4.28428  4.10765  3.87985  3.70995  2.55855  5.19632  3.97087      7 L - - -
          2.68618  4.42225  2.77519  2.73123  3.46354  2.40513  3.72494  3.29354  2.67741  2.69355  4.24690  2.90347  2.73739  3.18146  2.89801  2.37887  2.77519  2.98518  4.58477  3.61503
          0.02485  4.10321  4.82556  0.61958  0.77255  0.48576  0.95510
      5   2.65171  4.68395  3.17288  2.59462  3.84957  3.50111  2.91859  3.28485  2.16664  2.91666  3.13530  3.07528  3.88223  2.86016  2.44251  2.73103  2.87511  3.00408  5.15959  2.80138      8 k - - -
          2.68618  4.42225  2.77519  2.73123  3.46354  2.40513  3.72494  3.29354  2.67741  2.69355  4.24690  2.90347  2.73739  3.18146  2.89801  2.37887  2.77519  2.98518  4.58477  3.61503
          0.02485  4.10321  4.82556  0.61958  0.77255  0.48576  0.95510
      6   3.28412  5.09484  3.80007  3.27042  4.50895  3.71964  4.01786  4.07208  2.36600  3.54621  4.54563  3.60969  4.21578  3.23134  0.67688  3.36046  3.53739  3.78733  5.50117  4.39195      9 R - - -
          2.68618  4.42225  2.77519  2.73123  3.46354  2.40513  3.72494  3.29354  2.67741  2.69355  4.24690  2.90347  2.73739  3.18146  2.89801  2.37887  2.77519  2.98518  4.58477  3.61503
          0.02485  4.10321  4.82556  0.61958  0.77255  0.48576  0.95510
      7   2.89864  5.44281  1.72244  1.50161  4.75298  3.28527  3.76269  4.25918  2.71493  3.75583  4.57436  2.75091  3.86581  2.91362  3.28437  2.29058  3.17461  3.82959  5.91605  4.43390     10 e - - -
          2.68618  4.42225  2.77519  2.73123  3.46354  2.40513  3.72494  3.29354  2.67741  2.69355  4.24690  2.90347  2.73739  3.18146  2.89801  2.37887  2.77519  2.98518  4.58477  3.61503
          0.02485  4.10321  4.82556  0.61958  0.77255  0.48576  0.95510
      8   2.78701  4.37040  3.81375  3.30098  2.48513  3.77810  3.94803  2.63909  3.20673  1.47019  3.33203  2.78257  4.16016  3.49160  3.47740  3.07766  3.02958  2.51034  4.63963  3.22595     11 l - - -
          2.68618  4.42225  2.77519  2.73123  3.46354  2.40513  3.72494  3.29354  2.67741  2.69355  4.24690  2.90347  2.73739  3.18146  2.89801  2.37887  2.77519  2.98518  4.58477  3.61503
          0.02485  4.10321  4.82556  0.61958  0.77255  0.48576  0.95510
      9   0.72626  4.32351  3.71232  3.52175  4.29724  3.14050  4.51431  3.45844  3.54438  3.32879  4.34022  3.60807  3.90220  3.86527  3.77447  2.67439  2.96812  3.07215  5.70087  4.52917     12 a - - -
          2.68618  4.42225  2.77519  2.73123  3.46354  2.40513  3.72494  3.29354  2.67741  2.69355  4.24690  2.90347  2.73739  3.18146  2.89801  2.37887  2.77519  2.98518  4.58477  3.61503
          0.02485  4.10321  4.82556  0.61958  0.77255  0.48576  0.95510
     10   2.76181  4.82469  2.91278  2.65264  4.26891  3.35705  3.89509  3.77019  2.64113  3.33999  4.24510  3.11455  1.40984  2.35213  2.98605  2.82347  3.08751  3.41770  5.52505  4.21954     13 p - - -
          2.68618  4.42225  2.77519  2.73123  3.46354  2.40513  3.72494  3.29354  2.67741  2.69355  4.24690  2.90347  2.73739  3.18146  2.89801  2.37887  2.77519  2.98518  4.58477  3.61503
          0.02485  4.10321  4.82556  0.61958  0.77255  0.48576  0.95510
     11   3.15266  4.46762  4.87686  4.31647  2.50332  4.44438  4.77181  1.36929  4.19470  1.51087  3.06414  4.49904  4.68425  4.31663  4.30326  3.78603  3.38359  1.84780  5.14083  3.97679     14 i - - -
          2.68618  4.42225  2.77519  2.73123  3.46354  2.40513  3.72494  3.29354  2.67741  2.69355  4.24690  2.90347  2.73739  3.18146  2.89801  2.37887  2.77519  2.98518  4.58477  3.61503
          0.02485  4.10321  4.82556  0.61958  0.77255  0.48576  0.95510
     12   2.36018  4.34330  3.32311  2.92780  4.21703  3.10809  4.04495  3.61914  2.94672  3.28626  4.11483  3.23105  2.37842  3.27016  3.31894  1.77555  1.84971  3.16219  5.54114  4.28772     15 s - - -
          2.68618  4.42225  2.77519  2.73123  3.46354  2.40513  3.72494  3.29354  2.67741  2.69355  4.24690  2.90347  2.73739  3.18146  2.89801  2.37887  2.77519  2.98518  4.58477  3.61503
          0.02485  4.10321  4.82556  0.61958  0.77255  0.48576  0.95510
     13   1.94651  4.98353  2.44957  2.05552  4.35197  2.95650  3.69658  3.80038  2.54093  3.36186  4.16333  2.87053  3.81727  2.84058  3.03762  2.25370  2.93778  3.41533  5.56474  4.18224     16 a - - -
          2.68618  4.42225  2.77519  2.73123  3.46354  2.40513  3.72494  3.29354  2.67741  2.69355  4.24690  2.90347  2.73739  3.18146  2.89801  2.37887  2.77519  2.98518  4.58477  3.61503
          0.02485  4.10321  4.82556  0.61958  0.77255  0.48576  0.95510
     14   2.46219  4.95644  2.84001  2.23111  4.29076  3.38291  3.64171  3.72670  1.96292  3.28032  4.07614  2.91196  3.33037  2.77494  2.83267  2.06422  2.89633  3.35587  5.47102  4.11457     17 k - - -
          2.68618  4.42225  2.77519  2.73123  3.46354  2.40513  3.72494  3.29354  2.67741  2.69355  4.24690  2.90347  2.73739  3.18146  2.89801  2.37887  2.77519  2.98518  4.58477  3.61503
          0.02485  4.10321  4.82556  0.61958  0.77255  0.48576  0.95510
     15   1.69406  4.46474  3.32231  2.82760  3.70973  3.47798  3.86417  2.46789  2.74413  2.69044  3.63807  3.24764  3.93612  2.58698  3.10314  2.78013  2.88669  2.70000  5.14325  3.88445     18 a - - -
          2.68618  4.42225  2.77519  2.73123  3.46354  2.40513  3.72494  3.29354  2.67741  2.69355  4.24690  2.90347  2.73739  3.18146  2.89801  2.37887  2.77519  2.98518  4.58477  3.61503
          0.02485  4.10321  4.82556  0.61958  0.77255  0.48576  0.95510
     16   3.74795  5.03510  4.46249  4.23001  2.94155  4.00453  4.21443  3.78834  3.95100  3.14058  4.41031  4.33426  4.54267  4.32644  4.03657  3.94923  4.06142  3.68479  0.52546  2.93259     19 W - - -
          2.68618  4.42225  2.77519  2.73123  3.46354  2.40513  3.72494  3.29354  2.67741  2.69355  4.24690  2.90347  2.73739  3.18146  2.89801  2.37887  2.77519  2.98518  4.58477  3.61503
          0.02485  4.10321  4.82556  0.61958  0.77255  0.48576  0.95510
     17   1.82357  4.84424  2.81791  2.25490  4.20131  3.35764  3.70888  3.61986  2.51048  3.21689  4.03900  2.94848  3.83559  2.43890  2.95262  2.30634  2.91506  3.26992  5.44602  4.10809     20 a - - -
          2.68618  4.42225  2.77519  2.73123  3.46354  2.40513  3.72494  3.29354  2.67741  2.69355  4.24690  2.90347  2.73739  3.18146  2.89801  2.37887  2.77519  2.98518  4.58477  3.61503
          0.02485  4.10321  4.82556  0.61958  0.77255  0.48576  0.95510
     18   2.15515  5.09441  2.62389  1.65345  4.41864  3.36054  3.69458  3.85480  2.48313  3.40654  4.22257  2.87159  3.85163  2.35113  2.93865  2.72821  3.00683  3.48285  5.59820  4.21900     21 e - - -
          2.68618  4.42225  2.77519  2.73123  3.46354  2.40513  3.72494  3.29354  2.67741  2.69355  4.24690  2.90347  2.73739  3.18146  2.89801  2.37887  2.77519  2.98518  4.58477  3.61503
          0.02485  4.10321  4.82556  0.61958  0.77255  0.48576  0.95510
     19   3.21469  4.57764  4.65136  4.28094  3.54012  4.30650  4.97196  0.83044  4.11367  2.08551  3.44634  4.49492  4.72122  4.44206  4.28474  3.82960  3.51207  1.88055  5.47436  4.22859     22 i - - -
          2.68618  4.42225  2.77519  2.73123  3.46354  2.40513  3.72494  3.29354  2.67741  2.69355  4.24690  2.90347  2.73739  3.18146  2.89801  2.37887  2.77519  2.98518  4.58477  3.61503
          0.02485  4.10321  4.82556  0.61958  0.77255  0.48576  0.95510
     20   3.00951  5.56320  1.85307  1.10429  4.85608  3.28404  3.82865  4.37398  2.83858  3.87926  4.73610  2.75314  3.90512  2.99620  3.42512  2.89462  3.29851  3.94999  6.02398  4.52997     23 e - - -
          2.68618  4.42225  2.77519  2.73123  3.46354  2.40513  3.72494  3.29354  2.67741  2.69355  4.24690  2.90347  2.73739  3.18146  2.89801  2.37887  2.77519  2.98518  4.58477  3.61503
          0.02485  4.10321  4.82556  0.61958  0.77255  0.48576  0.95510
     21   2.74272  5.15021  2.65550  1.70324  4.47119  3.37412  3.65365  3.92481  2.11136  3.44207  4.23478  2.43281  3.83892  2.78273  2.85668  2.70494  2.58470  3.53344  5.60241  4.21648     24 e - - -
          2.68618  4.42225  2.77519  2.73123  3.46354  2.40513  3.72494  3.29354  2.67741  2.69355  4.24690  2.90347  2.73739  3.18146  2.89801  2.37887  2.77519  2.98518  4.58477  3.61503
          0.02485  4.10321  4.82556  0.61958  0.77255  0.48576  0.95510
     22   2.89212  5.18883  2.73266  1.30042  4.52911  3.44026  3.72643  3.97360  2.37064  3.49108  4.33632  2.96259  3.92992  2.87442  2.24483  2.86090  3.13373  3.61270  5.61921  4.29089     25 e - - -
          2.68618  4.42225  2.77519  2.73123  3.46354  2.40513  3.72494  3.29354  2.67741  2.69355  4.24690  2.90347  2.73739  3.18146  2.89801  2.37887  2.77519  2.98518  4.58477  3.61503
          0.02485  4.10321  4.82556  0.61958  0.77255  0.48576  0.95510
     23   1.18120  4.24315  3.87135  3.49180  3.92034  3.27888  4.39197  2.71052  3.42463  2.79237  3.84672  3.62018  3.95932  3.73318  3.69032  2.71406  2.89170  1.95776  5.48132  4.26439     26 a - - -
          2.68618  4.42225  2.77519  2.73123  3.46354  2.40513  3.72494  3.29354  2.67741  2.69355  4.24690  2.90347  2.73739  3.18146  2.89801  2.37887  2.77519  2.98518  4.58477  3.61503
          0.02485  4.10321  4.82556  0.61958  0.77255  0.48576  0.95510
     24   2.13465  4.64762  3.16692  2.69721  4.24872  2.33977  3.80927  3.64940  2.48992  3.25656  4.08826  3.11893  3.84843  2.98246  1.79007  2.66209  2.90042  3.26279  5.46434  4.19039     27 r - - -
          2.68618  4.42225  2.77519  2.73123  3.46354  2.40513  3.72494  3.29354  2.67741  2.69355  4.24690  2.90347  2.73739  3.18146  2.89801  2.37887  2.77519  2.98518  4.58477  3.61503
          0.02485  4.10321  4.82556  0.61958  0.77255  0.48576  0.95510
     25   2.70158  4.88585  3.03185  2.21474  4.16601  2.92425  3.64744  3.56851  2.30663  2.64738  3.97811  3.00682  3.87304  2.79716  1.93604  2.72832  2.92802  3.24591  5.36062  4.05434     28 r - - -
          2.68618  4.42225  2.77519  2.73123  3.46354  2.40513  3.72494  3.29354  2.67741  2.69355  4.24690  2.90347  2.73739  3.18146  2.89801  2.37887  2.77519  2.98518  4.58477  3.61503
          0.02485  4.10321  4.82556  0.61958  0.77255  0.48576  0.95510
     26   2.76191  4.32146  4.05591  3.53134  3.56784  3.81480  4.35270  1.88347  3.43437  2.34102  3.45888  3.81694  4.25974  3.73746  3.71320  3.15222  1.72813  1.75070  5.22597  4.01216     29 t - - -
          2.68618  4.42225  2.77519  2.73123  3.46354  2.40513  3.72494  3.29354  2.67741  2.69355  4.24690  2.90347  2.73739  3.18146  2.89801  2.37887  2.77519  2.98518  4.58477  3.61503
          0.02485  4.10321  4.82556  0.61958  0.77255  0.48576  0.95510
     27   3.42559  4.76255  4.69704  4.27927  1.10665  4.40519  4.07058  2.60480  4.11878  1.63540  3.28032  4.30760  4.70345  4.21116  4.21247  3.79723  3.66808  2.67009  4.27219  2.65916     30 f - - -
          2.68618  4.42225  2.77519  2.73123  3.46354  2.40513  3.72494  3.29354  2.67741  2.69355  4.24690  2.90347  2.73739  3.18146  2.89801  2.37887  2.77519  2.98518  4.58477  3.61503
          0.02485  4.10321  4.82556  0.61958  0.77255  0.48576  0.95510
     28   2.68912  4.85433  3.00532  2.56833  4.35052  2.66339  3.73101  3.74618  1.48729  3.32181  4.14836  3.04042  3.87531  2.88307  2.70970  2.72738  2.52209  3.37316  5.50145  4.20639     31 k - - -
          2.68618  4.42225  2.77519  2.73123  3.46354  2.40513  3.72494  3.29354  2.67741  2.69355  4.24690  2.90347  2.73739  3.18146  2.89801  2.37887  2.77519  2.98518  4.58477  3.61503
          0.02485  4.10321  4.82556  0.61958  0.77255  0.48576  0.95510
     29   2.73067  4.83273  3.21356  2.61974  4.13235  3.52012  3.66250  3.49292  2.00111  3.09816  3.94330  3.08907  3.91129  2.82082  1.85486  2.78081  2.50780  2.73241  5.31946  4.05023     32 r - - -
          2.68618  4.42225  2.77519  2.73123  3.46354  2.40513  3.72494  3.29354  2.67741  2.69355  4.24690  2.90347  2.73739  3.18146  2.89801  2.37887  2.77519  2.98518  4.58477  3.61503
          0.02485  4.10321  4.82556  0.61958  0.77255  0.48576  0.95510
     30   2.64842  4.95159  2.84753  2.37998  4.24756  3.39286  2.70159  3.69081  2.38620  3.24843  4.04566  2.51171  3.81795  2.42425  2.83620  2.30887  2.56860  3.32869  5.44142  4.08240     33 s - - -
          2.68618  4.42225  2.77519  2.73123  3.46354  2.40513  3.72494  3.29354  2.67741  2.69355  4.24690  2.90347  2.73739  3.18146  2.89801  2.37887  2.77519  2.98518  4.58477  3.61503
          0.02485  4.10321  4.82556  0.61958  0.77255  0.48576  0.95510
     31   3.23191  4.52943  4.94453  4.40131  3.33506  4.57797  4.99215  1.54177  4.28127  1.22629  3.12633  4.62707  4.80231  4.44043  4.42202  3.93883  3.47001  1.60318  5.36481  4.24988     34 l - - -
          2.68618  4.42225  2.77519  2.73123  3.46354  2.40513  3.72494  3.29354  2.67741  2.69355  4.24690  2.90347  2.73739  3.18146  2.89801  2.37887  2.77519  2.98518  4.58477  3.61503
          0.02485  4.10321  4.82556  0.61958  0.77255  0.48576  0.95510
     32   1.60299  4.34386  3.42091  2.94044  3.63524  3.38481  3.91752  2.98775  2.89374  2.73802  3.64834  3.30037  3.90078  3.22568  3.24058  2.71668  2.37375  2.72319  5.08057  2.87405     35 a - - -
          2.68618  4.42225  2.77519  2.73123  3.46354  2.40513  3.72494  3.29354  2.67741  2.69355  4.24690  2.90347  2.73739  3.18146  2.89801  2.37887  2.77519  2.98518  4.58477  3.61503
          0.02485  4.10321  4.82556  0.61958  0.77255  0.48576  0.95510
     33   1.90401  4.27720  3.40821  3.24742  4.49483  1.03098  4.39081  3.87783  3.41152  3.61320  4.47067  3.40118  3.78915  3.68507  3.69985  2.52195  2.85301  3.31378  5.81627  4.62900     36 g - - -
          2.68618  4.42225  2.77519  2.73123  3.46354  2.40513  3.72494  3.29354  2.67741  2.69355  4.24690  2.90347  2.73739  3.18146  2.89801  2.37887  2.77519  2.98518  4.58477  3.61503
          0.02485  4.10321  4.82556  0.61958  0.77255  0.48576  0.95510
     34   3.28412  5.09484  3.80007  3.27042  4.50895  3.71964  4.01786  4.07208  2.36600  3.54621  4.54563  3.60969  4.21578  3.23134  0.67688  3.36046  3.53739  3.78733  5.50117  4.39195     37 R - - -
          2.68618  4.42225  2.77519  2.73123  3.46354  2.40513  3.72494  3.29354  2.67741  2.69355  4.24690  2.90347  2.73739  3.18146  2.89801  2.37887  2.77519  2.98518  4.58477  3.61503
          0.02485  4.10321  4.82556  0.61958  0.77255  0.48576  0.95510
     35   3.15375  5.25944  3.60416  2.89048  4.74873  3.75141  3.65393  4.07989  1.29658  3.49426  4.36817  3.27637  4.10775  2.78544  1.41818  3.14237  3.30628  3.76170  5.51064  4.36574     38 k - - -
          2.68618  4.42225  2.77519  2.73123  3.46354  2.40513  3.72494  3.29354  2.67741  2.69355  4.24690  2.90347  2.73739  3.18146  2.89801  2.37887  2.77519  2.98518  4.58477  3.61503
          0.02485  4.10321  4.82556  0.61958  0.77255  0.48576  0.95510
     36   3.06345  4.39404  4.76259  4.21988  2.58624  4.35440  4.73173  1.67724  4.10734  1.95863  3.23758  4.40424  4.64427  4.29153  4.25663  3.69973  3.30742  1.19924  5.18883  3.96199     39 v - - -
          2.68618  4.42225  2.77519  2.73123  3.46354  2.40513  3.72494  3.29354  2.67741  2.69355  4.24690  2.90347  2.73739  3.18146  2.89801  2.37887  2.77519  2.98518  4.58477  3.61503
          0.02485  4.10321  4.82556  0.61958  0.77255  0.48576  0.95510
     37   2.99436  4.48014  4.44012  4.11633  3.72991  3.95734  4.88181  2.06847  3.98785  2.38045  3.66551  4.26758  4.50936  4.33373  4.17734  3.48015  3.35303  0.77651  5.55139  4.29489     40 v - - -
          2.68618  4.42225  2.77519  2.73123  3.46354  2.40513  3.72494  3.29354  2.67741  2.69355  4.24690  2.90347  2.73739  3.18146  2.89801  2.37887  2.77519  2.98518  4.58477  3.61503
          0.02485  4.10321  4.82556  0.61958  0.77255  0.48576  0.95510
     38   3.25484  5.39914  0.63616  2.50960  4.81122  3.40118  4.15745  4.45564  3.28873  4.02497  5.01418  3.07533  4.07073  3.40118  3.83175  3.19525  3.60039  4.07212  5.93302  4.65378     41 D - - -
          2.68618  4.42225  2.77519  2.73123  3.46354  2.40513  3.72494  3.29354  2.67741  2.69355  4.24690  2.90347  2.73739  3.18146  2.89801  2.37887  2.77519  2.98518  4.58477  3.61503
          0.02485  4.10321  4.82556  0.61958  0.77255  0.48576  0.95510
     39   3.03406  4.43177  4.56914  4.07277  2.09513  4.17516  4.45892  2.13224  3.95358  1.98902  3.27003  4.22964  4.53516  4.14489  4.11201  3.53993  3.29882  1.24336  4.88430  3.48767     42 v - - -
          2.68618  4.42225  2.77519  2.73123  3.46354  2.40513  3.72494  3.29354  2.67741  2.69355  4.24690  2.90347  2.73739  3.18146  2.89801  2.37887  2.77519  2.98518  4.58477  3.61503
          0.02485  4.10321  4.82556  0.61958  0.77255  0.48576  0.95510
     40   2.32656  5.16755  2.41335  1.91650  4.48271  3.35811  3.64769  3.94567  1.84332  3.45887  4.24316  2.83507  3.82438  2.77333  2.91000  2.68320  2.96925  3.54453  5.61921  4.21631     43 k - - -
          2.68618  4.42225  2.77519  2.73123  3.46354  2.40513  3.72494  3.29354  2.67741  2.69355  4.24690  2.90347  2.73739  3.18146  2.89801  2.37887  2.77519  2.98518  4.58477  3.61503
          0.02485  4.10321  4.82556  0.61958  0.77255  0.48576  0.95510
     41   2.80237  4.87056  2.25816  2.61567  4.63203  0.98696  4.11146  4.15833  3.14157  3.76920  4.64654  3.10002  3.93113  3.34171  3.60545  2.85611  3.20394  3.69179  5.83207  4.55758     44 g - - -
          2.68618  4.42225  2.77519  2.73123  3.46354  2.40513  3.72494  3.29354  2.67741  2.69355  4.24690  2.90347  2.73739  3.18146  2.89801  2.37887  2.77519  2.98518  4.58477  3.61503
          0.02485  4.10321  4.82556  0.61958  0.77255  0.48576  0.95510
     42   2.57149  4.49655  3.30095  3.11882  4.51456  2.15329  4.31583  4.01257  3.28142  3.65749  4.52767  3.40771  1.03999  3.59469  3.60140  2.72349  3.03804  3.49522  5.73497  4.58284     45 p - - -
          2.68618  4.42225  2.77519  2.73123  3.46354  2.40513  3.72494  3.29354  2.67741  2.69355  4.24690  2.90347  2.73739  3.18146  2.89801  2.37887  2.77519  2.98518  4.58477  3.61503
          0.02485  4.10321  4.82556  0.61958  0.77255  0.48576  0.95510
     43   2.59462  4.47814  3.22714  2.50209  3.63138  3.14318  3.28407  3.02075  2.64223  2.20475  3.57441  3.14268  3.88933  2.98256  3.03976  2.73742  2.47950  2.76998  5.02505  3.05513     46 l - - -
          2.68618  4.42225  2.77519  2.73123  3.46354  2.40513  3.72494  3.29354  2.67741  2.69355  4.24690  2.90347  2.73739  3.18146  2.89801  2.37887  2.77519  2.98518  4.58477  3.61503
          0.02485  4.10321  4.82556  0.61958  0.77255  0.48576  0.95510
     44   2.97787  4.72407  3.69840  3.63018  4.75622  0.44786  4.73040  4.41785  3.84249  4.04094  5.02291  3.86355  4.12216  4.14879  4.04748  3.15737  3.47703  3.90155  5.78435  4.86800     47 G - - -
          2.68618  4.42225  2.77519  2.73123  3.46354  2.40513  3.72494  3.29354  2.67741  2.69355  4.24690  2.90347  2.73739  3.18146  2.89801  2.37887  2.77519  2.98518  4.58477  3.61503
          0.02485  4.10321  4.82556  0.61958  0.77255  0.48576  0.95510
     45   2.65194  4.10530  4.15393  3.57362  2.35005  3.75771  3.99656  2.17732  3.44105  2.15543  3.15633  3.74892  3.41836  3.64379  3.59980  3.05138  2.88419  2.16023  2.76516  3.29401     48 l - - -
          2.68618  4.42225  2.77519  2.73123  3.46354  2.40513  3.72494  3.29354  2.67741  2.69355  4.24690  2.90347  2.73739  3.18146  2.89801  2.37887  2.77519  2.98518  4.58477  3.61503
          0.02485  4.10321  4.82556  0.61958  0.77255  0.48576  0.95510
     46   2.91901  5.46648  1.81724  1.49396  4.78163  2.26946  3.77746  4.29171  2.74666  3.78636  4.61039  2.74863  3.87229  2.93173  3.32403  2.82102  3.19888  3.85976  5.94530  4.45936     49 e - - -
          2.68618  4.42225  2.77519  2.73123  3.46354  2.40513  3.72494  3.29354  2.67741  2.69355  4.24690  2.90347  2.73739  3.18146  2.89801  2.37887  2.77519  2.98518  4.58477  3.61503
          0.02485  4.10321  4.82556  0.61958  0.77255  0.48576  0.95510
     47   2.35229  4.15479  3.88057  3.31004  2.44364  3.68200  3.94094  2.55299  3.21375  2.01009  3.23550  3.58427  4.05515  3.46397  3.45368  2.96179  2.45280  2.37033  4.67623  2.80311     50 l - - -
          2.68618  4.42225  2.77519  2.73123  3.46354  2.40513  3.72494  3.29354  2.67741  2.69355  4.24690  2.90347  2.73739  3.18146  2.89801  2.37887  2.77519  2.98518  4.58477  3.61503
          0.02485  4.10321  4.82556  0.61958  0.77255  0.48576  0.95510
     48   1.65623  4.21651  3.50928  3.23937  4.37125  2.99251  4.30793  3.74370  3.29377  3.47672  4.31842  3.37495  3.75086  3.58558  3.59572  1.15960  2.77052  3.20369  5.72567  4.50763     51 s - - -
          2.68618  4.42225  2.77519  2.73123  3.46354  2.40513  3.72494  3.29354  2.67741  2.69355  4.24690  2.90347  2.73739  3.18146  2.89801  2.37887  2.77519  2.98518  4.58477  3.61503
          0.02485  4.10321  4.82556  0.61958  0.77255  0.48576  0.95510
     49   1.25573  4.20200  3.54955  3.26635  4.34591  2.99206  4.31360  3.70890  3.30902  3.44759  4.28991  3.38795  3.74959  3.59677  3.60703  1.51860  2.76239  3.17802  5.70636  4.49478     52 a - - -
          2.68618  4.42225  2.77519  2.73123  3.46354  2.40513  3.72494  3.29354  2.67741  2.69355  4.24690  2.90347  2.73739  3.18146  2.89801  2.37887  2.77519  2.98518  4.58477  3.61503
          0.02485  4.10321  4.82556  0.61958  0.77255  0.48576  0.95510
     50   2.72298  4.32525  3.76725  3.22840  3.26397  3.72518  2.98419  2.54547  3.06566  2.04429  3.37191  3.56026  4.11394  3.41658  3.33901  3.02153  2.96651  1.58137  4.83046  3.51938     53 v - - -
          2.68618  4.42225  2.77519  2.73123  3.46354  2.40513  3.72494  3.29354  2.67741  2.69355  4.24690  2.90347  2.73739  3.18146  2.89801  2.37887  2.77519  2.98518  4.58477  3.61503
          0.02485  4.10321  4.82556  0.61958  0.77255  0.48576  0.95510
     51   2.34604  4.35087  3.25923  2.90703  4.32777  1.88794  4.06959  3.75828  2.98253  3.40025  4.21155  3.21104  2.12813  3.28630  3.36643  2.10502  2.44888  3.25057  5.63047  4.37337     54 g - - -
          2.68618  4.42225  2.77519  2.73123  3.46354  2.40513  3.72494  3.29354  2.67741  2.69355  4.24690  2.90347  2.73739  3.18146  2.89801  2.37887  2.77519  2.98518  4.58477  3.61503
          0.02485  4.10321  4.82556  0.61958  0.77255  0.48576  0.95510
     52   2.73248  4.40264  3.83512  3.37014  3.51021  3.64811  4.22736  2.52793  3.21671  1.60139  3.45096  3.66502  4.14930  3.58227  3.48755  3.02207  1.72661  2.39296  5.16876  3.93503     55 l - - -
          2.68618  4.42225  2.77519  2.73123  3.46354  2.40513  3.72494  3.29354  2.67741  2.69355  4.24690  2.90347  2.73739  3.18146  2.89801  2.37887  2.77519  2.98518  4.58477  3.61503
          0.02485  4.10321  4.82556  0.61958  0.77255  0.48576  0.95510
     53   2.97787  4.72407  3.69840  3.63018  4.75622  0.44786  4.73040  4.41785  3.84249  4.04094  5.02291  3.86355  4.12216  4.14879  4.04748  3.15737  3.47703  3.90155  5.78435  4.86800     56 G - - -
          2.68618  4.42225  2.77519  2.73123  3.46354  2.40513  3.72494  3.29354  2.67741  2.69355  4.24690  2.90347  2.73739  3.18146  2.89801  2.37887  2.77519  2.98518  4.58477  3.61503
          0.02485  4.10321  4.82556  0.61958  0.77255  0.48576  0.95510
     54   2.83925  5.10801  3.02663  2.18383  4.41682  3.52076  2.33610  3.86261  2.16046  3.36371  4.18569  3.02046  3.92546  2.76921  1.81673  2.82550  3.04856  3.51223  5.47276  4.17198     57 r - - -
          2.68618  4.42225  2.77519  2.73123  3.46354  2.40513  3.72494  3.29354  2.67741  2.69355  4.24690  2.90347  2.73739  3.18146  2.89801  2.37887  2.77519  2.98518  4.58477  3.61503
          0.02485  4.10321  4.82556  0.61958  0.77255  0.48576  0.95510
     55   2.90557  4.31328  4.40543  3.85143  3.45452  4.12060  4.52555  1.73193  3.74737  1.86007  3.32815  4.10274  4.45872  3.99893  3.96608  3.44100  2.37968  1.45309  5.19055  4.00038     58 v - - -
          2.68618  4.42225  2.77519  2.73123  3.46354  2.40513  3.72494  3.29354  2.67741  2.69355  4.24690  2.90347  2.73739  3.18146  2.89801  2.37887  2.77519  2.98518  4.58477  3.61503
          0.02485  4.10321  4.82556  0.61958  0.77255  0.48576  0.95510
     56   2.62020  4.68426  3.10067  2.10632  3.90416  3.46879  3.67675  2.76311  2.46736  2.91804  3.77047  3.04136  3.86023  2.85682  2.36543  2.69469  2.63926  2.73074  5.21600  3.91723     59 e - - -
          2.68618  4.42225  2.77519  2.73123  3.46354  2.40513  3.72494  3.29354  2.67741  2.69355  4.24690  2.90347  2.73739  3.18146  2.89801  2.37887  2.77519  2.98518  4.58477  3.61503
          0.02485  4.10321  4.82556  0.61958  0.77255  0.48576  0.95510
     57   2.35021  4.77605  2.71928  2.29141  4.07576  2.78474  3.66299  3.49145  2.48039  3.09871  3.91350  2.95456  3.81119  2.81822  2.94512  2.32947  2.63989  2.69807  5.34269  4.00720     60 e - - -
          2.68618  4.42225  2.77519  2.73123  3.46354  2.40513  3.72494  3.29354  2.67741  2.69355  4.24690  2.90347  2.73739  3.18146  2.89801  2.37887  2.77519  2.98518  4.58477  3.61503
          0.02485  4.10321  4.82556  0.61958  0.77255  0.48576  0.95510
     58   2.76092  4.24209  4.13585  3.57385  3.32825  3.87998  4.24045  1.92637  3.46295  1.65474  3.26105  3.83626  4.24744  3.72021  3.69043  2.59928  3.00684  1.82015  4.96452  3.76714     61 l - - -
          2.68618  4.42225  2.77519  2.73123  3.46354  2.40513  3.72494  3.29354  2.67741  2.69355  4.24690  2.90347  2.73739  3.18146  2.89801  2.37887  2.77519  2.98518  4.58477  3.61503
          0.02485  4.10321  4.82556  0.61958  0.77255  0.48576  0.95510
     59   1.93193  4.80287  2.92780  2.46812  4.17806  3.00677  3.68932  3.59873  2.16816  3.18887  4.00269  2.97067  3.82427  2.61708  2.88949  2.30963  2.87720  3.24375  5.41130  4.08222     62 a - - -
          2.68618  4.42225  2.77519  2.73123  3.46354  2.40513  3.72494  3.29354  2.67741  2.69355  4.24690  2.90347  2.73739  3.18146  2.89801  2.37887  2.77519  2.98518  4.58477  3.61503
          0.02485  4.10321  4.82556  0.61958  0.77255  0.48576  0.95510
     60   2.12063  5.14355  2.18710  1.81106  4.48113  3.32022  3.69498  3.94503  2.55333  3.48075  4.27790  2.82171  3.82726  2.83360  3.06975  2.28960  2.99740  3.54516  5.66332  4.24906     63 e - - -
          2.68618  4.42225  2.77519  2.73123  3.46354  2.40513  3.72494  3.29354  2.67741  2.69355  4.24690  2.90347  2.73739  3.18146  2.89801  2.37887  2.77519  2.98518  4.58477  3.61503
          0.02485  4.10321  4.82556  0.61958  0.77255  0.48576  0.95510
     61   2.70477  5.05936  2.74285  1.81640  4.38166  3.38407  3.64701  3.82171  2.11366  3.35948  4.15576  2.88594  2.65617  2.77814  2.83326  2.68491  2.69453  3.44414  5.53591  4.16675     64 e - - -
          2.68618  4.42225  2.77519  2.73123  3.46354  2.40513  3.72494  3.29354  2.67741  2.69355  4.24690  2.90347  2.73739  3.18146  2.89801  2.37887  2.77519  2.98518  4.58477  3.61503
          0.02485  4.10321  4.82556  0.61958  0.77255  0.48576  0.95510
     62   2.60567  4.94176  2.68324  2.35750  4.22539  3.09835  3.59890  3.66754  2.36579  2.77815  4.00575  2.55828  3.20680  2.55519  2.64664  2.60316  2.66111  3.30029  5.41760  4.05008     65 e - - -
          2.68618  4.42225  2.77519  2.73123  3.46354  2.40513  3.72494  3.29354  2.67741  2.69355  4.24690  2.90347  2.73739  3.18146  2.89801  2.37887  2.77519  2.98518  4.58477  3.61503
          0.02485  4.10321  4.82556  0.61958  0.77255  0.48576  0.95510
     63   2.74062  5.12785  2.63907  1.79478  4.46703  2.48890  3.67013  3.92184  2.03771  3.44506  4.24177  2.86032  3.83983  2.80357  2.89349  2.48932  2.98964  3.52970  5.61136  4.22597     66 e - - -
          2.68618  4.42225  2.77519  2.73123  3.46354  2.40513  3.72494  3.29354  2.67741  2.69355  4.24690  2.90347  2.73739  3.18146  2.89801  2.37887  2.77519  2.98518  4.58477  3.61503
          0.02485  4.10321  4.82556  0.61958  0.77255  0.48576  0.95510
     64   2.38558  4.93531  2.60559  2.11924  4.21434  2.59084  3.63638  3.64843  2.43929  3.22114  4.02066  2.89200  3.80917  2.56928  2.91977  2.63765  2.87641  2.77868  5.43472  4.06965     67 e - - -
          2.68570  4.42232  2.77527  2.73131  3.46361  2.40506  3.72502  3.29361  2.67748  2.69362  4.24697  2.90354  2.73747  3.18154  2.89808  2.37881  2.77527  2.98501  4.58484  3.61510
          0.10373  2.40235  4.82556  1.30901  0.31483  0.48576  0.95510
     65   2.39457  4.34416  4.45669  3.92111  3.55761  4.16067  4.64297  1.77594  3.82037  2.06254  3.41291  4.17159  4.51931  4.09051  4.05214  3.49984  3.19946  1.18131  5.32752  4.12438     74 v - - -
          2.68618  4.42225  2.77519  2.73123  3.46354  2.40513  3.72494  3.29354  2.67741  2.69355  4.24690  2.90347  2.73739  3.18146  2.89801  2.37887  2.77519  2.98518  4.58477  3.61503
          0.02485  4.10321  4.82556  0.61958  0.77255  0.48576  0.95510
     66   2.64909  5.06150  2.57002  2.31282  4.37459  3.37192  3.60888  3.83455  2.13640  3.35564  4.12899  2.63826  3.79805  2.38196  2.85130  2.20211  2.57683  3.43864  5.52269  4.13329     75 k - - -
          2.68618  4.42225  2.77519  2.73123  3.46354  2.40513  3.72494  3.29354  2.67741  2.69355  4.24690  2.90347  2.73739  3.18146  2.89801  2.37887  2.77519  2.98518  4.58477  3.61503
          0.02485  4.10321  4.82556  0.61958  0.77255  0.48576  0.95510
     67   2.11760  4.14565  4.01745  3.44550  3.22921  3.72762  4.05908  2.24326  3.32795  2.23762  3.23352  3.68937  4.10899  3.57832  3.54399  3.02254  2.88524  1.73433  3.28490  3.56726     76 v - - -
          2.68618  4.42225  2.77519  2.73123  3.46354  2.40513  3.72494  3.29354  2.67741  2.69355  4.24690  2.90347  2.73739  3.18146  2.89801  2.37887  2.77519  2.98518  4.58477  3.61503
          0.02485  4.10321  4.82556  0.61958  0.77255  0.48576  0.95510
     68   2.84349  5.05572  3.15227  2.60758  4.46820  2.31233  3.65369  3.86299  1.74801  3.36656  4.19374  3.07694  3.94285  2.78801  1.85005  2.84679  3.06097  3.51043  5.48363  4.22371     77 k - - -
          2.68618  4.42225  2.77519  2.73123  3.46354  2.40513  3.72494  3.29354  2.67741  2.69355  4.24690  2.90347  2.73739  3.18146  2.89801  2.37887  2.77519  2.98518  4.58477  3.61503
          0.02485  4.10321  4.82556  0.61958  0.77255  0.48576  0.95510
     69   2.67332  4.57033  3.29055  2.72942  3.72309  3.55270  3.74937  3.04652  2.28348  2.08768  3.63064  3.18304  3.93760  2.36039  2.87162  2.80642  2.90033  2.44079  5.10555  3.84713     78 l - - -
          2.68618  4.42225  2.77519  2.73123  3.46354  2.40513  3.72494  3.29354  2.67741  2.69355  4.24690  2.90347  2.73739  3.18146  2.89801  2.37887  2.77519  2.98518  4.58477  3.61503
          0.02485  4.10321  4.82556  0.61958  0.77255  0.48576  0.95510
     70   3.28412  5.09484  3.80007  3.27042  4.50895  3.71964  4.01786  4.07208  2.36600  3.54621  4.54563  3.60969  4.21578  3.23134  0.67688  3.36046  3.53739  3.78733  5.50117  4.39195     79 R - - -
          2.68618  4.42225  2.77519  2.73123  3.46354  2.40513  3.72494  3.29354  2.67741  2.69355  4.24690  2.90347  2.73739  3.18146  2.89801  2.37887  2.77519  2.98518  4.58477  3.61503
          0.02485  4.10321  4.82556  0.61958  0.77255  0.48576  0.95510
     71   2.36746  4.47027  3.26298  2.37125  3.63892  3.51590  3.74773  2.56947  2.36612  2.67871  2.95226  3.16171  3.89996  2.99550  3.05263  2.74732  2.82882  2.52701  5.03883  3.77532     80 k - - -
          2.68618  4.42225  2.77519  2.73123  3.46354  2.40513  3.72494  3.29354  2.67741  2.69355  4.24690  2.90347  2.73739  3.18146  2.89801  2.37887  2.77519  2.98518  4.58477  3.61503
          0.02485  4.10321  4.82556  0.61958  0.77255  0.48576  0.95510
     72   2.49803  4.37363  3.30923  2.89510  3.82867  3.30772  3.95460  3.10490  2.89714  2.89875  3.78893  2.57019  3.87134  3.22905  3.25569  2.06902  2.84227  1.74918  5.23920  3.97612     81 v - - -
          2.68618  4.42225  2.77519  2.73123  3.46354  2.40513  3.72494  3.29354  2.67741  2.69355  4.24690  2.90347  2.73739  3.18146  2.89801  2.37887  2.77519  2.98518  4.58477  3.61503
          0.02485  4.10321  4.82556  0.61958  0.77255  0.48576  0.95510
     73   2.46850  4.80638  3.06846  2.50484  4.05948  3.46415  3.63972  3.45952  2.21628  2.63723  3.88690  3.00607  3.85346  2.23621  2.54512  2.69179  2.50953  3.14709  5.29608  3.98923     82 k - - -
          2.68618  4.42225  2.77519  2.73123  3.46354  2.40513  3.72494  3.29354  2.67741  2.69355  4.24690  2.90347  2.73739  3.18146  2.89801  2.37887  2.77519  2.98518  4.58477  3.61503
          0.02485  4.10321  4.82556  0.61958  0.77255  0.48576  0.95510
     74   2.38862  4.76297  2.83177  2.13272  4.21739  3.31213  3.77184  3.60556  2.60291  3.23596  4.06887  2.98170  1.98406  2.94285  3.04289  2.66668  2.60966  3.24592  5.48359  4.15474     83 p - - -
          2.68618  4.42225  2.77519  2.73123  3.46354  2.40513  3.72494  3.29354  2.67741  2.69355  4.24690  2.90347  2.73739  3.18146  2.89801  2.37887  2.77519  2.98518  4.58477  3.61503
          0.02485  4.10321  4.82556  0.61958  0.77255  0.48576  0.95510
     75   2.91150  4.30796  4.48938  3.91101  2.72534  4.07912  4.33437  2.10529  3.78040  1.30485  3.03629  4.09135  4.38258  3.93812  3.91270  3.38766  3.13913  1.95296  4.81908  3.08401     84 l - - -
          2.68618  4.42225  2.77519  2.73123  3.46354  2.40513  3.72494  3.29354  2.67741  2.69355  4.24690  2.90347  2.73739  3.18146  2.89801  2.37887  2.77519  2.98518  4.58477  3.61503
          0.02485  4.10321  4.82556  0.61958  0.77255  0.48576  0.95510
     76   3.16928  4.46570  4.93161  4.44387  3.62142  4.54592  5.14866  1.08064  4.33159  2.10129  3.41731  4.64926  4.84841  4.58945  4.51841  3.94476  3.43640  1.30550  5.62048  4.41882     85 i - - -
          2.68618  4.42225  2.77519  2.73123  3.46354  2.40513  3.72494  3.29354  2.67741  2.69355  4.24690  2.90347  2.73739  3.18146  2.89801  2.37887  2.77519  2.98518  4.58477  3.61503
          0.02485  4.10321  4.82556  0.61958  0.77255  0.48576  0.95510
     77   3.17106  5.31068  2.61112  0.73654  4.68896  3.43763  4.05289  4.19006  2.96423  3.77270  4.74332  3.09012  4.05522  3.26800  3.39223  3.13374  3.47925  3.85251  5.81665  4.54731     86 e - - -
          2.68618  4.42225  2.77519  2.73123  3.46354  2.40513  3.72494  3.29354  2.67741  2.69355  4.24690  2.90347  2.73739  3.18146  2.89801  2.37887  2.77519  2.98518  4.58477  3.61503
          0.02485  4.10321  4.82556  0.61958  0.77255  0.48576  0.95510
     78   3.42406  4.82142  4.55920  4.20620  3.23977  4.27262  4.79018  2.46244  3.97186  0.63545  3.20145  4.45935  4.67217  4.28428  4.10765  3.87985  3.70995  2.55855  5.19632  3.97087     87 L - - -
          2.68618  4.42225  2.77519  2.73123  3.46354  2.40513  3.72494  3.29354  2.67741  2.69355  4.24690  2.90347  2.73739  3.18146  2.89801  2.37887  2.77519  2.98518  4.58477  3.61503
          0.02485  4.10321  4.82556  0.61958  0.77255  0.48576  0.95510
     79   2.67391  3.43886  3.23485  2.64500  4.00263  3.49338  3.68740  3.37492  2.08008  3.00242  3.85137  3.10616  3.89626  2.86497  1.94562  2.75135  2.45125  3.08015  5.25243  3.98482     88 r - - -
          2.68618  4.42225  2.77519  2.73123  3.46354  2.40513  3.72494  3.29354  2.67741  2.69355  4.24690  2.90347  2.73739  3.18146  2.89801  2.37887  2.77519  2.98518  4.58477  3.61503
          0.02485  4.10321  4.82556  0.61958  0.77255  0.48576  0.95510
     80   2.33645  4.28381  4.28500  3.75519  3.57941  3.95560  4.49404  1.74830  3.66379  2.35998  3.46281  3.99683  4.37121  3.93824  3.90794  3.29676  2.74350  1.29423  5.25715  4.04860     89 v - - -
          2.68618  4.42225  2.77519  2.73123  3.46354  2.40513  3.72494  3.29354  2.67741  2.69355  4.24690  2.90347  2.73739  3.18146  2.89801  2.37887  2.77519  2.98518  4.58477  3.61503
          0.02485  4.10321  4.82556  0.61958  0.77255  0.48576  0.95510
     81   2.43578  4.36891  3.35861  3.08724  4.26117  3.13239  4.19929  3.58166  3.10253  3.31122  4.22326  3.34482  1.27813  3.46315  3.41410  2.60253  2.18813  3.16056  5.61560  4.38476     90 p - - -
          2.68618  4.42225  2.77519  2.73123  3.46354  2.40513  3.72494  3.29354  2.67741  2.69355  4.24690  2.90347  2.73739  3.18146  2.89801  2.37887  2.77519  2.98518  4.58477  3.61503
          0.02485  4.10321  4.82556  0.61958  0.77255  0.48576  0.95510
     82   3.56719  4.90302  4.55635  4.32014  0.69816  4.19138  4.00132  3.06890  4.22295  2.38810  3.76815  4.28711  4.64888  4.32846  4.28530  3.82134  3.87053  3.07564  4.19217  2.53445     91 f - - -
          2.68618  4.42225  2.77519  2.73123  3.46354  2.40513  3.72494  3.29354  2.67741  2.69355  4.24690  2.90347  2.73739  3.18146  2.89801  2.37887  2.77519  2.98518  4.58477  3.61503
          0.02485  4.10321  4.82556  0.61958  0.77255  0.48576  0.95510
     83   2.60690  4.72082  2.85674  2.12212  4.19376  3.30309  3.79632  3.58165  2.63362  3.22303  4.06113  3.00532  3.83807  2.97658  3.06282  2.25268  1.74053  3.22324  5.47323  4.15255     92 t - - -
          2.68618  4.42225  2.77519  2.73123  3.46354  2.40513  3.72494  3.29354  2.67741  2.69355  4.24690  2.90347  2.73739  3.18146  2.89801  2.37887  2.77519  2.98518  4.58477  3.61503
          0.02485  4.10321  4.82556  0.61958  0.77255  0.48576  0.95510
     84   3.21918  4.56603  4.79611  4.24216  2.40479  4.43367  4.66744  2.20389  4.11548  1.03709  2.97293  4.44990  4.66751  4.22623  4.23460  3.77301  3.44729  1.90576  5.00630  3.78514     93 l - - -
          2.68618  4.42225  2.77519  2.73123  3.46354  2.40513  3.72494  3.29354  2.67741  2.69355  4.24690  2.90347  2.73739  3.18146  2.89801  2.37887  2.77519  2.98518  4.58477  3.61503
          0.02485  4.10321  4.82556  0.61958  0.77255  0.48576  0.95510
     85   2.63279  5.02589  2.45862  2.32116  4.33674  3.37118  3.60806  3.79310  2.18617  3.32364  4.09881  2.86379  3.05975  2.54392  2.86173  2.29511  2.50505  3.40271  5.49906  4.11339     94 k - - -
          2.68618  4.42225  2.77519  2.73123  3.46354  2.40513  3.72494  3.29354  2.67741  2.69355  4.24690  2.90347  2.73739  3.18146  2.89801  2.37887  2.77519  2.98518  4.58477  3.61503
          0.02485  4.10321  4.82556  0.61958  0.77255  0.48576  0.95510
     86   2.82319  4.94645  3.18845  2.25556  4.21470  3.56039  3.66579  3.59006  2.19159  2.58856  4.02585  3.10182  3.95177  2.82014  1.61722  2.85445  3.03327  3.29555  5.36545  4.09714     95 r - - -
          2.68618  4.42225  2.77519  2.73123  3.46354  2.40513  3.72494  3.29354  2.67741  2.69355  4.24690  2.90347  2.73739  3.18146  2.89801  2.37887  2.77519  2.98518  4.58477  3.61503
          0.02485  4.10321  4.82556  0.61958  0.77255  0.48576  0.95510
     87   2.38759  4.90343  2.50381  2.24202  4.16715  3.39638  3.61652  3.60163  2.40286  3.17500  3.97236  2.90549  3.80324  2.43614  2.87623  2.34550  2.84816  3.25169  3.59749  4.03045     96 e - - -
          2.68618  4.42225  2.77519  2.73123  3.46354  2.40513  3.72494  3.29354  2.67741  2.69355  4.24690  2.90347  2.73739  3.18146  2.89801  2.37887  2.77519  2.98518  4.58477  3.61503
          0.02485  4.10321  4.82556  0.61958  0.77255  0.48576  0.95510
     88   2.03919  4.98912  2.59427  1.36367  4.43920  3.31183  3.82396  3.78380  2.68409  3.43861  4.30558  2.92577  3.88061  2.99516  3.14108  2.77162  3.06979  3.42373  5.68058  4.31282     97 e - - -
          2.68618  4.42225  2.77519  2.73123  3.46354  2.40513  3.72494  3.29354  2.67741  2.69355  4.24690  2.90347  2.73739  3.18146  2.89801  2.37887  2.77519  2.98518  4.58477  3.61503
          0.02485  4.10321  4.82556  0.61958  0.77255  0.48576  0.95510
     89   3.22785  4.52015  4.95822  4.41790  3.36141  4.58685  5.01309  1.42447  4.29959  1.31211  3.15217  4.64003  4.81310  4.46421  4.44186  3.95021  3.46732  1.59683  5.38855  4.26740     98 l - - -
          2.68618  4.42225  2.77519  2.73123  3.46354  2.40513  3.72494  3.29354  2.67741  2.69355  4.24690  2.90347  2.73739  3.18146  2.89801  2.37887  2.77519  2.98518  4.58477  3.61503
          0.02485  4.10321  4.82556  0.61958  0.77255  0.48576  0.95510
     90   3.04637  5.65006  1.21300  1.57416  4.93295  3.26994  3.84346  4.46641  2.89562  3.95809  4.82378  2.73030  3.90936  3.01472  3.51335  2.91502  3.34166  4.03044  6.10357  4.58036     99 d - - -
          2.68618  4.42225  2.77519  2.73123  3.46354  2.40513  3.72494  3.29354  2.67741  2.69355  4.24690  2.90347  2.73739  3.18146  2.89801  2.37887  2.77519  2.98518  4.58477  3.61503
          0.02485  4.10321  4.82556  0.61958  0.77255  0.48576  0.95510
     91   1.88731  4.97132  2.21229  2.34054  4.42305  3.28634  3.74262  3.87803  2.61147  3.44045  4.24511  2.19833  3.82039  2.89281  3.11242  2.41973  2.96485  3.47061  5.63704  4.24857    100 a - - -
          2.68618  4.42225  2.77519  2.73123  3.46354  2.40513  3.72494  3.29354  2.67741  2.69355  4.24690  2.90347  2.73739  3.18146  2.89801  2.37887  2.77519  2.98518  4.58477  3.61503
          0.02485  4.10321  4.82556  0.61958  0.77255  0.48576  0.95510
     92   3.17859  4.46227  4.94845  4.42226  3.51707  4.57785  5.06615  1.41302  4.31559  1.72459  3.31201  4.63678  4.83089  4.52783  4.48381  3.94819  3.42649  1.19972  5.50279  4.33618    101 v - - -
          2.68618  4.42225  2.77519  2.73123  3.46354  2.40513  3.72494  3.29354  2.67741  2.69355  4.24690  2.90347  2.73739  3.18146  2.89801  2.37887  2.77519  2.98518  4.58477  3.61503
          0.02485  4.10321  4.82556  0.61958  0.77255  0.48576  0.95510
     93   2.21432  4.78480  2.90321  1.71824  4.04690  3.42369  3.74666  3.31784  2.56006  2.53097  3.91733  3.01563  3.88321  2.92404  2.98698  2.73760  2.93754  3.03822  5.37040  4.04739    102 e - - -
          2.68618  4.42225  2.77519  2.73123  3.46354  2.40513  3.72494  3.29354  2.67741  2.69355  4.24690  2.90347  2.73739  3.18146  2.89801  2.37887  2.77519  2.98518  4.58477  3.61503
          0.02485  4.10321  4.82556  0.61958  0.77255  0.48576  0.95510
     94   3.28412  5.09484  3.80007  3.27042  4.50895  3.71964  4.01786  4.07208  2.36600  3.54621  4.54563  3.60969  4.21578  3.23134  0.67688  3.36046  3.53739  3.78733  5.50117  4.39195    103 R - - -
          2.68618  4.42225  2.77519  2.73123  3.46354  2.40513  3.72494  3.29354  2.67741  2.69355  4.24690  2.90347  2.73739  3.18146  2.89801  2.37887  2.77519  2.98518  4.58477  3.61503
          0.02485  4.10321  4.82556  0.61958  0.77255  0.48576  0.95510
     95   2.83748  4.97213  2.61300  1.96936  4.57377  1.21614  3.97421  4.03939  2.89156  3.64117  4.51526  3.01435  3.92678  3.17767  3.33000  2.86066  3.18878  3.62886  5.77388  4.46314    104 g - - -
          2.68618  4.42225  2.77519  2.73123  3.46354  2.40513  3.72494  3.29354  2.67741  2.69355  4.24690  2.90347  2.73739  3.18146  2.89801  2.37887  2.77519  2.98518  4.58477  3.61503
          0.02485  4.10321  4.82556  0.61958  0.77255  0.48576  0.95510
     96   1.54203  4.56464  3.10048  2.69544  4.16563  3.26500  3.85820  3.54835  2.21764  3.19966  4.03921  3.11415  3.82932  3.05164  3.02296  2.19225  2.86959  3.17066  5.44858  4.16648    105 a - - -
          2.68618  4.42225  2.77519  2.73123  3.46354  2.40513  3.72494  3.29354  2.67741  2.69355  4.24690  2.90347  2.73739  3.18146  2.89801  2.37887  2.77519  2.98518  4.58477  3.61503
          0.02485  4.10321  4.82556  0.61958  0.77255  0.48576  0.95510
     97   2.63104  4.96845  2.85485  2.36920  4.30445  2.81046  3.62254  3.74961  2.22588  3.29135  4.07604  2.36133  3.04914  2.74820  2.60893  2.37627  2.87362  3.36806  5.47293  4.10753    106 k - - -
          2.68618  4.42225  2.77519  2.73123  3.46354  2.40513  3.72494  3.29354  2.67741  2.69355  4.24690  2.90347  2.73739  3.18146  2.89801  2.37887  2.77519  2.98518  4.58477  3.61503
          0.02485  4.10321  4.82556  0.61958  0.77255  0.48576  0.95510
     98   2.29506  5.25392  1.41487  2.22887  4.66075  3.26825  3.79451  4.14276  2.75060  3.68546  4.51253  2.27478  3.86076  2.95480  3.30276  2.77966  3.13552  3.71865  5.86205  4.40887    107 d - - -
          2.68618  4.42225  2.77519  2.73123  3.46354  2.40513  3.72494  3.29354  2.67741  2.69355  4.24690  2.90347  2.73739  3.18146  2.89801  2.37887  2.77519  2.98518  4.58477  3.61503
          0.02485  4.10321  4.82556  0.61958  0.77255  0.48576  0.95510
     99   1.97314  4.21474  3.63897  3.09638  2.78204  3.47055  3.94778  2.73991  3.03784  2.52743  3.44161  3.41525  3.94016  3.32399  3.35080  2.36818  2.55510  2.19129  4.93730  3.71518    108 a - - -
          2.68618  4.42225  2.77519  2.73123  3.46354  2.40513  3.72494  3.29354  2.67741  2.69355  4.24690  2.90347  2.73739  3.18146  2.89801  2.37887  2.77519  2.98518  4.58477  3.61503
          0.02485  4.10321  4.82556  0.61958  0.77255  0.48576  0.95510
    100   3.25484  5.39914  0.63616  2.50960  4.81122  3.40118  4.15745  4.45564  3.28873  4.02497  5.01418  3.07533  4.07073  3.40118  3.83175  3.19525  3.60039  4.07212  5.93302  4.65378    109 D - - -
          2.68618  4.42225  2.77519  2.73123  3.46354  2.40513  3.72494  3.29354  2.67741  2.69355  4.24690  2.90347  2.73739  3.18146  2.89801  2.37887  2.77519  2.98518  4.58477  3.61503
          0.02485  4.10321  4.82556  0.61958  0.77255  0.48576  0.95510
    101   2.97536  4.38294  4.46469  3.89694  2.92220  4.10032  4.23616  2.04365  3.71619  1.36207  3.06811  4.07288  4.40429  3.91037  3.85618  3.41395  3.20250  2.38302  2.39263  3.33437    110 l - - -
          2.68618  4.42225  2.77519  2.73123  3.46354  2.40513  3.72494  3.29354  2.67741  2.69355  4.24690  2.90347  2.73739  3.18146  2.89801  2.37887  2.77519  2.98518  4.58477  3.61503
          0.02485  4.10321  4.82556  0.61958  0.77255  0.48576  0.95510
    102   2.75288  5.16299  2.06426  2.27134  4.50389  3.32202  3.70198  3.98395  2.54620  3.50965  4.30973  2.82652  3.83552  2.03110  3.04850  2.00624  3.01692  3.57921  5.67776  4.26181    111 s - - -
          2.68618  4.42225  2.77519  2.73123  3.46354  2.40513  3.72494  3.29354  2.67741  2.69355  4.24690  2.90347  2.73739  3.18146  2.89801  2.37887  2.77519  2.98518  4.58477  3.61503
          0.02485  4.10321  4.82556  0.61958  0.77255  0.48576  0.95510
    103   2.07269  4.31229  3.31843  2.99787  4.32544  3.05484  4.13627  3.73779  3.06361  3.40815  4.23408  3.26047  1.75275  3.37251  3.41984  1.68960  2.78791  3.22954  5.64733  4.40204    112 s - - -
          2.68618  4.42225  2.77519  2.73123  3.46354  2.40513  3.72494  3.29354  2.67741  2.69355  4.24690  2.90347  2.73739  3.18146  2.89801  2.37887  2.77519  2.98518  4.58477  3.61503
          0.02485  4.10321  4.82556  0.61958  0.77255  0.48576  0.95510
    104   2.36350  4.32899  4.49289  3.94604  3.49603  4.18355  4.61958  1.68597  3.84532  1.88995  3.35640  4.18696  4.51916  4.09445  4.05901  3.51383  3.19228  1.34299  5.26194  4.07017    113 v - - -
          2.68618  4.42225  2.77519  2.73123  3.46354  2.40513  3.72494  3.29354  2.67741  2.69355  4.24690  2.90347  2.73739  3.18146  2.89801  2.37887  2.77519  2.98518  4.58477  3.61503
          0.02485  4.10321  4.82556  0.61958  0.77255  0.48576  0.95510
    105   2.73231  4.97617  2.94690  1.94727  4.26182  3.46416  3.64750  2.99718  1.72497  3.22088  4.05219  2.97750  3.87661  2.78775  2.67932  2.73929  2.95746  3.30165  5.43092  4.10898    114 k - - -
          2.68618  4.42225  2.77519  2.73123  3.46354  2.40513  3.72494  3.29354  2.67741  2.69355  4.24690  2.90347  2.73739  3.18146  2.89801  2.37887  2.77519  2.98518  4.58477  3.61503
          0.02485  4.10321  4.82556  0.61958  0.77255  0.48576  0.95510
    106   2.88716  5.44768  1.70615  1.58024  4.74751  3.30421  3.73500  4.25056  2.19742  3.73273  4.54082  2.75927  3.86271  2.87774  3.17613  2.79313  3.15114  3.82043  5.88022  4.40993    115 e - - -
          2.68618  4.42225  2.77519  2.73123  3.46354  2.40513  3.72494  3.29354  2.67741  2.69355  4.24690  2.90347  2.73739  3.18146  2.89801  2.37887  2.77519  2.98518  4.58477  3.61503
          0.02485  4.10321  4.82556  0.61958  0.77255  0.48576  0.95510
    107   1.03905  4.19972  3.66808  3.36531  4.23297  3.05088  4.35268  3.36332  3.34796  3.24765  4.16428  3.46220  3.79760  3.65566  3.62133  2.50989  2.14470  2.95000  5.65085  4.45328    116 a - - -
          2.68618  4.42225  2.77519  2.73123  3.46354  2.40513  3.72494  3.29354  2.67741  2.69355  4.24690  2.90347  2.73739  3.18146  2.89801  2.37887  2.77519  2.98518  4.58477  3.61503
          0.02485  4.10321  4.82556  0.61958  0.77255  0.48576  0.95510
    108   1.15215  4.24138  3.86114  3.48695  3.93583  3.26225  4.39124  2.74498  3.42061  2.81304  3.86463  3.61121  3.94852  3.73014  3.68608  2.69975  2.88609  2.01406  5.49161  4.27435    117 a - - -
          2.68618  4.42225  2.77519  2.73123  3.46354  2.40513  3.72494  3.29354  2.67741  2.69355  4.24690  2.90347  2.73739  3.18146  2.89801  2.37887  2.77519  2.98518  4.58477  3.61503
          0.02485  4.10321  4.82556  0.61958  0.77255  0.48576  0.95510
    109   2.83736  5.05571  3.20505  2.60274  4.41709  3.56095  3.62584  3.80382  1.86283  3.31263  4.13777  3.07490  3.93998  2.50572  1.78220  2.83937  2.31728  3.46473  5.44209  4.18175    118 r - - -
          2.68618  4.42225  2.77519  2.73123  3.46354  2.40513  3.72494  3.29354  2.67741  2.69355  4.24690  2.90347  2.73739  3.18146  2.89801  2.37887  2.77519  2.98518  4.58477  3.61503
          0.02485  4.10321  4.82556  0.61958  0.77255  0.48576  0.95510
    110   2.42041  4.98993  3.00269  2.29815  4.30981  3.45769  3.61345  3.72807  1.83743  3.26552  4.06623  2.96571  3.85330  2.74131  2.27583  2.69860  2.50879  3.37080  5.43401  4.11016    119 k - - -
          2.68618  4.42225  2.77519  2.73123  3.46354  2.40513  3.72494  3.29354  2.67741  2.69355  4.24690  2.90347  2.73739  3.18146  2.89801  2.37887  2.77519  2.98518  4.58477  3.61503
          0.02485  4.10321  4.82556  0.61958  0.77255  0.48576  0.95510
    111   3.18864  4.47025  4.96365  4.43585  3.49622  4.58817  5.06981  1.32145  4.32825  1.67330  3.28896  4.64909  4.83509  4.53139  4.49039  3.95850  3.43520  1.31376  5.49136  4.33270    120 v - - -
          2.68618  4.42225  2.77519  2.73123  3.46354  2.40513  3.72494  3.29354  2.67741  2.69355  4.24690  2.90347  2.73739  3.18146  2.89801  2.37887  2.77519  2.98518  4.58477  3.61503
          0.02485  4.10321  4.82556  0.61958  0.77255  0.48576  0.95510
    112   1.01794  2.60044  4.06415  3.69864  4.05318  3.07122  4.46477  3.14901  3.58866  3.08107  4.02106  3.62423  3.82314  3.85541  3.79260  2.53016  2.77812  2.78190  5.52332  4.34849    121 a - - -
          2.68618  4.42225  2.77519  2.73123  3.46354  2.40513  3.72494  3.29354  2.67741  2.69355  4.24690  2.90347  2.73739  3.18146  2.89801  2.37887  2.77519  2.98518  4.58477  3.61503
          0.02485  4.10321  4.82556  0.61958  0.77255  0.48576  0.95510
    113   2.60669  4.12897  3.89908  2.77364  2.64743  3.68420  3.96931  2.27586  3.22487  2.22958  2.68577  3.59475  4.05066  3.47021  3.45922  2.96099  2.83842  2.08927  4.72623  3.12329    122 v - - -
          2.68618  4.42225  2.77519  2.73123  3.46354  2.40513  3.72494  3.29354  2.67741  2.69355  4.24690  2.90347  2.73739  3.18146  2.89801  2.37887  2.77519  2.98518  4.58477  3.61503
          0.02485  4.10321  4.82556  0.61958  0.77255  0.48576  0.95510
    114   1.27477  4.32181  3.77151  3.34743  2.55729  3.44286  4.14622  2.78742  3.30170  2.54021  3.62191  3.57880  4.02373  3.58879  3.58374  2.83958  2.95440  2.58550  5.01315  3.65061    123 a - - -
          2.68618  4.42225  2.77519  2.73123  3.46354  2.40513  3.72494  3.29354  2.67741  2.69355  4.24690  2.90347  2.73739  3.18146  2.89801  2.37887  2.77519  2.98518  4.58477  3.61503
          0.02485  4.10321  4.82556  0.61958  0.77255  0.48576  0.95510
    115   3.17106  5.31068  2.61112  0.73654  4.68896  3.43763  4.05289  4.19006  2.96423  3.77270  4.74332  3.09012  4.05522  3.26800  3.39223  3.13374  3.47925  3.85251  5.81665  4.54731    124 e - - -
          2.68618  4.42225  2.77519  2.73123  3.46354  2.40513  3.72494  3.29354  2.67741  2.69355  4.24690  2.90347  2.73739  3.18146  2.89801  2.37887  2.77519  2.98518  4.58477  3.61503
          0.02485  4.10321  4.82556  0.61958  0.77255  0.48576  0.95510
    116   3.00757  5.51393  1.08535  2.17566  4.83260  3.26071  3.86510  4.41136  2.92248  3.92529  4.79607  2.17243  3.90867  3.04602  3.52517  2.90154  3.32030  3.97236  6.04337  4.53089    125 d - - -
          2.68618  4.42225  2.77519  2.73123  3.46354  2.40513  3.72494  3.29354  2.67741  2.69355  4.24690  2.90347  2.73739  3.18146  2.89801  2.37887  2.77519  2.98518  4.58477  3.61503
          0.02485  4.10321  4.82556  0.61958  0.77255  0.48576  0.95510
    117   2.71992  5.04728  2.82281  1.89192  4.40001  2.99427  3.64763  3.83704  2.33051  3.36427  4.16344  2.92242  3.84955  2.77844  1.98107  2.49688  2.95951  3.45894  5.52536  4.17728    126 e - - -
          2.68618  4.42225  2.77519  2.73123  3.46354  2.40513  3.72494  3.29354  2.67741  2.69355  4.24690  2.90347  2.73739  3.18146  2.89801  2.37887  2.77519  2.98518  4.58477  3.61503
          0.02485  4.10321  4.82556  0.61958  0.77255  0.48576  0.95510
    118   1.59165  4.32033  3.92782  3.42269  3.57145  3.65615  4.27199  2.34988  3.32767  2.02055  3.48074  3.70043  4.15262  3.63732  3.61421  3.00837  2.99800  1.88874  5.20437  3.98626    127 a - - -
          2.68618  4.42225  2.77519  2.73123  3.46354  2.40513  3.72494  3.29354  2.67741  2.69355  4.24690  2.90347  2.73739  3.18146  2.89801  2.37887  2.77519  2.98518  4.58477  3.61503
          0.02485  4.10321  4.82556  0.61958  0.77255  0.48576  0.95510
    119   3.16866  4.46372  4.93497  4.44665  3.62556  4.54864  5.15151  1.09722  4.33558  2.10667  3.42080  4.65163  4.85016  4.59322  4.52250  3.94709  3.43544  1.28092  5.62353  4.42158    128 i - - -
          2.68618  4.42225  2.77519  2.73123  3.46354  2.40513  3.72494  3.29354  2.67741  2.69355  4.24690  2.90347  2.73739  3.18146  2.89801  2.37887  2.77519  2.98518  4.58477  3.61503
          0.02485  4.10321  4.82556  0.61958  0.77255  0.48576  0.95510
    120   3.41423  4.74971  4.71521  4.28297  1.16550  4.41865  4.11443  2.56761  4.12409  1.54599  3.23503  4.32678  4.70530  4.21435  4.21806  3.80407  3.65312  2.64144  4.31988  2.72329    129 f - - -
          2.68618  4.42225  2.77519  2.73123  3.46354  2.40513  3.72494  3.29354  2.67741  2.69355  4.24690  2.90347  2.73739  3.18146  2.89801  2.37887  2.77519  2.98518  4.58477  3.61503
          0.02485  4.10321  4.82556  0.61958  0.77255  0.48576  0.95510
    121   2.63631  4.99138  2.47144  2.21748  4.25486  3.39457  2.64586  3.72446  2.36142  3.26705  4.05215  2.88687  3.80367  2.73036  2.49213  2.62521  2.86840  3.35238  5.43963  3.19182    130 e - - -
          2.68618  4.42225  2.77519  2.73123  3.46354  2.40513  3.72494  3.29354  2.67741  2.69355  4.24690  2.90347  2.73739  3.18146  2.89801  2.37887  2.77519  2.98518  4.58477  3.61503
          0.02485  4.10321  4.82556  0.61958  0.77255  0.48576  0.95510
    122   2.97787  4.72407  3.69840  3.63018  4.75622  0.44786  4.73040  4.41785  3.84249  4.04094  5.02291  3.86355  4.12216  4.14879  4.04748  3.15737  3.47703  3.90155  5.78435  4.86800    131 G - - -
          2.68618  4.42225  2.77519  2.73123  3.46354  2.40513  3.72494  3.29354  2.67741  2.69355  4.24690  2.90347  2.73739  3.18146  2.89801  2.37887  2.77519  2.98518  4.58477  3.61503
          0.02485  4.10321  4.82556  0.61958  0.77255  0.48576  0.95510
    123   2.74992  3.02562  4.28495  3.71900  2.44727  3.85051  3.96695  2.50754  3.57521  1.69225  3.19911  3.84175  4.20367  3.75005  3.70659  3.15263  2.98193  2.36327  4.43458  2.25841    132 l - - -
          2.68618  4.42225  2.77519  2.73123  3.46354  2.40513  3.72494  3.29354  2.67741  2.69355  4.24690  2.90347  2.73739  3.18146  2.89801  2.37887  2.77519  2.98518  4.58477  3.61503
          0.02485  4.10321  4.82556  0.61958  0.77255  0.48576  0.95510
    124   2.24744  5.12411  2.33268  2.04855  4.43707  3.35650  3.62551  3.90473  2.02907  3.41804  4.19205  2.83437  3.28013  2.74567  2.90613  2.64307  2.92110  3.50035  5.58058  4.17620    133 k - - -
          2.68618  4.42225  2.77519  2.73123  3.46354  2.40513  3.72494  3.29354  2.67741  2.69355  4.24690  2.90347  2.73739  3.18146  2.89801  2.37887  2.77519  2.98518  4.58477  3.61503
          0.02485  4.10321  4.82556  0.61958  0.77255  0.48576  0.95510
    125   1.69238  4.67726  3.06281  2.63552  4.21681  3.32276  3.79526  3.59660  1.87251  3.22732  4.06404  3.08074  3.84976  2.97009  2.87652  2.43007  2.90718  3.22883  5.45468  4.16542    134 a - - -
          2.68618  4.42225  2.77519  2.73123  3.46354  2.40513  3.72494  3.29354  2.67741  2.69355  4.24690  2.90347  2.73739  3.18146  2.89801  2.37887  2.77519  2.98518  4.58477  3.61503
          0.02485  4.10321  4.82556  0.61958  0.77255  0.48576  0.95510
    126   1.74274  4.69170  2.85896  2.14749  4.24556  2.69282  3.80738  3.66734  2.66866  3.28033  4.10040  2.99621  3.81040  2.98140  3.12019  2.22140  2.88459  3.27377  5.51509  4.18793    135 a - - -
          2.68618  4.42225  2.77519  2.73123  3.46354  2.40513  3.72494  3.29354  2.67741  2.69355  4.24690  2.90347  2.73739  3.18146  2.89801  2.37887  2.77519  2.98518  4.58477  3.61503
          0.02485  4.10321  4.82556  0.61958  0.77255  0.48576  0.95510
    127   2.36031  4.31333  3.27390  3.14246  4.50602  0.99845  4.34403  4.00715  3.35628  3.68538  4.52385  3.34259  3.78650  3.63117  3.66015  2.15177  2.86786  3.40213  5.82018  4.59292    136 g - - -
          2.68618  4.42225  2.77519  2.73123  3.46354  2.40513  3.72494  3.29354  2.67741  2.69355  4.24690  2.90347  2.73739  3.18146  2.89801  2.37887  2.77519  2.98518  4.58477  3.61503
          0.02485  4.10321  4.82556  0.61958  0.77255  0.48576  0.95510
    128   3.17131  4.47967  4.90048  4.41863  3.59283  4.51935  5.12331  1.00446  4.29597  2.06727  3.39561  4.62642  4.83214  4.55823  4.48258  3.92190  3.44171  1.44594  5.59706  4.39470    137 i - - -
          2.68618  4.42225  2.77519  2.73123  3.46354  2.40513  3.72494  3.29354  2.67741  2.69355  4.24690  2.90347  2.73739  3.18146  2.89801  2.37887  2.77519  2.98518  4.58477  3.61503
          0.02485  4.10321  4.82556  0.61958  0.77255  0.48576  0.95510
    129   2.61571  4.78463  2.96425  2.20341  4.05048  2.84035  3.65670  3.45073  2.19629  3.06765  3.89055  2.97068  3.82946  2.81516  2.88721  2.65643  2.38996  2.64335  5.31637  3.99095    138 k - - -
          2.68618  4.42225  2.77519  2.73123  3.46354  2.40513  3.72494  3.29354  2.67741  2.69355  4.24690  2.90347  2.73739  3.18146  2.89801  2.37887  2.77519  2.98518  4.58477  3.61503
          0.02485  4.10321  4.82556  0.61958  0.77255  0.48576  0.95510
    130   2.97787  4.72407  3.69840  3.63018  4.75622  0.44786  4.73040  4.41785  3.84249  4.04094  5.02291  3.86355  4.12216  4.14879  4.04748  3.15737  3.47703  3.90155  5.78435  4.86800    139 G - - -
          2.68618  4.42225  2.77519  2.73123  3.46354  2.40513  3.72494  3.29354  2.67741  2.69355  4.24690  2.90347  2.73739  3.18146  2.89801  2.37887  2.77519  2.98518  4.58477  3.61503
          0.02485  4.10321  4.82556  0.61958  0.77255  0.48576  0.95510
    131   3.29094  4.59209  4.93484  4.41517  3.29895  4.60673  5.00287  1.21437  4.25160  1.31173  3.11525  4.65129  4.83290  4.44501  4.39404  3.98870  3.53267  1.92497  5.35467  4.20462    140 i - - -
          2.68618  4.42225  2.77519  2.73123  3.46354  2.40513  3.72494  3.29354  2.67741  2.69355  4.24690  2.90347  2.73739  3.18146  2.89801  2.37887  2.77519  2.98518  4.58477  3.61503
          0.02485  4.10321  4.82556  0.61958  0.77255  0.48576  0.95510
    132   2.61134  4.32231  3.51098  2.94070  3.46488  3.02151  3.84889  2.39148  2.83250  2.22198  3.42074  3.33769  3.97141  3.17650  2.45603  2.84399  2.84669  2.22956  4.92449  3.69265    141 l - - -
          2.68618  4.42225  2.77519  2.73123  3.46354  2.40513  3.72494  3.29354  2.67741  2.69355  4.24690  2.90347  2.73739  3.18146  2.89801  2.37887  2.77519  2.98518  4.58477  3.61503
          0.12239  4.10321  2.31586  0.61958  0.77255  0.48576  0.95510
    133   2.39530  4.89363  2.62858  1.78758  4.31497  3.28183  3.72972  3.71978  2.56645  3.32442  4.15991  2.88473  2.30559  2.89305  3.02224  2.68027  2.95670  3.35162  5.55003  4.19169    142 e - - -
          2.68618  4.42225  2.77519  2.73123  3.46354  2.40513  3.72494  3.29354  2.67741  2.69355  4.24690  2.90347  2.73739  3.18146  2.89801  2.37887  2.77519  2.98518  4.58477  3.61503
          0.02736  4.00818  4.73052  0.61958  0.77255  0.42839  1.05428
    134   1.71313  4.22719  3.44935  3.15279  4.41733  1.77799  4.25771  3.84703  3.24033  3.51649  4.32409  3.32539  3.73138  3.51243  3.57531  1.61851  2.75164  3.26609  5.74133  4.52528    143 s - - -
          2.68618  4.42225  2.77519  2.73123  3.46354  2.40513  3.72494  3.29354  2.67741  2.69355  4.24690  2.90347  2.73739  3.18146  2.89801  2.37887  2.77519  2.98518  4.58477  3.61503
          0.02485  4.10321  4.82556  0.61958  0.77255  0.48576  0.95510
    135   2.54602  4.25500  3.53658  2.98903  2.82379  3.08368  3.87742  2.40919  2.93726  2.52302  3.42682  3.35178  3.93585  3.23387  3.26968  2.05830  2.57885  2.54953  4.90490  3.67107    144 s - - -
          2.68618  4.42225  2.77519  2.73123  3.46354  2.40513  3.72494  3.29354  2.67741  2.69355  4.24690  2.90347  2.73739  3.18146  2.89801  2.37887  2.77519  2.98518  4.58477  3.61503
          0.02485  4.10321  4.82556  0.61958  0.77255  0.48576  0.95510
    136   2.28523  4.77370  2.83875  2.13968  4.25094  3.29655  3.74833  3.67716  2.57867  3.27376  4.08645  2.96130  2.89912  2.90768  3.03617  1.82715  2.88678  3.29331  5.49742  4.15669    145 s - - -
          2.68618  4.42225  2.77519  2.73123  3.46354  2.40513  3.72494  3.29354  2.67741  2.69355  4.24690  2.90347  2.73739  3.18146  2.89801  2.37887  2.77519  2.98518  4.58477  3.61503
          0.02485  4.10321  4.82556  0.61958  0.77255  0.48576  0.95510
    137   2.82332  5.25507  2.49965  1.78546  4.51694  3.35055  2.80462  4.02986  2.51237  3.54169  4.35280  1.86003  3.86314  2.84505  2.98449  2.76625  3.07484  3.63695  5.67996  4.25976    146 e - - -
          2.68618  4.42225  2.77519  2.73123  3.46354  2.40513  3.72494  3.29354  2.67741  2.69355  4.24690  2.90347  2.73739  3.18146  2.89801  2.37887  2.77519  2.98518  4.58477  3.61503
          0.02485  4.10321  4.82556  0.61958  0.77255  0.48576  0.95510
    138   2.33078  4.94784  2.94656  2.39952  4.24403  3.41850  3.07103  3.67739  2.10011  3.22680  4.01747  2.70250  3.81444  2.72959  2.43660  2.47091  2.66985  3.31538  5.41399  4.06490    147 k - - -
          2.68618  4.42225  2.77519  2.73123  3.46354  2.40513  3.72494  3.29354  2.67741  2.69355  4.24690  2.90347  2.73739  3.18146  2.89801  2.37887  2.77519  2.98518  4.58477  3.61503
          0.02485  4.10321  4.82556  0.61958  0.77255  0.48576  0.95510
    139   2.23356  4.87395  3.02830  2.50627  4.22715  3.43148  3.65816  3.63550  1.94487  3.20644  4.02305  3.00162  2.51045  2.80243  2.48693  2.69843  2.91464  3.28914  5.40418  4.09423    148 k - - -
          2.68618  4.42225  2.77519  2.73123  3.46354  2.40513  3.72494  3.29354  2.67741  2.69355  4.24690  2.90347  2.73739  3.18146  2.89801  2.37887  2.77519  2.98518  4.58477  3.61503
          0.02485  4.10321  4.82556  0.61958  0.77255  0.48576  0.95510
    140   3.21949  4.50794  4.96376  4.42706  3.39579  4.59086  5.03192  1.33611  4.31106  1.41601  3.18678  4.64663  4.82172  4.48545  4.45798  3.95659  3.46089  1.55883  5.41689  4.28631    149 i - - -
          2.68618  4.42225  2.77519  2.73123  3.46354  2.40513  3.72494  3.29354  2.67741  2.69355  4.24690  2.90347  2.73739  3.18146  2.89801  2.37887  2.77519  2.98518  4.58477  3.61503
          0.02485  4.10321  4.82556  0.61958  0.77255  0.48576  0.95510
    141   2.33696  5.08324  2.42252  1.95660  4.39001  3.36178  3.62633  3.84817  2.15276  3.37591  4.15518  2.84636  3.80476  2.74937  2.90381  2.64068  2.47091  3.45500  5.54932  4.15381    150 e - - -
          2.68618  4.42225  2.77519  2.73123  3.46354  2.40513  3.72494  3.29354  2.67741  2.69355  4.24690  2.90347  2.73739  3.18146  2.89801  2.37887  2.77519  2.98518  4.58477  3.61503
          0.02485  4.10321  4.82556  0.61958  0.77255  0.48576  0.95510
    142   2.33807  3.04034  4.34445  3.77420  3.31251  3.92409  4.31210  1.86889  3.65190  1.73747  3.24976  3.96058  4.28714  3.87035  3.82171  3.23810  3.00061  1.83200  4.94211  3.75538    151 l - - -
          2.68618  4.42225  2.77519  2.73123  3.46354  2.40513  3.72494  3.29354  2.67741  2.69355  4.24690  2.90347  2.73739  3.18146  2.89801  2.37887  2.77519  2.98518  4.58477  3.61503
          0.02485  4.10321  4.82556  0.61958  0.77255  0.48576  0.95510
    143   2.65345  4.78526  2.89769  2.55753  4.32220  2.58177  3.80301  3.74801  2.13752  3.33876  4.17007  3.03175  1.82727  2.97389  2.93442  2.70571  2.96475  3.36209  5.53353  4.22841    152 p - - -
          2.68618  4.42225  2.77519  2.73123  3.46354  2.40513  3.72494  3.29354  2.67741  2.69355  4.24690  2.90347  2.73739  3.18146  2.89801  2.37887  2.77519  2.98518  4.58477  3.61503
          0.02485  4.10321  4.82556  0.61958  0.77255  0.48576  0.95510
    144   2.08953  4.77730  2.16795  2.44893  4.33637  2.62325  3.76143  3.77971  2.60788  3.35878  4.15663  2.94598  3.79341  2.91328  3.08560  2.22622  2.59349  3.35963  5.56532  4.21050    153 a - - -
          2.68618  4.42225  2.77519  2.73123  3.46354  2.40513  3.72494  3.29354  2.67741  2.69355  4.24690  2.90347  2.73739  3.18146  2.89801  2.37887  2.77519  2.98518  4.58477  3.61503
          0.02485  4.10321  4.82556  0.61958  0.77255  0.48576  0.95510
    145   2.20996  4.89896  1.56080  2.38914  4.43074  3.26034  3.81402  3.80005  2.71710  3.44571  4.27820  2.90881  3.83442  2.97905  3.21407  2.68672  2.41719  3.40506  5.67995  4.30092    154 d - - -
          2.68618  4.42225  2.77519  2.73123  3.46354  2.40513  3.72494  3.29354  2.67741  2.69355  4.24690  2.90347  2.73739  3.18146  2.89801  2.37887  2.77519  2.98518  4.58477  3.61503
          0.12368  4.10321  2.30443  0.61958  0.77255  0.48576  0.95510
    146   2.16363  4.26573  3.60652  3.07893  3.51942  3.50609  3.98459  2.57356  3.00865  2.19148  3.45811  3.42168  2.95058  3.32307  3.33317  2.81821  2.84821  1.91315  5.02961  3.80327    155 v - - -
          2.68618  4.42225  2.77519  2.73123  3.46354  2.40513  3.72494  3.29354  2.67741  2.69355  4.24690  2.90347  2.73739  3.18146  2.89801  2.37887  2.77519  2.98518  4.58477  3.61503
          0.02739  4.00693  4.72927  0.61958  0.77255  0.58613  0.81301
    147   2.22747  4.94452  2.87132  2.11669  4.25290  3.39482  3.60289  3.67863  2.05815  3.23036  4.03263  2.90843  3.81190  2.73651  2.49962  2.45399  2.88655  3.32172  5.41677  4.07677    156 k - - -
          2.68618  4.42225  2.77519  2.73123  3.46354  2.40513  3.72494  3.29354  2.67741  2.69355  4.24690  2.90347  2.73739  3.18146  2.89801  2.37887  2.77519  2.98518  4.58477  3.61503
          0.02739  4.00693  4.72927  0.61958  0.77255  0.42776  1.05547
    148   2.50473  5.16541  1.63835  1.98259  4.45261  3.33572  3.70247  3.88253  2.56847  2.98184  4.26653  2.82273  3.84281  2.84656  3.08282  2.72609  3.02323  3.50864  5.65440  4.24118    157 d - - -
          2.68618  4.42225  2.77519  2.73123  3.46354  2.40513  3.72494  3.29354  2.67741  2.69355  4.24690  2.90347  2.73739  3.18146  2.89801  2.37887  2.77519  2.98518  4.58477  3.61503
          0.02485  4.10321  4.82556  0.61958  0.77255  0.48576  0.95510
    149   2.83316  4.23371  4.42721  3.85425  2.13683  3.97207  4.14025  2.06258  3.71227  1.72764  3.10401  3.98458  4.29900  3.86730  3.82899  3.27843  3.06197  2.11866  4.59553  2.56350    158 l - - -
          2.68618  4.42225  2.77519  2.73123  3.46354  2.40513  3.72494  3.29354  2.67741  2.69355  4.24690  2.90347  2.73739  3.18146  2.89801  2.37887  2.77519  2.98518  4.58477  3.61503
          0.02485  4.10321  4.82556  0.61958  0.77255  0.48576  0.95510
    150   2.16222  4.37099  3.47342  3.00575  3.67786  3.41960  3.99086  2.89758  2.93832  1.92472  3.62271  3.35873  2.19915  3.28599  3.27291  2.76605  2.88389  2.67083  5.16357  3.92034    159 l - - -
          2.68618  4.42225  2.77519  2.73123  3.46354  2.40513  3.72494  3.29354  2.67741  2.69355  4.24690  2.90347  2.73739  3.18146  2.89801  2.37887  2.77519  2.98518  4.58477  3.61503
          0.02485  4.10321  4.82556  0.61958  0.77255  0.48576  0.95510
    151   2.50530  5.21790  2.00852  1.84736  4.54371  2.77160  3.68213  4.02401  2.53751  3.53494  4.32229  2.80039  2.90786  2.81420  3.06302  2.69647  3.00699  3.60930  5.70091  4.27045    160 e - - -
          2.68618  4.42225  2.77519  2.73123  3.46354  2.40513  3.72494  3.29354  2.67741  2.69355  4.24690  2.90347  2.73739  3.18146  2.89801  2.37887  2.77519  2.98518  4.58477  3.61503
          0.02485  4.10321  4.82556  0.61958  0.77255  0.48576  0.95510
    152   1.18600  4.19497  3.70622  3.31385  4.02009  3.12396  4.25348  3.15334  3.27150  3.05089  3.96332  3.45700  3.82259  3.57047  3.56218  2.26427  2.78344  2.29037  5.46015  4.24809    161 a - - -
          2.68618  4.42225  2.77519  2.73123  3.46354  2.40513  3.72494  3.29354  2.67741  2.69355  4.24690  2.90347  2.73739  3.18146  2.89801  2.37887  2.77519  2.98518  4.58477  3.61503
          0.02485  4.10321  4.82556  0.61958  0.77255  0.48576  0.95510
    153   3.18045  4.46127  4.95828  4.43487  3.53558  4.58729  5.08578  1.35229  4.32917  1.78346  3.32902  4.64868  4.84123  4.54611  4.49954  3.96013  3.42945  1.20642  5.52371  4.35279    162 v - - -
          2.68618  4.42225  2.77519  2.73123  3.46354  2.40513  3.72494  3.29354  2.67741  2.69355  4.24690  2.90347  2.73739  3.18146  2.89801  2.37887  2.77519  2.98518  4.58477  3.61503
          0.02485  4.10321  4.82556  0.61958  0.77255  0.48576  0.95510
    154   1.72022  4.21678  3.60161  3.12854  3.84666  2.75183  4.07627  3.14823  3.09343  2.91537  3.79019  3.36973  3.82139  3.38608  3.42129  2.30390  2.44290  1.99693  5.26489  4.04679    163 a - - -
          2.68618  4.42225  2.77519  2.73123  3.46354  2.40513  3.72494  3.29354  2.67741  2.69355  4.24690  2.90347  2.73739  3.18146  2.89801  2.37887  2.77519  2.98518  4.58477  3.61503
          0.02485  4.10321  4.82556  0.61958  0.77255  0.48576  0.95510
    155   2.72833  5.15953  2.52586  2.07430  4.49072  3.39993  3.62031  3.94833  2.31443  3.44091  4.22091  2.87442  3.83472  2.20458  2.02981  2.68897  2.95903  3.54701  5.57813  4.20129    164 r - - -
          2.68618  4.42225  2.77519  2.73123  3.46354  2.40513  3.72494  3.29354  2.67741  2.69355  4.24690  2.90347  2.73739  3.18146  2.89801  2.37887  2.77519  2.98518  4.58477  3.61503
          0.02485  4.10321  4.82556  0.61958  0.77255  0.48576  0.95510
    156   0.97035  4.22179  3.53653  3.30809  4.39950  2.19170  4.37362  3.75119  3.39622  3.50202  4.35363  3.42137  3.77074  3.67166  3.68005  2.48622  2.80185  3.21527  5.74638  4.56067    165 a - - -
          2.68618  4.42225  2.77519  2.73123  3.46354  2.40513  3.72494  3.29354  2.67741  2.69355  4.24690  2.90347  2.73739  3.18146  2.89801  2.37887  2.77519  2.98518  4.58477  3.61503
          0.02485  4.10321  4.82556  0.61958  0.77255  0.48576  0.95510
    157   3.37053  4.69252  4.91288  4.38776  3.16572  4.61992  4.95310  1.79034  4.20354  0.86512  2.98243  4.64664  4.82315  4.37203  4.33451  4.00119  3.60518  2.17100  5.26114  4.13696    166 l - - -
          2.68618  4.42225  2.77519  2.73123  3.46354  2.40513  3.72494  3.29354  2.67741  2.69355  4.24690  2.90347  2.73739  3.18146  2.89801  2.37887  2.77519  2.98518  4.58477  3.61503
          0.02485  4.10321  4.82556  0.61958  0.77255  0.48576  0.95510
    158   2.37338  4.91828  2.84607  2.11130  4.24544  3.37832  3.64830  3.67541  2.15337  3.24404  4.04426  2.91671  3.81645  2.78615  2.86891  2.07944  2.64491  3.31251  5.44843  4.09439    167 s - - -
          2.68618  4.42225  2.77519  2.73123  3.46354  2.40513  3.72494  3.29354  2.67741  2.69355  4.24690  2.90347  2.73739  3.18146  2.89801  2.37887  2.77519  2.98518  4.58477  3.61503
          0.02485  4.10321  4.82556  0.61958  0.77255  0.48576  0.95510
    159   2.28213  4.51181  3.18881  2.35536  3.69860  3.14417  3.72937  2.64235  2.62442  2.74672  3.61539  3.11793  3.87907  2.73687  3.03530  2.72017  2.82677  2.37520  5.07905  3.80562    168 a - - -
          2.68618  4.42225  2.77519  2.73123  3.46354  2.40513  3.72494  3.29354  2.67741  2.69355  4.24690  2.90347  2.73739  3.18146  2.89801  2.37887  2.77519  2.98518  4.58477  3.61503
          0.02485  4.10321  4.82556  0.61958  0.77255  0.48576  0.95510
    160   3.41525  4.74599  4.85598  4.35465  2.25678  4.55644  4.58990  2.34599  4.20655  0.83076  2.96600  4.54009  4.76924  4.29404  4.30779  3.93307  3.64234  2.49475  4.82095  3.44282    169 l - - -
          2.68618  4.42225  2.77519  2.73123  3.46354  2.40513  3.72494  3.29354  2.67741  2.69355  4.24690  2.90347  2.73739  3.18146  2.89801  2.37887  2.77519  2.98518  4.58477  3.61503
          0.02485  4.10321  4.82556  0.61958  0.77255  0.48576  0.95510
    161   2.64069  4.63289  3.29881  2.75055  4.01393  3.43393  3.77121  3.36223  2.42884  3.02739  3.89984  3.17187  3.90249  2.96542  1.69377  2.32337  2.91967  2.51250  5.29201  4.02640    170 r - - -
          2.68618  4.42225  2.77519  2.73123  3.46354  2.40513  3.72494  3.29354  2.67741  2.69355  4.24690  2.90347  2.73739  3.18146  2.89801  2.37887  2.77519  2.98518  4.58477  3.61503
          0.02485  4.10321  4.82556  0.61958  0.77255  0.48576  0.95510
    162   2.63938  4.91761  2.56263  2.38421  4.18689  3.40195  3.62957  3.61212  2.05700  2.49449  3.99404  2.53771  3.81757  2.76836  2.85926  2.64655  2.67198  3.26581  5.40409  4.05065    171 k - - -
          2.68618  4.42225  2.77519  2.73123  3.46354  2.40513  3.72494  3.29354  2.67741  2.69355  4.24690  2.90347  2.73739  3.18146  2.89801  2.37887  2.77519  2.98518  4.58477  3.61503
          0.02485  4.10321  4.82556  0.61958  0.77255  0.48576  0.95510
    163   2.02804  4.77916  2.55658  2.44979  4.10928  3.37236  3.66600  3.52376  2.46725  3.12789  3.93930  2.95911  3.80872  2.81731  2.59909  2.31860  2.83929  2.90574  5.36376  4.02752    172 a - - -
          2.68618  4.42225  2.77519  2.73123  3.46354  2.40513  3.72494  3.29354  2.67741  2.69355  4.24690  2.90347  2.73739  3.18146  2.89801  2.37887  2.77519  2.98518  4.58477  3.61503
          0.02485  4.10321  4.82556  0.61958  0.77255  0.48576  0.95510
    164   2.83748  4.97213  2.61300  1.96936  4.57377  1.21614  3.97421  4.03939  2.89156  3.64117  4.51526  3.01435  3.92678  3.17767  3.33000  2.86066  3.18878  3.62886  5.77388  4.46314    173 g - - -
          2.68618  4.42225  2.77519  2.73123  3.46354  2.40513  3.72494  3.29354  2.67741  2.69355  4.24690  2.90347  2.73739  3.18146  2.89801  2.37887  2.77519  2.98518  4.58477  3.61503
          0.02485  4.10321  4.82556  0.61958  0.77255  0.48576  0.95510
    165   3.15441  4.45182  4.91914  4.42985  3.64839  4.53406  5.14139  1.34008  4.32198  2.14474  3.44562  4.63496  4.84128  4.58548  4.51406  3.93058  3.42193  1.04091  5.63145  4.42259    174 v - - -
          2.68618  4.42225  2.77519  2.73123  3.46354  2.40513  3.72494  3.29354  2.67741  2.69355  4.24690  2.90347  2.73739  3.18146  2.89801  2.37887  2.77519  2.98518  4.58477  3.61503
          0.02485  4.10321  4.82556  0.61958  0.77255  0.48576  0.95510
    166   3.04260  5.64721  1.24761  1.53399  4.93025  3.27028  3.84067  4.46342  2.88962  3.95413  4.81794  2.73013  3.90801  3.01109  3.50613  2.91182  3.33707  4.02701  6.09969  4.57696    175 d - - -
          2.68618  4.42225  2.77519  2.73123  3.46354  2.40513  3.72494  3.29354  2.67741  2.69355  4.24690  2.90347  2.73739  3.18146  2.89801  2.37887  2.77519  2.98518  4.58477  3.61503
          0.02485  4.10321  4.82556  0.61958  0.77255  0.48576  0.95510
    167   2.97787  4.72407  3.69840  3.63018  4.75622  0.44786  4.73040  4.41785  3.84249  4.04094  5.02291  3.86355  4.12216  4.14879  4.04748  3.15737  3.47703  3.90155  5.78435  4.86800    176 G - - -
          2.68618  4.42225  2.77519  2.73123  3.46354  2.40513  3.72494  3.29354  2.67741  2.69355  4.24690  2.90347  2.73739  3.18146  2.89801  2.37887  2.77519  2.98518  4.58477  3.61503
          0.02485  4.10321  4.82556  0.61958  0.77255  0.48576  0.95510
    168   3.08756  4.79974  3.72066  3.59745  4.56275  3.47450  4.65068  4.17429  3.67586  3.77321  4.83691  3.87806  0.49211  4.05739  3.88993  3.26361  3.54838  3.79210  5.67955  4.68847    177 P - - -
          2.68618  4.42225  2.77519  2.73123  3.46354  2.40513  3.72494  3.29354  2.67741  2.69355  4.24690  2.90347  2.73739  3.18146  2.89801  2.37887  2.77519  2.98518  4.58477  3.61503
          0.02485  4.10321  4.82556  0.61958  0.77255  0.48576  0.95510
    169   3.59723  4.99199  4.18719  3.96529  2.34077  4.10545  3.75150  3.57634  3.81664  2.96911  4.22824  4.01933  4.57641  4.06595  3.95045  3.70854  3.88645  3.45851  3.99146  0.65412    178 Y - - -
          2.68618  4.42225  2.77519  2.73123  3.46354  2.40513  3.72494  3.29354  2.67741  2.69355  4.24690  2.90347  2.73739  3.18146  2.89801  2.37887  2.77519  2.98518  4.58477  3.61503
          0.02485  4.10321  4.82556  0.61958  0.77255  0.48576  0.95510
    170   1.62099  4.21729  3.54967  3.18057  4.27314  3.02359  4.21957  3.63357  3.18654  3.35285  4.18477  3.35106  3.74827  3.48258  3.51318  1.48047  2.15336  3.13448  5.62406  4.40998    179 s - - -
          2.68618  4.42225  2.77519  2.73123  3.46354  2.40513  3.72494  3.29354  2.67741  2.69355  4.24690  2.90347  2.73739  3.18146  2.89801  2.37887  2.77519  2.98518  4.58477  3.61503
          0.02485  4.10321  4.82556  0.61958  0.77255  0.48576  0.95510
    171   3.19668  4.57137  4.72117  4.21303  3.27745  4.39500  4.83794  2.06375  4.04644  1.05363  3.11442  4.45206  4.69549  4.27141  4.21276  3.77545  3.45528  1.58889  5.28175  4.12079    180 l - - -
          2.68618  4.42225  2.77519  2.73123  3.46354  2.40513  3.72494  3.29354  2.67741  2.69355  4.24690  2.90347  2.73739  3.18146  2.89801  2.37887  2.77519  2.98518  4.58477  3.61503
          0.02485  4.10321  4.82556  0.61958  0.77255  0.48576  0.95510
    172   3.16689  4.53586  4.71638  4.20783  3.32552  4.38321  4.84070  2.01399  4.04840  1.19119  3.16522  4.44165  4.69106  4.28222  4.22033  3.76169  3.42667  1.41118  5.30699  4.13524    181 l - - -
          2.68618  4.42225  2.77519  2.73123  3.46354  2.40513  3.72494  3.29354  2.67741  2.69355  4.24690  2.90347  2.73739  3.18146  2.89801  2.37887  2.77519  2.98518  4.58477  3.61503
          0.02485  4.10321  4.82556  0.61958  0.77255  0.48576  0.95510
    173   3.33743  4.64412  4.94822  4.41931  3.21490  4.62698  4.98437  1.51734  4.25138  1.01940  3.02386  4.66504  4.83110  4.41374  4.38012  4.00485  3.57267  2.06135  5.29826  4.17704    182 l - - -
          2.68618  4.42225  2.77519  2.73123  3.46354  2.40513  3.72494  3.29354  2.67741  2.69355  4.24690  2.90347  2.73739  3.18146  2.89801  2.37887  2.77519  2.98518  4.58477  3.61503
          0.02485  4.10321  4.82556  0.61958  0.77255  0.48576  0.95510
    174   2.64522  4.90258  2.72868  2.39959  4.36716  2.28664  3.73217  3.81933  2.54545  3.38114  4.18595  2.43400  3.82117  2.40780  3.00581  2.08676  2.93561  3.41821  5.57399  4.21057    183 s - - -
          2.68618  4.42225  2.77519  2.73123  3.46354  2.40513  3.72494  3.29354  2.67741  2.69355  4.24690  2.90347  2.73739  3.18146  2.89801  2.37887  2.77519  2.98518  4.58477  3.61503
          0.02485  4.10321  4.82556  0.61958  0.77255  0.48576  0.95510
    175   2.15440  4.59070  3.12472  2.60837  4.07919  3.30203  3.76322  3.48899  2.57585  3.11303  3.93412  3.06038  2.93145  2.93783  2.59238  2.08630  2.40007  3.12541  5.36288  4.06202    184 s - - -
          2.68618  4.42225  2.77519  2.73123  3.46354  2.40513  3.72494  3.29354  2.67741  2.69355  4.24690  2.90347  2.73739  3.18146  2.89801  2.37887  2.77519  2.98518  4.58477  3.61503
          0.02485  4.10321  4.82556  0.61958  0.77255  0.48576  0.95510
    176   2.51612  5.19589  1.95368  1.97665  4.50340  3.33738  3.65821  3.97733  2.48543  3.48932  4.27226  2.81033  3.81872  2.38290  2.99758  2.68088  2.58336  3.56967  5.65423  4.23327    185 d - - -
          2.68618  4.42225  2.77519  2.73123  3.46354  2.40513  3.72494  3.29354  2.67741  2.69355  4.24690  2.90347  2.73739  3.18146  2.89801  2.37887  2.77519  2.98518  4.58477  3.61503
          0.02485  4.10321  4.82556  0.61958  0.77255  0.48576  0.95510
    177   2.29814  4.54339  3.18483  2.33875  3.72049  3.48689  3.70717  3.09690  2.57417  2.57823  3.63373  3.10116  3.87347  2.92868  2.60607  2.71344  2.82710  2.55616  5.08753  3.08688    186 a - - -
          2.68618  4.42225  2.77519  2.73123  3.46354  2.40513  3.72494  3.29354  2.67741  2.69355  4.24690  2.90347  2.73739  3.18146  2.89801  2.37887  2.77519  2.98518  4.58477  3.61503
          0.02485  4.10321  4.82556  0.61958  0.77255  0.48576  0.95510
    178   3.84488  4.98616  4.86580  4.60261  1.54856  4.54628  3.45773  3.56446  4.41962  2.87515  4.12758  4.17980  4.83034  4.27752  4.37127  3.91188  4.05293  3.46716  2.41134  0.97171    187 y - - -
          2.68618  4.42225  2.77519  2.73123  3.46354  2.40513  3.72494  3.29354  2.67741  2.69355  4.24690  2.90347  2.73739  3.18146  2.89801  2.37887  2.77519  2.98518  4.58477  3.61503
          0.02485  4.10321  4.82556  0.61958  0.77255  0.48576  0.95510
    179   2.57470  4.49665  3.21088  2.70010  3.76364  2.80379  3.77817  2.62195  2.65340  2.80629  3.68132  3.14667  3.87728  2.63118  3.04353  2.70962  2.00558  2.83668  5.13997  3.87094    188 t - - -
          2.68618  4.42225  2.77519  2.73123  3.46354  2.40513  3.72494  3.29354  2.67741  2.69355  4.24690  2.90347  2.73739  3.18146  2.89801  2.37887  2.77519  2.98518  4.58477  3.61503
          0.02485  4.10321  4.82556  0.61958  0.77255  0.48576  0.95510
    180   2.33049  5.10404  2.79077  2.19945  4.42738  3.40597  3.62114  3.87457  1.86199  3.38568  4.17161  2.48573  3.83454  2.44230  2.74191  2.68444  2.94363  3.48713  5.53824  4.17198    189 k - - -
          2.68618  4.42225  2.77519  2.73123  3.46354  2.40513  3.72494  3.29354  2.67741  2.69355  4.24690  2.90347  2.73739  3.18146  2.89801  2.37887  2.77519  2.98518  4.58477  3.61503
          0.02485  4.10321  4.82556  0.61958  0.77255  0.48576  0.95510
    181   3.16815  4.51768  4.76435  4.20882  2.44100  4.38904  4.64795  2.16743  4.08323  1.15046  3.00789  4.41077  4.63790  4.20832  4.20732  3.72584  3.39859  1.71905  5.01673  3.79976    190 l - - -
          2.68618  4.42225  2.77519  2.73123  3.46354  2.40513  3.72494  3.29354  2.67741  2.69355  4.24690  2.90347  2.73739  3.18146  2.89801  2.37887  2.77519  2.98518  4.58477  3.61503
          0.02485  4.10321  4.82556  0.61958  0.77255  0.48576  0.95510
    182   2.65795  4.25313  3.77160  3.20829  2.67590  3.68399  3.95832  2.59400  3.12586  1.99876  2.78792  3.53606  4.06313  3.40100  3.41001  2.03756  2.89763  2.43554  4.78723  3.52598    191 l - - -
          2.68618  4.42225  2.77519  2.73123  3.46354  2.40513  3.72494  3.29354  2.67741  2.69355  4.24690  2.90347  2.73739  3.18146  2.89801  2.37887  2.77519  2.98518  4.58477  3.61503
          0.02485  4.10321  4.82556  0.61958  0.77255  0.48576  0.95510
    183   2.82288  5.22507  2.54138  1.47567  4.56503  2.63865  3.70837  4.02190  2.12302  3.53862  4.35131  2.85046  3.86991  2.85009  2.92991  2.77367  3.07676  3.62910  5.69461  4.30337    192 e - - -
          2.68621  4.42228  2.77522  2.73126  3.46356  2.40515  3.72497  3.29357  2.67743  2.69358  4.24692  2.90349  2.73742  3.18149  2.89803  2.37889  2.77502  2.98490  4.58480  3.61506
          0.21112  1.70211  4.82556  0.26745  1.44958  0.48576  0.95510
    184   2.05329  4.67293  2.95791  2.19516  4.14972  2.91461  3.75712  3.56589  2.59529  3.18141  3.99888  3.00472  3.80469  2.92551  3.04495  2.24125  2.28590  3.19513  5.42378  4.10217    194 a - - -
          2.68618  4.42225  2.77519  2.73123  3.46354  2.40513  3.72494  3.29354  2.67741  2.69355  4.24690  2.90347  2.73739  3.18146  2.89801  2.37887  2.77519  2.98518  4.58477  3.61503
          0.02485  4.10321  4.82556  0.61958  0.77255  0.48576  0.95510
    185   2.61177  4.84869  2.89346  2.16117  4.19266  2.79194  3.66227  3.62024  2.44157  3.20091  4.00601  2.93935  3.81357  2.80675  2.65155  2.28743  2.24278  3.26212  5.41732  4.07342    195 e - - -
          2.68618  4.42225  2.77519  2.73123  3.46354  2.40513  3.72494  3.29354  2.67741  2.69355  4.24690  2.90347  2.73739  3.18146  2.89801  2.37887  2.77519  2.98518  4.58477  3.61503
          0.02485  4.10321  4.82556  0.61958  0.77255  0.48576  0.95510
    186   2.30805  5.14185  1.72785  2.26592  4.53037  3.29778  3.72302  4.00315  2.60063  3.53547  4.33502  2.35406  2.99049  2.86567  3.12315  2.70395  3.01826  3.58790  5.71325  4.29245    196 d - - -
          2.68618  4.42225  2.77519  2.73123  3.46354  2.40513  3.72494  3.29354  2.67741  2.69355  4.24690  2.90347  2.73739  3.18146  2.89801  2.37887  2.77519  2.98518  4.58477  3.61503
          0.02485  4.10321  4.82556  0.61958  0.77255  0.48576  0.95510
    187   2.68173  5.04857  2.47938  2.31196  4.35017  2.45601  2.64277  3.80958  2.45660  3.35261  4.14511  2.85797  3.81595  2.55468  2.94387  2.31969  2.92824  3.42890  5.53775  4.14916    197 e - - -
          2.68618  4.42225  2.77519  2.73123  3.46354  2.40513  3.72494  3.29354  2.67741  2.69355  4.24690  2.90347  2.73739  3.18146  2.89801  2.37887  2.77519  2.98518  4.58477  3.61503
          0.02485  4.10321  4.82556  0.61958  0.77255  0.48576  0.95510
    188   2.74594  4.76025  2.94583  2.72494  4.09376  1.23523  2.59069  3.84402  2.82844  3.43428  4.31651  3.16766  3.93528  3.21679  3.18897  2.82522  3.10190  3.45547  5.41925  4.05022    198 g - - -
          2.68618  4.42225  2.77519  2.73123  3.46354  2.40513  3.72494  3.29354  2.67741  2.69355  4.24690  2.90347  2.73739  3.18146  2.89801  2.37887  2.77519  2.98518  4.58477  3.61503
          0.02485  4.10321  4.82556  0.61958  0.77255  0.48576  0.95510
    189   3.59723  4.99199  4.18719  3.96529  2.34077  4.10545  3.75150  3.57634  3.81664  2.96911  4.22824  4.01933  4.57641  4.06595  3.95045  3.70854  3.88645  3.45851  3.99146  0.65412    199 Y - - -
          2.68618  4.42225  2.77519  2.73123  3.46354  2.40513  3.72494  3.29354  2.67741  2.69355  4.24690  2.90347  2.73739  3.18146  2.89801  2.37887  2.77519  2.98518  4.58477  3.61503
          0.02485  4.10321  4.82556  0.61958  0.77255  0.48576  0.95510
    190   3.08756  4.79974  3.72066  3.59745  4.56275  3.47450  4.65068  4.17429  3.67586  3.77321  4.83691  3.87806  0.49211  4.05739  3.88993  3.26361  3.54838  3.79210  5.67955  4.68847    200 P - - -
          2.68618  4.42225  2.77519  2.73123  3.46354  2.40513  3.72494  3.29354  2.67741  2.69355  4.24690  2.90347  2.73739  3.18146  2.89801  2.37887  2.77519  2.98518  4.58477  3.61503
          0.02485  4.10321  4.82556  0.61958  0.77255  0.48576  0.95510
    191   2.99544  4.35905  4.59913  4.04739  3.42943  4.26066  4.67564  1.67628  3.93509  1.57747  3.27523  4.27521  4.56971  4.16238  4.12341  3.59328  2.81547  1.43837  5.24905  4.07860    201 v - - -
          2.68618  4.42225  2.77519  2.73123  3.46354  2.40513  3.72494  3.29354  2.67741  2.69355  4.24690  2.90347  2.73739  3.18146  2.89801  2.37887  2.77519  2.98518  4.58477  3.61503
          0.02485  4.10321  4.82556  0.61958  0.77255  0.48576  0.95510
    192   2.62535  4.61109  3.17653  2.32721  3.80548  3.49544  3.69936  2.88271  2.50188  2.37602  3.69476  3.09264  3.88191  2.90219  2.35895  2.72642  2.49868  2.89057  5.14713  3.86735    202 e - - -
          2.68618  4.42225  2.77519  2.73123  3.46354  2.40513  3.72494  3.29354  2.67741  2.69355  4.24690  2.90347  2.73739  3.18146  2.89801  2.37887  2.77519  2.98518  4.58477  3.61503
          0.02485  4.10321  4.82556  0.61958  0.77255  0.48576  0.95510
    193   2.62747  5.01510  2.47358  2.21248  4.31131  3.05553  3.59846  3.76410  2.14155  2.80753  4.07346  2.86947  3.79303  2.46655  2.83918  2.61015  2.65302  3.37987  5.47552  4.09422    203 k - - -
          2.68618  4.42225  2.77519  2.73123  3.46354  2.40513  3.72494  3.29354  2.67741  2.69355  4.24690  2.90347  2.73739  3.18146  2.89801  2.37887  2.77519  2.98518  4.58477  3.61503
          0.02485  4.10321  4.82556  0.61958  0.77255  0.48576  0.95510
    194   2.94674  5.11979  3.27169  2.68319  4.43292  3.62039  1.86838  3.87279  1.79342  3.35944  4.20550  3.13379  3.99976  2.78122  1.98807  2.94525  3.13488  3.54666  5.43301  4.18236    204 k - - -
          2.68618  4.42225  2.77519  2.73123  3.46354  2.40513  3.72494  3.29354  2.67741  2.69355  4.24690  2.90347  2.73739  3.18146  2.89801  2.37887  2.77519  2.98518  4.58477  3.61503
          0.02485  4.10321  4.82556  0.61958  0.77255  0.48576  0.95510
    195   3.19842  4.48986  4.94309  4.40552  3.41033  4.56755  5.01107  1.48782  4.29226  1.41844  3.20478  4.62239  4.80590  4.47181  4.44238  3.93071  3.44038  1.40609  5.41297  4.27665    205 v - - -
          2.68618  4.42225  2.77519  2.73123  3.46354  2.40513  3.72494  3.29354  2.67741  2.69355  4.24690  2.90347  2.73739  3.18146  2.89801  2.37887  2.77519  2.98518  4.58477  3.61503
          0.02485  4.10321  4.82556  0.61958  0.77255  0.48576  0.95510
    196   2.35270  5.01826  2.88192  2.02204  4.33581  3.41204  3.60999  3.77517  2.05746  3.30529  4.09193  2.90994  3.82262  2.73284  2.45818  2.33655  2.89844  3.39883  5.47382  4.11755    206 e - - -
          2.68618  4.42225  2.77519  2.73123  3.46354  2.40513  3.72494  3.29354  2.67741  2.69355  4.24690  2.90347  2.73739  3.18146  2.89801  2.37887  2.77519  2.98518  4.58477  3.61503
          0.02485  4.10321  4.82556  0.61958  0.77255  0.48576  0.95510
    197   2.93328  5.16814  2.99312  1.85502  4.54379  3.53312  3.69013  3.95418  2.18116  3.44865  4.29656  3.05948  3.97213  2.83058  1.48920  2.91538  3.14905  3.60775  5.54911  4.28016    207 r - - -
          2.68618  4.42225  2.77519  2.73123  3.46354  2.40513  3.72494  3.29354  2.67741  2.69355  4.24690  2.90347  2.73739  3.18146  2.89801  2.37887  2.77519  2.98518  4.58477  3.61503
          0.02485  4.10321  4.82556  0.61958  0.77255  0.48576  0.95510
    198   2.71159  3.08695  4.10969  3.53217  3.21090  3.81465  4.13108  2.05891  3.38886  1.54041  3.16632  3.77463  4.17445  3.17103  3.59068  3.11066  2.94853  2.23704  4.82343  3.63512    208 l - - -
          2.68618  4.42225  2.77519  2.73123  3.46354  2.40513  3.72494  3.29354  2.67741  2.69355  4.24690  2.90347  2.73739  3.18146  2.89801  2.37887  2.77519  2.98518  4.58477  3.61503
          0.02485  4.10321  4.82556  0.61958  0.77255  0.48576  0.95510
    199   3.18865  4.51551  4.85824  4.29047  2.56361  4.45178  4.75419  1.94079  4.16931  1.11866  2.98141  4.49261  4.67645  4.27222  4.27609  3.78828  3.41435  1.80907  5.10666  3.97217    209 l - - -
          2.68618  4.42225  2.77519  2.73123  3.46354  2.40513  3.72494  3.29354  2.67741  2.69355  4.24690  2.90347  2.73739  3.18146  2.89801  2.37887  2.77519  2.98518  4.58477  3.61503
          0.22284  4.10321  1.69699  0.61958  0.77255  0.48576  0.95510
    200   2.63318  4.84862  2.89697  2.42597  4.20289  2.69214  3.60895  3.62346  2.27984  3.18593  4.00342  2.92715  3.20497  2.34468  2.28345  2.65286  2.87894  3.27222  5.37577  4.05916    210 k - - -
          2.68618  4.42225  2.77519  2.73123  3.46354  2.40513  3.72494  3.29354  2.67741  2.69355  4.24690  2.90347  2.73739  3.18146  2.89801  2.37887  2.77519  2.98518  4.58477  3.61503
          0.03021  3.91058  4.63293  0.61958  0.77255  0.38602  1.13868
    201   2.49710  5.13289  2.14878  2.03421  4.49335  2.26761  3.70463  3.96266  2.57080  3.49511  4.29202  2.82258  3.82614  2.84463  3.09020  2.25624  2.99965  3.55632  5.67694  4.26184    211 e - - -
          2.68618  4.42225  2.77519  2.73123  3.46354  2.40513  3.72494  3.29354  2.67741  2.69355  4.24690  2.90347  2.73739  3.18146  2.89801  2.37887  2.77519  2.98518  4.58477  3.61503
          0.02485  4.10321  4.82556  0.61958  0.77255  0.48576  0.95510
    202   2.58592  4.62079  2.85153  2.73033  4.50029  1.17017  4.10460  4.04140  3.05186  3.66336  4.51470  2.27273  3.85504  3.33858  3.44326  2.68586  3.02151  3.52868  5.76630  4.46508    212 g - - -
          2.68618  4.42225  2.77519  2.73123  3.46354  2.40513  3.72494  3.29354  2.67741  2.69355  4.24690  2.90347  2.73739  3.18146  2.89801  2.37887  2.77519  2.98518  4.58477  3.61503
          0.02485  4.10321  4.82556  0.61958  0.77255  0.48576  0.95510
    203   2.74018  5.24268  2.35119  1.75647  4.55768  3.33743  3.65160  4.04250  2.16060  3.53416  4.30948  2.39266  3.06371  2.77431  2.97494  2.68174  2.98615  3.62058  5.68274  4.25394    213 e - - -
          2.68618  4.42225  2.77519  2.73123  3.46354  2.40513  3.72494  3.29354  2.67741  2.69355  4.24690  2.90347  2.73739  3.18146  2.89801  2.37887  2.77519  2.98518  4.58477  3.61503
          0.02485  4.10321  4.82556  0.61958  0.77255  0.48576  0.95510
    204   3.25507  4.56355  4.87766  4.38072  3.38508  4.56531  5.00619  1.02437  4.20581  1.63517  3.22346  4.61487  4.82841  4.45423  4.36995  3.96115  3.50775  1.82785  5.41158  4.21251    214 i - - -
          2.68618  4.42225  2.77519  2.73123  3.46354  2.40513  3.72494  3.29354  2.67741  2.69355  4.24690  2.90347  2.73739  3.18146  2.89801  2.37887  2.77519  2.98518  4.58477  3.61503
          0.02485  4.10321  4.82556  0.61958  0.77255  0.48576  0.95510
    205   3.21469  4.57764  4.65136  4.28094  3.54012  4.30650  4.97196  0.83044  4.11367  2.08551  3.44634  4.49492  4.72122  4.44206  4.28474  3.82960  3.51207  1.88055  5.47436  4.22859    215 i - - -
          2.68618  4.42225  2.77519  2.73123  3.46354  2.40513  3.72494  3.29354  2.67741  2.69355  4.24690  2.90347  2.73739  3.18146  2.89801  2.37887  2.77519  2.98518  4.58477  3.61503
          0.02485  4.10321  4.82556  0.61958  0.77255  0.48576  0.95510
    206   2.65187  4.24890  3.87739  3.33808  3.20323  3.63670  3.99618  2.61684  3.17571  2.35093  3.36902  3.59982  4.07526  3.49352  3.42077  2.95771  2.43549  2.10614  2.05154  3.44203    216 w - - -
          2.68618  4.42225  2.77519  2.73123  3.46354  2.40513  3.72494  3.29354  2.67741  2.69355  4.24690  2.90347  2.73739  3.18146  2.89801  2.37887  2.77519  2.98518  4.58477  3.61503
          0.02485  4.10321  4.82556  0.61958  0.77255  0.48576  0.95510
    207   1.03905  4.19972  3.66808  3.36531  4.23297  3.05088  4.35268  3.36332  3.34796  3.24765  4.16428  3.46220  3.79760  3.65566  3.62133  2.50989  2.14470  2.95000  5.65085  4.45328    217 a - - -
          2.68618  4.42225  2.77519  2.73123  3.46354  2.40513  3.72494  3.29354  2.67741  2.69355  4.24690  2.90347  2.73739  3.18146  2.89801  2.37887  2.77519  2.98518  4.58477  3.61503
          0.02485  4.10321  4.82556  0.61958  0.77255  0.48576  0.95510
    208   3.08756  4.79974  3.72066  3.59745  4.56275  3.47450  4.65068  4.17429  3.67586  3.77321  4.83691  3.87806  0.49211  4.05739  3.88993  3.26361  3.54838  3.79210  5.67955  4.68847    218 P - - -
          2.68618  4.42225  2.77519  2.73123  3.46354  2.40513  3.72494  3.29354  2.67741  2.69355  4.24690  2.90347  2.73739  3.18146  2.89801  2.37887  2.77519  2.98518  4.58477  3.61503
          0.02485  4.10321  4.82556  0.61958  0.77255  0.48576  0.95510
    209   1.44111  4.48138  3.23754  2.80536  4.15652  2.61875  3.91354  3.54827  2.70305  3.19999  4.04121  3.17944  3.82205  3.11965  2.43034  2.60587  2.84756  3.15501  5.44818  4.18675    219 a - - -
          2.68618  4.42225  2.77519  2.73123  3.46354  2.40513  3.72494  3.29354  2.67741  2.69355  4.24690  2.90347  2.73739  3.18146  2.89801  2.37887  2.77519  2.98518  4.58477  3.61503
          0.02485  4.10321  4.82556  0.61958  0.77255  0.48576  0.95510
    210   3.24102  4.53518  4.95955  4.41792  3.33786  4.59254  5.00948  1.43769  4.29656  1.25721  3.12778  4.64360  4.81396  4.45555  4.43621  3.95568  3.47936  1.66342  5.37498  4.25999    220 l - - -
          2.68618  4.42225  2.77519  2.73123  3.46354  2.40513  3.72494  3.29354  2.67741  2.69355  4.24690  2.90347  2.73739  3.18146  2.89801  2.37887  2.77519  2.98518  4.58477  3.61503
          0.02485  4.10321  4.82556  0.61958  0.77255  0.48576  0.95510
    211   2.78787  5.31847  2.02231  1.72929  4.62943  3.32150  3.67971  4.12368  2.17653  3.60911  4.39216  2.52322  3.83098  2.80836  3.05484  2.46458  3.04026  3.69526  5.75645  4.30981    221 e - - -
          2.68619  4.42226  2.77521  2.73125  3.46355  2.40514  3.72496  3.29355  2.67742  2.69356  4.24691  2.90348  2.73741  3.18148  2.89802  2.37871  2.77521  2.98520  4.58478  3.61504
          0.12368  2.22273  4.82556  0.35764  1.20174  0.48576  0.95510
    212   2.83503  4.99035  1.97292  2.47953  4.66919  1.15109  4.02522  4.19194  3.05079  3.77892  4.64661  2.99707  3.91781  3.23429  3.55548  2.85216  3.21058  3.73398  5.86776  4.53909    223 g - - -
          2.68618  4.42225  2.77519  2.73123  3.46354  2.40513  3.72494  3.29354  2.67741  2.69355  4.24690  2.90347  2.73739  3.18146  2.89801  2.37887  2.77519  2.98518  4.58477  3.61503
          0.02485  4.10321  4.82556  0.61958  0.77255  0.48576  0.95510
    213   0.98890  4.22194  3.53273  3.30292  4.40105  2.13730  4.37050  3.75561  3.39236  3.50364  4.35372  3.41821  3.76944  3.66716  3.67792  2.48453  2.80041  3.21781  5.74706  4.56063    224 a - - -
          2.68618  4.42225  2.77519  2.73123  3.46354  2.40513  3.72494  3.29354  2.67741  2.69355  4.24690  2.90347  2.73739  3.18146  2.89801  2.37887  2.77519  2.98518  4.58477  3.61503
          0.02485  4.10321  4.82556  0.61958  0.77255  0.48576  0.95510
    214   2.87342  2.94024  4.50405  3.91997  2.72841  4.03964  4.34697  2.29178  3.77784  1.29312  2.55873  4.08454  4.35352  3.93427  3.89636  3.35156  3.10429  2.24903  4.84562  3.67816    225 l - - -
          2.68618  4.42225  2.77519  2.73123  3.46354  2.40513  3.72494  3.29354  2.67741  2.69355  4.24690  2.90347  2.73739  3.18146  2.89801  2.37887  2.77519  2.98518  4.58477  3.61503
          0.02485  4.10321  4.82556  0.61958  0.77255  0.48576  0.95510
    215   3.15616  4.52365  4.71309  4.20560  3.34668  4.37807  4.84322  1.99469  4.04809  1.25503  3.18826  4.43764  4.69004  4.28720  4.22286  3.75676  3.41699  1.34383  5.31938  4.14176    226 l - - -
          2.68618  4.42225  2.77519  2.73123  3.46354  2.40513  3.72494  3.29354  2.67741  2.69355  4.24690  2.90347  2.73739  3.18146  2.89801  2.37887  2.77519  2.98518  4.58477  3.61503
          0.02485  4.10321  4.82556  0.61958  0.77255  0.48576  0.95510
    216   3.17370  4.47548  4.88702  4.35335  3.44771  4.53248  4.98676  1.65141  4.23888  1.52653  3.25016  4.57779  4.78785  4.44370  4.40659  3.89500  3.41930  1.20152  5.42887  4.27292    227 v - - -
          2.68618  4.42225  2.77519  2.73123  3.46354  2.40513  3.72494  3.29354  2.67741  2.69355  4.24690  2.90347  2.73739  3.18146  2.89801  2.37887  2.77519  2.98518  4.58477  3.61503
          0.02485  4.10321  4.82556  0.61958  0.77255  0.48576  0.95510
    217   2.31273  4.25828  3.43777  3.18345  4.35021  3.02054  4.27345  3.72959  3.22323  3.46241  4.32020  3.35542  3.77002  3.54671  3.52402  1.00854  2.37422  3.21116  5.70549  4.46799    228 s - - -
          2.68618  4.42225  2.77519  2.73123  3.46354  2.40513  3.72494  3.29354  2.67741  2.69355  4.24690  2.90347  2.73739  3.18146  2.89801  2.37887  2.77519  2.98518  4.58477  3.61503
          0.02485  4.10321  4.82556  0.61958  0.77255  0.48576  0.95510
    218   2.61522  4.64366  3.09565  2.28972  3.84974  3.46602  3.69341  3.20740  2.51717  2.51170  3.73307  3.05404  3.86421  2.58337  2.93450  2.70173  2.19570  2.72010  5.18523  3.89154    229 t - - -
          2.68618  4.42225  2.77519  2.73123  3.46354  2.40513  3.72494  3.29354  2.67741  2.69355  4.24690  2.90347  2.73739  3.18146  2.89801  2.37887  2.77519  2.98518  4.58477  3.61503
          0.02485  4.10321  4.82556  0.61958  0.77255  0.48576  0.95510
    219   3.28412  5.09484  3.80007  3.27042  4.50895  3.71964  4.01786  4.07208  2.36600  3.54621  4.54563  3.60969  4.21578  3.23134  0.67688  3.36046  3.53739  3.78733  5.50117  4.39195    230 R - - -
          2.68618  4.42225  2.77519  2.73123  3.46354  2.40513  3.72494  3.29354  2.67741  2.69355  4.24690  2.90347  2.73739  3.18146  2.89801  2.37887  2.77519  2.98518  4.58477  3.61503
          0.02485  4.10321  4.82556  0.61958  0.77255  0.48576  0.95510
    220   2.97787  4.72407  3.69840  3.63018  4.75622  0.44786  4.73040  4.41785  3.84249  4.04094  5.02291  3.86355  4.12216  4.14879  4.04748  3.15737  3.47703  3.90155  5.78435  4.86800    231 G - - -
          2.68618  4.42225  2.77519  2.73123  3.46354  2.40513  3.72494  3.29354  2.67741  2.69355  4.24690  2.90347  2.73739  3.18146  2.89801  2.37887  2.77519  2.98518  4.58477  3.61503
          0.02485  4.10321  4.82556  0.61958  0.77255  0.48576  0.95510
    221   2.97787  4.72407  3.69840  3.63018  4.75622  0.44786  4.73040  4.41785  3.84249  4.04094  5.02291  3.86355  4.12216  4.14879  4.04748  3.15737  3.47703  3.90155  5.78435  4.86800    232 G - - -
          2.68618  4.42225  2.77519  2.73123  3.46354  2.40513  3.72494  3.29354  2.67741  2.69355  4.24690  2.90347  2.73739  3.18146  2.89801  2.37887  2.77519  2.98518  4.58477  3.61503
          0.02485  4.10321  4.82556  0.61958  0.77255  0.48576  0.95510
    222   3.25484  5.39914  0.63616  2.50960  4.81122  3.40118  4.15745  4.45564  3.28873  4.02497  5.01418  3.07533  4.07073  3.40118  3.83175  3.19525  3.60039  4.07212  5.93302  4.65378    233 D - - -
          2.68618  4.42225  2.77519  2.73123  3.46354  2.40513  3.72494  3.29354  2.67741  2.69355  4.24690  2.90347  2.73739  3.18146  2.89801  2.37887  2.77519  2.98518  4.58477  3.61503
          0.02485  4.10321  4.82556  0.61958  0.77255  0.48576  0.95510
    223   3.77470  4.97213  4.74699  4.46349  1.25303  4.49233  3.50589  3.44522  4.30169  2.75307  4.03339  4.15564  4.79414  4.22989  4.30545  3.86812  3.99392  3.37452  3.63227  1.06662    234 y - - -
          2.68618  4.42225  2.77519  2.73123  3.46354  2.40513  3.72494  3.29354  2.67741  2.69355  4.24690  2.90347  2.73739  3.18146  2.89801  2.37887  2.77519  2.98518  4.58477  3.61503
          0.02485  4.10321  4.82556  0.61958  0.77255  0.48576  0.95510
    224   2.93331  5.30771  2.54248  1.24994  4.64225  3.39500  3.74541  4.08329  2.06146  3.59983  4.44550  2.88905  3.92366  2.89603  2.85296  2.87416  3.18362  3.70845  5.73397  4.36692    235 e - - -
          2.68618  4.42225  2.77519  2.73123  3.46354  2.40513  3.72494  3.29354  2.67741  2.69355  4.24690  2.90347  2.73739  3.18146  2.89801  2.37887  2.77519  2.98518  4.58477  3.61503
          0.02485  4.10321  4.82556  0.61958  0.77255  0.48576  0.95510
    225   3.42406  4.82142  4.55920  4.20620  3.23977  4.27262  4.79018  2.46244  3.97186  0.63545  3.20145  4.45935  4.67217  4.28428  4.10765  3.87985  3.70995  2.55855  5.19632  3.97087    236 L - - -
          2.68618  4.42225  2.77519  2.73123  3.46354  2.40513  3.72494  3.29354  2.67741  2.69355  4.24690  2.90347  2.73739  3.18146  2.89801  2.37887  2.77519  2.98518  4.58477  3.61503
          0.02485  4.10321  4.82556  0.61958  0.77255  0.48576  0.95510
    226   2.62487  4.38608  3.41488  2.86179  3.36523  3.56770  2.53344  2.49975  2.78238  2.58137  3.48806  3.27519  3.95335  3.11990  3.13529  2.81974  2.36711  2.65826  4.83369  2.87142    237 t - - -
          2.68618  4.42225  2.77519  2.73123  3.46354  2.40513  3.72494  3.29354  2.67741  2.69355  4.24690  2.90347  2.73739  3.18146  2.89801  2.37887  2.77519  2.98518  4.58477  3.61503
          0.02485  4.10321  4.82556  0.61958  0.77255  0.48576  0.95510
    227   2.69602  4.30026  3.91442  3.40312  3.39009  3.68361  4.17122  2.45464  3.27634  1.42349  3.35444  3.68052  4.13930  3.58753  3.53455  2.46326  2.98445  2.04827  5.01419  3.78532    238 l - - -
          2.68618  4.42225  2.77519  2.73123  3.46354  2.40513  3.72494  3.29354  2.67741  2.69355  4.24690  2.90347  2.73739  3.18146  2.89801  2.37887  2.77519  2.98518  4.58477  3.61503
          0.02485  4.10321  4.82556  0.61958  0.77255  0.48576  0.95510
    228   2.97787  4.72407  3.69840  3.63018  4.75622  0.44786  4.73040  4.41785  3.84249  4.04094  5.02291  3.86355  4.12216  4.14879  4.04748  3.15737  3.47703  3.90155  5.78435  4.86800    239 G - - -
          2.68618  4.42225  2.77519  2.73123  3.46354  2.40513  3.72494  3.29354  2.67741  2.69355  4.24690  2.90347  2.73739  3.18146  2.89801  2.37887  2.77519  2.98518  4.58477  3.61503
          0.02485  4.10321  4.82556  0.61958  0.77255  0.48576  0.95510
    229   2.70426  4.90876  3.05479  2.33189  4.17989  3.48134  3.63173  3.58581  2.27470  3.15110  3.08389  3.00367  3.87173  1.91898  2.37471  2.72513  2.92432  3.26267  5.36116  4.05451    240 q - - -
          2.68618  4.42225  2.77519  2.73123  3.46354  2.40513  3.72494  3.29354  2.67741  2.69355  4.24690  2.90347  2.73739  3.18146  2.89801  2.37887  2.77519  2.98518  4.58477  3.61503
          0.02485  4.10321  4.82556  0.61958  0.77255  0.48576  0.95510
    230   3.25484  5.39914  0.63616  2.50960  4.81122  3.40118  4.15745  4.45564  3.28873  4.02497  5.01418  3.07533  4.07073  3.40118  3.83175  3.19525  3.60039  4.07212  5.93302  4.65378    241 D - - -
          2.68618  4.42225  2.77519  2.73123  3.46354  2.40513  3.72494  3.29354  2.67741  2.69355  4.24690  2.90347  2.73739  3.18146  2.89801  2.37887  2.77519  2.98518  4.58477  3.61503
          0.02485  4.10321  4.82556  0.61958  0.77255  0.48576  0.95510
    231   3.16648  4.48791  4.87156  4.30375  2.58366  4.44183  4.76226  1.79940  4.18141  1.20572  3.00461  4.49438  4.67239  4.28750  4.28365  3.77949  3.39365  1.76612  5.12183  3.99183    242 l - - -
          2.68618  4.42225  2.77519  2.73123  3.46354  2.40513  3.72494  3.29354  2.67741  2.69355  4.24690  2.90347  2.73739  3.18146  2.89801  2.37887  2.77519  2.98518  4.58477  3.61503
          0.02485  4.10321  4.82556  0.61958  0.77255  0.48576  0.95510
    232   2.32364  4.28921  3.32132  3.11562  4.46788  2.21044  4.28300  3.94864  3.26626  3.61333  4.43461  3.31915  3.76276  3.54823  3.59054  1.04220  2.81884  3.35324  5.78177  4.55010    243 s - - -
          2.68618  4.42225  2.77519  2.73123  3.46354  2.40513  3.72494  3.29354  2.67741  2.69355  4.24690  2.90347  2.73739  3.18146  2.89801  2.37887  2.77519  2.98518  4.58477  3.61503
          0.02485  4.10321  4.82556  0.61958  0.77255  0.48576  0.95510
    233   3.17130  4.47933  4.90133  4.41931  3.59351  4.52010  5.12399  1.00577  4.29693  2.06802  3.39608  4.62705  4.83258  4.55903  4.48354  3.92255  3.44160  1.44301  5.59765  4.39537    244 i - - -
          2.68618  4.42225  2.77519  2.73123  3.46354  2.40513  3.72494  3.29354  2.67741  2.69355  4.24690  2.90347  2.73739  3.18146  2.89801  2.37887  2.77519  2.98518  4.58477  3.61503
          0.02485  4.10321  4.82556  0.61958  0.77255  0.48576  0.95510
    234   2.97787  4.72407  3.69840  3.63018  4.75622  0.44786  4.73040  4.41785  3.84249  4.04094  5.02291  3.86355  4.12216  4.14879  4.04748  3.15737  3.47703  3.90155  5.78435  4.86800    245 G - - -
          2.68618  4.42225  2.77519  2.73123  3.46354  2.40513  3.72494  3.29354  2.67741  2.69355  4.24690  2.90347  2.73739  3.18146  2.89801  2.37887  2.77519  2.98518  4.58477  3.61503
          0.02485  4.10321  4.82556  0.61958  0.77255  0.48576  0.95510
    235   3.59723  4.99199  4.18719  3.96529  2.34077  4.10545  3.75150  3.57634  3.81664  2.96911  4.22824  4.01933  4.57641  4.06595  3.95045  3.70854  3.88645  3.45851  3.99146  0.65412    246 Y - - -
          2.68618  4.42225  2.77519  2.73123  3.46354  2.40513  3.72494  3.29354  2.67741  2.69355  4.24690  2.90347  2.73739  3.18146  2.89801  2.37887  2.77519  2.98518  4.58477  3.61503
          0.02485  4.10321  4.82556  0.61958  0.77255  0.48576  0.95510
    236   2.60586  4.80917  2.97425  2.20621  4.04601  3.42316  2.87383  3.46768  2.41346  2.82463  3.88124  2.95208  3.81744  2.59803  2.86609  2.36260  2.64074  3.14385  5.30392  3.49197    247 e - - -
          2.68618  4.42225  2.77519  2.73123  3.46354  2.40513  3.72494  3.29354  2.67741  2.69355  4.24690  2.90347  2.73739  3.18146  2.89801  2.37887  2.77519  2.98518  4.58477  3.61503
          0.02485  4.10321  4.82556  0.61958  0.77255  0.48576  0.95510
    237   2.84479  5.32067  1.80012  1.90107  4.65229  3.29296  3.75034  4.14181  2.67549  3.65892  4.47339  2.77777  3.85608  2.90019  3.22406  1.78248  3.12004  3.72505  5.82975  4.37514    248 s - - -
          2.68618  4.42225  2.77519  2.73123  3.46354  2.40513  3.72494  3.29354  2.67741  2.69355  4.24690  2.90347  2.73739  3.18146  2.89801  2.37887  2.77519  2.98518  4.58477  3.61503
          0.02485  4.10321  4.82556  0.61958  0.77255  0.48576  0.95510
    238   2.94674  5.11979  3.27169  2.68319  4.43292  3.62039  1.86838  3.87279  1.79342  3.35944  4.20550  3.13379  3.99976  2.78122  1.98807  2.94525  3.13488  3.54666  5.43301  4.18236    249 k - - -
          2.68618  4.42225  2.77519  2.73123  3.46354  2.40513  3.72494  3.29354  2.67741  2.69355  4.24690  2.90347  2.73739  3.18146  2.89801  2.37887  2.77519  2.98518  4.58477  3.61503
          0.02485  4.10321  4.82556  0.61958  0.77255  0.48576  0.95510
    239   2.73488  5.22216  2.00025  1.99415  4.53337  3.33878  3.65232  4.01355  2.16152  3.51320  4.29110  2.57497  3.81794  2.77646  2.97814  2.68014  2.47251  3.59772  5.66795  4.24312    250 e - - -
          2.68618  4.42225  2.77519  2.73123  3.46354  2.40513  3.72494  3.29354  2.67741  2.69355  4.24690  2.90347  2.73739  3.18146  2.89801  2.37887  2.77519  2.98518  4.58477  3.61503
          0.02485  4.10321  4.82556  0.61958  0.77255  0.48576  0.95510
    240   2.20567  4.98103  2.34057  2.33913  4.34619  2.99349  3.66006  3.79818  2.17968  3.34571  4.13395  2.87551  3.80417  2.79253  2.95097  2.16552  2.90042  3.40632  5.53454  4.15353    251 s - - -
          2.68618  4.42225  2.77519  2.73123  3.46354  2.40513  3.72494  3.29354  2.67741  2.69355  4.24690  2.90347  2.73739  3.18146  2.89801  2.37887  2.77519  2.98518  4.58477  3.61503
          0.02485  4.10321  4.82556  0.61958  0.77255  0.48576  0.95510
    241   2.71151  5.18033  2.02383  2.13513  4.49376  3.35388  3.63473  3.96719  2.11599  3.46887  4.24379  2.82396  3.81347  2.44460  2.91307  2.66454  2.51377  3.55628  5.62257  4.21107    252 d - - -
          2.68618  4.42225  2.77519  2.73123  3.46354  2.40513  3.72494  3.29354  2.67741  2.69355  4.24690  2.90347  2.73739  3.18146  2.89801  2.37887  2.77519  2.98518  4.58477  3.61503
          0.02485  4.10321  4.82556  0.61958  0.77255  0.48576  0.95510
    242   2.13275  4.42567  3.26533  2.76677  3.91653  3.28446  3.86052  3.27863  2.75802  2.97080  3.82115  2.57627  3.81955  3.08530  3.15983  2.12980  2.32737  2.40904  5.27395  4.00629    253 s - - -
          2.68618  4.42225  2.77519  2.73123  3.46354  2.40513  3.72494  3.29354  2.67741  2.69355  4.24690  2.90347  2.73739  3.18146  2.89801  2.37887  2.77519  2.98518  4.58477  3.61503
          0.02485  4.10321  4.82556  0.61958  0.77255  0.48576  0.95510
    243   2.73471  4.41401  3.60566  3.16413  3.35275  3.62356  2.84858  2.70790  2.99604  2.55720  3.58092  3.49958  4.09007  3.40064  3.27139  2.98370  3.01553  1.35812  4.89863  3.52518    254 v - - -
          2.68618  4.42225  2.77519  2.73123  3.46354  2.40513  3.72494  3.29354  2.67741  2.69355  4.24690  2.90347  2.73739  3.18146  2.89801  2.37887  2.77519  2.98518  4.58477  3.61503
          0.02485  4.10321  4.82556  0.61958  0.77255  0.48576  0.95510
    244   2.82253  5.13252  2.96040  1.90252  4.45671  3.49607  2.94497  3.89975  2.18340  3.39375  4.20671  2.98832  3.90830  2.76134  1.78978  2.80041  3.03598  3.53667  5.50552  4.19228    255 r - - -
          2.68618  4.42225  2.77519  2.73123  3.46354  2.40513  3.72494  3.29354  2.67741  2.69355  4.24690  2.90347  2.73739  3.18146  2.89801  2.37887  2.77519  2.98518  4.58477  3.61503
          0.02485  4.10321  4.82556  0.61958  0.77255  0.48576  0.95510
    245   3.42406  4.82142  4.55920  4.20620  3.23977  4.27262  4.79018  2.46244  3.97186  0.63545  3.20145  4.45935  4.67217  4.28428  4.10765  3.87985  3.70995  2.55855  5.19632  3.97087    256 L - - -
          2.68618  4.42225  2.77519  2.73123  3.46354  2.40513  3.72494  3.29354  2.67741  2.69355  4.24690  2.90347  2.73739  3.18146  2.89801  2.37887  2.77519  2.98518  4.58477  3.61503
          0.02485  4.10321  4.82556  0.61958  0.77255  0.48576  0.95510
    246   3.77402  4.97437  4.73801  4.45339  1.33123  4.48954  3.50559  3.44872  4.29264  2.75731  4.03760  4.15195  4.79246  4.22532  4.30029  3.86552  3.99365  3.37724  3.63295  1.00624    257 y - - -
          2.68618  4.42225  2.77519  2.73123  3.46354  2.40513  3.72494  3.29354  2.67741  2.69355  4.24690  2.90347  2.73739  3.18146  2.89801  2.37887  2.77519  2.98518  4.58477  3.61503
          0.02485  4.10321  4.82556  0.61958  0.77255  0.48576  0.95510
    247   3.29947  4.61399  4.93712  4.37782  2.13071  4.53952  4.71884  1.88439  4.24514  1.04949  2.92466  4.56561  4.73276  4.30754  4.32754  3.88266  3.51884  2.31463  4.98474  3.75935    258 l - - -
          2.68618  4.42225  2.77519  2.73123  3.46354  2.40513  3.72494  3.29354  2.67741  2.69355  4.24690  2.90347  2.73739  3.18146  2.89801  2.37887  2.77519  2.98518  4.58477  3.61503
          0.02485  4.10321  4.82556  0.61958  0.77255  0.48576  0.95510
    248   2.63874  4.69516  3.12337  2.56901  3.07817  3.47621  3.67522  3.30386  2.43955  2.92771  3.78456  3.05604  3.87064  2.13467  2.44096  2.71237  2.50249  3.02000  5.19639  3.89120    259 q - - -
          2.68618  4.42225  2.77519  2.73123  3.46354  2.40513  3.72494  3.29354  2.67741  2.69355  4.24690  2.90347  2.73739  3.18146  2.89801  2.37887  2.77519  2.98518  4.58477  3.61503
          0.02485  4.10321  4.82556  0.61958  0.77255  0.48576  0.95510
    249   2.95748  5.35330  2.42068  1.13187  4.64061  3.35387  3.78615  4.13045  2.60210  3.64366  4.51269  2.84958  3.92200  2.55426  3.04294  2.88716  3.22573  3.75547  5.79644  4.38834    260 e - - -
          2.68618  4.42225  2.77519  2.73123  3.46354  2.40513  3.72494  3.29354  2.67741  2.69355  4.24690  2.90347  2.73739  3.18146  2.89801  2.37887  2.77519  2.98518  4.58477  3.61503
          0.10373  4.10321  2.50094  0.61958  0.77255  0.48576  0.95510
    250   2.50216  4.34667  3.57179  3.33410  4.11172  3.18007  4.33877  3.25789  3.28011  3.11586  4.15852  3.51663  3.89690  3.66777  3.52969  2.70541  0.93541  2.93611  5.53587  4.32915    261 t - - -
          2.68618  4.42225  2.77519  2.73123  3.46354  2.40513  3.72494  3.29354  2.67741  2.69355  4.24690  2.90347  2.73739  3.18146  2.89801  2.37887  2.77519  2.98518  4.58477  3.61503
          0.02686  4.02635  4.74869  0.61958  0.77255  0.56743  0.83697
    251   3.21732  4.57431  4.71024  4.15708  1.75265  4.38594  4.47812  2.30456  4.02158  1.23685  2.52670  4.35614  4.61099  4.12411  4.13975  3.71628  3.43735  2.41764  4.78870  3.47062    262 l - - -
          2.68618  4.42225  2.77519  2.73123  3.46354  2.40513  3.72494  3.29354  2.67741  2.69355  4.24690  2.90347  2.73739  3.18146  2.89801  2.37887  2.77519  2.98518  4.58477  3.61503
          0.02686  4.02635  4.74869  0.61958  0.77255  0.56743  0.83697
    252   2.50356  4.52658  3.01002  2.65854  4.11297  2.49539  3.85174  3.50938  2.68248  3.15952  4.00957  3.07978  3.80250  2.65208  3.06380  2.61018  1.68106  3.13685  5.41797  4.13309    263 t - - -
          2.68618  4.42225  2.77519  2.73123  3.46354  2.40513  3.72494  3.29354  2.67741  2.69355  4.24690  2.90347  2.73739  3.18146  2.89801  2.37887  2.77519  2.98518  4.58477  3.61503
          0.02686  4.02635  4.74869  0.61958  0.77255  0.56743  0.83697
    253   2.74264  4.39215  3.80693  3.42729  1.39703  3.58332  3.86858  2.92526  3.37402  2.54667  3.63148  3.61461  4.11378  3.62914  3.61203  2.30038  3.07531  2.73737  4.39631  2.82108    264 f - - -
          2.68618  4.42225  2.77519  2.73123  3.46354  2.40513  3.72494  3.29354  2.67741  2.69355  4.24690  2.90347  2.73739  3.18146  2.89801  2.37887  2.77519  2.98518  4.58477  3.61503
          0.13285  4.02635  2.23900  0.61958  0.77255  0.56743  0.83697
    254   2.82557  4.55063  3.62780  3.07886  3.44950  3.67265  3.89388  2.78714  2.58873  1.49967  3.45962  3.44499  4.07972  3.18801  2.25773  3.03194  3.06867  2.67837  5.00438  3.73234    265 l - - -
          2.68618  4.42225  2.77519  2.73123  3.46354  2.40513  3.72494  3.29354  2.67741  2.69355  4.24690  2.90347  2.73739  3.18146  2.89801  2.37887  2.77519  2.98518  4.58477  3.61503
          0.02982  3.92331  4.64566  0.61958  0.77255  0.65918  0.72831
    255   2.29548  4.25892  4.10942  3.55276  3.32902  3.90568  4.28889  1.81631  3.45545  2.04060  2.50640  3.84396  4.26565  3.71929  3.70573  3.21311  3.02517  1.80880  5.03503  3.85012    266 v - - -
          2.68619  4.42227  2.77521  2.73125  3.46355  2.40514  3.72496  3.29356  2.67742  2.69331  4.24691  2.90348  2.73741  3.18148  2.89802  2.37888  2.77521  2.98520  4.58478  3.61505
          0.15352  1.94968        *  0.34286  1.23697  0.00000        *
//
HMMER3/f [3.1b1 | May 2013]
NAME  10
LENG  255
ALPH  amino
RF    no
MM    no
CONS  yes
CS    no
MAP   yes
DATE  Tue Nov 15 13:39:23 2016
NSEQ  2
EFFN  0.371094
CKSUM 3478074793
STATS LOCAL MSV      -10.5618  0.70267
STATS LOCAL VITERBI  -11.8458  0.70267
STATS LOCAL FORWARD   -5.0443  0.70267
HMM          A        C        D        E        F        G        H        I        K        L        M        N        P        Q        R        S        T        V        W        Y   
            m->m     m->i     m->d     i->m     i->i     d->m     d->d
  COMPO   2.55215  4.46167  3.00414  2.91847  3.17108  2.46196  3.71273  2.86760  2.79073  2.50835  3.77089  2.98712  3.26577  3.21251  3.07087  2.60753  2.85187  2.64061  4.04502  3.29290
          2.68618  4.42225  2.77519  2.73123  3.46354  2.40513  3.72494  3.29354  2.67741  2.69355  4.24690  2.90347  2.73739  3.18146  2.89801  2.37887  2.77519  2.98518  4.58477  3.61503
          0.03484  3.77027  4.49262  0.61958  0.77255  0.00000        *
      1   2.89281  4.45924  3.94081  3.52934  3.16986  3.75745  4.28832  2.33556  3.30187  1.78283  1.58948  3.81860  4.22004  3.69215  3.51865  3.22993  3.19746  2.32901  4.99532  3.74633      1 m - - -
          2.68618  4.42225  2.77519  2.73123  3.46354  2.40513  3.72494  3.29354  2.67741  2.69355  4.24690  2.90347  2.73739  3.18146  2.89801  2.37887  2.77519  2.98518  4.58477  3.61503
          0.03484  3.77027  4.49262  0.61958  0.77255  0.48576  0.95510
      2   2.88278  4.83582  3.05171  2.69671  4.19872  3.37980  3.71090  3.62231  1.18820  3.21159  4.18178  3.12455  3.89007  2.91063  2.42442  2.93340  3.14544  3.33698  5.29815  4.09728      2 k - - -
          2.68618  4.42225  2.77519  2.73123  3.46354  2.40513  3.72494  3.29354  2.67741  2.69355  4.24690  2.90347  2.73739  3.18146  2.89801  2.37887  2.77519  2.98518  4.58477  3.61503
          0.03484  3.77027  4.49262  0.61958  0.77255  0.48576  0.95510
      3   2.64364  4.63134  2.66197  2.53879  3.97922  3.11912  3.84748  3.67062  2.74432  3.33031  4.28873  1.35324  3.76754  3.12283  3.09307  2.71655  3.02383  3.30326  5.29751  3.93702      3 n - - -
          2.68618  4.42225  2.77519  2.73123  3.46354  2.40513  3.72494  3.29354  2.67741  2.69355  4.24690  2.90347  2.73739  3.18146  2.89801  2.37887  2.77519  2.98518  4.58477  3.61503
          0.03484  3.77027  4.49262  0.61958  0.77255  0.48576  0.95510
      4   2.95146  4.40309  4.18328  3.79800  3.30874  3.94997  4.54726  1.21482  3.62379  1.91996  3.26429  4.05775  4.39411  3.98474  3.83223  3.43819  3.25384  1.85369  5.17584  3.90288      4 i - - -
          2.68618  4.42225  2.77519  2.73123  3.46354  2.40513  3.72494  3.29354  2.67741  2.69355  4.24690  2.90347  2.73739  3.18146  2.89801  2.37887  2.77519  2.98518  4.58477  3.61503
          0.03484  3.77027  4.49262  0.61958  0.77255  0.48576  0.95510
      5   3.04323  4.53772  4.02327  3.66616  3.10231  3.84871  4.35403  2.30518  3.43475  1.01265  3.16359  3.95106  4.30407  3.82779  3.62617  3.41255  3.34354  2.31526  4.94103  3.63968      5 l - - -
          2.68618  4.42225  2.77519  2.73123  3.46354  2.40513  3.72494  3.29354  2.67741  2.69355  4.24690  2.90347  2.73739  3.18146  2.89801  2.37887  2.77519  2.98518  4.58477  3.61503
          0.03484  3.77027  4.49262  0.61958  0.77255  0.48576  0.95510
      6   3.04323  4.53772  4.02327  3.66616  3.10231  3.84871  4.35403  2.30518  3.43475  1.01265  3.16359  3.95106  4.30407  3.82779  3.62617  3.41255  3.34354  2.31526  4.94103  3.63968      6 l - - -
          2.68618  4.42225  2.77519  2.73123  3.46354  2.40513  3.72494  3.29354  2.67741  2.69355  4.24690  2.90347  2.73739  3.18146  2.89801  2.37887  2.77519  2.98518  4.58477  3.61503
          0.03484  3.77027  4.49262  0.61958  0.77255  0.48576  0.95510
      7   2.27038  4.18759  3.12277  2.93706  3.97564  2.91960  4.04817  3.48587  3.00366  3.21536  4.15254  3.17629  3.65065  3.36191  3.29065  1.25661  2.74343  3.04369  5.35717  4.05935      7 s - - -
          2.68618  4.42225  2.77519  2.73123  3.46354  2.40513  3.72494  3.29354  2.67741  2.69355  4.24690  2.90347  2.73739  3.18146  2.89801  2.37887  2.77519  2.98518  4.58477  3.61503
          0.03484  3.77027  4.49262  0.61958  0.77255  0.48576  0.95510
      8   2.95146  4.40309  4.18328  3.79800  3.30874  3.94997  4.54726  1.21482  3.62379  1.91996  3.26429  4.05775  4.39411  3.98474  3.83223  3.43819  3.25384  1.85369  5.17584  3.90288      8 i - - -
          2.68618  4.42225  2.77519  2.73123  3.46354  2.40513  3.72494  3.29354  2.67741  2.69355  4.24690  2.90347  2.73739  3.18146  2.89801  2.37887  2.77519  2.98518  4.58477  3.61503
          0.03484  3.77027  4.49262  0.61958  0.77255  0.48576  0.95510
      9   3.04323  4.53772  4.02327  3.66616  3.10231  3.84871  4.35403  2.30518  3.43475  1.01265  3.16359  3.95106  4.30407  3.82779  3.62617  3.41255  3.34354  2.31526  4.94103  3.63968      9 l - - -
          2.68618  4.42225  2.77519  2.73123  3.46354  2.40513  3.72494  3.29354  2.67741  2.69355  4.24690  2.90347  2.73739  3.18146  2.89801  2.37887  2.77519  2.98518  4.58477  3.61503
          0.03484  3.77027  4.49262  0.61958  0.77255  0.48576  0.95510
     10   2.54708  4.32883  3.19946  3.08782  4.22483  0.90597  4.21134  3.80228  3.25469  3.46879  4.44633  3.36461  3.71668  3.58760  3.49902  2.71666  3.02051  3.35076  5.34402  4.32439     10 g - - -
          2.68618  4.42225  2.77519  2.73123  3.46354  2.40513  3.72494  3.29354  2.67741  2.69355  4.24690  2.90347  2.73739  3.18146  2.89801  2.37887  2.77519  2.98518  4.58477  3.61503
          0.03484  3.77027  4.49262  0.61958  0.77255  0.48576  0.95510
     11   2.72793  4.30226  3.98057  3.64390  3.47883  3.61419  4.46431  2.06759  3.50990  2.18632  3.46317  3.84910  4.18279  3.87862  3.73157  3.11396  3.09353  1.16538  5.24474  3.96841     11 v - - -
          2.68618  4.42225  2.77519  2.73123  3.46354  2.40513  3.72494  3.29354  2.67741  2.69355  4.24690  2.90347  2.73739  3.18146  2.89801  2.37887  2.77519  2.98518  4.58477  3.61503
          0.03484  3.77027  4.49262  0.61958  0.77255  0.48576  0.95510
     12   3.04323  4.53772  4.02327  3.66616  3.10231  3.84871  4.35403  2.30518  3.43475  1.01265  3.16359  3.95106  4.30407  3.82779  3.62617  3.41255  3.34354  2.31526  4.94103  3.63968     12 l - - -
          2.68618  4.42225  2.77519  2.73123  3.46354  2.40513  3.72494  3.29354  2.67741  2.69355  4.24690  2.90347  2.73739  3.18146  2.89801  2.37887  2.77519  2.98518  4.58477  3.61503
          0.03484  3.77027  4.49262  0.61958  0.77255  0.48576  0.95510
     13   2.27038  4.18759  3.12277  2.93706  3.97564  2.91960  4.04817  3.48587  3.00366  3.21536  4.15254  3.17629  3.65065  3.36191  3.29065  1.25661  2.74343  3.04369  5.35717  4.05935     13 s - - -
          2.68618  4.42225  2.77519  2.73123  3.46354  2.40513  3.72494  3.29354  2.67741  2.69355  4.24690  2.90347  2.73739  3.18146  2.89801  2.37887  2.77519  2.98518  4.58477  3.61503
          0.03484  3.77027  4.49262  0.61958  0.77255  0.48576  0.95510
     14   2.95146  4.40309  4.18328  3.79800  3.30874  3.94997  4.54726  1.21482  3.62379  1.91996  3.26429  4.05775  4.39411  3.98474  3.83223  3.43819  3.25384  1.85369  5.17584  3.90288     14 i - - -
          2.68618  4.42225  2.77519  2.73123  3.46354  2.40513  3.72494  3.29354  2.67741  2.69355  4.24690  2.90347  2.73739  3.18146  2.89801  2.37887  2.77519  2.98518  4.58477  3.61503
          0.03484  3.77027  4.49262  0.61958  0.77255  0.48576  0.95510
     15   2.72793  4.30226  3.98057  3.64390  3.47883  3.61419  4.46431  2.06759  3.50990  2.18632  3.46317  3.84910  4.18279  3.87862  3.73157  3.11396  3.09353  1.16538  5.24474  3.96841     15 v - - -
          2.68618  4.42225  2.77519  2.73123  3.46354  2.40513  3.72494  3.29354  2.67741  2.69355  4.24690  2.90347  2.73739  3.18146  2.89801  2.37887  2.77519  2.98518  4.58477  3.61503
          0.03484  3.77027  4.49262  0.61958  0.77255  0.48576  0.95510
     16   2.72793  4.30226  3.98057  3.64390  3.47883  3.61419  4.46431  2.06759  3.50990  2.18632  3.46317  3.84910  4.18279  3.87862  3.73157  3.11396  3.09353  1.16538  5.24474  3.96841     16 v - - -
          2.68618  4.42225  2.77519  2.73123  3.46354  2.40513  3.72494  3.29354  2.67741  2.69355  4.24690  2.90347  2.73739  3.18146  2.89801  2.37887  2.77519  2.98518  4.58477  3.61503
          0.03484  3.77027  4.49262  0.61958  0.77255  0.48576  0.95510
     17   2.27038  4.18759  3.12277  2.93706  3.97564  2.91960  4.04817  3.48587  3.00366  3.21536  4.15254  3.17629  3.65065  3.36191  3.29065  1.25661  2.74343  3.04369  5.35717  4.05935     17 s - - -
          2.68618  4.42225  2.77519  2.73123  3.46354  2.40513  3.72494  3.29354  2.67741  2.69355  4.24690  2.90347  2.73739  3.18146  2.89801  2.37887  2.77519  2.98518  4.58477  3.61503
          0.03484  3.77027  4.49262  0.61958  0.77255  0.48576  0.95510
     18   3.04323  4.53772  4.02327  3.66616  3.10231  3.84871  4.35403  2.30518  3.43475  1.01265  3.16359  3.95106  4.30407  3.82779  3.62617  3.41255  3.34354  2.31526  4.94103  3.63968     18 l - - -
          2.68618  4.42225  2.77519  2.73123  3.46354  2.40513  3.72494  3.29354  2.67741  2.69355  4.24690  2.90347  2.73739  3.18146  2.89801  2.37887  2.77519  2.98518  4.58477  3.61503
          0.03484  3.77027  4.49262  0.61958  0.77255  0.48576  0.95510
     19   1.17216  4.14682  3.36293  3.15321  3.95417  2.97327  4.18677  3.06495  3.16685  2.95070  3.99690  3.32739  3.70315  3.51837  3.42243  2.49955  2.76997  2.73744  5.39182  4.18130     19 a - - -
          2.68618  4.42225  2.77519  2.73123  3.46354  2.40513  3.72494  3.29354  2.67741  2.69355  4.24690  2.90347  2.73739  3.18146  2.89801  2.37887  2.77519  2.98518  4.58477  3.61503
          0.03484  3.77027  4.49262  0.61958  0.77255  0.48576  0.95510
     20   3.13265  4.56593  4.09695  3.79484  1.19557  3.84077  3.84007  2.67221  3.70505  2.06775  3.41987  3.90558  4.30405  3.90230  3.85001  3.40607  3.43498  2.65475  4.12499  2.50708     20 f - - -
          2.68618  4.42225  2.77519  2.73123  3.46354  2.40513  3.72494  3.29354  2.67741  2.69355  4.24690  2.90347  2.73739  3.18146  2.89801  2.37887  2.77519  2.98518  4.58477  3.61503
          0.03484  3.77027  4.49262  0.61958  0.77255  0.48576  0.95510
     21   2.27038  4.18759  3.12277  2.93706  3.97564  2.91960  4.04817  3.48587  3.00366  3.21536  4.15254  3.17629  3.65065  3.36191  3.29065  1.25661  2.74343  3.04369  5.35717  4.05935     21 s - - -
          2.68618  4.42225  2.77519  2.73123  3.46354  2.40513  3.72494  3.29354  2.67741  2.69355  4.24690  2.90347  2.73739  3.18146  2.89801  2.37887  2.77519  2.98518  4.58477  3.61503
          0.03484  3.77027  4.49262  0.61958  0.77255  0.48576  0.95510
     22   2.27038  4.18759  3.12277  2.93706  3.97564  2.91960  4.04817  3.48587  3.00366  3.21536  4.15254  3.17629  3.65065  3.36191  3.29065  1.25661  2.74343  3.04369  5.35717  4.05935     22 s - - -
          2.68618  4.42225  2.77519  2.73123  3.46354  2.40513  3.72494  3.29354  2.67741  2.69355  4.24690  2.90347  2.73739  3.18146  2.89801  2.37887  2.77519  2.98518  4.58477  3.61503
          0.03484  3.77027  4.49262  0.61958  0.77255  0.48576  0.95510
     23   3.10546  4.63588  3.68956  3.40274  2.30871  3.71272  3.58056  3.12943  3.26317  2.60908  3.81617  3.60176  4.19052  3.59391  3.46665  3.25135  3.39256  2.99561  3.94751  1.15464     23 y - - -
          2.68618  4.42225  2.77519  2.73123  3.46354  2.40513  3.72494  3.29354  2.67741  2.69355  4.24690  2.90347  2.73739  3.18146  2.89801  2.37887  2.77519  2.98518  4.58477  3.61503
          0.03484  3.77027  4.49262  0.61958  0.77255  0.48576  0.95510
     24   2.27038  4.18759  3.12277  2.93706  3.97564  2.91960  4.04817  3.48587  3.00366  3.21536  4.15254  3.17629  3.65065  3.36191  3.29065  1.25661  2.74343  3.04369  5.35717  4.05935     24 s - - -
          2.68618  4.42225  2.77519  2.73123  3.46354  2.40513  3.72494  3.29354  2.67741  2.69355  4.24690  2.90347  2.73739  3.18146  2.89801  2.37887  2.77519  2.98518  4.58477  3.61503
          0.03484  3.77027  4.49262  0.61958  0.77255  0.48576  0.95510
     25   2.72793  4.30226  3.98057  3.64390  3.47883  3.61419  4.46431  2.06759  3.50990  2.18632  3.46317  3.84910  4.18279  3.87862  3.73157  3.11396  3.09353  1.16538  5.24474  3.96841     25 v - - -
          2.68618  4.42225  2.77519  2.73123  3.46354  2.40513  3.72494  3.29354  2.67741  2.69355  4.24690  2.90347  2.73739  3.18146  2.89801  2.37887  2.77519  2.98518  4.58477  3.61503
          0.03484  3.77027  4.49262  0.61958  0.77255  0.48576  0.95510
     26   2.64364  4.63134  2.66197  2.53879  3.97922  3.11912  3.84748  3.67062  2.74432  3.33031  4.28873  1.35324  3.76754  3.12283  3.09307  2.71655  3.02383  3.30326  5.29751  3.93702     26 n - - -
          2.68618  4.42225  2.77519  2.73123  3.46354  2.40513  3.72494  3.29354  2.67741  2.69355  4.24690  2.90347  2.73739  3.18146  2.89801  2.37887  2.77519  2.98518  4.58477  3.61503
          0.03484  3.77027  4.49262  0.61958  0.77255  0.48576  0.95510
     27   1.17216  4.14682  3.36293  3.15321  3.95417  2.97327  4.18677  3.06495  3.16685  2.95070  3.99690  3.32739  3.70315  3.51837  3.42243  2.49955  2.76997  2.73744  5.39182  4.18130     27 a - - -
          2.68618  4.42225  2.77519  2.73123  3.46354  2.40513  3.72494  3.29354  2.67741  2.69355  4.24690  2.90347  2.73739  3.18146  2.89801  2.37887  2.77519  2.98518  4.58477  3.61503
          0.03484  3.77027  4.49262  0.61958  0.77255  0.48576  0.95510
     28   1.17216  4.14682  3.36293  3.15321  3.95417  2.97327  4.18677  3.06495  3.16685  2.95070  3.99690  3.32739  3.70315  3.51837  3.42243  2.49955  2.76997  2.73744  5.39182  4.18130     28 a - - -
          2.68618  4.42225  2.77519  2.73123  3.46354  2.40513  3.72494  3.29354  2.67741  2.69355  4.24690  2.90347  2.73739  3.18146  2.89801  2.37887  2.77519  2.98518  4.58477  3.61503
          0.03484  3.77027  4.49262  0.61958  0.77255  0.48576  0.95510
     29   2.27038  4.18759  3.12277  2.93706  3.97564  2.91960  4.04817  3.48587  3.00366  3.21536  4.15254  3.17629  3.65065  3.36191  3.29065  1.25661  2.74343  3.04369  5.35717  4.05935     29 s - - -
          2.68618  4.42225  2.77519  2.73123  3.46354  2.40513  3.72494  3.29354  2.67741  2.69355  4.24690  2.90347  2.73739  3.18146  2.89801  2.37887  2.77519  2.98518  4.58477  3.61503
          0.03484  3.77027  4.49262  0.61958  0.77255  0.48576  0.95510
     30   2.64364  4.63134  2.66197  2.53879  3.97922  3.11912  3.84748  3.67062  2.74432  3.33031  4.28873  1.35324  3.76754  3.12283  3.09307  2.71655  3.02383  3.30326  5.29751  3.93702     30 n - - -
          2.68618  4.42225  2.77519  2.73123  3.46354  2.40513  3.72494  3.29354  2.67741  2.69355  4.24690  2.90347  2.73739  3.18146  2.89801  2.37887  2.77519  2.98518  4.58477  3.61503
          0.03484  3.77027  4.49262  0.61958  0.77255  0.48576  0.95510
     31   2.87014  4.95096  2.45509  1.18081  4.28536  3.21214  3.79459  3.71897  2.66256  3.35430  4.33642  2.88492  3.81294  3.01475  3.05797  2.86534  3.17483  3.41477  5.47667  4.20272     31 e - - -
          2.68618  4.42225  2.77519  2.73123  3.46354  2.40513  3.72494  3.29354  2.67741  2.69355  4.24690  2.90347  2.73739  3.18146  2.89801  2.37887  2.77519  2.98518  4.58477  3.61503
          0.03484  3.77027  4.49262  0.61958  0.77255  0.48576  0.95510
     32   3.17579  4.58523  3.94114  3.62421  2.57587  3.62068  3.78523  3.19777  3.34958  2.60900  3.83607  3.79457  4.13078  3.74291  3.49502  3.38024  3.47176  3.08533  1.11978  2.58388     32 w - - -
          2.68618  4.42225  2.77519  2.73123  3.46354  2.40513  3.72494  3.29354  2.67741  2.69355  4.24690  2.90347  2.73739  3.18146  2.89801  2.37887  2.77519  2.98518  4.58477  3.61503
          0.03484  3.77027  4.49262  0.61958  0.77255  0.48576  0.95510
     33   2.27038  4.18759  3.12277  2.93706  3.97564  2.91960  4.04817  3.48587  3.00366  3.21536  4.15254  3.17629  3.65065  3.36191  3.29065  1.25661  2.74343  3.04369  5.35717  4.05935     33 s - - -
          2.68618  4.42225  2.77519  2.73123  3.46354  2.40513  3.72494  3.29354  2.67741  2.69355  4.24690  2.90347  2.73739  3.18146  2.89801  2.37887  2.77519  2.98518  4.58477  3.61503
          0.03484  3.77027  4.49262  0.61958  0.77255  0.48576  0.95510
     34   3.17579  4.58523  3.94114  3.62421  2.57587  3.62068  3.78523  3.19777  3.34958  2.60900  3.83607  3.79457  4.13078  3.74291  3.49502  3.38024  3.47176  3.08533  1.11978  2.58388     34 w - - -
          2.68618  4.42225  2.77519  2.73123  3.46354  2.40513  3.72494  3.29354  2.67741  2.69355  4.24690  2.90347  2.73739  3.18146  2.89801  2.37887  2.77519  2.98518  4.58477  3.61503
          0.03484  3.77027  4.49262  0.61958  0.77255  0.48576  0.95510
     35   2.62645  4.39716  3.22320  3.05019  4.04811  3.09061  4.13360  3.57002  3.09921  3.20699  4.25485  3.36557  1.04180  3.49131  3.35368  2.79153  3.06078  3.22685  5.26000  4.16851     35 p - - -
          2.68618  4.42225  2.77519  2.73123  3.46354  2.40513  3.72494  3.29354  2.67741  2.69355  4.24690  2.90347  2.73739  3.18146  2.89801  2.37887  2.77519  2.98518  4.58477  3.61503
          0.03484  3.77027  4.49262  0.61958  0.77255  0.48576  0.95510
     36   3.04323  4.53772  4.02327  3.66616  3.10231  3.84871  4.35403  2.30518  3.43475  1.01265  3.16359  3.95106  4.30407  3.82779  3.62617  3.41255  3.34354  2.31526  4.94103  3.63968     36 l - - -
          2.68618  4.42225  2.77519  2.73123  3.46354  2.40513  3.72494  3.29354  2.67741  2.69355  4.24690  2.90347  2.73739  3.18146  2.89801  2.37887  2.77519  2.98518  4.58477  3.61503
          0.03484  3.77027  4.49262  0.61958  0.77255  0.48576  0.95510
     37   2.54708  4.32883  3.19946  3.08782  4.22483  0.90597  4.21134  3.80228  3.25469  3.46879  4.44633  3.36461  3.71668  3.58760  3.49902  2.71666  3.02051  3.35076  5.34402  4.32439     37 g - - -
          2.68618  4.42225  2.77519  2.73123  3.46354  2.40513  3.72494  3.29354  2.67741  2.69355  4.24690  2.90347  2.73739  3.18146  2.89801  2.37887  2.77519  2.98518  4.58477  3.61503
          0.03484  3.77027  4.49262  0.61958  0.77255  0.48576  0.95510
     38   2.88278  4.83582  3.05171  2.69671  4.19872  3.37980  3.71090  3.62231  1.18820  3.21159  4.18178  3.12455  3.89007  2.91063  2.42442  2.93340  3.14544  3.33698  5.29815  4.09728     38 k - - -
          2.68618  4.42225  2.77519  2.73123  3.46354  2.40513  3.72494  3.29354  2.67741  2.69355  4.24690  2.90347  2.73739  3.18146  2.89801  2.37887  2.77519  2.98518  4.58477  3.61503
          0.03484  3.77027  4.49262  0.61958  0.77255  0.48576  0.95510
     39   2.62645  4.39716  3.22320  3.05019  4.04811  3.09061  4.13360  3.57002  3.09921  3.20699  4.25485  3.36557  1.04180  3.49131  3.35368  2.79153  3.06078  3.22685  5.26000  4.16851     39 p - - -
          2.68618  4.42225  2.77519  2.73123  3.46354  2.40513  3.72494  3.29354  2.67741  2.69355  4.24690  2.90347  2.73739  3.18146  2.89801  2.37887  2.77519  2.98518  4.58477  3.61503
          0.03484  3.77027  4.49262  0.61958  0.77255  0.48576  0.95510
     40   3.10546  4.63588  3.68956  3.40274  2.30871  3.71272  3.58056  3.12943  3.26317  2.60908  3.81617  3.60176  4.19052  3.59391  3.46665  3.25135  3.39256  2.99561  3.94751  1.15464     40 y - - -
          2.68618  4.42225  2.77519  2.73123  3.46354  2.40513  3.72494  3.29354  2.67741  2.69355  4.24690  2.90347  2.73739  3.18146  2.89801  2.37887  2.77519  2.98518  4.58477  3.61503
          0.03484  3.77027  4.49262  0.61958  0.77255  0.48576  0.95510
     41   1.17216  4.14682  3.36293  3.15321  3.95417  2.97327  4.18677  3.06495  3.16685  2.95070  3.99690  3.32739  3.70315  3.51837  3.42243  2.49955  2.76997  2.73744  5.39182  4.18130     41 a - - -
          2.68618  4.42225  2.77519  2.73123  3.46354  2.40513  3.72494  3.29354  2.67741  2.69355  4.24690  2.90347  2.73739  3.18146  2.89801  2.37887  2.77519  2.98518  4.58477  3.61503
          0.03484  3.77027  4.49262  0.61958  0.77255  0.48576  0.95510
     42   2.54708  4.32883  3.19946  3.08782  4.22483  0.90597  4.21134  3.80228  3.25469  3.46879  4.44633  3.36461  3.71668  3.58760  3.49902  2.71666  3.02051  3.35076  5.34402  4.32439     42 g - - -
          2.68618  4.42225  2.77519  2.73123  3.46354  2.40513  3.72494  3.29354  2.67741  2.69355  4.24690  2.90347  2.73739  3.18146  2.89801  2.37887  2.77519  2.98518  4.58477  3.61503
          0.03484  3.77027  4.49262  0.61958  0.77255  0.48576  0.95510
     43   2.89538  4.73541  3.37614  2.91321  4.06407  3.39876  3.76002  3.60137  2.21088  3.13625  4.14232  3.27920  3.90921  2.98827  1.14741  2.98635  3.17025  3.33055  5.19059  4.01682     43 r - - -
          2.68618  4.42225  2.77519  2.73123  3.46354  2.40513  3.72494  3.29354  2.67741  2.69355  4.24690  2.90347  2.73739  3.18146  2.89801  2.37887  2.77519  2.98518  4.58477  3.61503
          0.03484  3.77027  4.49262  0.61958  0.77255  0.48576  0.95510
     44   3.10546  4.63588  3.68956  3.40274  2.30871  3.71272  3.58056  3.12943  3.26317  2.60908  3.81617  3.60176  4.19052  3.59391  3.46665  3.25135  3.39256  2.99561  3.94751  1.15464     44 y - - -
          2.68618  4.42225  2.77519  2.73123  3.46354  2.40513  3.72494  3.29354  2.67741  2.69355  4.24690  2.90347  2.73739  3.18146  2.89801  2.37887  2.77519  2.98518  4.58477  3.61503
          0.03484  3.77027  4.49262  0.61958  0.77255  0.48576  0.95510
     45   2.87014  4.95096  2.45509  1.18081  4.28536  3.21214  3.79459  3.71897  2.66256  3.35430  4.33642  2.88492  3.81294  3.01475  3.05797  2.86534  3.17483  3.41477  5.47667  4.20272     45 e - - -
          2.68618  4.42225  2.77519  2.73123  3.46354  2.40513  3.72494  3.29354  2.67741  2.69355  4.24690  2.90347  2.73739  3.18146  2.89801  2.37887  2.77519  2.98518  4.58477  3.61503
          0.03484  3.77027  4.49262  0.61958  0.77255  0.48576  0.95510
     46   2.87014  4.95096  2.45509  1.18081  4.28536  3.21214  3.79459  3.71897  2.66256  3.35430  4.33642  2.88492  3.81294  3.01475  3.05797  2.86534  3.17483  3.41477  5.47667  4.20272     46 e - - -
          2.68618  4.42225  2.77519  2.73123  3.46354  2.40513  3.72494  3.29354  2.67741  2.69355  4.24690  2.90347  2.73739  3.18146  2.89801  2.37887  2.77519  2.98518  4.58477  3.61503
          0.03484  3.77027  4.49262  0.61958  0.77255  0.48576  0.95510
     47   2.54708  4.32883  3.19946  3.08782  4.22483  0.90597  4.21134  3.80228  3.25469  3.46879  4.44633  3.36461  3.71668  3.58760  3.49902  2.71666  3.02051  3.35076  5.34402  4.32439     47 g - - -
          2.68618  4.42225  2.77519  2.73123  3.46354  2.40513  3.72494  3.29354  2.67741  2.69355  4.24690  2.90347  2.73739  3.18146  2.89801  2.37887  2.77519  2.98518  4.58477  3.61503
          0.03484  3.77027  4.49262  0.61958  0.77255  0.48576  0.95510
     48   2.80593  4.78222  2.84227  2.59911  3.93602  3.30170  3.75522  3.55431  2.42807  3.06657  4.10101  3.05652  3.85605  1.42836  2.71278  2.85976  3.10475  3.29152  5.22825  3.91616     48 q - - -
          2.68618  4.42225  2.77519  2.73123  3.46354  2.40513  3.72494  3.29354  2.67741  2.69355  4.24690  2.90347  2.73739  3.18146  2.89801  2.37887  2.77519  2.98518  4.58477  3.61503
          0.03484  3.77027  4.49262  0.61958  0.77255  0.48576  0.95510
     49   2.80593  4.78222  2.84227  2.59911  3.93602  3.30170  3.75522  3.55431  2.42807  3.06657  4.10101  3.05652  3.85605  1.42836  2.71278  2.85976  3.10475  3.29152  5.22825  3.91616     49 q - - -
          2.68618  4.42225  2.77519  2.73123  3.46354  2.40513  3.72494  3.29354  2.67741  2.69355  4.24690  2.90347  2.73739  3.18146  2.89801  2.37887  2.77519  2.98518  4.58477  3.61503
          0.03484  3.77027  4.49262  0.61958  0.77255  0.48576  0.95510
     50   3.13265  4.56593  4.09695  3.79484  1.19557  3.84077  3.84007  2.67221  3.70505  2.06775  3.41987  3.90558  4.30405  3.90230  3.85001  3.40607  3.43498  2.65475  4.12499  2.50708     50 f - - -
          2.68618  4.42225  2.77519  2.73123  3.46354  2.40513  3.72494  3.29354  2.67741  2.69355  4.24690  2.90347  2.73739  3.18146  2.89801  2.37887  2.77519  2.98518  4.58477  3.61503
          0.03484  3.77027  4.49262  0.61958  0.77255  0.48576  0.95510
     51   2.54708  4.32883  3.19946  3.08782  4.22483  0.90597  4.21134  3.80228  3.25469  3.46879  4.44633  3.36461  3.71668  3.58760  3.49902  2.71666  3.02051  3.35076  5.34402  4.32439     51 g - - -
          2.68618  4.42225  2.77519  2.73123  3.46354  2.40513  3.72494  3.29354  2.67741  2.69355  4.24690  2.90347  2.73739  3.18146  2.89801  2.37887  2.77519  2.98518  4.58477  3.61503
          0.03484  3.77027  4.49262  0.61958  0.77255  0.48576  0.95510
     52   2.64364  4.63134  2.66197  2.53879  3.97922  3.11912  3.84748  3.67062  2.74432  3.33031  4.28873  1.35324  3.76754  3.12283  3.09307  2.71655  3.02383  3.30326  5.29751  3.93702     52 n - - -
          2.68618  4.42225  2.77519  2.73123  3.46354  2.40513  3.72494  3.29354  2.67741  2.69355  4.24690  2.90347  2.73739  3.18146  2.89801  2.37887  2.77519  2.98518  4.58477  3.61503
          0.03484  3.77027  4.49262  0.61958  0.77255  0.48576  0.95510
     53   2.36359  4.20727  3.34269  3.09392  3.88359  3.04887  4.11833  2.99853  3.03481  2.86544  3.92547  3.31758  3.74578  3.43570  3.29644  2.56408  1.35825  2.70456  5.33074  4.10122     53 t - - -
          2.68618  4.42225  2.77519  2.73123  3.46354  2.40513  3.72494  3.29354  2.67741  2.69355  4.24690  2.90347  2.73739  3.18146  2.89801  2.37887  2.77519  2.98518  4.58477  3.61503
          0.03484  3.77027  4.49262  0.61958  0.77255  0.48576  0.95510
     54   1.17216  4.14682  3.36293  3.15321  3.95417  2.97327  4.18677  3.06495  3.16685  2.95070  3.99690  3.32739  3.70315  3.51837  3.42243  2.49955  2.76997  2.73744  5.39182  4.18130     54 a - - -
          2.68618  4.42225  2.77519  2.73123  3.46354  2.40513  3.72494  3.29354  2.67741  2.69355  4.24690  2.90347  2.73739  3.18146  2.89801  2.37887  2.77519  2.98518  4.58477  3.61503
          0.03484  3.77027  4.49262  0.61958  0.77255  0.48576  0.95510
     55   3.13265  4.56593  4.09695  3.79484  1.19557  3.84077  3.84007  2.67221  3.70505  2.06775  3.41987  3.90558  4.30405  3.90230  3.85001  3.40607  3.43498  2.65475  4.12499  2.50708     55 f - - -
          2.68618  4.42225  2.77519  2.73123  3.46354  2.40513  3.72494  3.29354  2.67741  2.69355  4.24690  2.90347  2.73739  3.18146  2.89801  2.37887  2.77519  2.98518  4.58477  3.61503
          0.03484  3.77027  4.49262  0.61958  0.77255  0.48576  0.95510
     56   2.64364  4.63134  2.66197  2.53879  3.97922  3.11912  3.84748  3.67062  2.74432  3.33031  4.28873  1.35324  3.76754  3.12283  3.09307  2.71655  3.02383  3.30326  5.29751  3.93702     56 n - - -
          2.68618  4.42225  2.77519  2.73123  3.46354  2.40513  3.72494  3.29354  2.67741  2.69355  4.24690  2.90347  2.73739  3.18146  2.89801  2.37887  2.77519  2.98518  4.58477  3.61503
          0.03484  3.77027  4.49262  0.61958  0.77255  0.48576  0.95510
     57   2.89538  4.73541  3.37614  2.91321  4.06407  3.39876  3.76002  3.60137  2.21088  3.13625  4.14232  3.27920  3.90921  2.98827  1.14741  2.98635  3.17025  3.33055  5.19059  4.01682     57 r - - -
          2.68618  4.42225  2.77519  2.73123  3.46354  2.40513  3.72494  3.29354  2.67741  2.69355  4.24690  2.90347  2.73739  3.18146  2.89801  2.37887  2.77519  2.98518  4.58477  3.61503
          0.03484  3.77027  4.49262  0.61958  0.77255  0.48576  0.95510
     58   2.54708  4.32883  3.19946  3.08782  4.22483  0.90597  4.21134  3.80228  3.25469  3.46879  4.44633  3.36461  3.71668  3.58760  3.49902  2.71666  3.02051  3.35076  5.34402  4.32439     58 g - - -
          2.68618  4.42225  2.77519  2.73123  3.46354  2.40513  3.72494  3.29354  2.67741  2.69355  4.24690  2.90347  2.73739  3.18146  2.89801  2.37887  2.77519  2.98518  4.58477  3.61503
          0.03484  3.77027  4.49262  0.61958  0.77255  0.48576  0.95510
     59   2.54708  4.32883  3.19946  3.08782  4.22483  0.90597  4.21134  3.80228  3.25469  3.46879  4.44633  3.36461  3.71668  3.58760  3.49902  2.71666  3.02051  3.35076  5.34402  4.32439     59 g - - -
          2.68618  4.42225  2.77519  2.73123  3.46354  2.40513  3.72494  3.29354  2.67741  2.69355  4.24690  2.90347  2.73739  3.18146  2.89801  2.37887  2.77519  2.98518  4.58477  3.61503
          0.03484  3.77027  4.49262  0.61958  0.77255  0.48576  0.95510
     60   2.36359  4.20727  3.34269  3.09392  3.88359  3.04887  4.11833  2.99853  3.03481  2.86544  3.92547  3.31758  3.74578  3.43570  3.29644  2.56408  1.35825  2.70456  5.33074  4.10122     60 t - - -
          2.68618  4.42225  2.77519  2.73123  3.46354  2.40513  3.72494  3.29354  2.67741  2.69355  4.24690  2.90347  2.73739  3.18146  2.89801  2.37887  2.77519  2.98518  4.58477  3.61503
          0.03484  3.77027  4.49262  0.61958  0.77255  0.48576  0.95510
     61   3.10546  4.63588  3.68956  3.40274  2.30871  3.71272  3.58056  3.12943  3.26317  2.60908  3.81617  3.60176  4.19052  3.59391  3.46665  3.25135  3.39256  2.99561  3.94751  1.15464     61 y - - -
          2.68618  4.42225  2.77519  2.73123  3.46354  2.40513  3.72494  3.29354  2.67741  2.69355  4.24690  2.90347  2.73739  3.18146  2.89801  2.37887  2.77519  2.98518  4.58477  3.61503
          0.03484  3.77027  4.49262  0.61958  0.77255  0.48576  0.95510
     62   3.13265  4.56593  4.09695  3.79484  1.19557  3.84077  3.84007  2.67221  3.70505  2.06775  3.41987  3.90558  4.30405  3.90230  3.85001  3.40607  3.43498  2.65475  4.12499  2.50708     62 f - - -
          2.68618  4.42225  2.77519  2.73123  3.46354  2.40513  3.72494  3.29354  2.67741  2.69355  4.24690  2.90347  2.73739  3.18146  2.89801  2.37887  2.77519  2.98518  4.58477  3.61503
          0.03484  3.77027  4.49262  0.61958  0.77255  0.48576  0.95510
     63   2.89294  4.72331  3.03518  2.78800  3.21994  3.36694  1.37807  3.57949  2.63425  3.08519  4.12271  3.20021  3.91558  3.15385  2.90453  2.96550  3.19417  3.31690  4.68592  3.17438     63 h - - -
          2.68618  4.42225  2.77519  2.73123  3.46354  2.40513  3.72494  3.29354  2.67741  2.69355  4.24690  2.90347  2.73739  3.18146  2.89801  2.37887  2.77519  2.98518  4.58477  3.61503
          0.03484  3.77027  4.49262  0.61958  0.77255  0.48576  0.95510
     64   2.88474  4.98764  1.07680  2.28299  4.35233  3.13761  3.84940  3.91835  2.91560  3.54666  4.52580  2.83273  3.78365  3.09087  3.41504  2.86115  3.22238  3.56966  5.54066  4.24644     64 d - - -
          2.68618  4.42225  2.77519  2.73123  3.46354  2.40513  3.72494  3.29354  2.67741  2.69355  4.24690  2.90347  2.73739  3.18146  2.89801  2.37887  2.77519  2.98518  4.58477  3.61503
          0.03484  3.77027  4.49262  0.61958  0.77255  0.48576  0.95510
     65   2.54708  4.32883  3.19946  3.08782  4.22483  0.90597  4.21134  3.80228  3.25469  3.46879  4.44633  3.36461  3.71668  3.58760  3.49902  2.71666  3.02051  3.35076  5.34402  4.32439     65 g - - -
          2.68618  4.42225  2.77519  2.73123  3.46354  2.40513  3.72494  3.29354  2.67741  2.69355  4.24690  2.90347  2.73739  3.18146  2.89801  2.37887  2.77519  2.98518  4.58477  3.61503
          0.03484  3.77027  4.49262  0.61958  0.77255  0.48576  0.95510
     66   3.13265  4.56593  4.09695  3.79484  1.19557  3.84077  3.84007  2.67221  3.70505  2.06775  3.41987  3.90558  4.30405  3.90230  3.85001  3.40607  3.43498  2.65475  4.12499  2.50708     66 f - - -
          2.68618  4.42225  2.77519  2.73123  3.46354  2.40513  3.72494  3.29354  2.67741  2.69355  4.24690  2.90347  2.73739  3.18146  2.89801  2.37887  2.77519  2.98518  4.58477  3.61503
          0.03484  3.77027  4.49262  0.61958  0.77255  0.48576  0.95510
     67   2.88474  4.98764  1.07680  2.28299  4.35233  3.13761  3.84940  3.91835  2.91560  3.54666  4.52580  2.83273  3.78365  3.09087  3.41504  2.86115  3.22238  3.56966  5.54066  4.24644     67 d - - -
          2.68618  4.42225  2.77519  2.73123  3.46354  2.40513  3.72494  3.29354  2.67741  2.69355  4.24690  2.90347  2.73739  3.18146  2.89801  2.37887  2.77519  2.98518  4.58477  3.61503
          0.03484  3.77027  4.49262  0.61958  0.77255  0.48576  0.95510
     68   3.13265  4.56593  4.09695  3.79484  1.19557  3.84077  3.84007  2.67221  3.70505  2.06775  3.41987  3.90558  4.30405  3.90230  3.85001  3.40607  3.43498  2.65475  4.12499  2.50708     68 f - - -
          2.68618  4.42225  2.77519  2.73123  3.46354  2.40513  3.72494  3.29354  2.67741  2.69355  4.24690  2.90347  2.73739  3.18146  2.89801  2.37887  2.77519  2.98518  4.58477  3.61503
          0.03484  3.77027  4.49262  0.61958  0.77255  0.48576  0.95510
     69   2.54708  4.32883  3.19946  3.08782  4.22483  0.90597  4.21134  3.80228  3.25469  3.46879  4.44633  3.36461  3.71668  3.58760  3.49902  2.71666  3.02051  3.35076  5.34402  4.32439     69 g - - -
          2.68618  4.42225  2.77519  2.73123  3.46354  2.40513  3.72494  3.29354  2.67741  2.69355  4.24690  2.90347  2.73739  3.18146  2.89801  2.37887  2.77519  2.98518  4.58477  3.61503
          0.03484  3.77027  4.49262  0.61958  0.77255  0.48576  0.95510
     70   2.27038  4.18759  3.12277  2.93706  3.97564  2.91960  4.04817  3.48587  3.00366  3.21536  4.15254  3.17629  3.65065  3.36191  3.29065  1.25661  2.74343  3.04369  5.35717  4.05935     70 s - - -
          2.68618  4.42225  2.77519  2.73123  3.46354  2.40513  3.72494  3.29354  2.67741  2.69355  4.24690  2.90347  2.73739  3.18146  2.89801  2.37887  2.77519  2.98518  4.58477  3.61503
          0.03484  3.77027  4.49262  0.61958  0.77255  0.48576  0.95510
     71   1.17216  4.14682  3.36293  3.15321  3.95417  2.97327  4.18677  3.06495  3.16685  2.95070  3.99690  3.32739  3.70315  3.51837  3.42243  2.49955  2.76997  2.73744  5.39182  4.18130     71 a - - -
          2.68618  4.42225  2.77519  2.73123  3.46354  2.40513  3.72494  3.29354  2.67741  2.69355  4.24690  2.90347  2.73739  3.18146  2.89801  2.37887  2.77519  2.98518  4.58477  3.61503
          0.03484  3.77027  4.49262  0.61958  0.77255  0.48576  0.95510
     72   2.95146  4.40309  4.18328  3.79800  3.30874  3.94997  4.54726  1.21482  3.62379  1.91996  3.26429  4.05775  4.39411  3.98474  3.83223  3.43819  3.25384  1.85369  5.17584  3.90288     72 i - - -
          2.68618  4.42225  2.77519  2.73123  3.46354  2.40513  3.72494  3.29354  2.67741  2.69355  4.24690  2.90347  2.73739  3.18146  2.89801  2.37887  2.77519  2.98518  4.58477  3.61503
          0.03484  3.77027  4.49262  0.61958  0.77255  0.48576  0.95510
     73   3.10546  4.63588  3.68956  3.40274  2.30871  3.71272  3.58056  3.12943  3.26317  2.60908  3.81617  3.60176  4.19052  3.59391  3.46665  3.25135  3.39256  2.99561  3.94751  1.15464     73 y - - -
          2.68618  4.42225  2.77519  2.73123  3.46354  2.40513  3.72494  3.29354  2.67741  2.69355  4.24690  2.90347  2.73739  3.18146  2.89801  2.37887  2.77519  2.98518  4.58477  3.61503
          0.03484  3.77027  4.49262  0.61958  0.77255  0.48576  0.95510
     74   2.54708  4.32883  3.19946  3.08782  4.22483  0.90597  4.21134  3.80228  3.25469  3.46879  4.44633  3.36461  3.71668  3.58760  3.49902  2.71666  3.02051  3.35076  5.34402  4.32439     74 g - - -
          2.68618  4.42225  2.77519  2.73123  3.46354  2.40513  3.72494  3.29354  2.67741  2.69355  4.24690  2.90347  2.73739  3.18146  2.89801  2.37887  2.77519  2.98518  4.58477  3.61503
          0.03484  3.77027  4.49262  0.61958  0.77255  0.48576  0.95510
     75   2.64364  4.63134  2.66197  2.53879  3.97922  3.11912  3.84748  3.67062  2.74432  3.33031  4.28873  1.35324  3.76754  3.12283  3.09307  2.71655  3.02383  3.30326  5.29751  3.93702     75 n - - -
          2.68618  4.42225  2.77519  2.73123  3.46354  2.40513  3.72494  3.29354  2.67741  2.69355  4.24690  2.90347  2.73739  3.18146  2.89801  2.37887  2.77519  2.98518  4.58477  3.61503
          0.03484  3.77027  4.49262  0.61958  0.77255  0.48576  0.95510
     76   2.54708  4.32883  3.19946  3.08782  4.22483  0.90597  4.21134  3.80228  3.25469  3.46879  4.44633  3.36461  3.71668  3.58760  3.49902  2.71666  3.02051  3.35076  5.34402  4.32439     76 g - - -
          2.68618  4.42225  2.77519  2.73123  3.46354  2.40513  3.72494  3.29354  2.67741  2.69355  4.24690  2.90347  2.73739  3.18146  2.89801  2.37887  2.77519  2.98518  4.58477  3.61503
          0.03484  3.77027  4.49262  0.61958  0.77255  0.48576  0.95510
     77   2.27038  4.18759  3.12277  2.93706  3.97564  2.91960  4.04817  3.48587  3.00366  3.21536  4.15254  3.17629  3.65065  3.36191  3.29065  1.25661  2.74343  3.04369  5.35717  4.05935     77 s - - -
          2.68618  4.42225  2.77519  2.73123  3.46354  2.40513  3.72494  3.29354  2.67741  2.69355  4.24690  2.90347  2.73739  3.18146  2.89801  2.37887  2.77519  2.98518  4.58477  3.61503
          0.03484  3.77027  4.49262  0.61958  0.77255  0.48576  0.95510
     78   2.72793  4.30226  3.98057  3.64390  3.47883  3.61419  4.46431  2.06759  3.50990  2.18632  3.46317  3.84910  4.18279  3.87862  3.73157  3.11396  3.09353  1.16538  5.24474  3.96841     78 v - - -
          2.68618  4.42225  2.77519  2.73123  3.46354  2.40513  3.72494  3.29354  2.67741  2.69355  4.24690  2.90347  2.73739  3.18146  2.89801  2.37887  2.77519  2.98518  4.58477  3.61503
          0.03484  3.77027  4.49262  0.61958  0.77255  0.48576  0.95510
     79   3.10546  4.63588  3.68956  3.40274  2.30871  3.71272  3.58056  3.12943  3.26317  2.60908  3.81617  3.60176  4.19052  3.59391  3.46665  3.25135  3.39256  2.99561  3.94751  1.15464     79 y - - -
          2.68618  4.42225  2.77519  2.73123  3.46354  2.40513  3.72494  3.29354  2.67741  2.69355  4.24690  2.90347  2.73739  3.18146  2.89801  2.37887  2.77519  2.98518  4.58477  3.61503
          0.03484  3.77027  4.49262  0.61958  0.77255  0.48576  0.95510
     80   1.17216  4.14682  3.36293  3.15321  3.95417  2.97327  4.18677  3.06495  3.16685  2.95070  3.99690  3.32739  3.70315  3.51837  3.42243  2.49955  2.76997  2.73744  5.39182  4.18130     80 a - - -
          2.68618  4.42225  2.77519  2.73123  3.46354  2.40513  3.72494  3.29354  2.67741  2.69355  4.24690  2.90347  2.73739  3.18146  2.89801  2.37887  2.77519  2.98518  4.58477  3.61503
          0.03484  3.77027  4.49262  0.61958  0.77255  0.48576  0.95510
     81   2.72793  4.30226  3.98057  3.64390  3.47883  3.61419  4.46431  2.06759  3.50990  2.18632  3.46317  3.84910  4.18279  3.87862  3.73157  3.11396  3.09353  1.16538  5.24474  3.96841     81 v - - -
          2.68618  4.42225  2.77519  2.73123  3.46354  2.40513  3.72494  3.29354  2.67741  2.69355  4.24690  2.90347  2.73739  3.18146  2.89801  2.37887  2.77519  2.98518  4.58477  3.61503
          0.03484  3.77027  4.49262  0.61958  0.77255  0.48576  0.95510
     82   2.89294  4.72331  3.03518  2.78800  3.21994  3.36694  1.37807  3.57949  2.63425  3.08519  4.12271  3.20021  3.91558  3.15385  2.90453  2.96550  3.19417  3.31690  4.68592  3.17438     82 h - - -
          2.68618  4.42225  2.77519  2.73123  3.46354  2.40513  3.72494  3.29354  2.67741  2.69355  4.24690  2.90347  2.73739  3.18146  2.89801  2.37887  2.77519  2.98518  4.58477  3.61503
          0.03484  3.77027  4.49262  0.61958  0.77255  0.48576  0.95510
     83   2.88474  4.98764  1.07680  2.28299  4.35233  3.13761  3.84940  3.91835  2.91560  3.54666  4.52580  2.83273  3.78365  3.09087  3.41504  2.86115  3.22238  3.56966  5.54066  4.24644     83 d - - -
          2.68618  4.42225  2.77519  2.73123  3.46354  2.40513  3.72494  3.29354  2.67741  2.69355  4.24690  2.90347  2.73739  3.18146  2.89801  2.37887  2.77519  2.98518  4.58477  3.61503
          0.03484  3.77027  4.49262  0.61958  0.77255  0.48576  0.95510
     84   2.54708  4.32883  3.19946  3.08782  4.22483  0.90597  4.21134  3.80228  3.25469  3.46879  4.44633  3.36461  3.71668  3.58760  3.49902  2.71666  3.02051  3.35076  5.34402  4.32439     84 g - - -
          2.68618  4.42225  2.77519  2.73123  3.46354  2.40513  3.72494  3.29354  2.67741  2.69355  4.24690  2.90347  2.73739  3.18146  2.89801  2.37887  2.77519  2.98518  4.58477  3.61503
          0.03484  3.77027  4.49262  0.61958  0.77255  0.48576  0.95510
     85   2.88278  4.83582  3.05171  2.69671  4.19872  3.37980  3.71090  3.62231  1.18820  3.21159  4.18178  3.12455  3.89007  2.91063  2.42442  2.93340  3.14544  3.33698  5.29815  4.09728     85 k - - -
          2.68618  4.42225  2.77519  2.73123  3.46354  2.40513  3.72494  3.29354  2.67741  2.69355  4.24690  2.90347  2.73739  3.18146  2.89801  2.37887  2.77519  2.98518  4.58477  3.61503
          0.03484  3.77027  4.49262  0.61958  0.77255  0.48576  0.95510
     86   2.95146  4.40309  4.18328  3.79800  3.30874  3.94997  4.54726  1.21482  3.62379  1.91996  3.26429  4.05775  4.39411  3.98474  3.83223  3.43819  3.25384  1.85369  5.17584  3.90288     86 i - - -
          2.68618  4.42225  2.77519  2.73123  3.46354  2.40513  3.72494  3.29354  2.67741  2.69355  4.24690  2.90347  2.73739  3.18146  2.89801  2.37887  2.77519  2.98518  4.58477  3.61503
          0.03484  3.77027  4.49262  0.61958  0.77255  0.48576  0.95510
     87   3.04323  4.53772  4.02327  3.66616  3.10231  3.84871  4.35403  2.30518  3.43475  1.01265  3.16359  3.95106  4.30407  3.82779  3.62617  3.41255  3.34354  2.31526  4.94103  3.63968     87 l - - -
          2.68618  4.42225  2.77519  2.73123  3.46354  2.40513  3.72494  3.29354  2.67741  2.69355  4.24690  2.90347  2.73739  3.18146  2.89801  2.37887  2.77519  2.98518  4.58477  3.61503
          0.03484  3.77027  4.49262  0.61958  0.77255  0.48576  0.95510
     88   3.10546  4.63588  3.68956  3.40274  2.30871  3.71272  3.58056  3.12943  3.26317  2.60908  3.81617  3.60176  4.19052  3.59391  3.46665  3.25135  3.39256  2.99561  3.94751  1.15464     88 y - - -
          2.68618  4.42225  2.77519  2.73123  3.46354  2.40513  3.72494  3.29354  2.67741  2.69355  4.24690  2.90347  2.73739  3.18146  2.89801  2.37887  2.77519  2.98518  4.58477  3.61503
          0.03484  3.77027  4.49262  0.61958  0.77255  0.48576  0.95510
     89   1.17216  4.14682  3.36293  3.15321  3.95417  2.97327  4.18677  3.06495  3.16685  2.95070  3.99690  3.32739  3.70315  3.51837  3.42243  2.49955  2.76997  2.73744  5.39182  4.18130     89 a - - -
          2.68618  4.42225  2.77519  2.73123  3.46354  2.40513  3.72494  3.29354  2.67741  2.69355  4.24690  2.90347  2.73739  3.18146  2.89801  2.37887  2.77519  2.98518  4.58477  3.61503
          0.03484  3.77027  4.49262  0.61958  0.77255  0.48576  0.95510
     90   2.54708  4.32883  3.19946  3.08782  4.22483  0.90597  4.21134  3.80228  3.25469  3.46879  4.44633  3.36461  3.71668  3.58760  3.49902  2.71666  3.02051  3.35076  5.34402  4.32439     90 g - - -
          2.68618  4.42225  2.77519  2.73123  3.46354  2.40513  3.72494  3.29354  2.67741  2.69355  4.24690  2.90347  2.73739  3.18146  2.89801  2.37887  2.77519  2.98518  4.58477  3.61503
          0.03484  3.77027  4.49262  0.61958  0.77255  0.48576  0.95510
     91   3.17579  4.58523  3.94114  3.62421  2.57587  3.62068  3.78523  3.19777  3.34958  2.60900  3.83607  3.79457  4.13078  3.74291  3.49502  3.38024  3.47176  3.08533  1.11978  2.58388     91 w - - -
          2.68618  4.42225  2.77519  2.73123  3.46354  2.40513  3.72494  3.29354  2.67741  2.69355  4.24690  2.90347  2.73739  3.18146  2.89801  2.37887  2.77519  2.98518  4.58477  3.61503
          0.03484  3.77027  4.49262  0.61958  0.77255  0.48576  0.95510
     92   2.88474  4.98764  1.07680  2.28299  4.35233  3.13761  3.84940  3.91835  2.91560  3.54666  4.52580  2.83273  3.78365  3.09087  3.41504  2.86115  3.22238  3.56966  5.54066  4.24644     92 d - - -
          2.68618  4.42225  2.77519  2.73123  3.46354  2.40513  3.72494  3.29354  2.67741  2.69355  4.24690  2.90347  2.73739  3.18146  2.89801  2.37887  2.77519  2.98518  4.58477  3.61503
          0.03484  3.77027  4.49262  0.61958  0.77255  0.48576  0.95510
     93   2.62645  4.39716  3.22320  3.05019  4.04811  3.09061  4.13360  3.57002  3.09921  3.20699  4.25485  3.36557  1.04180  3.49131  3.35368  2.79153  3.06078  3.22685  5.26000  4.16851     93 p - - -
          2.68618  4.42225  2.77519  2.73123  3.46354  2.40513  3.72494  3.29354  2.67741  2.69355  4.24690  2.90347  2.73739  3.18146  2.89801  2.37887  2.77519  2.98518  4.58477  3.61503
          0.03484  3.77027  4.49262  0.61958  0.77255  0.48576  0.95510
     94   2.72793  4.30226  3.98057  3.64390  3.47883  3.61419  4.46431  2.06759  3.50990  2.18632  3.46317  3.84910  4.18279  3.87862  3.73157  3.11396  3.09353  1.16538  5.24474  3.96841     94 v - - -
          2.68618  4.42225  2.77519  2.73123  3.46354  2.40513  3.72494  3.29354  2.67741  2.69355  4.24690  2.90347  2.73739  3.18146  2.89801  2.37887  2.77519  2.98518  4.58477  3.61503
          0.03484  3.77027  4.49262  0.61958  0.77255  0.48576  0.95510
     95   2.54708  4.32883  3.19946  3.08782  4.22483  0.90597  4.21134  3.80228  3.25469  3.46879  4.44633  3.36461  3.71668  3.58760  3.49902  2.71666  3.02051  3.35076  5.34402  4.32439     95 g - - -
          2.68618  4.42225  2.77519  2.73123  3.46354  2.40513  3.72494  3.29354  2.67741  2.69355  4.24690  2.90347  2.73739  3.18146  2.89801  2.37887  2.77519  2.98518  4.58477  3.61503
          0.03484  3.77027  4.49262  0.61958  0.77255  0.48576  0.95510
     96   2.54708  4.32883  3.19946  3.08782  4.22483  0.90597  4.21134  3.80228  3.25469  3.46879  4.44633  3.36461  3.71668  3.58760  3.49902  2.71666  3.02051  3.35076  5.34402  4.32439     96 g - - -
          2.68618  4.42225  2.77519  2.73123  3.46354  2.40513  3.72494  3.29354  2.67741  2.69355  4.24690  2.90347  2.73739  3.18146  2.89801  2.37887  2.77519  2.98518  4.58477  3.61503
          0.03484  3.77027  4.49262  0.61958  0.77255  0.48576  0.95510
     97   2.54708  4.32883  3.19946  3.08782  4.22483  0.90597  4.21134  3.80228  3.25469  3.46879  4.44633  3.36461  3.71668  3.58760  3.49902  2.71666  3.02051  3.35076  5.34402  4.32439     97 g - - -
          2.68618  4.42225  2.77519  2.73123  3.46354  2.40513  3.72494  3.29354  2.67741  2.69355  4.24690  2.90347  2.73739  3.18146  2.89801  2.37887  2.77519  2.98518  4.58477  3.61503
          0.03484  3.77027  4.49262  0.61958  0.77255  0.48576  0.95510
     98   2.27038  4.18759  3.12277  2.93706  3.97564  2.91960  4.04817  3.48587  3.00366  3.21536  4.15254  3.17629  3.65065  3.36191  3.29065  1.25661  2.74343  3.04369  5.35717  4.05935     98 s - - -
          2.68618  4.42225  2.77519  2.73123  3.46354  2.40513  3.72494  3.29354  2.67741  2.69355  4.24690  2.90347  2.73739  3.18146  2.89801  2.37887  2.77519  2.98518  4.58477  3.61503
          0.03484  3.77027  4.49262  0.61958  0.77255  0.48576  0.95510
     99   3.04323  4.53772  4.02327  3.66616  3.10231  3.84871  4.35403  2.30518  3.43475  1.01265  3.16359  3.95106  4.30407  3.82779  3.62617  3.41255  3.34354  2.31526  4.94103  3.63968     99 l - - -
          2.68618  4.42225  2.77519  2.73123  3.46354  2.40513  3.72494  3.29354  2.67741  2.69355  4.24690  2.90347  2.73739  3.18146  2.89801  2.37887  2.77519  2.98518  4.58477  3.61503
          0.03484  3.77027  4.49262  0.61958  0.77255  0.48576  0.95510
    100   2.54708  4.32883  3.19946  3.08782  4.22483  0.90597  4.21134  3.80228  3.25469  3.46879  4.44633  3.36461  3.71668  3.58760  3.49902  2.71666  3.02051  3.35076  5.34402  4.32439    100 g - - -
          2.68618  4.42225  2.77519  2.73123  3.46354  2.40513  3.72494  3.29354  2.67741  2.69355  4.24690  2.90347  2.73739  3.18146  2.89801  2.37887  2.77519  2.98518  4.58477  3.61503
          0.03484  3.77027  4.49262  0.61958  0.77255  0.48576  0.95510
    101   1.17216  4.14682  3.36293  3.15321  3.95417  2.97327  4.18677  3.06495  3.16685  2.95070  3.99690  3.32739  3.70315  3.51837  3.42243  2.49955  2.76997  2.73744  5.39182  4.18130    101 a - - -
          2.68618  4.42225  2.77519  2.73123  3.46354  2.40513  3.72494  3.29354  2.67741  2.69355  4.24690  2.90347  2.73739  3.18146  2.89801  2.37887  2.77519  2.98518  4.58477  3.61503
          0.03484  3.77027  4.49262  0.61958  0.77255  0.48576  0.95510
    102   3.13265  4.56593  4.09695  3.79484  1.19557  3.84077  3.84007  2.67221  3.70505  2.06775  3.41987  3.90558  4.30405  3.90230  3.85001  3.40607  3.43498  2.65475  4.12499  2.50708    102 f - - -
          2.68618  4.42225  2.77519  2.73123  3.46354  2.40513  3.72494  3.29354  2.67741  2.69355  4.24690  2.90347  2.73739  3.18146  2.89801  2.37887  2.77519  2.98518  4.58477  3.61503
          0.03484  3.77027  4.49262  0.61958  0.77255  0.48576  0.95510
    103   2.95146  4.40309  4.18328  3.79800  3.30874  3.94997  4.54726  1.21482  3.62379  1.91996  3.26429  4.05775  4.39411  3.98474  3.83223  3.43819  3.25384  1.85369  5.17584  3.90288    103 i - - -
          2.68618  4.42225  2.77519  2.73123  3.46354  2.40513  3.72494  3.29354  2.67741  2.69355  4.24690  2.90347  2.73739  3.18146  2.89801  2.37887  2.77519  2.98518  4.58477  3.61503
          0.03484  3.77027  4.49262  0.61958  0.77255  0.48576  0.95510
    104   2.72793  4.30226  3.98057  3.64390  3.47883  3.61419  4.46431  2.06759  3.50990  2.18632  3.46317  3.84910  4.18279  3.87862  3.73157  3.11396  3.09353  1.16538  5.24474  3.96841    104 v - - -
          2.68618  4.42225  2.77519  2.73123  3.46354  2.40513  3.72494  3.29354  2.67741  2.69355  4.24690  2.90347  2.73739  3.18146  2.89801  2.37887  2.77519  2.98518  4.58477  3.61503
          0.03484  3.77027  4.49262  0.61958  0.77255  0.48576  0.95510
    105   3.04323  4.53772  4.02327  3.66616  3.10231  3.84871  4.35403  2.30518  3.43475  1.01265  3.16359  3.95106  4.30407  3.82779  3.62617  3.41255  3.34354  2.31526  4.94103  3.63968    105 l - - -
          2.68618  4.42225  2.77519  2.73123  3.46354  2.40513  3.72494  3.29354  2.67741  2.69355  4.24690  2.90347  2.73739  3.18146  2.89801  2.37887  2.77519  2.98518  4.58477  3.61503
          0.03484  3.77027  4.49262  0.61958  0.77255  0.48576  0.95510
    106   2.80593  4.78222  2.84227  2.59911  3.93602  3.30170  3.75522  3.55431  2.42807  3.06657  4.10101  3.05652  3.85605  1.42836  2.71278  2.85976  3.10475  3.29152  5.22825  3.91616    106 q - - -
          2.68618  4.42225  2.77519  2.73123  3.46354  2.40513  3.72494  3.29354  2.67741  2.69355  4.24690  2.90347  2.73739  3.18146  2.89801  2.37887  2.77519  2.98518  4.58477  3.61503
          0.03484  3.77027  4.49262  0.61958  0.77255  0.48576  0.95510
    107   1.17216  4.14682  3.36293  3.15321  3.95417  2.97327  4.18677  3.06495  3.16685  2.95070  3.99690  3.32739  3.70315  3.51837  3.42243  2.49955  2.76997  2.73744  5.39182  4.18130    107 a - - -
          2.68618  4.42225  2.77519  2.73123  3.46354  2.40513  3.72494  3.29354  2.67741  2.69355  4.24690  2.90347  2.73739  3.18146  2.89801  2.37887  2.77519  2.98518  4.58477  3.61503
          0.03484  3.77027  4.49262  0.61958  0.77255  0.48576  0.95510
    108   2.54708  4.32883  3.19946  3.08782  4.22483  0.90597  4.21134  3.80228  3.25469  3.46879  4.44633  3.36461  3.71668  3.58760  3.49902  2.71666  3.02051  3.35076  5.34402  4.32439    108 g - - -
          2.68618  4.42225  2.77519  2.73123  3.46354  2.40513  3.72494  3.29354  2.67741  2.69355  4.24690  2.90347  2.73739  3.18146  2.89801  2.37887  2.77519  2.98518  4.58477  3.61503
          0.03484  3.77027  4.49262  0.61958  0.77255  0.48576  0.95510
    109   2.64364  4.63134  2.66197  2.53879  3.97922  3.11912  3.84748  3.67062  2.74432  3.33031  4.28873  1.35324  3.76754  3.12283  3.09307  2.71655  3.02383  3.30326  5.29751  3.93702    109 n - - -
          2.68618  4.42225  2.77519  2.73123  3.46354  2.40513  3.72494  3.29354  2.67741  2.69355  4.24690  2.90347  2.73739  3.18146  2.89801  2.37887  2.77519  2.98518  4.58477  3.61503
          0.03484  3.77027  4.49262  0.61958  0.77255  0.48576  0.95510
    110   2.36359  4.20727  3.34269  3.09392  3.88359  3.04887  4.11833  2.99853  3.03481  2.86544  3.92547  3.31758  3.74578  3.43570  3.29644  2.56408  1.35825  2.70456  5.33074  4.10122    110 t - - -
          2.68618  4.42225  2.77519  2.73123  3.46354  2.40513  3.72494  3.29354  2.67741  2.69355  4.24690  2.90347  2.73739  3.18146  2.89801  2.37887  2.77519  2.98518  4.58477  3.61503
          0.03484  3.77027  4.49262  0.61958  0.77255  0.48576  0.95510
    111   2.64364  4.63134  2.66197  2.53879  3.97922  3.11912  3.84748  3.67062  2.74432  3.33031  4.28873  1.35324  3.76754  3.12283  3.09307  2.71655  3.02383  3.30326  5.29751  3.93702    111 n - - -
          2.68618  4.42225  2.77519  2.73123  3.46354  2.40513  3.72494  3.29354  2.67741  2.69355  4.24690  2.90347  2.73739  3.18146  2.89801  2.37887  2.77519  2.98518  4.58477  3.61503
          0.03484  3.77027  4.49262  0.61958  0.77255  0.48576  0.95510
    112   2.72793  4.30226  3.98057  3.64390  3.47883  3.61419  4.46431  2.06759  3.50990  2.18632  3.46317  3.84910  4.18279  3.87862  3.73157  3.11396  3.09353  1.16538  5.24474  3.96841    112 v - - -
          2.68618  4.42225  2.77519  2.73123  3.46354  2.40513  3.72494  3.29354  2.67741  2.69355  4.24690  2.90347  2.73739  3.18146  2.89801  2.37887  2.77519  2.98518  4.58477  3.61503
          0.03484  3.77027  4.49262  0.61958  0.77255  0.48576  0.95510
    113   2.95146  4.40309  4.18328  3.79800  3.30874  3.94997  4.54726  1.21482  3.62379  1.91996  3.26429  4.05775  4.39411  3.98474  3.83223  3.43819  3.25384  1.85369  5.17584  3.90288    113 i - - -
          2.68618  4.42225  2.77519  2.73123  3.46354  2.40513  3.72494  3.29354  2.67741  2.69355  4.24690  2.90347  2.73739  3.18146  2.89801  2.37887  2.77519  2.98518  4.58477  3.61503
          0.03484  3.77027  4.49262  0.61958  0.77255  0.48576  0.95510
    114   3.10546  4.63588  3.68956  3.40274  2.30871  3.71272  3.58056  3.12943  3.26317  2.60908  3.81617  3.60176  4.19052  3.59391  3.46665  3.25135  3.39256  2.99561  3.94751  1.15464    114 y - - -
          2.68618  4.42225  2.77519  2.73123  3.46354  2.40513  3.72494  3.29354  2.67741  2.69355  4.24690  2.90347  2.73739  3.18146  2.89801  2.37887  2.77519  2.98518  4.58477  3.61503
          0.03484  3.77027  4.49262  0.61958  0.77255  0.48576  0.95510
    115   2.80593  4.78222  2.84227  2.59911  3.93602  3.30170  3.75522  3.55431  2.42807  3.06657  4.10101  3.05652  3.85605  1.42836  2.71278  2.85976  3.10475  3.29152  5.22825  3.91616    115 q - - -
          2.68618  4.42225  2.77519  2.73123  3.46354  2.40513  3.72494  3.29354  2.67741  2.69355  4.24690  2.90347  2.73739  3.18146  2.89801  2.37887  2.77519  2.98518  4.58477  3.61503
          0.03484  3.77027  4.49262  0.61958  0.77255  0.48576  0.95510
    116   2.87014  4.95096  2.45509  1.18081  4.28536  3.21214  3.79459  3.71897  2.66256  3.35430  4.33642  2.88492  3.81294  3.01475  3.05797  2.86534  3.17483  3.41477  5.47667  4.20272    116 e - - -
          2.68618  4.42225  2.77519  2.73123  3.46354  2.40513  3.72494  3.29354  2.67741  2.69355  4.24690  2.90347  2.73739  3.18146  2.89801  2.37887  2.77519  2.98518  4.58477  3.61503
          0.03484  3.77027  4.49262  0.61958  0.77255  0.48576  0.95510
    117   3.13265  4.56593  4.09695  3.79484  1.19557  3.84077  3.84007  2.67221  3.70505  2.06775  3.41987  3.90558  4.30405  3.90230  3.85001  3.40607  3.43498  2.65475  4.12499  2.50708    117 f - - -
          2.68618  4.42225  2.77519  2.73123  3.46354  2.40513  3.72494  3.29354  2.67741  2.69355  4.24690  2.90347  2.73739  3.18146  2.89801  2.37887  2.77519  2.98518  4.58477  3.61503
          0.03484  3.77027  4.49262  0.61958  0.77255  0.48576  0.95510
    118   2.27038  4.18759  3.12277  2.93706  3.97564  2.91960  4.04817  3.48587  3.00366  3.21536  4.15254  3.17629  3.65065  3.36191  3.29065  1.25661  2.74343  3.04369  5.35717  4.05935    118 s - - -
          2.68618  4.42225  2.77519  2.73123  3.46354  2.40513  3.72494  3.29354  2.67741  2.69355  4.24690  2.90347  2.73739  3.18146  2.89801  2.37887  2.77519  2.98518  4.58477  3.61503
          0.03484  3.77027  4.49262  0.61958  0.77255  0.48576  0.95510
    119   2.89538  4.73541  3.37614  2.91321  4.06407  3.39876  3.76002  3.60137  2.21088  3.13625  4.14232  3.27920  3.90921  2.98827  1.14741  2.98635  3.17025  3.33055  5.19059  4.01682    119 r - - -
          2.68618  4.42225  2.77519  2.73123  3.46354  2.40513  3.72494  3.29354  2.67741  2.69355  4.24690  2.90347  2.73739  3.18146  2.89801  2.37887  2.77519  2.98518  4.58477  3.61503
          0.03484  3.77027  4.49262  0.61958  0.77255  0.48576  0.95510
    120   2.64364  4.63134  2.66197  2.53879  3.97922  3.11912  3.84748  3.67062  2.74432  3.33031  4.28873  1.35324  3.76754  3.12283  3.09307  2.71655  3.02383  3.30326  5.29751  3.93702    120 n - - -
          2.68618  4.42225  2.77519  2.73123  3.46354  2.40513  3.72494  3.29354  2.67741  2.69355  4.24690  2.90347  2.73739  3.18146  2.89801  2.37887  2.77519  2.98518  4.58477  3.61503
          0.03484  3.77027  4.49262  0.61958  0.77255  0.48576  0.95510
    121   2.72793  4.30226  3.98057  3.64390  3.47883  3.61419  4.46431  2.06759  3.50990  2.18632  3.46317  3.84910  4.18279  3.87862  3.73157  3.11396  3.09353  1.16538  5.24474  3.96841    121 v - - -
          2.68618  4.42225  2.77519  2.73123  3.46354  2.40513  3.72494  3.29354  2.67741  2.69355  4.24690  2.90347  2.73739  3.18146  2.89801  2.37887  2.77519  2.98518  4.58477  3.61503
          0.03484  3.77027  4.49262  0.61958  0.77255  0.48576  0.95510
    122   2.54708  4.32883  3.19946  3.08782  4.22483  0.90597  4.21134  3.80228  3.25469  3.46879  4.44633  3.36461  3.71668  3.58760  3.49902  2.71666  3.02051  3.35076  5.34402  4.32439    122 g - - -
          2.68618  4.42225  2.77519  2.73123  3.46354  2.40513  3.72494  3.29354  2.67741  2.69355  4.24690  2.90347  2.73739  3.18146  2.89801  2.37887  2.77519  2.98518  4.58477  3.61503
          0.03484  3.77027  4.49262  0.61958  0.77255  0.48576  0.95510
    123   2.88474  4.98764  1.07680  2.28299  4.35233  3.13761  3.84940  3.91835  2.91560  3.54666  4.52580  2.83273  3.78365  3.09087  3.41504  2.86115  3.22238  3.56966  5.54066  4.24644    123 d - - -
          2.68618  4.42225  2.77519  2.73123  3.46354  2.40513  3.72494  3.29354  2.67741  2.69355  4.24690  2.90347  2.73739  3.18146  2.89801  2.37887  2.77519  2.98518  4.58477  3.61503
          0.03484  3.77027  4.49262  0.61958  0.77255  0.48576  0.95510
    124   2.95146  4.40309  4.18328  3.79800  3.30874  3.94997  4.54726  1.21482  3.62379  1.91996  3.26429  4.05775  4.39411  3.98474  3.83223  3.43819  3.25384  1.85369  5.17584  3.90288    124 i - - -
          2.68618  4.42225  2.77519  2.73123  3.46354  2.40513  3.72494  3.29354  2.67741  2.69355  4.24690  2.90347  2.73739  3.18146  2.89801  2.37887  2.77519  2.98518  4.58477  3.61503
          0.03484  3.77027  4.49262  0.61958  0.77255  0.48576  0.95510
    125   2.88278  4.83582  3.05171  2.69671  4.19872  3.37980  3.71090  3.62231  1.18820  3.21159  4.18178  3.12455  3.89007  2.91063  2.42442  2.93340  3.14544  3.33698  5.29815  4.09728    125 k - - -
          2.68618  4.42225  2.77519  2.73123  3.46354  2.40513  3.72494  3.29354  2.67741  2.69355  4.24690  2.90347  2.73739  3.18146  2.89801  2.37887  2.77519  2.98518  4.58477  3.61503
          0.03484  3.77027  4.49262  0.61958  0.77255  0.48576  0.95510
    126   2.72793  4.30226  3.98057  3.64390  3.47883  3.61419  4.46431  2.06759  3.50990  2.18632  3.46317  3.84910  4.18279  3.87862  3.73157  3.11396  3.09353  1.16538  5.24474  3.96841    126 v - - -
          2.68618  4.42225  2.77519  2.73123  3.46354  2.40513  3.72494  3.29354  2.67741  2.69355  4.24690  2.90347  2.73739  3.18146  2.89801  2.37887  2.77519  2.98518  4.58477  3.61503
          0.03484  3.77027  4.49262  0.61958  0.77255  0.48576  0.95510
    127   2.27038  4.18759  3.12277  2.93706  3.97564  2.91960  4.04817  3.48587  3.00366  3.21536  4.15254  3.17629  3.65065  3.36191  3.29065  1.25661  2.74343  3.04369  5.35717  4.05935    127 s - - -
          2.68618  4.42225  2.77519  2.73123  3.46354  2.40513  3.72494  3.29354  2.67741  2.69355  4.24690  2.90347  2.73739  3.18146  2.89801  2.37887  2.77519  2.98518  4.58477  3.61503
          0.03484  3.77027  4.49262  0.61958  0.77255  0.48576  0.95510
    128   2.36359  4.20727  3.34269  3.09392  3.88359  3.04887  4.11833  2.99853  3.03481  2.86544  3.92547  3.31758  3.74578  3.43570  3.29644  2.56408  1.35825  2.70456  5.33074  4.10122    128 t - - -
          2.68618  4.42225  2.77519  2.73123  3.46354  2.40513  3.72494  3.29354  2.67741  2.69355  4.24690  2.90347  2.73739  3.18146  2.89801  2.37887  2.77519  2.98518  4.58477  3.61503
          0.03484  3.77027  4.49262  0.61958  0.77255  0.48576  0.95510
    129   2.54708  4.32883  3.19946  3.08782  4.22483  0.90597  4.21134  3.80228  3.25469  3.46879  4.44633  3.36461  3.71668  3.58760  3.49902  2.71666  3.02051  3.35076  5.34402  4.32439    129 g - - -
          2.68618  4.42225  2.77519  2.73123  3.46354  2.40513  3.72494  3.29354  2.67741  2.69355  4.24690  2.90347  2.73739  3.18146  2.89801  2.37887  2.77519  2.98518  4.58477  3.61503
          0.03484  3.77027  4.49262  0.61958  0.77255  0.48576  0.95510
    130   2.80593  4.78222  2.84227  2.59911  3.93602  3.30170  3.75522  3.55431  2.42807  3.06657  4.10101  3.05652  3.85605  1.42836  2.71278  2.85976  3.10475  3.29152  5.22825  3.91616    130 q - - -
          2.68618  4.42225  2.77519  2.73123  3.46354  2.40513  3.72494  3.29354  2.67741  2.69355  4.24690  2.90347  2.73739  3.18146  2.89801  2.37887  2.77519  2.98518  4.58477  3.61503
          0.03484  3.77027  4.49262  0.61958  0.77255  0.48576  0.95510
    131   2.36359  4.20727  3.34269  3.09392  3.88359  3.04887  4.11833  2.99853  3.03481  2.86544  3.92547  3.31758  3.74578  3.43570  3.29644  2.56408  1.35825  2.70456  5.33074  4.10122    131 t - - -
          2.68618  4.42225  2.77519  2.73123  3.46354  2.40513  3.72494  3.29354  2.67741  2.69355  4.24690  2.90347  2.73739  3.18146  2.89801  2.37887  2.77519  2.98518  4.58477  3.61503
          0.03484  3.77027  4.49262  0.61958  0.77255  0.48576  0.95510
    132   2.72793  4.30226  3.98057  3.64390  3.47883  3.61419  4.46431  2.06759  3.50990  2.18632  3.46317  3.84910  4.18279  3.87862  3.73157  3.11396  3.09353  1.16538  5.24474  3.96841    132 v - - -
          2.68618  4.42225  2.77519  2.73123  3.46354  2.40513  3.72494  3.29354  2.67741  2.69355  4.24690  2.90347  2.73739  3.18146  2.89801  2.37887  2.77519  2.98518  4.58477  3.61503
          0.03484  3.77027  4.49262  0.61958  0.77255  0.48576  0.95510
    133   2.88278  4.83582  3.05171  2.69671  4.19872  3.37980  3.71090  3.62231  1.18820  3.21159  4.18178  3.12455  3.89007  2.91063  2.42442  2.93340  3.14544  3.33698  5.29815  4.09728    133 k - - -
          2.68618  4.42225  2.77519  2.73123  3.46354  2.40513  3.72494  3.29354  2.67741  2.69355  4.24690  2.90347  2.73739  3.18146  2.89801  2.37887  2.77519  2.98518  4.58477  3.61503
          0.03484  3.77027  4.49262  0.61958  0.77255  0.48576  0.95510
    134   2.88278  4.83582  3.05171  2.69671  4.19872  3.37980  3.71090  3.62231  1.18820  3.21159  4.18178  3.12455  3.89007  2.91063  2.42442  2.93340  3.14544  3.33698  5.29815  4.09728    134 k - - -
          2.68618  4.42225  2.77519  2.73123  3.46354  2.40513  3.72494  3.29354  2.67741  2.69355  4.24690  2.90347  2.73739  3.18146  2.89801  2.37887  2.77519  2.98518  4.58477  3.61503
          0.03484  3.77027  4.49262  0.61958  0.77255  0.48576  0.95510
    135   2.54708  4.32883  3.19946  3.08782  4.22483  0.90597  4.21134  3.80228  3.25469  3.46879  4.44633  3.36461  3.71668  3.58760  3.49902  2.71666  3.02051  3.35076  5.34402  4.32439    135 g - - -
          2.68618  4.42225  2.77519  2.73123  3.46354  2.40513  3.72494  3.29354  2.67741  2.69355  4.24690  2.90347  2.73739  3.18146  2.89801  2.37887  2.77519  2.98518  4.58477  3.61503
          0.03484  3.77027  4.49262  0.61958  0.77255  0.48576  0.95510
    136   2.80593  4.78222  2.84227  2.59911  3.93602  3.30170  3.75522  3.55431  2.42807  3.06657  4.10101  3.05652  3.85605  1.42836  2.71278  2.85976  3.10475  3.29152  5.22825  3.91616    136 q - - -
          2.68618  4.42225  2.77519  2.73123  3.46354  2.40513  3.72494  3.29354  2.67741  2.69355  4.24690  2.90347  2.73739  3.18146  2.89801  2.37887  2.77519  2.98518  4.58477  3.61503
          0.03484  3.77027  4.49262  0.61958  0.77255  0.48576  0.95510
    137   3.04323  4.53772  4.02327  3.66616  3.10231  3.84871  4.35403  2.30518  3.43475  1.01265  3.16359  3.95106  4.30407  3.82779  3.62617  3.41255  3.34354  2.31526  4.94103  3.63968    137 l - - -
          2.68618  4.42225  2.77519  2.73123  3.46354  2.40513  3.72494  3.29354  2.67741  2.69355  4.24690  2.90347  2.73739  3.18146  2.89801  2.37887  2.77519  2.98518  4.58477  3.61503
          0.03484  3.77027  4.49262  0.61958  0.77255  0.48576  0.95510
    138   2.95146  4.40309  4.18328  3.79800  3.30874  3.94997  4.54726  1.21482  3.62379  1.91996  3.26429  4.05775  4.39411  3.98474  3.83223  3.43819  3.25384  1.85369  5.17584  3.90288    138 i - - -
          2.68618  4.42225  2.77519  2.73123  3.46354  2.40513  3.72494  3.29354  2.67741  2.69355  4.24690  2.90347  2.73739  3.18146  2.89801  2.37887  2.77519  2.98518  4.58477  3.61503
          0.03484  3.77027  4.49262  0.61958  0.77255  0.48576  0.95510
    139   2.54708  4.32883  3.19946  3.08782  4.22483  0.90597  4.21134  3.80228  3.25469  3.46879  4.44633  3.36461  3.71668  3.58760  3.49902  2.71666  3.02051  3.35076  5.34402  4.32439    139 g - - -
          2.68618  4.42225  2.77519  2.73123  3.46354  2.40513  3.72494  3.29354  2.67741  2.69355  4.24690  2.90347  2.73739  3.18146  2.89801  2.37887  2.77519  2.98518  4.58477  3.61503
          0.03484  3.77027  4.49262  0.61958  0.77255  0.48576  0.95510
    140   2.88278  4.83582  3.05171  2.69671  4.19872  3.37980  3.71090  3.62231  1.18820  3.21159  4.18178  3.12455  3.89007  2.91063  2.42442  2.93340  3.14544  3.33698  5.29815  4.09728    140 k - - -
          2.68618  4.42225  2.77519  2.73123  3.46354  2.40513  3.72494  3.29354  2.67741  2.69355  4.24690  2.90347  2.73739  3.18146  2.89801  2.37887  2.77519  2.98518  4.58477  3.61503
          0.03484  3.77027  4.49262  0.61958  0.77255  0.48576  0.95510
    141   3.13265  4.56593  4.09695  3.79484  1.19557  3.84077  3.84007  2.67221  3.70505  2.06775  3.41987  3.90558  4.30405  3.90230  3.85001  3.40607  3.43498  2.65475  4.12499  2.50708    141 f - - -
          2.68618  4.42225  2.77519  2.73123  3.46354  2.40513  3.72494  3.29354  2.67741  2.69355  4.24690  2.90347  2.73739  3.18146  2.89801  2.37887  2.77519  2.98518  4.58477  3.61503
          0.03484  3.77027  4.49262  0.61958  0.77255  0.48576  0.95510
    142   2.36359  4.20727  3.34269  3.09392  3.88359  3.04887  4.11833  2.99853  3.03481  2.86544  3.92547  3.31758  3.74578  3.43570  3.29644  2.56408  1.35825  2.70456  5.33074  4.10122    142 t - - -
          2.68618  4.42225  2.77519  2.73123  3.46354  2.40513  3.72494  3.29354  2.67741  2.69355  4.24690  2.90347  2.73739  3.18146  2.89801  2.37887  2.77519  2.98518  4.58477  3.61503
          0.03484  3.77027  4.49262  0.61958  0.77255  0.48576  0.95510
    143   2.27038  4.18759  3.12277  2.93706  3.97564  2.91960  4.04817  3.48587  3.00366  3.21536  4.15254  3.17629  3.65065  3.36191  3.29065  1.25661  2.74343  3.04369  5.35717  4.05935    143 s - - -
          2.68618  4.42225  2.77519  2.73123  3.46354  2.40513  3.72494  3.29354  2.67741  2.69355  4.24690  2.90347  2.73739  3.18146  2.89801  2.37887  2.77519  2.98518  4.58477  3.61503
          0.03484  3.77027  4.49262  0.61958  0.77255  0.48576  0.95510
    144   2.27038  4.18759  3.12277  2.93706  3.97564  2.91960  4.04817  3.48587  3.00366  3.21536  4.15254  3.17629  3.65065  3.36191  3.29065  1.25661  2.74343  3.04369  5.35717  4.05935    144 s - - -
          2.68618  4.42225  2.77519  2.73123  3.46354  2.40513  3.72494  3.29354  2.67741  2.69355  4.24690  2.90347  2.73739  3.18146  2.89801  2.37887  2.77519  2.98518  4.58477  3.61503
          0.03484  3.77027  4.49262  0.61958  0.77255  0.48576  0.95510
    145   2.89294  4.72331  3.03518  2.78800  3.21994  3.36694  1.37807  3.57949  2.63425  3.08519  4.12271  3.20021  3.91558  3.15385  2.90453  2.96550  3.19417  3.31690  4.68592  3.17438    145 h - - -
          2.68618  4.42225  2.77519  2.73123  3.46354  2.40513  3.72494  3.29354  2.67741  2.69355  4.24690  2.90347  2.73739  3.18146  2.89801  2.37887  2.77519  2.98518  4.58477  3.61503
          0.03484  3.77027  4.49262  0.61958  0.77255  0.48576  0.95510
    146   3.04323  4.53772  4.02327  3.66616  3.10231  3.84871  4.35403  2.30518  3.43475  1.01265  3.16359  3.95106  4.30407  3.82779  3.62617  3.41255  3.34354  2.31526  4.94103  3.63968    146 l - - -
          2.68618  4.42225  2.77519  2.73123  3.46354  2.40513  3.72494  3.29354  2.67741  2.69355  4.24690  2.90347  2.73739  3.18146  2.89801  2.37887  2.77519  2.98518  4.58477  3.61503
          0.03484  3.77027  4.49262  0.61958  0.77255  0.48576  0.95510
    147   2.89294  4.72331  3.03518  2.78800  3.21994  3.36694  1.37807  3.57949  2.63425  3.08519  4.12271  3.20021  3.91558  3.15385  2.90453  2.96550  3.19417  3.31690  4.68592  3.17438    147 h - - -
          2.68618  4.42225  2.77519  2.73123  3.46354  2.40513  3.72494  3.29354  2.67741  2.69355  4.24690  2.90347  2.73739  3.18146  2.89801  2.37887  2.77519  2.98518  4.58477  3.61503
          0.03484  3.77027  4.49262  0.61958  0.77255  0.48576  0.95510
    148   3.04323  4.53772  4.02327  3.66616  3.10231  3.84871  4.35403  2.30518  3.43475  1.01265  3.16359  3.95106  4.30407  3.82779  3.62617  3.41255  3.34354  2.31526  4.94103  3.63968    148 l - - -
          2.68618  4.42225  2.77519  2.73123  3.46354  2.40513  3.72494  3.29354  2.67741  2.69355  4.24690  2.90347  2.73739  3.18146  2.89801  2.37887  2.77519  2.98518  4.58477  3.61503
          0.03484  3.77027  4.49262  0.61958  0.77255  0.48576  0.95510
    149   2.54708  4.32883  3.19946  3.08782  4.22483  0.90597  4.21134  3.80228  3.25469  3.46879  4.44633  3.36461  3.71668  3.58760  3.49902  2.71666  3.02051  3.35076  5.34402  4.32439    149 g - - -
          2.68618  4.42225  2.77519  2.73123  3.46354  2.40513  3.72494  3.29354  2.67741  2.69355  4.24690  2.90347  2.73739  3.18146  2.89801  2.37887  2.77519  2.98518  4.58477  3.61503
          0.03484  3.77027  4.49262  0.61958  0.77255  0.48576  0.95510
    150   2.89281  4.45924  3.94081  3.52934  3.16986  3.75745  4.28832  2.33556  3.30187  1.78283  1.58948  3.81860  4.22004  3.69215  3.51865  3.22993  3.19746  2.32901  4.99532  3.74633    150 m - - -
          2.68618  4.42225  2.77519  2.73123  3.46354  2.40513  3.72494  3.29354  2.67741  2.69355  4.24690  2.90347  2.73739  3.18146  2.89801  2.37887  2.77519  2.98518  4.58477  3.61503
          0.03484  3.77027  4.49262  0.61958  0.77255  0.48576  0.95510
    151   2.36359  4.20727  3.34269  3.09392  3.88359  3.04887  4.11833  2.99853  3.03481  2.86544  3.92547  3.31758  3.74578  3.43570  3.29644  2.56408  1.35825  2.70456  5.33074  4.10122    151 t - - -
          2.68618  4.42225  2.77519  2.73123  3.46354  2.40513  3.72494  3.29354  2.67741  2.69355  4.24690  2.90347  2.73739  3.18146  2.89801  2.37887  2.77519  2.98518  4.58477  3.61503
          0.03484  3.77027  4.49262  0.61958  0.77255  0.48576  0.95510
    152   2.88278  4.83582  3.05171  2.69671  4.19872  3.37980  3.71090  3.62231  1.18820  3.21159  4.18178  3.12455  3.89007  2.91063  2.42442  2.93340  3.14544  3.33698  5.29815  4.09728    152 k - - -
          2.68618  4.42225  2.77519  2.73123  3.46354  2.40513  3.72494  3.29354  2.67741  2.69355  4.24690  2.90347  2.73739  3.18146  2.89801  2.37887  2.77519  2.98518  4.58477  3.61503
          0.03484  3.77027  4.49262  0.61958  0.77255  0.48576  0.95510
    153   2.88278  4.83582  3.05171  2.69671  4.19872  3.37980  3.71090  3.62231  1.18820  3.21159  4.18178  3.12455  3.89007  2.91063  2.42442  2.93340  3.14544  3.33698  5.29815  4.09728    153 k - - -
          2.68618  4.42225  2.77519  2.73123  3.46354  2.40513  3.72494  3.29354  2.67741  2.69355  4.24690  2.90347  2.73739  3.18146  2.89801  2.37887  2.77519  2.98518  4.58477  3.61503
          0.03484  3.77027  4.49262  0.61958  0.77255  0.48576  0.95510
    154   2.87014  4.95096  2.45509  1.18081  4.28536  3.21214  3.79459  3.71897  2.66256  3.35430  4.33642  2.88492  3.81294  3.01475  3.05797  2.86534  3.17483  3.41477  5.47667  4.20272    154 e - - -
          2.68618  4.42225  2.77519  2.73123  3.46354  2.40513  3.72494  3.29354  2.67741  2.69355  4.24690  2.90347  2.73739  3.18146  2.89801  2.37887  2.77519  2.98518  4.58477  3.61503
          0.03484  3.77027  4.49262  0.61958  0.77255  0.48576  0.95510
    155   3.17579  4.58523  3.94114  3.62421  2.57587  3.62068  3.78523  3.19777  3.34958  2.60900  3.83607  3.79457  4.13078  3.74291  3.49502  3.38024  3.47176  3.08533  1.11978  2.58388    155 w - - -
          2.68618  4.42225  2.77519  2.73123  3.46354  2.40513  3.72494  3.29354  2.67741  2.69355  4.24690  2.90347  2.73739  3.18146  2.89801  2.37887  2.77519  2.98518  4.58477  3.61503
          0.03484  3.77027  4.49262  0.61958  0.77255  0.48576  0.95510
    156   2.89538  4.73541  3.37614  2.91321  4.06407  3.39876  3.76002  3.60137  2.21088  3.13625  4.14232  3.27920  3.90921  2.98827  1.14741  2.98635  3.17025  3.33055  5.19059  4.01682    156 r - - -
          2.68618  4.42225  2.77519  2.73123  3.46354  2.40513  3.72494  3.29354  2.67741  2.69355  4.24690  2.90347  2.73739  3.18146  2.89801  2.37887  2.77519  2.98518  4.58477  3.61503
          0.03484  3.77027  4.49262  0.61958  0.77255  0.48576  0.95510
    157   2.27038  4.18759  3.12277  2.93706  3.97564  2.91960  4.04817  3.48587  3.00366  3.21536  4.15254  3.17629  3.65065  3.36191  3.29065  1.25661  2.74343  3.04369  5.35717  4.05935    157 s - - -
          2.68618  4.42225  2.77519  2.73123  3.46354  2.40513  3.72494  3.29354  2.67741  2.69355  4.24690  2.90347  2.73739  3.18146  2.89801  2.37887  2.77519  2.98518  4.58477  3.61503
          0.03484  3.77027  4.49262  0.61958  0.77255  0.48576  0.95510
    158   1.17216  4.14682  3.36293  3.15321  3.95417  2.97327  4.18677  3.06495  3.16685  2.95070  3.99690  3.32739  3.70315  3.51837  3.42243  2.49955  2.76997  2.73744  5.39182  4.18130    158 a - - -
          2.68618  4.42225  2.77519  2.73123  3.46354  2.40513  3.72494  3.29354  2.67741  2.69355  4.24690  2.90347  2.73739  3.18146  2.89801  2.37887  2.77519  2.98518  4.58477  3.61503
          0.03484  3.77027  4.49262  0.61958  0.77255  0.48576  0.95510
    159   2.89294  4.72331  3.03518  2.78800  3.21994  3.36694  1.37807  3.57949  2.63425  3.08519  4.12271  3.20021  3.91558  3.15385  2.90453  2.96550  3.19417  3.31690  4.68592  3.17438    159 h - - -
          2.68618  4.42225  2.77519  2.73123  3.46354  2.40513  3.72494  3.29354  2.67741  2.69355  4.24690  2.90347  2.73739  3.18146  2.89801  2.37887  2.77519  2.98518  4.58477  3.61503
          0.03484  3.77027  4.49262  0.61958  0.77255  0.48576  0.95510
    160   2.27038  4.18759  3.12277  2.93706  3.97564  2.91960  4.04817  3.48587  3.00366  3.21536  4.15254  3.17629  3.65065  3.36191  3.29065  1.25661  2.74343  3.04369  5.35717  4.05935    160 s - - -
          2.68618  4.42225  2.77519  2.73123  3.46354  2.40513  3.72494  3.29354  2.67741  2.69355  4.24690  2.90347  2.73739  3.18146  2.89801  2.37887  2.77519  2.98518  4.58477  3.61503
          0.03484  3.77027  4.49262  0.61958  0.77255  0.48576  0.95510
    161   2.27038  4.18759  3.12277  2.93706  3.97564  2.91960  4.04817  3.48587  3.00366  3.21536  4.15254  3.17629  3.65065  3.36191  3.29065  1.25661  2.74343  3.04369  5.35717  4.05935    161 s - - -
          2.68618  4.42225  2.77519  2.73123  3.46354  2.40513  3.72494  3.29354  2.67741  2.69355  4.24690  2.90347  2.73739  3.18146  2.89801  2.37887  2.77519  2.98518  4.58477  3.61503
          0.03484  3.77027  4.49262  0.61958  0.77255  0.48576  0.95510
    162   3.17579  4.58523  3.94114  3.62421  2.57587  3.62068  3.78523  3.19777  3.34958  2.60900  3.83607  3.79457  4.13078  3.74291  3.49502  3.38024  3.47176  3.08533  1.11978  2.58388    162 w - - -
          2.68618  4.42225  2.77519  2.73123  3.46354  2.40513  3.72494  3.29354  2.67741  2.69355  4.24690  2.90347  2.73739  3.18146  2.89801  2.37887  2.77519  2.98518  4.58477  3.61503
          0.03484  3.77027  4.49262  0.61958  0.77255  0.48576  0.95510
    163   2.64364  4.63134  2.66197  2.53879  3.97922  3.11912  3.84748  3.67062  2.74432  3.33031  4.28873  1.35324  3.76754  3.12283  3.09307  2.71655  3.02383  3.30326  5.29751  3.93702    163 n - - -
          2.68618  4.42225  2.77519  2.73123  3.46354  2.40513  3.72494  3.29354  2.67741  2.69355  4.24690  2.90347  2.73739  3.18146  2.89801  2.37887  2.77519  2.98518  4.58477  3.61503
          0.03484  3.77027  4.49262  0.61958  0.77255  0.48576  0.95510
    164   2.88278  4.83582  3.05171  2.69671  4.19872  3.37980  3.71090  3.62231  1.18820  3.21159  4.18178  3.12455  3.89007  2.91063  2.42442  2.93340  3.14544  3.33698  5.29815  4.09728    164 k - - -
          2.68618  4.42225  2.77519  2.73123  3.46354  2.40513  3.72494  3.29354  2.67741  2.69355  4.24690  2.90347  2.73739  3.18146  2.89801  2.37887  2.77519  2.98518  4.58477  3.61503
          0.03484  3.77027  4.49262  0.61958  0.77255  0.48576  0.95510
    165   2.88474  4.98764  1.07680  2.28299  4.35233  3.13761  3.84940  3.91835  2.91560  3.54666  4.52580  2.83273  3.78365  3.09087  3.41504  2.86115  3.22238  3.56966  5.54066  4.24644    165 d - - -
          2.68618  4.42225  2.77519  2.73123  3.46354  2.40513  3.72494  3.29354  2.67741  2.69355  4.24690  2.90347  2.73739  3.18146  2.89801  2.37887  2.77519  2.98518  4.58477  3.61503
          0.03484  3.77027  4.49262  0.61958  0.77255  0.48576  0.95510
    166   2.88474  4.98764  1.07680  2.28299  4.35233  3.13761  3.84940  3.91835  2.91560  3.54666  4.52580  2.83273  3.78365  3.09087  3.41504  2.86115  3.22238  3.56966  5.54066  4.24644    166 d - - -
          2.68618  4.42225  2.77519  2.73123  3.46354  2.40513  3.72494  3.29354  2.67741  2.69355  4.24690  2.90347  2.73739  3.18146  2.89801  2.37887  2.77519  2.98518  4.58477  3.61503
          0.03484  3.77027  4.49262  0.61958  0.77255  0.48576  0.95510
    167   2.54708  4.32883  3.19946  3.08782  4.22483  0.90597  4.21134  3.80228  3.25469  3.46879  4.44633  3.36461  3.71668  3.58760  3.49902  2.71666  3.02051  3.35076  5.34402  4.32439    167 g - - -
          2.68618  4.42225  2.77519  2.73123  3.46354  2.40513  3.72494  3.29354  2.67741  2.69355  4.24690  2.90347  2.73739  3.18146  2.89801  2.37887  2.77519  2.98518  4.58477  3.61503
          0.03484  3.77027  4.49262  0.61958  0.77255  0.48576  0.95510
    168   2.36359  4.20727  3.34269  3.09392  3.88359  3.04887  4.11833  2.99853  3.03481  2.86544  3.92547  3.31758  3.74578  3.43570  3.29644  2.56408  1.35825  2.70456  5.33074  4.10122    168 t - - -
          2.68618  4.42225  2.77519  2.73123  3.46354  2.40513  3.72494  3.29354  2.67741  2.69355  4.24690  2.90347  2.73739  3.18146  2.89801  2.37887  2.77519  2.98518  4.58477  3.61503
          0.03484  3.77027  4.49262  0.61958  0.77255  0.48576  0.95510
    169   3.17579  4.58523  3.94114  3.62421  2.57587  3.62068  3.78523  3.19777  3.34958  2.60900  3.83607  3.79457  4.13078  3.74291  3.49502  3.38024  3.47176  3.08533  1.11978  2.58388    169 w - - -
          2.68618  4.42225  2.77519  2.73123  3.46354  2.40513  3.72494  3.29354  2.67741  2.69355  4.24690  2.90347  2.73739  3.18146  2.89801  2.37887  2.77519  2.98518  4.58477  3.61503
          0.03484  3.77027  4.49262  0.61958  0.77255  0.48576  0.95510
    170   3.13265  4.56593  4.09695  3.79484  1.19557  3.84077  3.84007  2.67221  3.70505  2.06775  3.41987  3.90558  4.30405  3.90230  3.85001  3.40607  3.43498  2.65475  4.12499  2.50708    170 f - - -
          2.68618  4.42225  2.77519  2.73123  3.46354  2.40513  3.72494  3.29354  2.67741  2.69355  4.24690  2.90347  2.73739  3.18146  2.89801  2.37887  2.77519  2.98518  4.58477  3.61503
          0.03484  3.77027  4.49262  0.61958  0.77255  0.48576  0.95510
    171   2.64364  4.63134  2.66197  2.53879  3.97922  3.11912  3.84748  3.67062  2.74432  3.33031  4.28873  1.35324  3.76754  3.12283  3.09307  2.71655  3.02383  3.30326  5.29751  3.93702    171 n - - -
          2.68618  4.42225  2.77519  2.73123  3.46354  2.40513  3.72494  3.29354  2.67741  2.69355  4.24690  2.90347  2.73739  3.18146  2.89801  2.37887  2.77519  2.98518  4.58477  3.61503
          0.03484  3.77027  4.49262  0.61958  0.77255  0.48576  0.95510
    172   2.62645  4.39716  3.22320  3.05019  4.04811  3.09061  4.13360  3.57002  3.09921  3.20699  4.25485  3.36557  1.04180  3.49131  3.35368  2.79153  3.06078  3.22685  5.26000  4.16851    172 p - - -
          2.68618  4.42225  2.77519  2.73123  3.46354  2.40513  3.72494  3.29354  2.67741  2.69355  4.24690  2.90347  2.73739  3.18146  2.89801  2.37887  2.77519  2.98518  4.58477  3.61503
          0.03484  3.77027  4.49262  0.61958  0.77255  0.48576  0.95510
    173   2.95146  4.40309  4.18328  3.79800  3.30874  3.94997  4.54726  1.21482  3.62379  1.91996  3.26429  4.05775  4.39411  3.98474  3.83223  3.43819  3.25384  1.85369  5.17584  3.90288    173 i - - -
          2.68618  4.42225  2.77519  2.73123  3.46354  2.40513  3.72494  3.29354  2.67741  2.69355  4.24690  2.90347  2.73739  3.18146  2.89801  2.37887  2.77519  2.98518  4.58477  3.61503
          0.03484  3.77027  4.49262  0.61958  0.77255  0.48576  0.95510
    174   2.62645  4.39716  3.22320  3.05019  4.04811  3.09061  4.13360  3.57002  3.09921  3.20699  4.25485  3.36557  1.04180  3.49131  3.35368  2.79153  3.06078  3.22685  5.26000  4.16851    174 p - - -
          2.68618  4.42225  2.77519  2.73123  3.46354  2.40513  3.72494  3.29354  2.67741  2.69355  4.24690  2.90347  2.73739  3.18146  2.89801  2.37887  2.77519  2.98518  4.58477  3.61503
          0.03484  3.77027  4.49262  0.61958  0.77255  0.48576  0.95510
    175   2.95146  4.40309  4.18328  3.79800  3.30874  3.94997  4.54726  1.21482  3.62379  1.91996  3.26429  4.05775  4.39411  3.98474  3.83223  3.43819  3.25384  1.85369  5.17584  3.90288    175 i - - -
          2.68618  4.42225  2.77519  2.73123  3.46354  2.40513  3.72494  3.29354  2.67741  2.69355  4.24690  2.90347  2.73739  3.18146  2.89801  2.37887  2.77519  2.98518  4.58477  3.61503
          0.03484  3.77027  4.49262  0.61958  0.77255  0.48576  0.95510
    176   3.04323  4.53772  4.02327  3.66616  3.10231  3.84871  4.35403  2.30518  3.43475  1.01265  3.16359  3.95106  4.30407  3.82779  3.62617  3.41255  3.34354  2.31526  4.94103  3.63968    176 l - - -
          2.68618  4.42225  2.77519  2.73123  3.46354  2.40513  3.72494  3.29354  2.67741  2.69355  4.24690  2.90347  2.73739  3.18146  2.89801  2.37887  2.77519  2.98518  4.58477  3.61503
          0.03484  3.77027  4.49262  0.61958  0.77255  0.48576  0.95510
    177   2.80593  4.78222  2.84227  2.59911  3.93602  3.30170  3.75522  3.55431  2.42807  3.06657  4.10101  3.05652  3.85605  1.42836  2.71278  2.85976  3.10475  3.29152  5.22825  3.91616    177 q - - -
          2.68618  4.42225  2.77519  2.73123  3.46354  2.40513  3.72494  3.29354  2.67741  2.69355  4.24690  2.90347  2.73739  3.18146  2.89801  2.37887  2.77519  2.98518  4.58477  3.61503
          0.03484  3.77027  4.49262  0.61958  0.77255  0.48576  0.95510
    178   2.54708  4.32883  3.19946  3.08782  4.22483  0.90597  4.21134  3.80228  3.25469  3.46879  4.44633  3.36461  3.71668  3.58760  3.49902  2.71666  3.02051  3.35076  5.34402  4.32439    178 g - - -
          2.68618  4.42225  2.77519  2.73123  3.46354  2.40513  3.72494  3.29354  2.67741  2.69355  4.24690  2.90347  2.73739  3.18146  2.89801  2.37887  2.77519  2.98518  4.58477  3.61503
          0.03484  3.77027  4.49262  0.61958  0.77255  0.48576  0.95510
    179   2.54708  4.32883  3.19946  3.08782  4.22483  0.90597  4.21134  3.80228  3.25469  3.46879  4.44633  3.36461  3.71668  3.58760  3.49902  2.71666  3.02051  3.35076  5.34402  4.32439    179 g - - -
          2.68618  4.42225  2.77519  2.73123  3.46354  2.40513  3.72494  3.29354  2.67741  2.69355  4.24690  2.90347  2.73739  3.18146  2.89801  2.37887  2.77519  2.98518  4.58477  3.61503
          0.03484  3.77027  4.49262  0.61958  0.77255  0.48576  0.95510
    180   2.27038  4.18759  3.12277  2.93706  3.97564  2.91960  4.04817  3.48587  3.00366  3.21536  4.15254  3.17629  3.65065  3.36191  3.29065  1.25661  2.74343  3.04369  5.35717  4.05935    180 s - - -
          2.68618  4.42225  2.77519  2.73123  3.46354  2.40513  3.72494  3.29354  2.67741  2.69355  4.24690  2.90347  2.73739  3.18146  2.89801  2.37887  2.77519  2.98518  4.58477  3.61503
          0.03484  3.77027  4.49262  0.61958  0.77255  0.48576  0.95510
    181   2.36359  4.20727  3.34269  3.09392  3.88359  3.04887  4.11833  2.99853  3.03481  2.86544  3.92547  3.31758  3.74578  3.43570  3.29644  2.56408  1.35825  2.70456  5.33074  4.10122    181 t - - -
          2.68618  4.42225  2.77519  2.73123  3.46354  2.40513  3.72494  3.29354  2.67741  2.69355  4.24690  2.90347  2.73739  3.18146  2.89801  2.37887  2.77519  2.98518  4.58477  3.61503
          0.03484  3.77027  4.49262  0.61958  0.77255  0.48576  0.95510
    182   2.62645  4.39716  3.22320  3.05019  4.04811  3.09061  4.13360  3.57002  3.09921  3.20699  4.25485  3.36557  1.04180  3.49131  3.35368  2.79153  3.06078  3.22685  5.26000  4.16851    182 p - - -
          2.68618  4.42225  2.77519  2.73123  3.46354  2.40513  3.72494  3.29354  2.67741  2.69355  4.24690  2.90347  2.73739  3.18146  2.89801  2.37887  2.77519  2.98518  4.58477  3.61503
          0.03484  3.77027  4.49262  0.61958  0.77255  0.48576  0.95510
    183   2.36359  4.20727  3.34269  3.09392  3.88359  3.04887  4.11833  2.99853  3.03481  2.86544  3.92547  3.31758  3.74578  3.43570  3.29644  2.56408  1.35825  2.70456  5.33074  4.10122    183 t - - -
          2.68618  4.42225  2.77519  2.73123  3.46354  2.40513  3.72494  3.29354  2.67741  2.69355  4.24690  2.90347  2.73739  3.18146  2.89801  2.37887  2.77519  2.98518  4.58477  3.61503
          0.03484  3.77027  4.49262  0.61958  0.77255  0.48576  0.95510
    184   2.62645  4.39716  3.22320  3.05019  4.04811  3.09061  4.13360  3.57002  3.09921  3.20699  4.25485  3.36557  1.04180  3.49131  3.35368  2.79153  3.06078  3.22685  5.26000  4.16851    184 p - - -
          2.68618  4.42225  2.77519  2.73123  3.46354  2.40513  3.72494  3.29354  2.67741  2.69355  4.24690  2.90347  2.73739  3.18146  2.89801  2.37887  2.77519  2.98518  4.58477  3.61503
          0.03484  3.77027  4.49262  0.61958  0.77255  0.48576  0.95510
    185   2.62645  4.39716  3.22320  3.05019  4.04811  3.09061  4.13360  3.57002  3.09921  3.20699  4.25485  3.36557  1.04180  3.49131  3.35368  2.79153  3.06078  3.22685  5.26000  4.16851    185 p - - -
          2.68618  4.42225  2.77519  2.73123  3.46354  2.40513  3.72494  3.29354  2.67741  2.69355  4.24690  2.90347  2.73739  3.18146  2.89801  2.37887  2.77519  2.98518  4.58477  3.61503
          0.03484  3.77027  4.49262  0.61958  0.77255  0.48576  0.95510
    186   2.64364  4.63134  2.66197  2.53879  3.97922  3.11912  3.84748  3.67062  2.74432  3.33031  4.28873  1.35324  3.76754  3.12283  3.09307  2.71655  3.02383  3.30326  5.29751  3.93702    186 n - - -
          2.68618  4.42225  2.77519  2.73123  3.46354  2.40513  3.72494  3.29354  2.67741  2.69355  4.24690  2.90347  2.73739  3.18146  2.89801  2.37887  2.77519  2.98518  4.58477  3.61503
          0.03484  3.77027  4.49262  0.61958  0.77255  0.48576  0.95510
    187   2.62645  4.39716  3.22320  3.05019  4.04811  3.09061  4.13360  3.57002  3.09921  3.20699  4.25485  3.36557  1.04180  3.49131  3.35368  2.79153  3.06078  3.22685  5.26000  4.16851    187 p - - -
          2.68618  4.42225  2.77519  2.73123  3.46354  2.40513  3.72494  3.29354  2.67741  2.69355  4.24690  2.90347  2.73739  3.18146  2.89801  2.37887  2.77519  2.98518  4.58477  3.61503
          0.03484  3.77027  4.49262  0.61958  0.77255  0.48576  0.95510
    188   2.54708  4.32883  3.19946  3.08782  4.22483  0.90597  4.21134  3.80228  3.25469  3.46879  4.44633  3.36461  3.71668  3.58760  3.49902  2.71666  3.02051  3.35076  5.34402  4.32439    188 g - - -
          2.68618  4.42225  2.77519  2.73123  3.46354  2.40513  3.72494  3.29354  2.67741  2.69355  4.24690  2.90347  2.73739  3.18146  2.89801  2.37887  2.77519  2.98518  4.58477  3.61503
          0.03484  3.77027  4.49262  0.61958  0.77255  0.48576  0.95510
    189   2.62645  4.39716  3.22320  3.05019  4.04811  3.09061  4.13360  3.57002  3.09921  3.20699  4.25485  3.36557  1.04180  3.49131  3.35368  2.79153  3.06078  3.22685  5.26000  4.16851    189 p - - -
          2.68618  4.42225  2.77519  2.73123  3.46354  2.40513  3.72494  3.29354  2.67741  2.69355  4.24690  2.90347  2.73739  3.18146  2.89801  2.37887  2.77519  2.98518  4.58477  3.61503
          0.03484  3.77027  4.49262  0.61958  0.77255  0.48576  0.95510
    190   2.88278  4.83582  3.05171  2.69671  4.19872  3.37980  3.71090  3.62231  1.18820  3.21159  4.18178  3.12455  3.89007  2.91063  2.42442  2.93340  3.14544  3.33698  5.29815  4.09728    190 k - - -
          2.68618  4.42225  2.77519  2.73123  3.46354  2.40513  3.72494  3.29354  2.67741  2.69355  4.24690  2.90347  2.73739  3.18146  2.89801  2.37887  2.77519  2.98518  4.58477  3.61503
          0.03484  3.77027  4.49262  0.61958  0.77255  0.48576  0.95510
    191   2.64364  4.63134  2.66197  2.53879  3.97922  3.11912  3.84748  3.67062  2.74432  3.33031  4.28873  1.35324  3.76754  3.12283  3.09307  2.71655  3.02383  3.30326  5.29751  3.93702    191 n - - -
          2.68618  4.42225  2.77519  2.73123  3.46354  2.40513  3.72494  3.29354  2.67741  2.69355  4.24690  2.90347  2.73739  3.18146  2.89801  2.37887  2.77519  2.98518  4.58477  3.61503
          0.03484  3.77027  4.49262  0.61958  0.77255  0.48576  0.95510
    192   3.13265  4.56593  4.09695  3.79484  1.19557  3.84077  3.84007  2.67221  3.70505  2.06775  3.41987  3.90558  4.30405  3.90230  3.85001  3.40607  3.43498  2.65475  4.12499  2.50708    192 f - - -
          2.68618  4.42225  2.77519  2.73123  3.46354  2.40513  3.72494  3.29354  2.67741  2.69355  4.24690  2.90347  2.73739  3.18146  2.89801  2.37887  2.77519  2.98518  4.58477  3.61503
          0.03484  3.77027  4.49262  0.61958  0.77255  0.48576  0.95510
    193   2.36359  4.20727  3.34269  3.09392  3.88359  3.04887  4.11833  2.99853  3.03481  2.86544  3.92547  3.31758  3.74578  3.43570  3.29644  2.56408  1.35825  2.70456  5.33074  4.10122    193 t - - -
          2.68618  4.42225  2.77519  2.73123  3.46354  2.40513  3.72494  3.29354  2.67741  2.69355  4.24690  2.90347  2.73739  3.18146  2.89801  2.37887  2.77519  2.98518  4.58477  3.61503
          0.03484  3.77027  4.49262  0.61958  0.77255  0.48576  0.95510
    194   2.36359  4.20727  3.34269  3.09392  3.88359  3.04887  4.11833  2.99853  3.03481  2.86544  3.92547  3.31758  3.74578  3.43570  3.29644  2.56408  1.35825  2.70456  5.33074  4.10122    194 t - - -
          2.68618  4.42225  2.77519  2.73123  3.46354  2.40513  3.72494  3.29354  2.67741  2.69355  4.24690  2.90347  2.73739  3.18146  2.89801  2.37887  2.77519  2.98518  4.58477  3.61503
          0.03484  3.77027  4.49262  0.61958  0.77255  0.48576  0.95510
    195   2.64364  4.63134  2.66197  2.53879  3.97922  3.11912  3.84748  3.67062  2.74432  3.33031  4.28873  1.35324  3.76754  3.12283  3.09307  2.71655  3.02383  3.30326  5.29751  3.93702    195 n - - -
          2.68618  4.42225  2.77519  2.73123  3.46354  2.40513  3.72494  3.29354  2.67741  2.69355  4.24690  2.90347  2.73739  3.18146  2.89801  2.37887  2.77519  2.98518  4.58477  3.61503
          0.03484  3.77027  4.49262  0.61958  0.77255  0.48576  0.95510
    196   2.72793  4.30226  3.98057  3.64390  3.47883  3.61419  4.46431  2.06759  3.50990  2.18632  3.46317  3.84910  4.18279  3.87862  3.73157  3.11396  3.09353  1.16538  5.24474  3.96841    196 v - - -
          2.68618  4.42225  2.77519  2.73123  3.46354  2.40513  3.72494  3.29354  2.67741  2.69355  4.24690  2.90347  2.73739  3.18146  2.89801  2.37887  2.77519  2.98518  4.58477  3.61503
          0.03484  3.77027  4.49262  0.61958  0.77255  0.48576  0.95510
    197   2.89538  4.73541  3.37614  2.91321  4.06407  3.39876  3.76002  3.60137  2.21088  3.13625  4.14232  3.27920  3.90921  2.98827  1.14741  2.98635  3.17025  3.33055  5.19059  4.01682    197 r - - -
          2.68618  4.42225  2.77519  2.73123  3.46354  2.40513  3.72494  3.29354  2.67741  2.69355  4.24690  2.90347  2.73739  3.18146  2.89801  2.37887  2.77519  2.98518  4.58477  3.61503
          0.03484  3.77027  4.49262  0.61958  0.77255  0.48576  0.95510
    198   3.10546  4.63588  3.68956  3.40274  2.30871  3.71272  3.58056  3.12943  3.26317  2.60908  3.81617  3.60176  4.19052  3.59391  3.46665  3.25135  3.39256  2.99561  3.94751  1.15464    198 y - - -
          2.68618  4.42225  2.77519  2.73123  3.46354  2.40513  3.72494  3.29354  2.67741  2.69355  4.24690  2.90347  2.73739  3.18146  2.89801  2.37887  2.77519  2.98518  4.58477  3.61503
          0.03484  3.77027  4.49262  0.61958  0.77255  0.48576  0.95510
    199   2.54708  4.32883  3.19946  3.08782  4.22483  0.90597  4.21134  3.80228  3.25469  3.46879  4.44633  3.36461  3.71668  3.58760  3.49902  2.71666  3.02051  3.35076  5.34402  4.32439    199 g - - -
          2.68618  4.42225  2.77519  2.73123  3.46354  2.40513  3.72494  3.29354  2.67741  2.69355  4.24690  2.90347  2.73739  3.18146  2.89801  2.37887  2.77519  2.98518  4.58477  3.61503
          0.03484  3.77027  4.49262  0.61958  0.77255  0.48576  0.95510
    200   3.04323  4.53772  4.02327  3.66616  3.10231  3.84871  4.35403  2.30518  3.43475  1.01265  3.16359  3.95106  4.30407  3.82779  3.62617  3.41255  3.34354  2.31526  4.94103  3.63968    200 l - - -
          2.68618  4.42225  2.77519  2.73123  3.46354  2.40513  3.72494  3.29354  2.67741  2.69355  4.24690  2.90347  2.73739  3.18146  2.89801  2.37887  2.77519  2.98518  4.58477  3.61503
          0.03484  3.77027  4.49262  0.61958  0.77255  0.48576  0.95510
    201   2.89538  4.73541  3.37614  2.91321  4.06407  3.39876  3.76002  3.60137  2.21088  3.13625  4.14232  3.27920  3.90921  2.98827  1.14741  2.98635  3.17025  3.33055  5.19059  4.01682    201 r - - -
          2.68618  4.42225  2.77519  2.73123  3.46354  2.40513  3.72494  3.29354  2.67741  2.69355  4.24690  2.90347  2.73739  3.18146  2.89801  2.37887  2.77519  2.98518  4.58477  3.61503
          0.03484  3.77027  4.49262  0.61958  0.77255  0.48576  0.95510
    202   2.72793  4.30226  3.98057  3.64390  3.47883  3.61419  4.46431  2.06759  3.50990  2.18632  3.46317  3.84910  4.18279  3.87862  3.73157  3.11396  3.09353  1.16538  5.24474  3.96841    202 v - - -
          2.68618  4.42225  2.77519  2.73123  3.46354  2.40513  3.72494  3.29354  2.67741  2.69355  4.24690  2.90347  2.73739  3.18146  2.89801  2.37887  2.77519  2.98518  4.58477  3.61503
          0.03484  3.77027  4.49262  0.61958  0.77255  0.48576  0.95510
    203   3.04323  4.53772  4.02327  3.66616  3.10231  3.84871  4.35403  2.30518  3.43475  1.01265  3.16359  3.95106  4.30407  3.82779  3.62617  3.41255  3.34354  2.31526  4.94103  3.63968    203 l - - -
          2.68618  4.42225  2.77519  2.73123  3.46354  2.40513  3.72494  3.29354  2.67741  2.69355  4.24690  2.90347  2.73739  3.18146  2.89801  2.37887  2.77519  2.98518  4.58477  3.61503
          0.03484  3.77027  4.49262  0.61958  0.77255  0.48576  0.95510
    204   2.54708  4.32883  3.19946  3.08782  4.22483  0.90597  4.21134  3.80228  3.25469  3.46879  4.44633  3.36461  3.71668  3.58760  3.49902  2.71666  3.02051  3.35076  5.34402  4.32439    204 g - - -
          2.68618  4.42225  2.77519  2.73123  3.46354  2.40513  3.72494  3.29354  2.67741  2.69355  4.24690  2.90347  2.73739  3.18146  2.89801  2.37887  2.77519  2.98518  4.58477  3.61503
          0.03484  3.77027  4.49262  0.61958  0.77255  0.48576  0.95510
    205   2.54708  4.32883  3.19946  3.08782  4.22483  0.90597  4.21134  3.80228  3.25469  3.46879  4.44633  3.36461  3.71668  3.58760  3.49902  2.71666  3.02051  3.35076  5.34402  4.32439    205 g - - -
          2.68618  4.42225  2.77519  2.73123  3.46354  2.40513  3.72494  3.29354  2.67741  2.69355  4.24690  2.90347  2.73739  3.18146  2.89801  2.37887  2.77519  2.98518  4.58477  3.61503
          0.03484  3.77027  4.49262  0.61958  0.77255  0.48576  0.95510
    206   2.27038  4.18759  3.12277  2.93706  3.97564  2.91960  4.04817  3.48587  3.00366  3.21536  4.15254  3.17629  3.65065  3.36191  3.29065  1.25661  2.74343  3.04369  5.35717  4.05935    206 s - - -
          2.68618  4.42225  2.77519  2.73123  3.46354  2.40513  3.72494  3.29354  2.67741  2.69355  4.24690  2.90347  2.73739  3.18146  2.89801  2.37887  2.77519  2.98518  4.58477  3.61503
          0.03484  3.77027  4.49262  0.61958  0.77255  0.48576  0.95510
    207   3.17579  4.58523  3.94114  3.62421  2.57587  3.62068  3.78523  3.19777  3.34958  2.60900  3.83607  3.79457  4.13078  3.74291  3.49502  3.38024  3.47176  3.08533  1.11978  2.58388    207 w - - -
          2.68618  4.42225  2.77519  2.73123  3.46354  2.40513  3.72494  3.29354  2.67741  2.69355  4.24690  2.90347  2.73739  3.18146  2.89801  2.37887  2.77519  2.98518  4.58477  3.61503
          0.03484  3.77027  4.49262  0.61958  0.77255  0.48576  0.95510
    208   3.04323  4.53772  4.02327  3.66616  3.10231  3.84871  4.35403  2.30518  3.43475  1.01265  3.16359  3.95106  4.30407  3.82779  3.62617  3.41255  3.34354  2.31526  4.94103  3.63968    208 l - - -
          2.68618  4.42225  2.77519  2.73123  3.46354  2.40513  3.72494  3.29354  2.67741  2.69355  4.24690  2.90347  2.73739  3.18146  2.89801  2.37887  2.77519  2.98518  4.58477  3.61503
          0.03484  3.77027  4.49262  0.61958  0.77255  0.48576  0.95510
    209   2.62645  4.39716  3.22320  3.05019  4.04811  3.09061  4.13360  3.57002  3.09921  3.20699  4.25485  3.36557  1.04180  3.49131  3.35368  2.79153  3.06078  3.22685  5.26000  4.16851    209 p - - -
          2.68618  4.42225  2.77519  2.73123  3.46354  2.40513  3.72494  3.29354  2.67741  2.69355  4.24690  2.90347  2.73739  3.18146  2.89801  2.37887  2.77519  2.98518  4.58477  3.61503
          0.03484  3.77027  4.49262  0.61958  0.77255  0.48576  0.95510
    210   2.87014  4.95096  2.45509  1.18081  4.28536  3.21214  3.79459  3.71897  2.66256  3.35430  4.33642  2.88492  3.81294  3.01475  3.05797  2.86534  3.17483  3.41477  5.47667  4.20272    210 e - - -
          2.68618  4.42225  2.77519  2.73123  3.46354  2.40513  3.72494  3.29354  2.67741  2.69355  4.24690  2.90347  2.73739  3.18146  2.89801  2.37887  2.77519  2.98518  4.58477  3.61503
          0.03484  3.77027  4.49262  0.61958  0.77255  0.48576  0.95510
    211   2.72793  4.30226  3.98057  3.64390  3.47883  3.61419  4.46431  2.06759  3.50990  2.18632  3.46317  3.84910  4.18279  3.87862  3.73157  3.11396  3.09353  1.16538  5.24474  3.96841    211 v - - -
          2.68618  4.42225  2.77519  2.73123  3.46354  2.40513  3.72494  3.29354  2.67741  2.69355  4.24690  2.90347  2.73739  3.18146  2.89801  2.37887  2.77519  2.98518  4.58477  3.61503
          0.03484  3.77027  4.49262  0.61958  0.77255  0.48576  0.95510
    212   2.36359  4.20727  3.34269  3.09392  3.88359  3.04887  4.11833  2.99853  3.03481  2.86544  3.92547  3.31758  3.74578  3.43570  3.29644  2.56408  1.35825  2.70456  5.33074  4.10122    212 t - - -
          2.68618  4.42225  2.77519  2.73123  3.46354  2.40513  3.72494  3.29354  2.67741  2.69355  4.24690  2.90347  2.73739  3.18146  2.89801  2.37887  2.77519  2.98518  4.58477  3.61503
          0.03484  3.77027  4.49262  0.61958  0.77255  0.48576  0.95510
    213   2.64364  4.63134  2.66197  2.53879  3.97922  3.11912  3.84748  3.67062  2.74432  3.33031  4.28873  1.35324  3.76754  3.12283  3.09307  2.71655  3.02383  3.30326  5.29751  3.93702    213 n - - -
          2.68618  4.42225  2.77519  2.73123  3.46354  2.40513  3.72494  3.29354  2.67741  2.69355  4.24690  2.90347  2.73739  3.18146  2.89801  2.37887  2.77519  2.98518  4.58477  3.61503
          0.03484  3.77027  4.49262  0.61958  0.77255  0.48576  0.95510
    214   3.13265  4.56593  4.09695  3.79484  1.19557  3.84077  3.84007  2.67221  3.70505  2.06775  3.41987  3.90558  4.30405  3.90230  3.85001  3.40607  3.43498  2.65475  4.12499  2.50708    214 f - - -
          2.68618  4.42225  2.77519  2.73123  3.46354  2.40513  3.72494  3.29354  2.67741  2.69355  4.24690  2.90347  2.73739  3.18146  2.89801  2.37887  2.77519  2.98518  4.58477  3.61503
          0.03484  3.77027  4.49262  0.61958  0.77255  0.48576  0.95510
    215   2.64364  4.63134  2.66197  2.53879  3.97922  3.11912  3.84748  3.67062  2.74432  3.33031  4.28873  1.35324  3.76754  3.12283  3.09307  2.71655  3.02383  3.30326  5.29751  3.93702    215 n - - -
          2.68618  4.42225  2.77519  2.73123  3.46354  2.40513  3.72494  3.29354  2.67741  2.69355  4.24690  2.90347  2.73739  3.18146  2.89801  2.37887  2.77519  2.98518  4.58477  3.61503
          0.03484  3.77027  4.49262  0.61958  0.77255  0.48576  0.95510
    216   2.64364  4.63134  2.66197  2.53879  3.97922  3.11912  3.84748  3.67062  2.74432  3.33031  4.28873  1.35324  3.76754  3.12283  3.09307  2.71655  3.02383  3.30326  5.29751  3.93702    216 n - - -
          2.68618  4.42225  2.77519  2.73123  3.46354  2.40513  3.72494  3.29354  2.67741  2.69355  4.24690  2.90347  2.73739  3.18146  2.89801  2.37887  2.77519  2.98518  4.58477  3.61503
          0.03484  3.77027  4.49262  0.61958  0.77255  0.48576  0.95510
    217   2.36359  4.20727  3.34269  3.09392  3.88359  3.04887  4.11833  2.99853  3.03481  2.86544  3.92547  3.31758  3.74578  3.43570  3.29644  2.56408  1.35825  2.70456  5.33074  4.10122    217 t - - -
          2.68618  4.42225  2.77519  2.73123  3.46354  2.40513  3.72494  3.29354  2.67741  2.69355  4.24690  2.90347  2.73739  3.18146  2.89801  2.37887  2.77519  2.98518  4.58477  3.61503
          0.03484  3.77027  4.49262  0.61958  0.77255  0.48576  0.95510
    218   2.64364  4.63134  2.66197  2.53879  3.97922  3.11912  3.84748  3.67062  2.74432  3.33031  4.28873  1.35324  3.76754  3.12283  3.09307  2.71655  3.02383  3.30326  5.29751  3.93702    218 n - - -
          2.68618  4.42225  2.77519  2.73123  3.46354  2.40513  3.72494  3.29354  2.67741  2.69355  4.24690  2.90347  2.73739  3.18146  2.89801  2.37887  2.77519  2.98518  4.58477  3.61503
          0.03484  3.77027  4.49262  0.61958  0.77255  0.48576  0.95510
    219   2.88474  4.98764  1.07680  2.28299  4.35233  3.13761  3.84940  3.91835  2.91560  3.54666  4.52580  2.83273  3.78365  3.09087  3.41504  2.86115  3.22238  3.56966  5.54066  4.24644    219 d - - -
          2.68618  4.42225  2.77519  2.73123  3.46354  2.40513  3.72494  3.29354  2.67741  2.69355  4.24690  2.90347  2.73739  3.18146  2.89801  2.37887  2.77519  2.98518  4.58477  3.61503
          0.03484  3.77027  4.49262  0.61958  0.77255  0.48576  0.95510
    220   2.54708  4.32883  3.19946  3.08782  4.22483  0.90597  4.21134  3.80228  3.25469  3.46879  4.44633  3.36461  3.71668  3.58760  3.49902  2.71666  3.02051  3.35076  5.34402  4.32439    220 g - - -
          2.68618  4.42225  2.77519  2.73123  3.46354  2.40513  3.72494  3.29354  2.67741  2.69355  4.24690  2.90347  2.73739  3.18146  2.89801  2.37887  2.77519  2.98518  4.58477  3.61503
          0.03484  3.77027  4.49262  0.61958  0.77255  0.48576  0.95510
    221   3.13265  4.56593  4.09695  3.79484  1.19557  3.84077  3.84007  2.67221  3.70505  2.06775  3.41987  3.90558  4.30405  3.90230  3.85001  3.40607  3.43498  2.65475  4.12499  2.50708    221 f - - -
          2.68618  4.42225  2.77519  2.73123  3.46354  2.40513  3.72494  3.29354  2.67741  2.69355  4.24690  2.90347  2.73739  3.18146  2.89801  2.37887  2.77519  2.98518  4.58477  3.61503
          0.03484  3.77027  4.49262  0.61958  0.77255  0.48576  0.95510
    222   1.17216  4.14682  3.36293  3.15321  3.95417  2.97327  4.18677  3.06495  3.16685  2.95070  3.99690  3.32739  3.70315  3.51837  3.42243  2.49955  2.76997  2.73744  5.39182  4.18130    222 a - - -
          2.68618  4.42225  2.77519  2.73123  3.46354  2.40513  3.72494  3.29354  2.67741  2.69355  4.24690  2.90347  2.73739  3.18146  2.89801  2.37887  2.77519  2.98518  4.58477  3.61503
          0.03484  3.77027  4.49262  0.61958  0.77255  0.48576  0.95510
    223   2.54708  4.32883  3.19946  3.08782  4.22483  0.90597  4.21134  3.80228  3.25469  3.46879  4.44633  3.36461  3.71668  3.58760  3.49902  2.71666  3.02051  3.35076  5.34402  4.32439    223 g - - -
          2.68618  4.42225  2.77519  2.73123  3.46354  2.40513  3.72494  3.29354  2.67741  2.69355  4.24690  2.90347  2.73739  3.18146  2.89801  2.37887  2.77519  2.98518  4.58477  3.61503
          0.03484  3.77027  4.49262  0.61958  0.77255  0.48576  0.95510
    224   3.10546  4.63588  3.68956  3.40274  2.30871  3.71272  3.58056  3.12943  3.26317  2.60908  3.81617  3.60176  4.19052  3.59391  3.46665  3.25135  3.39256  2.99561  3.94751  1.15464    224 y - - -
          2.68618  4.42225  2.77519  2.73123  3.46354  2.40513  3.72494  3.29354  2.67741  2.69355  4.24690  2.90347  2.73739  3.18146  2.89801  2.37887  2.77519  2.98518  4.58477  3.61503
          0.03484  3.77027  4.49262  0.61958  0.77255  0.48576  0.95510
    225   2.62645  4.39716  3.22320  3.05019  4.04811  3.09061  4.13360  3.57002  3.09921  3.20699  4.25485  3.36557  1.04180  3.49131  3.35368  2.79153  3.06078  3.22685  5.26000  4.16851    225 p - - -
          2.68618  4.42225  2.77519  2.73123  3.46354  2.40513  3.72494  3.29354  2.67741  2.69355  4.24690  2.90347  2.73739  3.18146  2.89801  2.37887  2.77519  2.98518  4.58477  3.61503
          0.03484  3.77027  4.49262  0.61958  0.77255  0.48576  0.95510
    226   2.64364  4.63134  2.66197  2.53879  3.97922  3.11912  3.84748  3.67062  2.74432  3.33031  4.28873  1.35324  3.76754  3.12283  3.09307  2.71655  3.02383  3.30326  5.29751  3.93702    226 n - - -
          2.68618  4.42225  2.77519  2.73123  3.46354  2.40513  3.72494  3.29354  2.67741  2.69355  4.24690  2.90347  2.73739  3.18146  2.89801  2.37887  2.77519  2.98518  4.58477  3.61503
          0.03484  3.77027  4.49262  0.61958  0.77255  0.48576  0.95510
    227   2.89538  4.73541  3.37614  2.91321  4.06407  3.39876  3.76002  3.60137  2.21088  3.13625  4.14232  3.27920  3.90921  2.98827  1.14741  2.98635  3.17025  3.33055  5.19059  4.01682    227 r - - -
          2.68618  4.42225  2.77519  2.73123  3.46354  2.40513  3.72494  3.29354  2.67741  2.69355  4.24690  2.90347  2.73739  3.18146  2.89801  2.37887  2.77519  2.98518  4.58477  3.61503
          0.03484  3.77027  4.49262  0.61958  0.77255  0.48576  0.95510
    228   2.80593  4.78222  2.84227  2.59911  3.93602  3.30170  3.75522  3.55431  2.42807  3.06657  4.10101  3.05652  3.85605  1.42836  2.71278  2.85976  3.10475  3.29152  5.22825  3.91616    228 q - - -
          2.68618  4.42225  2.77519  2.73123  3.46354  2.40513  3.72494  3.29354  2.67741  2.69355  4.24690  2.90347  2.73739  3.18146  2.89801  2.37887  2.77519  2.98518  4.58477  3.61503
          0.03484  3.77027  4.49262  0.61958  0.77255  0.48576  0.95510
    229   2.89294  4.72331  3.03518  2.78800  3.21994  3.36694  1.37807  3.57949  2.63425  3.08519  4.12271  3.20021  3.91558  3.15385  2.90453  2.96550  3.19417  3.31690  4.68592  3.17438    229 h - - -
          2.68618  4.42225  2.77519  2.73123  3.46354  2.40513  3.72494  3.29354  2.67741  2.69355  4.24690  2.90347  2.73739  3.18146  2.89801  2.37887  2.77519  2.98518  4.58477  3.61503
          0.03484  3.77027  4.49262  0.61958  0.77255  0.48576  0.95510
    230   2.88474  4.98764  1.07680  2.28299  4.35233  3.13761  3.84940  3.91835  2.91560  3.54666  4.52580  2.83273  3.78365  3.09087  3.41504  2.86115  3.22238  3.56966  5.54066  4.24644    230 d - - -
          2.68618  4.42225  2.77519  2.73123  3.46354  2.40513  3.72494  3.29354  2.67741  2.69355  4.24690  2.90347  2.73739  3.18146  2.89801  2.37887  2.77519  2.98518  4.58477  3.61503
          0.03484  3.77027  4.49262  0.61958  0.77255  0.48576  0.95510
    231   2.89281  4.45924  3.94081  3.52934  3.16986  3.75745  4.28832  2.33556  3.30187  1.78283  1.58948  3.81860  4.22004  3.69215  3.51865  3.22993  3.19746  2.32901  4.99532  3.74633    231 m - - -
          2.68618  4.42225  2.77519  2.73123  3.46354  2.40513  3.72494  3.29354  2.67741  2.69355  4.24690  2.90347  2.73739  3.18146  2.89801  2.37887  2.77519  2.98518  4.58477  3.61503
          0.03484  3.77027  4.49262  0.61958  0.77255  0.48576  0.95510
    232   3.04323  4.53772  4.02327  3.66616  3.10231  3.84871  4.35403  2.30518  3.43475  1.01265  3.16359  3.95106  4.30407  3.82779  3.62617  3.41255  3.34354  2.31526  4.94103  3.63968    232 l - - -
          2.68618  4.42225  2.77519  2.73123  3.46354  2.40513  3.72494  3.29354  2.67741  2.69355  4.24690  2.90347  2.73739  3.18146  2.89801  2.37887  2.77519  2.98518  4.58477  3.61503
          0.03484  3.77027  4.49262  0.61958  0.77255  0.48576  0.95510
    233   3.10546  4.63588  3.68956  3.40274  2.30871  3.71272  3.58056  3.12943  3.26317  2.60908  3.81617  3.60176  4.19052  3.59391  3.46665  3.25135  3.39256  2.99561  3.94751  1.15464    233 y - - -
          2.68618  4.42225  2.77519  2.73123  3.46354  2.40513  3.72494  3.29354  2.67741  2.69355  4.24690  2.90347  2.73739  3.18146  2.89801  2.37887  2.77519  2.98518  4.58477  3.61503
          0.03484  3.77027  4.49262  0.61958  0.77255  0.48576  0.95510
    234   2.95146  4.40309  4.18328  3.79800  3.30874  3.94997  4.54726  1.21482  3.62379  1.91996  3.26429  4.05775  4.39411  3.98474  3.83223  3.43819  3.25384  1.85369  5.17584  3.90288    234 i - - -
          2.68618  4.42225  2.77519  2.73123  3.46354  2.40513  3.72494  3.29354  2.67741  2.69355  4.24690  2.90347  2.73739  3.18146  2.89801  2.37887  2.77519  2.98518  4.58477  3.61503
          0.03484  3.77027  4.49262  0.61958  0.77255  0.48576  0.95510
    235   2.88278  4.83582  3.05171  2.69671  4.19872  3.37980  3.71090  3.62231  1.18820  3.21159  4.18178  3.12455  3.89007  2.91063  2.42442  2.93340  3.14544  3.33698  5.29815  4.09728    235 k - - -
          2.68618  4.42225  2.77519  2.73123  3.46354  2.40513  3.72494  3.29354  2.67741  2.69355  4.24690  2.90347  2.73739  3.18146  2.89801  2.37887  2.77519  2.98518  4.58477  3.61503
          0.03484  3.77027  4.49262  0.61958  0.77255  0.48576  0.95510
    236   2.72793  4.30226  3.98057  3.64390  3.47883  3.61419  4.46431  2.06759  3.50990  2.18632  3.46317  3.84910  4.18279  3.87862  3.73157  3.11396  3.09353  1.16538  5.24474  3.96841    236 v - - -
          2.68618  4.42225  2.77519  2.73123  3.46354  2.40513  3.72494  3.29354  2.67741  2.69355  4.24690  2.90347  2.73739  3.18146  2.89801  2.37887  2.77519  2.98518  4.58477  3.61503
          0.03484  3.77027  4.49262  0.61958  0.77255  0.48576  0.95510
    237   2.88474  4.98764  1.07680  2.28299  4.35233  3.13761  3.84940  3.91835  2.91560  3.54666  4.52580  2.83273  3.78365  3.09087  3.41504  2.86115  3.22238  3.56966  5.54066  4.24644    237 d - - -
          2.68618  4.42225  2.77519  2.73123  3.46354  2.40513  3.72494  3.29354  2.67741  2.69355  4.24690  2.90347  2.73739  3.18146  2.89801  2.37887  2.77519  2.98518  4.58477  3.61503
          0.03484  3.77027  4.49262  0.61958  0.77255  0.48576  0.95510
    238   2.88278  4.83582  3.05171  2.69671  4.19872  3.37980  3.71090  3.62231  1.18820  3.21159  4.18178  3.12455  3.89007  2.91063  2.42442  2.93340  3.14544  3.33698  5.29815  4.09728    238 k - - -
          2.68618  4.42225  2.77519  2.73123  3.46354  2.40513  3.72494  3.29354  2.67741  2.69355  4.24690  2.90347  2.73739  3.18146  2.89801  2.37887  2.77519  2.98518  4.58477  3.61503
          0.03484  3.77027  4.49262  0.61958  0.77255  0.48576  0.95510
    239   2.54708  4.32883  3.19946  3.08782  4.22483  0.90597  4.21134  3.80228  3.25469  3.46879  4.44633  3.36461  3.71668  3.58760  3.49902  2.71666  3.02051  3.35076  5.34402  4.32439    239 g - - -
          2.68618  4.42225  2.77519  2.73123  3.46354  2.40513  3.72494  3.29354  2.67741  2.69355  4.24690  2.90347  2.73739  3.18146  2.89801  2.37887  2.77519  2.98518  4.58477  3.61503
          0.03484  3.77027  4.49262  0.61958  0.77255  0.48576  0.95510
    240   2.80593  4.78222  2.84227  2.59911  3.93602  3.30170  3.75522  3.55431  2.42807  3.06657  4.10101  3.05652  3.85605  1.42836  2.71278  2.85976  3.10475  3.29152  5.22825  3.91616    240 q - - -
          2.68618  4.42225  2.77519  2.73123  3.46354  2.40513  3.72494  3.29354  2.67741  2.69355  4.24690  2.90347  2.73739  3.18146  2.89801  2.37887  2.77519  2.98518  4.58477  3.61503
          0.03484  3.77027  4.49262  0.61958  0.77255  0.48576  0.95510
    241   2.89281  4.45924  3.94081  3.52934  3.16986  3.75745  4.28832  2.33556  3.30187  1.78283  1.58948  3.81860  4.22004  3.69215  3.51865  3.22993  3.19746  2.32901  4.99532  3.74633    241 m - - -
          2.68618  4.42225  2.77519  2.73123  3.46354  2.40513  3.72494  3.29354  2.67741  2.69355  4.24690  2.90347  2.73739  3.18146  2.89801  2.37887  2.77519  2.98518  4.58477  3.61503
          0.03484  3.77027  4.49262  0.61958  0.77255  0.48576  0.95510
    242   2.88278  4.83582  3.05171  2.69671  4.19872  3.37980  3.71090  3.62231  1.18820  3.21159  4.18178  3.12455  3.89007  2.91063  2.42442  2.93340  3.14544  3.33698  5.29815  4.09728    242 k - - -
          2.68618  4.42225  2.77519  2.73123  3.46354  2.40513  3.72494  3.29354  2.67741  2.69355  4.24690  2.90347  2.73739  3.18146  2.89801  2.37887  2.77519  2.98518  4.58477  3.61503
          0.03484  3.77027  4.49262  0.61958  0.77255  0.48576  0.95510
    243   3.10546  4.63588  3.68956  3.40274  2.30871  3.71272  3.58056  3.12943  3.26317  2.60908  3.81617  3.60176  4.19052  3.59391  3.46665  3.25135  3.39256  2.99561  3.94751  1.15464    243 y - - -
          2.68618  4.42225  2.77519  2.73123  3.46354  2.40513  3.72494  3.29354  2.67741  2.69355  4.24690  2.90347  2.73739  3.18146  2.89801  2.37887  2.77519  2.98518  4.58477  3.61503
          0.03484  3.77027  4.49262  0.61958  0.77255  0.48576  0.95510
    244   2.89538  4.73541  3.37614  2.91321  4.06407  3.39876  3.76002  3.60137  2.21088  3.13625  4.14232  3.27920  3.90921  2.98827  1.14741  2.98635  3.17025  3.33055  5.19059  4.01682    244 r - - -
          2.68618  4.42225  2.77519  2.73123  3.46354  2.40513  3.72494  3.29354  2.67741  2.69355  4.24690  2.90347  2.73739  3.18146  2.89801  2.37887  2.77519  2.98518  4.58477  3.61503
          0.03484  3.77027  4.49262  0.61958  0.77255  0.48576  0.95510
    245   2.72793  4.30226  3.98057  3.64390  3.47883  3.61419  4.46431  2.06759  3.50990  2.18632  3.46317  3.84910  4.18279  3.87862  3.73157  3.11396  3.09353  1.16538  5.24474  3.96841    245 v - - -
          2.68618  4.42225  2.77519  2.73123  3.46354  2.40513  3.72494  3.29354  2.67741  2.69355  4.24690  2.90347  2.73739  3.18146  2.89801  2.37887  2.77519  2.98518  4.58477  3.61503
          0.03484  3.77027  4.49262  0.61958  0.77255  0.48576  0.95510
    246   2.89294  4.72331  3.03518  2.78800  3.21994  3.36694  1.37807  3.57949  2.63425  3.08519  4.12271  3.20021  3.91558  3.15385  2.90453  2.96550  3.19417  3.31690  4.68592  3.17438    246 h - - -
          2.68618  4.42225  2.77519  2.73123  3.46354  2.40513  3.72494  3.29354  2.67741  2.69355  4.24690  2.90347  2.73739  3.18146  2.89801  2.37887  2.77519  2.98518  4.58477  3.61503
          0.03484  3.77027  4.49262  0.61958  0.77255  0.48576  0.95510
    247   2.36359  4.20727  3.34269  3.09392  3.88359  3.04887  4.11833  2.99853  3.03481  2.86544  3.92547  3.31758  3.74578  3.43570  3.29644  2.56408  1.35825  2.70456  5.33074  4.10122    247 t - - -
          2.68618  4.42225  2.77519  2.73123  3.46354  2.40513  3.72494  3.29354  2.67741  2.69355  4.24690  2.90347  2.73739  3.18146  2.89801  2.37887  2.77519  2.98518  4.58477  3.61503
          0.03484  3.77027  4.49262  0.61958  0.77255  0.48576  0.95510
    248   1.17216  4.14682  3.36293  3.15321  3.95417  2.97327  4.18677  3.06495  3.16685  2.95070  3.99690  3.32739  3.70315  3.51837  3.42243  2.49955  2.76997  2.73744  5.39182  4.18130    248 a - - -
          2.68618  4.42225  2.77519  2.73123  3.46354  2.40513  3.72494  3.29354  2.67741  2.69355  4.24690  2.90347  2.73739  3.18146  2.89801  2.37887  2.77519  2.98518  4.58477  3.61503
          0.03484  3.77027  4.49262  0.61958  0.77255  0.48576  0.95510
    249   2.80593  4.78222  2.84227  2.59911  3.93602  3.30170  3.75522  3.55431  2.42807  3.06657  4.10101  3.05652  3.85605  1.42836  2.71278  2.85976  3.10475  3.29152  5.22825  3.91616    249 q - - -
          2.68618  4.42225  2.77519  2.73123  3.46354  2.40513  3.72494  3.29354  2.67741  2.69355  4.24690  2.90347  2.73739  3.18146  2.89801  2.37887  2.77519  2.98518  4.58477  3.61503
          0.03484  3.77027  4.49262  0.61958  0.77255  0.48576  0.95510
    250   2.27038  4.18759  3.12277  2.93706  3.97564  2.91960  4.04817  3.48587  3.00366  3.21536  4.15254  3.17629  3.65065  3.36191  3.29065  1.25661  2.74343  3.04369  5.35717  4.05935    250 s - - -
          2.68618  4.42225  2.77519  2.73123  3.46354  2.40513  3.72494  3.29354  2.67741  2.69355  4.24690  2.90347  2.73739  3.18146  2.89801  2.37887  2.77519  2.98518  4.58477  3.61503
          0.03484  3.77027  4.49262  0.61958  0.77255  0.48576  0.95510
    251   2.54708  4.32883  3.19946  3.08782  4.22483  0.90597  4.21134  3.80228  3.25469  3.46879  4.44633  3.36461  3.71668  3.58760  3.49902  2.71666  3.02051  3.35076  5.34402  4.32439    251 g - - -
          2.68618  4.42225  2.77519  2.73123  3.46354  2.40513  3.72494  3.29354  2.67741  2.69355  4.24690  2.90347  2.73739  3.18146  2.89801  2.37887  2.77519  2.98518  4.58477  3.61503
          0.03484  3.77027  4.49262  0.61958  0.77255  0.48576  0.95510
    252   3.17579  4.58523  3.94114  3.62421  2.57587  3.62068  3.78523  3.19777  3.34958  2.60900  3.83607  3.79457  4.13078  3.74291  3.49502  3.38024  3.47176  3.08533  1.11978  2.58388    252 w - - -
          2.68618  4.42225  2.77519  2.73123  3.46354  2.40513  3.72494  3.29354  2.67741  2.69355  4.24690  2.90347  2.73739  3.18146  2.89801  2.37887  2.77519  2.98518  4.58477  3.61503
          0.03484  3.77027  4.49262  0.61958  0.77255  0.48576  0.95510
    253   3.04323  4.53772  4.02327  3.66616  3.10231  3.84871  4.35403  2.30518  3.43475  1.01265  3.16359  3.95106  4.30407  3.82779  3.62617  3.41255  3.34354  2.31526  4.94103  3.63968    253 l - - -
          2.68618  4.42225  2.77519  2.73123  3.46354  2.40513  3.72494  3.29354  2.67741  2.69355  4.24690  2.90347  2.73739  3.18146  2.89801  2.37887  2.77519  2.98518  4.58477  3.61503
          0.03484  3.77027  4.49262  0.61958  0.77255  0.48576  0.95510
    254   2.62645  4.39716  3.22320  3.05019  4.04811  3.09061  4.13360  3.57002  3.09921  3.20699  4.25485  3.36557  1.04180  3.49131  3.35368  2.79153  3.06078  3.22685  5.26000  4.16851    254 p - - -
          2.68618  4.42225  2.77519  2.73123  3.46354  2.40513  3.72494  3.29354  2.67741  2.69355  4.24690  2.90347  2.73739  3.18146  2.89801  2.37887  2.77519  2.98518  4.58477  3.61503
          0.03484  3.77027  4.49262  0.61958  0.77255  0.48576  0.95510
    255   3.17579  4.58523  3.94114  3.62421  2.57587  3.62068  3.78523  3.19777  3.34958  2.60900  3.83607  3.79457  4.13078  3.74291  3.49502  3.38024  3.47176  3.08533  1.11978  2.58388    255 w - - -
          2.68618  4.42225  2.77519  2.73123  3.46354  2.40513  3.72494  3.29354  2.67741  2.69355  4.24690  2.90347  2.73739  3.18146  2.89801  2.37887  2.77519  2.98518  4.58477  3.61503
          0.02358  3.75902        *  0.61958  0.77255  0.00000        *
//
HMMER3/f [3.1b1 | May 2013]
NAME  11
LENG  311
ALPH  amino
RF    no
MM    no
CONS  yes
CS    no
MAP   yes
DATE  Tue Nov 15 13:39:24 2016
NSEQ  2
EFFN  0.433594
CKSUM 1841935962
STATS LOCAL MSV      -11.1979  0.70103
STATS LOCAL VITERBI  -12.1481  0.70103
STATS LOCAL FORWARD   -5.6255  0.70103
HMM          A        C        D        E        F        G        H        I        K        L        M        N        P        Q        R        S        T        V        W        Y   
            m->m     m->i     m->d     i->m     i->i     d->m     d->d
  COMPO   2.53636  4.05036  2.78170  2.68413  3.35270  2.76447  3.94185  2.75028  2.73443  2.54670  3.80870  2.98549  3.53007  3.17536  3.08713  2.50704  2.80497  2.51278  4.70608  3.60757
          2.68618  4.42225  2.77519  2.73123  3.46354  2.40513  3.72494  3.29354  2.67741  2.69355  4.24690  2.90347  2.73739  3.18146  2.89801  2.37887  2.77519  2.98518  4.58477  3.61503
          0.03309  3.82079  4.54313  0.61958  0.77255  0.00000        *
      1   2.92988  4.48724  3.99443  3.58483  3.18724  3.79555  4.33199  2.35777  3.35540  1.79053  1.48075  3.86845  4.25662  3.74117  3.56662  3.27320  3.23457  2.35767  5.02066  3.77738      1 m - - -
          2.68618  4.42225  2.77519  2.73123  3.46354  2.40513  3.72494  3.29354  2.67741  2.69355  4.24690  2.90347  2.73739  3.18146  2.89801  2.37887  2.77519  2.98518  4.58477  3.61503
          0.03309  3.82079  4.54313  0.61958  0.77255  0.48576  0.95510
      2   2.29133  4.21048  3.16320  2.97760  4.02533  2.94140  4.08839  3.54142  3.04783  3.26605  4.19720  3.21001  3.67616  3.40145  3.33476  1.17176  2.76778  3.08789  5.40220  4.10883      2 s - - -
          2.68618  4.42225  2.77519  2.73123  3.46354  2.40513  3.72494  3.29354  2.67741  2.69355  4.24690  2.90347  2.73739  3.18146  2.89801  2.37887  2.77519  2.98518  4.58477  3.61503
          0.03309  3.82079  4.54313  0.61958  0.77255  0.48576  0.95510
      3   2.93574  5.05318  0.99512  2.30624  4.42370  3.17299  3.88815  4.00047  2.96293  3.61852  4.59649  2.85958  3.82226  3.12795  3.47128  2.90468  3.27358  3.64553  5.60228  4.30645      3 d - - -
          2.68618  4.42225  2.77519  2.73123  3.46354  2.40513  3.72494  3.29354  2.67741  2.69355  4.24690  2.90347  2.73739  3.18146  2.89801  2.37887  2.77519  2.98518  4.58477  3.61503
          0.03309  3.82079  4.54313  0.61958  0.77255  0.48576  0.95510
      4   2.92633  4.88599  3.09877  2.73125  4.26057  3.42028  3.73321  3.68684  1.11139  3.26376  4.22896  3.15764  3.92508  2.92835  2.42556  2.97229  3.18397  3.39789  5.33728  4.14297      4 k - - -
          2.68618  4.42225  2.77519  2.73123  3.46354  2.40513  3.72494  3.29354  2.67741  2.69355  4.24690  2.90347  2.73739  3.18146  2.89801  2.37887  2.77519  2.98518  4.58477  3.61503
          0.03309  3.82079  4.54313  0.61958  0.77255  0.48576  0.95510
      5   2.93574  5.05318  0.99512  2.30624  4.42370  3.17299  3.88815  4.00047  2.96293  3.61852  4.59649  2.85958  3.82226  3.12795  3.47128  2.90468  3.27358  3.64553  5.60228  4.30645      5 d - - -
          2.68618  4.42225  2.77519  2.73123  3.46354  2.40513  3.72494  3.29354  2.67741  2.69355  4.24690  2.90347  2.73739  3.18146  2.89801  2.37887  2.77519  2.98518  4.58477  3.61503
          0.03309  3.82079  4.54313  0.61958  0.77255  0.48576  0.95510
      6   2.29133  4.21048  3.16320  2.97760  4.02533  2.94140  4.08839  3.54142  3.04783  3.26605  4.19720  3.21001  3.67616  3.40145  3.33476  1.17176  2.76778  3.08789  5.40220  4.10883      6 s - - -
          2.68618  4.42225  2.77519  2.73123  3.46354  2.40513  3.72494  3.29354  2.67741  2.69355  4.24690  2.90347  2.73739  3.18146  2.89801  2.37887  2.77519  2.98518  4.58477  3.61503
          0.03309  3.82079  4.54313  0.61958  0.77255  0.48576  0.95510
      7   2.99096  4.42541  4.26018  3.87485  3.34046  4.00900  4.61327  1.14438  3.70190  1.93830  3.28510  4.12749  4.44611  4.05615  3.90445  3.50015  3.29145  1.84754  5.21984  3.95296      7 i - - -
          2.68618  4.42225  2.77519  2.73123  3.46354  2.40513  3.72494  3.29354  2.67741  2.69355  4.24690  2.90347  2.73739  3.18146  2.89801  2.37887  2.77519  2.98518  4.58477  3.61503
          0.03309  3.82079  4.54313  0.61958  0.77255  0.48576  0.95510
      8   2.68226  4.67542  2.68287  2.56365  4.03099  3.15059  3.88214  3.73121  2.78206  3.38429  4.34063  1.25300  3.80040  3.15566  3.13422  2.75197  3.06293  3.35866  5.34301  3.98370      8 n - - -
          2.68618  4.42225  2.77519  2.73123  3.46354  2.40513  3.72494  3.29354  2.67741  2.69355  4.24690  2.90347  2.73739  3.18146  2.89801  2.37887  2.77519  2.98518  4.58477  3.61503
          0.03309  3.82079  4.54313  0.61958  0.77255  0.48576  0.95510
      9   2.94894  4.78973  3.43451  2.95775  4.13123  3.44554  3.78993  3.67021  2.22107  3.19563  4.19813  3.32095  3.95152  3.01368  1.06046  3.03618  3.21901  3.39663  5.23583  4.07081      9 r - - -
          2.68618  4.42225  2.77519  2.73123  3.46354  2.40513  3.72494  3.29354  2.67741  2.69355  4.24690  2.90347  2.73739  3.18146  2.89801  2.37887  2.77519  2.98518  4.58477  3.61503
          0.03309  3.82079  4.54313  0.61958  0.77255  0.48576  0.95510
     10   2.94894  4.78973  3.43451  2.95775  4.13123  3.44554  3.78993  3.67021  2.22107  3.19563  4.19813  3.32095  3.95152  3.01368  1.06046  3.03618  3.21901  3.39663  5.23583  4.07081     10 r - - -
          2.68618  4.42225  2.77519  2.73123  3.46354  2.40513  3.72494  3.29354  2.67741  2.69355  4.24690  2.90347  2.73739  3.18146  2.89801  2.37887  2.77519  2.98518  4.58477  3.61503
          0.03309  3.82079  4.54313  0.61958  0.77255  0.48576  0.95510
     11   2.68226  4.67542  2.68287  2.56365  4.03099  3.15059  3.88214  3.73121  2.78206  3.38429  4.34063  1.25300  3.80040  3.15566  3.13422  2.75197  3.06293  3.35866  5.34301  3.98370     11 n - - -
          2.68618  4.42225  2.77519  2.73123  3.46354  2.40513  3.72494  3.29354  2.67741  2.69355  4.24690  2.90347  2.73739  3.18146  2.89801  2.37887  2.77519  2.98518  4.58477  3.61503
          0.03309  3.82079  4.54313  0.61958  0.77255  0.48576  0.95510
     12   2.76754  4.32553  4.05288  3.71542  3.51344  3.66931  4.52642  2.05651  3.58237  2.21022  3.48751  3.91325  4.23343  3.94636  3.79966  3.17040  3.13082  1.09285  5.28879  4.01673     12 v - - -
          2.68618  4.42225  2.77519  2.73123  3.46354  2.40513  3.72494  3.29354  2.67741  2.69355  4.24690  2.90347  2.73739  3.18146  2.89801  2.37887  2.77519  2.98518  4.58477  3.61503
          0.03309  3.82079  4.54313  0.61958  0.77255  0.48576  0.95510
     13   3.09823  4.57642  4.10599  3.74667  3.11779  3.91556  4.41865  2.32030  3.51488  0.94163  3.15882  4.02703  4.36053  3.89562  3.69898  3.48191  3.39525  2.34400  4.97726  3.68830     13 l - - -
          2.68618  4.42225  2.77519  2.73123  3.46354  2.40513  3.72494  3.29354  2.67741  2.69355  4.24690  2.90347  2.73739  3.18146  2.89801  2.37887  2.77519  2.98518  4.58477  3.61503
          0.03309  3.82079  4.54313  0.61958  0.77255  0.48576  0.95510
     14   2.94894  4.78973  3.43451  2.95775  4.13123  3.44554  3.78993  3.67021  2.22107  3.19563  4.19813  3.32095  3.95152  3.01368  1.06046  3.03618  3.21901  3.39663  5.23583  4.07081     14 r - - -
          2.68618  4.42225  2.77519  2.73123  3.46354  2.40513  3.72494  3.29354  2.67741  2.69355  4.24690  2.90347  2.73739  3.18146  2.89801  2.37887  2.77519  2.98518  4.58477  3.61503
          0.03309  3.82079  4.54313  0.61958  0.77255  0.48576  0.95510
     15   2.92633  4.88599  3.09877  2.73125  4.26057  3.42028  3.73321  3.68684  1.11139  3.26376  4.22896  3.15764  3.92508  2.92835  2.42556  2.97229  3.18397  3.39789  5.33728  4.14297     15 k - - -
          2.68618  4.42225  2.77519  2.73123  3.46354  2.40513  3.72494  3.29354  2.67741  2.69355  4.24690  2.90347  2.73739  3.18146  2.89801  2.37887  2.77519  2.98518  4.58477  3.61503
          0.03309  3.82079  4.54313  0.61958  0.77255  0.48576  0.95510
     16   2.99096  4.42541  4.26018  3.87485  3.34046  4.00900  4.61327  1.14438  3.70190  1.93830  3.28510  4.12749  4.44611  4.05615  3.90445  3.50015  3.29145  1.84754  5.21984  3.95296     16 i - - -
          2.68618  4.42225  2.77519  2.73123  3.46354  2.40513  3.72494  3.29354  2.67741  2.69355  4.24690  2.90347  2.73739  3.18146  2.89801  2.37887  2.77519  2.98518  4.58477  3.61503
          0.03309  3.82079  4.54313  0.61958  0.77255  0.48576  0.95510
     17   2.60345  4.38283  3.26652  3.15996  4.30101  0.81352  4.28245  3.88893  3.33408  3.54936  4.52549  3.43108  3.77230  3.66250  3.57487  2.77407  3.08071  3.42732  5.40886  4.40151     17 g - - -
          2.68618  4.42225  2.77519  2.73123  3.46354  2.40513  3.72494  3.29354  2.67741  2.69355  4.24690  2.90347  2.73739  3.18146  2.89801  2.37887  2.77519  2.98518  4.58477  3.61503
          0.03309  3.82079  4.54313  0.61958  0.77255  0.48576  0.95510
     18   2.60345  4.38283  3.26652  3.15996  4.30101  0.81352  4.28245  3.88893  3.33408  3.54936  4.52549  3.43108  3.77230  3.66250  3.57487  2.77407  3.08071  3.42732  5.40886  4.40151     18 g - - -
          2.68618  4.42225  2.77519  2.73123  3.46354  2.40513  3.72494  3.29354  2.67741  2.69355  4.24690  2.90347  2.73739  3.18146  2.89801  2.37887  2.77519  2.98518  4.58477  3.61503
          0.03309  3.82079  4.54313  0.61958  0.77255  0.48576  0.95510
     19   2.99096  4.42541  4.26018  3.87485  3.34046  4.00900  4.61327  1.14438  3.70190  1.93830  3.28510  4.12749  4.44611  4.05615  3.90445  3.50015  3.29145  1.84754  5.21984  3.95296     19 i - - -
          2.68618  4.42225  2.77519  2.73123  3.46354  2.40513  3.72494  3.29354  2.67741  2.69355  4.24690  2.90347  2.73739  3.18146  2.89801  2.37887  2.77519  2.98518  4.58477  3.61503
          0.03309  3.82079  4.54313  0.61958  0.77255  0.48576  0.95510
     20   2.60345  4.38283  3.26652  3.15996  4.30101  0.81352  4.28245  3.88893  3.33408  3.54936  4.52549  3.43108  3.77230  3.66250  3.57487  2.77407  3.08071  3.42732  5.40886  4.40151     20 g - - -
          2.68618  4.42225  2.77519  2.73123  3.46354  2.40513  3.72494  3.29354  2.67741  2.69355  4.24690  2.90347  2.73739  3.18146  2.89801  2.37887  2.77519  2.98518  4.58477  3.61503
          0.03309  3.82079  4.54313  0.61958  0.77255  0.48576  0.95510
     21   2.76754  4.32553  4.05288  3.71542  3.51344  3.66931  4.52642  2.05651  3.58237  2.21022  3.48751  3.91325  4.23343  3.94636  3.79966  3.17040  3.13082  1.09285  5.28879  4.01673     21 v - - -
          2.68618  4.42225  2.77519  2.73123  3.46354  2.40513  3.72494  3.29354  2.67741  2.69355  4.24690  2.90347  2.73739  3.18146  2.89801  2.37887  2.77519  2.98518  4.58477  3.61503
          0.03309  3.82079  4.54313  0.61958  0.77255  0.48576  0.95510
     22   1.09095  4.16807  3.41153  3.20161  4.00221  2.99374  4.22957  3.12012  3.21656  3.00397  4.04241  3.36384  3.72819  3.56273  3.47001  2.51927  2.79310  2.78355  5.43459  4.22931     22 a - - -
          2.68618  4.42225  2.77519  2.73123  3.46354  2.40513  3.72494  3.29354  2.67741  2.69355  4.24690  2.90347  2.73739  3.18146  2.89801  2.37887  2.77519  2.98518  4.58477  3.61503
          0.03309  3.82079  4.54313  0.61958  0.77255  0.48576  0.95510
     23   2.29133  4.21048  3.16320  2.97760  4.02533  2.94140  4.08839  3.54142  3.04783  3.26605  4.19720  3.21001  3.67616  3.40145  3.33476  1.17176  2.76778  3.08789  5.40220  4.10883     23 s - - -
          2.68618  4.42225  2.77519  2.73123  3.46354  2.40513  3.72494  3.29354  2.67741  2.69355  4.24690  2.90347  2.73739  3.18146  2.89801  2.37887  2.77519  2.98518  4.58477  3.61503
          0.03309  3.82079  4.54313  0.61958  0.77255  0.48576  0.95510
     24   1.09095  4.16807  3.41153  3.20161  4.00221  2.99374  4.22957  3.12012  3.21656  3.00397  4.04241  3.36384  3.72819  3.56273  3.47001  2.51927  2.79310  2.78355  5.43459  4.22931     24 a - - -
          2.68618  4.42225  2.77519  2.73123  3.46354  2.40513  3.72494  3.29354  2.67741  2.69355  4.24690  2.90347  2.73739  3.18146  2.89801  2.37887  2.77519  2.98518  4.58477  3.61503
          0.03309  3.82079  4.54313  0.61958  0.77255  0.48576  0.95510
     25   2.76754  4.32553  4.05288  3.71542  3.51344  3.66931  4.52642  2.05651  3.58237  2.21022  3.48751  3.91325  4.23343  3.94636  3.79966  3.17040  3.13082  1.09285  5.28879  4.01673     25 v - - -
          2.68618  4.42225  2.77519  2.73123  3.46354  2.40513  3.72494  3.29354  2.67741  2.69355  4.24690  2.90347  2.73739  3.18146  2.89801  2.37887  2.77519  2.98518  4.58477  3.61503
          0.03309  3.82079  4.54313  0.61958  0.77255  0.48576  0.95510
     26   2.60345  4.38283  3.26652  3.15996  4.30101  0.81352  4.28245  3.88893  3.33408  3.54936  4.52549  3.43108  3.77230  3.66250  3.57487  2.77407  3.08071  3.42732  5.40886  4.40151     26 g - - -
          2.68618  4.42225  2.77519  2.73123  3.46354  2.40513  3.72494  3.29354  2.67741  2.69355  4.24690  2.90347  2.73739  3.18146  2.89801  2.37887  2.77519  2.98518  4.58477  3.61503
          0.03309  3.82079  4.54313  0.61958  0.77255  0.48576  0.95510
     27   3.19406  4.61142  4.16751  3.87305  1.10031  3.89420  3.85685  2.72510  3.78158  2.10760  3.46358  3.96154  4.35466  3.96409  3.91405  3.46609  3.49554  2.71182  4.12291  2.49708     27 f - - -
          2.68618  4.42225  2.77519  2.73123  3.46354  2.40513  3.72494  3.29354  2.67741  2.69355  4.24690  2.90347  2.73739  3.18146  2.89801  2.37887  2.77519  2.98518  4.58477  3.61503
          0.03309  3.82079  4.54313  0.61958  0.77255  0.48576  0.95510
     28   2.29133  4.21048  3.16320  2.97760  4.02533  2.94140  4.08839  3.54142  3.04783  3.26605  4.19720  3.21001  3.67616  3.40145  3.33476  1.17176  2.76778  3.08789  5.40220  4.10883     28 s - - -
          2.68618  4.42225  2.77519  2.73123  3.46354  2.40513  3.72494  3.29354  2.67741  2.69355  4.24690  2.90347  2.73739  3.18146  2.89801  2.37887  2.77519  2.98518  4.58477  3.61503
          0.03309  3.82079  4.54313  0.61958  0.77255  0.48576  0.95510
     29   2.60345  4.38283  3.26652  3.15996  4.30101  0.81352  4.28245  3.88893  3.33408  3.54936  4.52549  3.43108  3.77230  3.66250  3.57487  2.77407  3.08071  3.42732  5.40886  4.40151     29 g - - -
          2.68618  4.42225  2.77519  2.73123  3.46354  2.40513  3.72494  3.29354  2.67741  2.69355  4.24690  2.90347  2.73739  3.18146  2.89801  2.37887  2.77519  2.98518  4.58477  3.61503
          0.03309  3.82079  4.54313  0.61958  0.77255  0.48576  0.95510
     30   3.09823  4.57642  4.10599  3.74667  3.11779  3.91556  4.41865  2.32030  3.51488  0.94163  3.15882  4.02703  4.36053  3.89562  3.69898  3.48191  3.39525  2.34400  4.97726  3.68830     30 l - - -
          2.68618  4.42225  2.77519  2.73123  3.46354  2.40513  3.72494  3.29354  2.67741  2.69355  4.24690  2.90347  2.73739  3.18146  2.89801  2.37887  2.77519  2.98518  4.58477  3.61503
          0.03309  3.82079  4.54313  0.61958  0.77255  0.48576  0.95510
     31   1.09095  4.16807  3.41153  3.20161  4.00221  2.99374  4.22957  3.12012  3.21656  3.00397  4.04241  3.36384  3.72819  3.56273  3.47001  2.51927  2.79310  2.78355  5.43459  4.22931     31 a - - -
          2.68618  4.42225  2.77519  2.73123  3.46354  2.40513  3.72494  3.29354  2.67741  2.69355  4.24690  2.90347  2.73739  3.18146  2.89801  2.37887  2.77519  2.98518  4.58477  3.61503
          0.03309  3.82079  4.54313  0.61958  0.77255  0.48576  0.95510
     32   2.29133  4.21048  3.16320  2.97760  4.02533  2.94140  4.08839  3.54142  3.04783  3.26605  4.19720  3.21001  3.67616  3.40145  3.33476  1.17176  2.76778  3.08789  5.40220  4.10883     32 s - - -
          2.68618  4.42225  2.77519  2.73123  3.46354  2.40513  3.72494  3.29354  2.67741  2.69355  4.24690  2.90347  2.73739  3.18146  2.89801  2.37887  2.77519  2.98518  4.58477  3.61503
          0.03309  3.82079  4.54313  0.61958  0.77255  0.48576  0.95510
     33   2.60345  4.38283  3.26652  3.15996  4.30101  0.81352  4.28245  3.88893  3.33408  3.54936  4.52549  3.43108  3.77230  3.66250  3.57487  2.77407  3.08071  3.42732  5.40886  4.40151     33 g - - -
          2.68618  4.42225  2.77519  2.73123  3.46354  2.40513  3.72494  3.29354  2.67741  2.69355  4.24690  2.90347  2.73739  3.18146  2.89801  2.37887  2.77519  2.98518  4.58477  3.61503
          0.03309  3.82079  4.54313  0.61958  0.77255  0.48576  0.95510
     34   2.90979  5.00741  2.46906  1.10129  4.34747  3.24211  3.82582  3.79114  2.69996  3.41709  4.39452  2.90670  3.84458  3.04328  3.10259  2.89816  3.21401  3.48075  5.52890  4.25234     34 e - - -
          2.68618  4.42225  2.77519  2.73123  3.46354  2.40513  3.72494  3.29354  2.67741  2.69355  4.24690  2.90347  2.73739  3.18146  2.89801  2.37887  2.77519  2.98518  4.58477  3.61503
          0.03309  3.82079  4.54313  0.61958  0.77255  0.48576  0.95510
     35   2.29133  4.21048  3.16320  2.97760  4.02533  2.94140  4.08839  3.54142  3.04783  3.26605  4.19720  3.21001  3.67616  3.40145  3.33476  1.17176  2.76778  3.08789  5.40220  4.10883     35 s - - -
          2.68618  4.42225  2.77519  2.73123  3.46354  2.40513  3.72494  3.29354  2.67741  2.69355  4.24690  2.90347  2.73739  3.18146  2.89801  2.37887  2.77519  2.98518  4.58477  3.61503
          0.03309  3.82079  4.54313  0.61958  0.77255  0.48576  0.95510
     36   3.09823  4.57642  4.10599  3.74667  3.11779  3.91556  4.41865  2.32030  3.51488  0.94163  3.15882  4.02703  4.36053  3.89562  3.69898  3.48191  3.39525  2.34400  4.97726  3.68830     36 l - - -
          2.68618  4.42225  2.77519  2.73123  3.46354  2.40513  3.72494  3.29354  2.67741  2.69355  4.24690  2.90347  2.73739  3.18146  2.89801  2.37887  2.77519  2.98518  4.58477  3.61503
          0.03309  3.82079  4.54313  0.61958  0.77255  0.48576  0.95510
     37   2.29133  4.21048  3.16320  2.97760  4.02533  2.94140  4.08839  3.54142  3.04783  3.26605  4.19720  3.21001  3.67616  3.40145  3.33476  1.17176  2.76778  3.08789  5.40220  4.10883     37 s - - -
          2.68618  4.42225  2.77519  2.73123  3.46354  2.40513  3.72494  3.29354  2.67741  2.69355  4.24690  2.90347  2.73739  3.18146  2.89801  2.37887  2.77519  2.98518  4.58477  3.61503
          0.03309  3.82079  4.54313  0.61958  0.77255  0.48576  0.95510
     38   2.93574  5.05318  0.99512  2.30624  4.42370  3.17299  3.88815  4.00047  2.96293  3.61852  4.59649  2.85958  3.82226  3.12795  3.47128  2.90468  3.27358  3.64553  5.60228  4.30645     38 d - - -
          2.68618  4.42225  2.77519  2.73123  3.46354  2.40513  3.72494  3.29354  2.67741  2.69355  4.24690  2.90347  2.73739  3.18146  2.89801  2.37887  2.77519  2.98518  4.58477  3.61503
          0.03309  3.82079  4.54313  0.61958  0.77255  0.48576  0.95510
     39   2.93574  5.05318  0.99512  2.30624  4.42370  3.17299  3.88815  4.00047  2.96293  3.61852  4.59649  2.85958  3.82226  3.12795  3.47128  2.90468  3.27358  3.64553  5.60228  4.30645     39 d - - -
          2.68618  4.42225  2.77519  2.73123  3.46354  2.40513  3.72494  3.29354  2.67741  2.69355  4.24690  2.90347  2.73739  3.18146  2.89801  2.37887  2.77519  2.98518  4.58477  3.61503
          0.03309  3.82079  4.54313  0.61958  0.77255  0.48576  0.95510
     40   2.90979  5.00741  2.46906  1.10129  4.34747  3.24211  3.82582  3.79114  2.69996  3.41709  4.39452  2.90670  3.84458  3.04328  3.10259  2.89816  3.21401  3.48075  5.52890  4.25234     40 e - - -
          2.68618  4.42225  2.77519  2.73123  3.46354  2.40513  3.72494  3.29354  2.67741  2.69355  4.24690  2.90347  2.73739  3.18146  2.89801  2.37887  2.77519  2.98518  4.58477  3.61503
          0.03309  3.82079  4.54313  0.61958  0.77255  0.48576  0.95510
     41   2.92633  4.88599  3.09877  2.73125  4.26057  3.42028  3.73321  3.68684  1.11139  3.26376  4.22896  3.15764  3.92508  2.92835  2.42556  2.97229  3.18397  3.39789  5.33728  4.14297     41 k - - -
          2.68618  4.42225  2.77519  2.73123  3.46354  2.40513  3.72494  3.29354  2.67741  2.69355  4.24690  2.90347  2.73739  3.18146  2.89801  2.37887  2.77519  2.98518  4.58477  3.61503
          0.03309  3.82079  4.54313  0.61958  0.77255  0.48576  0.95510
     42   2.84186  4.82403  2.87101  2.62611  3.98541  3.33305  3.78356  3.60928  2.45079  3.11667  4.14714  3.08495  3.88650  1.32897  2.73551  2.89233  3.13941  3.34253  5.26719  3.95785     42 q - - -
          2.68618  4.42225  2.77519  2.73123  3.46354  2.40513  3.72494  3.29354  2.67741  2.69355  4.24690  2.90347  2.73739  3.18146  2.89801  2.37887  2.77519  2.98518  4.58477  3.61503
          0.03309  3.82079  4.54313  0.61958  0.77255  0.48576  0.95510
     43   2.93574  5.05318  0.99512  2.30624  4.42370  3.17299  3.88815  4.00047  2.96293  3.61852  4.59649  2.85958  3.82226  3.12795  3.47128  2.90468  3.27358  3.64553  5.60228  4.30645     43 d - - -
          2.68618  4.42225  2.77519  2.73123  3.46354  2.40513  3.72494  3.29354  2.67741  2.69355  4.24690  2.90347  2.73739  3.18146  2.89801  2.37887  2.77519  2.98518  4.58477  3.61503
          0.03309  3.82079  4.54313  0.61958  0.77255  0.48576  0.95510
     44   2.76754  4.32553  4.05288  3.71542  3.51344  3.66931  4.52642  2.05651  3.58237  2.21022  3.48751  3.91325  4.23343  3.94636  3.79966  3.17040  3.13082  1.09285  5.28879  4.01673     44 v - - -
          2.68618  4.42225  2.77519  2.73123  3.46354  2.40513  3.72494  3.29354  2.67741  2.69355  4.24690  2.90347  2.73739  3.18146  2.89801  2.37887  2.77519  2.98518  4.58477  3.61503
          0.03309  3.82079  4.54313  0.61958  0.77255  0.48576  0.95510
     45   2.99096  4.42541  4.26018  3.87485  3.34046  4.00900  4.61327  1.14438  3.70190  1.93830  3.28510  4.12749  4.44611  4.05615  3.90445  3.50015  3.29145  1.84754  5.21984  3.95296     45 i - - -
          2.68618  4.42225  2.77519  2.73123  3.46354  2.40513  3.72494  3.29354  2.67741  2.69355  4.24690  2.90347  2.73739  3.18146  2.89801  2.37887  2.77519  2.98518  4.58477  3.61503
          0.03309  3.82079  4.54313  0.61958  0.77255  0.48576  0.95510
     46   2.93574  5.05318  0.99512  2.30624  4.42370  3.17299  3.88815  4.00047  2.96293  3.61852  4.59649  2.85958  3.82226  3.12795  3.47128  2.90468  3.27358  3.64553  5.60228  4.30645     46 d - - -
          2.68618  4.42225  2.77519  2.73123  3.46354  2.40513  3.72494  3.29354  2.67741  2.69355  4.24690  2.90347  2.73739  3.18146  2.89801  2.37887  2.77519  2.98518  4.58477  3.61503
          0.03309  3.82079  4.54313  0.61958  0.77255  0.48576  0.95510
     47   2.38676  4.23138  3.38400  3.13484  3.92495  3.07205  4.15587  3.04585  3.07677  2.91113  3.96584  3.35181  3.77211  3.47446  3.33732  2.58757  1.26269  2.74636  5.36737  4.14188     47 t - - -
          2.68618  4.42225  2.77519  2.73123  3.46354  2.40513  3.72494  3.29354  2.67741  2.69355  4.24690  2.90347  2.73739  3.18146  2.89801  2.37887  2.77519  2.98518  4.58477  3.61503
          0.03309  3.82079  4.54313  0.61958  0.77255  0.48576  0.95510
     48   2.99096  4.42541  4.26018  3.87485  3.34046  4.00900  4.61327  1.14438  3.70190  1.93830  3.28510  4.12749  4.44611  4.05615  3.90445  3.50015  3.29145  1.84754  5.21984  3.95296     48 i - - -
          2.68618  4.42225  2.77519  2.73123  3.46354  2.40513  3.72494  3.29354  2.67741  2.69355  4.24690  2.90347  2.73739  3.18146  2.89801  2.37887  2.77519  2.98518  4.58477  3.61503
          0.03309  3.82079  4.54313  0.61958  0.77255  0.48576  0.95510
     49   3.17434  4.68426  3.76274  3.48333  2.29772  3.77054  3.59737  3.19095  3.34234  2.65799  3.87164  3.66115  4.24606  3.66079  3.53627  3.31586  3.46104  3.05919  3.93919  1.05629     49 y - - -
          2.68618  4.42225  2.77519  2.73123  3.46354  2.40513  3.72494  3.29354  2.67741  2.69355  4.24690  2.90347  2.73739  3.18146  2.89801  2.37887  2.77519  2.98518  4.58477  3.61503
          0.03309  3.82079  4.54313  0.61958  0.77255  0.48576  0.95510
     50   2.92633  4.88599  3.09877  2.73125  4.26057  3.42028  3.73321  3.68684  1.11139  3.26376  4.22896  3.15764  3.92508  2.92835  2.42556  2.97229  3.18397  3.39789  5.33728  4.14297     50 k - - -
          2.68618  4.42225  2.77519  2.73123  3.46354  2.40513  3.72494  3.29354  2.67741  2.69355  4.24690  2.90347  2.73739  3.18146  2.89801  2.37887  2.77519  2.98518  4.58477  3.61503
          0.03309  3.82079  4.54313  0.61958  0.77255  0.48576  0.95510
     51   2.29133  4.21048  3.16320  2.97760  4.02533  2.94140  4.08839  3.54142  3.04783  3.26605  4.19720  3.21001  3.67616  3.40145  3.33476  1.17176  2.76778  3.08789  5.40220  4.10883     51 s - - -
          2.68618  4.42225  2.77519  2.73123  3.46354  2.40513  3.72494  3.29354  2.67741  2.69355  4.24690  2.90347  2.73739  3.18146  2.89801  2.37887  2.77519  2.98518  4.58477  3.61503
          0.03309  3.82079  4.54313  0.61958  0.77255  0.48576  0.95510
     52   2.84186  4.82403  2.87101  2.62611  3.98541  3.33305  3.78356  3.60928  2.45079  3.11667  4.14714  3.08495  3.88650  1.32897  2.73551  2.89233  3.13941  3.34253  5.26719  3.95785     52 q - - -
          2.68618  4.42225  2.77519  2.73123  3.46354  2.40513  3.72494  3.29354  2.67741  2.69355  4.24690  2.90347  2.73739  3.18146  2.89801  2.37887  2.77519  2.98518  4.58477  3.61503
          0.03309  3.82079  4.54313  0.61958  0.77255  0.48576  0.95510
     53   2.94894  4.78973  3.43451  2.95775  4.13123  3.44554  3.78993  3.67021  2.22107  3.19563  4.19813  3.32095  3.95152  3.01368  1.06046  3.03618  3.21901  3.39663  5.23583  4.07081     53 r - - -
          2.68618  4.42225  2.77519  2.73123  3.46354  2.40513  3.72494  3.29354  2.67741  2.69355  4.24690  2.90347  2.73739  3.18146  2.89801  2.37887  2.77519  2.98518  4.58477  3.61503
          0.03309  3.82079  4.54313  0.61958  0.77255  0.48576  0.95510
     54   2.76754  4.32553  4.05288  3.71542  3.51344  3.66931  4.52642  2.05651  3.58237  2.21022  3.48751  3.91325  4.23343  3.94636  3.79966  3.17040  3.13082  1.09285  5.28879  4.01673     54 v - - -
          2.68618  4.42225  2.77519  2.73123  3.46354  2.40513  3.72494  3.29354  2.67741  2.69355  4.24690  2.90347  2.73739  3.18146  2.89801  2.37887  2.77519  2.98518  4.58477  3.61503
          0.03309  3.82079  4.54313  0.61958  0.77255  0.48576  0.95510
     55   2.90979  5.00741  2.46906  1.10129  4.34747  3.24211  3.82582  3.79114  2.69996  3.41709  4.39452  2.90670  3.84458  3.04328  3.10259  2.89816  3.21401  3.48075  5.52890  4.25234     55 e - - -
          2.68618  4.42225  2.77519  2.73123  3.46354  2.40513  3.72494  3.29354  2.67741  2.69355  4.24690  2.90347  2.73739  3.18146  2.89801  2.37887  2.77519  2.98518  4.58477  3.61503
          0.03309  3.82079  4.54313  0.61958  0.77255  0.48576  0.95510
     56   2.84186  4.82403  2.87101  2.62611  3.98541  3.33305  3.78356  3.60928  2.45079  3.11667  4.14714  3.08495  3.88650  1.32897  2.73551  2.89233  3.13941  3.34253  5.26719  3.95785     56 q - - -
          2.68618  4.42225  2.77519  2.73123  3.46354  2.40513  3.72494  3.29354  2.67741  2.69355  4.24690  2.90347  2.73739  3.18146  2.89801  2.37887  2.77519  2.98518  4.58477  3.61503
          0.03309  3.82079  4.54313  0.61958  0.77255  0.48576  0.95510
     57   2.99096  4.42541  4.26018  3.87485  3.34046  4.00900  4.61327  1.14438  3.70190  1.93830  3.28510  4.12749  4.44611  4.05615  3.90445  3.50015  3.29145  1.84754  5.21984  3.95296     57 i - - -
          2.68618  4.42225  2.77519  2.73123  3.46354  2.40513  3.72494  3.29354  2.67741  2.69355  4.24690  2.90347  2.73739  3.18146  2.89801  2.37887  2.77519  2.98518  4.58477  3.61503
          0.03309  3.82079  4.54313  0.61958  0.77255  0.48576  0.95510
     58   2.92633  4.88599  3.09877  2.73125  4.26057  3.42028  3.73321  3.68684  1.11139  3.26376  4.22896  3.15764  3.92508  2.92835  2.42556  2.97229  3.18397  3.39789  5.33728  4.14297     58 k - - -
          2.68618  4.42225  2.77519  2.73123  3.46354  2.40513  3.72494  3.29354  2.67741  2.69355  4.24690  2.90347  2.73739  3.18146  2.89801  2.37887  2.77519  2.98518  4.58477  3.61503
          0.03309  3.82079  4.54313  0.61958  0.77255  0.48576  0.95510
     59   2.92633  4.88599  3.09877  2.73125  4.26057  3.42028  3.73321  3.68684  1.11139  3.26376  4.22896  3.15764  3.92508  2.92835  2.42556  2.97229  3.18397  3.39789  5.33728  4.14297     59 k - - -
          2.68618  4.42225  2.77519  2.73123  3.46354  2.40513  3.72494  3.29354  2.67741  2.69355  4.24690  2.90347  2.73739  3.18146  2.89801  2.37887  2.77519  2.98518  4.58477  3.61503
          0.03309  3.82079  4.54313  0.61958  0.77255  0.48576  0.95510
     60   2.92633  4.88599  3.09877  2.73125  4.26057  3.42028  3.73321  3.68684  1.11139  3.26376  4.22896  3.15764  3.92508  2.92835  2.42556  2.97229  3.18397  3.39789  5.33728  4.14297     60 k - - -
          2.68618  4.42225  2.77519  2.73123  3.46354  2.40513  3.72494  3.29354  2.67741  2.69355  4.24690  2.90347  2.73739  3.18146  2.89801  2.37887  2.77519  2.98518  4.58477  3.61503
          0.03309  3.82079  4.54313  0.61958  0.77255  0.48576  0.95510
     61   3.19406  4.61142  4.16751  3.87305  1.10031  3.89420  3.85685  2.72510  3.78158  2.10760  3.46358  3.96154  4.35466  3.96409  3.91405  3.46609  3.49554  2.71182  4.12291  2.49708     61 f - - -
          2.68618  4.42225  2.77519  2.73123  3.46354  2.40513  3.72494  3.29354  2.67741  2.69355  4.24690  2.90347  2.73739  3.18146  2.89801  2.37887  2.77519  2.98518  4.58477  3.61503
          0.03309  3.82079  4.54313  0.61958  0.77255  0.48576  0.95510
     62   2.60345  4.38283  3.26652  3.15996  4.30101  0.81352  4.28245  3.88893  3.33408  3.54936  4.52549  3.43108  3.77230  3.66250  3.57487  2.77407  3.08071  3.42732  5.40886  4.40151     62 g - - -
          2.68618  4.42225  2.77519  2.73123  3.46354  2.40513  3.72494  3.29354  2.67741  2.69355  4.24690  2.90347  2.73739  3.18146  2.89801  2.37887  2.77519  2.98518  4.58477  3.61503
          0.03309  3.82079  4.54313  0.61958  0.77255  0.48576  0.95510
     63   2.60345  4.38283  3.26652  3.15996  4.30101  0.81352  4.28245  3.88893  3.33408  3.54936  4.52549  3.43108  3.77230  3.66250  3.57487  2.77407  3.08071  3.42732  5.40886  4.40151     63 g - - -
          2.68618  4.42225  2.77519  2.73123  3.46354  2.40513  3.72494  3.29354  2.67741  2.69355  4.24690  2.90347  2.73739  3.18146  2.89801  2.37887  2.77519  2.98518  4.58477  3.61503
          0.03309  3.82079  4.54313  0.61958  0.77255  0.48576  0.95510
     64   2.76754  4.32553  4.05288  3.71542  3.51344  3.66931  4.52642  2.05651  3.58237  2.21022  3.48751  3.91325  4.23343  3.94636  3.79966  3.17040  3.13082  1.09285  5.28879  4.01673     64 v - - -
          2.68618  4.42225  2.77519  2.73123  3.46354  2.40513  3.72494  3.29354  2.67741  2.69355  4.24690  2.90347  2.73739  3.18146  2.89801  2.37887  2.77519  2.98518  4.58477  3.61503
          0.03309  3.82079  4.54313  0.61958  0.77255  0.48576  0.95510
     65   2.68226  4.67542  2.68287  2.56365  4.03099  3.15059  3.88214  3.73121  2.78206  3.38429  4.34063  1.25300  3.80040  3.15566  3.13422  2.75197  3.06293  3.35866  5.34301  3.98370     65 n - - -
          2.68618  4.42225  2.77519  2.73123  3.46354  2.40513  3.72494  3.29354  2.67741  2.69355  4.24690  2.90347  2.73739  3.18146  2.89801  2.37887  2.77519  2.98518  4.58477  3.61503
          0.03309  3.82079  4.54313  0.61958  0.77255  0.48576  0.95510
     66   2.99096  4.42541  4.26018  3.87485  3.34046  4.00900  4.61327  1.14438  3.70190  1.93830  3.28510  4.12749  4.44611  4.05615  3.90445  3.50015  3.29145  1.84754  5.21984  3.95296     66 i - - -
          2.68618  4.42225  2.77519  2.73123  3.46354  2.40513  3.72494  3.29354  2.67741  2.69355  4.24690  2.90347  2.73739  3.18146  2.89801  2.37887  2.77519  2.98518  4.58477  3.61503
          0.03309  3.82079  4.54313  0.61958  0.77255  0.48576  0.95510
     67   2.90979  5.00741  2.46906  1.10129  4.34747  3.24211  3.82582  3.79114  2.69996  3.41709  4.39452  2.90670  3.84458  3.04328  3.10259  2.89816  3.21401  3.48075  5.52890  4.25234     67 e - - -
          2.68618  4.42225  2.77519  2.73123  3.46354  2.40513  3.72494  3.29354  2.67741  2.69355  4.24690  2.90347  2.73739  3.18146  2.89801  2.37887  2.77519  2.98518  4.58477  3.61503
          0.03309  3.82079  4.54313  0.61958  0.77255  0.48576  0.95510
     68   2.68619  4.45101  3.28798  3.12038  4.11817  3.14150  4.20131  3.65120  3.17342  3.28332  4.33167  3.43179  0.92958  3.56382  3.42398  2.85231  3.12393  3.30238  5.31801  4.23847     68 p - - -
          2.68618  4.42225  2.77519  2.73123  3.46354  2.40513  3.72494  3.29354  2.67741  2.69355  4.24690  2.90347  2.73739  3.18146  2.89801  2.37887  2.77519  2.98518  4.58477  3.61503
          0.03309  3.82079  4.54313  0.61958  0.77255  0.48576  0.95510
     69   2.92633  4.88599  3.09877  2.73125  4.26057  3.42028  3.73321  3.68684  1.11139  3.26376  4.22896  3.15764  3.92508  2.92835  2.42556  2.97229  3.18397  3.39789  5.33728  4.14297     69 k - - -
          2.68618  4.42225  2.77519  2.73123  3.46354  2.40513  3.72494  3.29354  2.67741  2.69355  4.24690  2.90347  2.73739  3.18146  2.89801  2.37887  2.77519  2.98518  4.58477  3.61503
          0.03309  3.82079  4.54313  0.61958  0.77255  0.48576  0.95510
     70   2.92633  4.88599  3.09877  2.73125  4.26057  3.42028  3.73321  3.68684  1.11139  3.26376  4.22896  3.15764  3.92508  2.92835  2.42556  2.97229  3.18397  3.39789  5.33728  4.14297     70 k - - -
          2.68618  4.42225  2.77519  2.73123  3.46354  2.40513  3.72494  3.29354  2.67741  2.69355  4.24690  2.90347  2.73739  3.18146  2.89801  2.37887  2.77519  2.98518  4.58477  3.61503
          0.03309  3.82079  4.54313  0.61958  0.77255  0.48576  0.95510
     71   2.76754  4.32553  4.05288  3.71542  3.51344  3.66931  4.52642  2.05651  3.58237  2.21022  3.48751  3.91325  4.23343  3.94636  3.79966  3.17040  3.13082  1.09285  5.28879  4.01673     71 v - - -
          2.68618  4.42225  2.77519  2.73123  3.46354  2.40513  3.72494  3.29354  2.67741  2.69355  4.24690  2.90347  2.73739  3.18146  2.89801  2.37887  2.77519  2.98518  4.58477  3.61503
          0.03309  3.82079  4.54313  0.61958  0.77255  0.48576  0.95510
     72   2.84186  4.82403  2.87101  2.62611  3.98541  3.33305  3.78356  3.60928  2.45079  3.11667  4.14714  3.08495  3.88650  1.32897  2.73551  2.89233  3.13941  3.34253  5.26719  3.95785     72 q - - -
          2.68618  4.42225  2.77519  2.73123  3.46354  2.40513  3.72494  3.29354  2.67741  2.69355  4.24690  2.90347  2.73739  3.18146  2.89801  2.37887  2.77519  2.98518  4.58477  3.61503
          0.03309  3.82079  4.54313  0.61958  0.77255  0.48576  0.95510
     73   2.29133  4.21048  3.16320  2.97760  4.02533  2.94140  4.08839  3.54142  3.04783  3.26605  4.19720  3.21001  3.67616  3.40145  3.33476  1.17176  2.76778  3.08789  5.40220  4.10883     73 s - - -
          2.68618  4.42225  2.77519  2.73123  3.46354  2.40513  3.72494  3.29354  2.67741  2.69355  4.24690  2.90347  2.73739  3.18146  2.89801  2.37887  2.77519  2.98518  4.58477  3.61503
          0.03309  3.82079  4.54313  0.61958  0.77255  0.48576  0.95510
     74   2.76754  4.32553  4.05288  3.71542  3.51344  3.66931  4.52642  2.05651  3.58237  2.21022  3.48751  3.91325  4.23343  3.94636  3.79966  3.17040  3.13082  1.09285  5.28879  4.01673     74 v - - -
          2.68618  4.42225  2.77519  2.73123  3.46354  2.40513  3.72494  3.29354  2.67741  2.69355  4.24690  2.90347  2.73739  3.18146  2.89801  2.37887  2.77519  2.98518  4.58477  3.61503
          0.03309  3.82079  4.54313  0.61958  0.77255  0.48576  0.95510
     75   2.38676  4.23138  3.38400  3.13484  3.92495  3.07205  4.15587  3.04585  3.07677  2.91113  3.96584  3.35181  3.77211  3.47446  3.33732  2.58757  1.26269  2.74636  5.36737  4.14188     75 t - - -
          2.68618  4.42225  2.77519  2.73123  3.46354  2.40513  3.72494  3.29354  2.67741  2.69355  4.24690  2.90347  2.73739  3.18146  2.89801  2.37887  2.77519  2.98518  4.58477  3.61503
          0.03309  3.82079  4.54313  0.61958  0.77255  0.48576  0.95510
     76   2.38676  4.23138  3.38400  3.13484  3.92495  3.07205  4.15587  3.04585  3.07677  2.91113  3.96584  3.35181  3.77211  3.47446  3.33732  2.58757  1.26269  2.74636  5.36737  4.14188     76 t - - -
          2.68618  4.42225  2.77519  2.73123  3.46354  2.40513  3.72494  3.29354  2.67741  2.69355  4.24690  2.90347  2.73739  3.18146  2.89801  2.37887  2.77519  2.98518  4.58477  3.61503
          0.03309  3.82079  4.54313  0.61958  0.77255  0.48576  0.95510
     77   2.68226  4.67542  2.68287  2.56365  4.03099  3.15059  3.88214  3.73121  2.78206  3.38429  4.34063  1.25300  3.80040  3.15566  3.13422  2.75197  3.06293  3.35866  5.34301  3.98370     77 n - - -
          2.68618  4.42225  2.77519  2.73123  3.46354  2.40513  3.72494  3.29354  2.67741  2.69355  4.24690  2.90347  2.73739  3.18146  2.89801  2.37887  2.77519  2.98518  4.58477  3.61503
          0.03309  3.82079  4.54313  0.61958  0.77255  0.48576  0.95510
     78   2.84186  4.82403  2.87101  2.62611  3.98541  3.33305  3.78356  3.60928  2.45079  3.11667  4.14714  3.08495  3.88650  1.32897  2.73551  2.89233  3.13941  3.34253  5.26719  3.95785     78 q - - -
          2.68618  4.42225  2.77519  2.73123  3.46354  2.40513  3.72494  3.29354  2.67741  2.69355  4.24690  2.90347  2.73739  3.18146  2.89801  2.37887  2.77519  2.98518  4.58477  3.61503
          0.03309  3.82079  4.54313  0.61958  0.77255  0.48576  0.95510
     79   2.29133  4.21048  3.16320  2.97760  4.02533  2.94140  4.08839  3.54142  3.04783  3.26605  4.19720  3.21001  3.67616  3.40145  3.33476  1.17176  2.76778  3.08789  5.40220  4.10883     79 s - - -
          2.68618  4.42225  2.77519  2.73123  3.46354  2.40513  3.72494  3.29354  2.67741  2.69355  4.24690  2.90347  2.73739  3.18146  2.89801  2.37887  2.77519  2.98518  4.58477  3.61503
          0.03309  3.82079  4.54313  0.61958  0.77255  0.48576  0.95510
     80   2.60345  4.38283  3.26652  3.15996  4.30101  0.81352  4.28245  3.88893  3.33408  3.54936  4.52549  3.43108  3.77230  3.66250  3.57487  2.77407  3.08071  3.42732  5.40886  4.40151     80 g - - -
          2.68618  4.42225  2.77519  2.73123  3.46354  2.40513  3.72494  3.29354  2.67741  2.69355  4.24690  2.90347  2.73739  3.18146  2.89801  2.37887  2.77519  2.98518  4.58477  3.61503
          0.03309  3.82079  4.54313  0.61958  0.77255  0.48576  0.95510
     81   2.93574  5.05318  0.99512  2.30624  4.42370  3.17299  3.88815  4.00047  2.96293  3.61852  4.59649  2.85958  3.82226  3.12795  3.47128  2.90468  3.27358  3.64553  5.60228  4.30645     81 d - - -
          2.68618  4.42225  2.77519  2.73123  3.46354  2.40513  3.72494  3.29354  2.67741  2.69355  4.24690  2.90347  2.73739  3.18146  2.89801  2.37887  2.77519  2.98518  4.58477  3.61503
          0.03309  3.82079  4.54313  0.61958  0.77255  0.48576  0.95510
     82   3.09823  4.57642  4.10599  3.74667  3.11779  3.91556  4.41865  2.32030  3.51488  0.94163  3.15882  4.02703  4.36053  3.89562  3.69898  3.48191  3.39525  2.34400  4.97726  3.68830     82 l - - -
          2.68618  4.42225  2.77519  2.73123  3.46354  2.40513  3.72494  3.29354  2.67741  2.69355  4.24690  2.90347  2.73739  3.18146  2.89801  2.37887  2.77519  2.98518  4.58477  3.61503
          0.03309  3.82079  4.54313  0.61958  0.77255  0.48576  0.95510
     83   2.76754  4.32553  4.05288  3.71542  3.51344  3.66931  4.52642  2.05651  3.58237  2.21022  3.48751  3.91325  4.23343  3.94636  3.79966  3.17040  3.13082  1.09285  5.28879  4.01673     83 v - - -
          2.68618  4.42225  2.77519  2.73123  3.46354  2.40513  3.72494  3.29354  2.67741  2.69355  4.24690  2.90347  2.73739  3.18146  2.89801  2.37887  2.77519  2.98518  4.58477  3.61503
          0.03309  3.82079  4.54313  0.61958  0.77255  0.48576  0.95510
     84   2.38676  4.23138  3.38400  3.13484  3.92495  3.07205  4.15587  3.04585  3.07677  2.91113  3.96584  3.35181  3.77211  3.47446  3.33732  2.58757  1.26269  2.74636  5.36737  4.14188     84 t - - -
          2.68618  4.42225  2.77519  2.73123  3.46354  2.40513  3.72494  3.29354  2.67741  2.69355  4.24690  2.90347  2.73739  3.18146  2.89801  2.37887  2.77519  2.98518  4.58477  3.61503
          0.03309  3.82079  4.54313  0.61958  0.77255  0.48576  0.95510
     85   1.09095  4.16807  3.41153  3.20161  4.00221  2.99374  4.22957  3.12012  3.21656  3.00397  4.04241  3.36384  3.72819  3.56273  3.47001  2.51927  2.79310  2.78355  5.43459  4.22931     85 a - - -
          2.68618  4.42225  2.77519  2.73123  3.46354  2.40513  3.72494  3.29354  2.67741  2.69355  4.24690  2.90347  2.73739  3.18146  2.89801  2.37887  2.77519  2.98518  4.58477  3.61503
          0.03309  3.82079  4.54313  0.61958  0.77255  0.48576  0.95510
     86   2.92633  4.88599  3.09877  2.73125  4.26057  3.42028  3.73321  3.68684  1.11139  3.26376  4.22896  3.15764  3.92508  2.92835  2.42556  2.97229  3.18397  3.39789  5.33728  4.14297     86 k - - -
          2.68618  4.42225  2.77519  2.73123  3.46354  2.40513  3.72494  3.29354  2.67741  2.69355  4.24690  2.90347  2.73739  3.18146  2.89801  2.37887  2.77519  2.98518  4.58477  3.61503
          0.03309  3.82079  4.54313  0.61958  0.77255  0.48576  0.95510
     87   3.09823  4.57642  4.10599  3.74667  3.11779  3.91556  4.41865  2.32030  3.51488  0.94163  3.15882  4.02703  4.36053  3.89562  3.69898  3.48191  3.39525  2.34400  4.97726  3.68830     87 l - - -
          2.68618  4.42225  2.77519  2.73123  3.46354  2.40513  3.72494  3.29354  2.67741  2.69355  4.24690  2.90347  2.73739  3.18146  2.89801  2.37887  2.77519  2.98518  4.58477  3.61503
          0.03309  3.82079  4.54313  0.61958  0.77255  0.48576  0.95510
     88   2.29133  4.21048  3.16320  2.97760  4.02533  2.94140  4.08839  3.54142  3.04783  3.26605  4.19720  3.21001  3.67616  3.40145  3.33476  1.17176  2.76778  3.08789  5.40220  4.10883     88 s - - -
          2.68618  4.42225  2.77519  2.73123  3.46354  2.40513  3.72494  3.29354  2.67741  2.69355  4.24690  2.90347  2.73739  3.18146  2.89801  2.37887  2.77519  2.98518  4.58477  3.61503
          0.03309  3.82079  4.54313  0.61958  0.77255  0.48576  0.95510
     89   2.76754  4.32553  4.05288  3.71542  3.51344  3.66931  4.52642  2.05651  3.58237  2.21022  3.48751  3.91325  4.23343  3.94636  3.79966  3.17040  3.13082  1.09285  5.28879  4.01673     89 v - - -
          2.68618  4.42225  2.77519  2.73123  3.46354  2.40513  3.72494  3.29354  2.67741  2.69355  4.24690  2.90347  2.73739  3.18146  2.89801  2.37887  2.77519  2.98518  4.58477  3.61503
          0.03309  3.82079  4.54313  0.61958  0.77255  0.48576  0.95510
     90   2.29133  4.21048  3.16320  2.97760  4.02533  2.94140  4.08839  3.54142  3.04783  3.26605  4.19720  3.21001  3.67616  3.40145  3.33476  1.17176  2.76778  3.08789  5.40220  4.10883     90 s - - -
          2.68618  4.42225  2.77519  2.73123  3.46354  2.40513  3.72494  3.29354  2.67741  2.69355  4.24690  2.90347  2.73739  3.18146  2.89801  2.37887  2.77519  2.98518  4.58477  3.61503
          0.03309  3.82079  4.54313  0.61958  0.77255  0.48576  0.95510
     91   2.93574  5.05318  0.99512  2.30624  4.42370  3.17299  3.88815  4.00047  2.96293  3.61852  4.59649  2.85958  3.82226  3.12795  3.47128  2.90468  3.27358  3.64553  5.60228  4.30645     91 d - - -
          2.68618  4.42225  2.77519  2.73123  3.46354  2.40513  3.72494  3.29354  2.67741  2.69355  4.24690  2.90347  2.73739  3.18146  2.89801  2.37887  2.77519  2.98518  4.58477  3.61503
          0.03309  3.82079  4.54313  0.61958  0.77255  0.48576  0.95510
     92   2.60345  4.38283  3.26652  3.15996  4.30101  0.81352  4.28245  3.88893  3.33408  3.54936  4.52549  3.43108  3.77230  3.66250  3.57487  2.77407  3.08071  3.42732  5.40886  4.40151     92 g - - -
          2.68618  4.42225  2.77519  2.73123  3.46354  2.40513  3.72494  3.29354  2.67741  2.69355  4.24690  2.90347  2.73739  3.18146  2.89801  2.37887  2.77519  2.98518  4.58477  3.61503
          0.03309  3.82079  4.54313  0.61958  0.77255  0.48576  0.95510
     93   2.93574  5.05318  0.99512  2.30624  4.42370  3.17299  3.88815  4.00047  2.96293  3.61852  4.59649  2.85958  3.82226  3.12795  3.47128  2.90468  3.27358  3.64553  5.60228  4.30645     93 d - - -
          2.68618  4.42225  2.77519  2.73123  3.46354  2.40513  3.72494  3.29354  2.67741  2.69355  4.24690  2.90347  2.73739  3.18146  2.89801  2.37887  2.77519  2.98518  4.58477  3.61503
          0.03309  3.82079  4.54313  0.61958  0.77255  0.48576  0.95510
     94   3.09823  4.57642  4.10599  3.74667  3.11779  3.91556  4.41865  2.32030  3.51488  0.94163  3.15882  4.02703  4.36053  3.89562  3.69898  3.48191  3.39525  2.34400  4.97726  3.68830     94 l - - -
          2.68618  4.42225  2.77519  2.73123  3.46354  2.40513  3.72494  3.29354  2.67741  2.69355  4.24690  2.90347  2.73739  3.18146  2.89801  2.37887  2.77519  2.98518  4.58477  3.61503
          0.03309  3.82079  4.54313  0.61958  0.77255  0.48576  0.95510
     95   2.76754  4.32553  4.05288  3.71542  3.51344  3.66931  4.52642  2.05651  3.58237  2.21022  3.48751  3.91325  4.23343  3.94636  3.79966  3.17040  3.13082  1.09285  5.28879  4.01673     95 v - - -
          2.68618  4.42225  2.77519  2.73123  3.46354  2.40513  3.72494  3.29354  2.67741  2.69355  4.24690  2.90347  2.73739  3.18146  2.89801  2.37887  2.77519  2.98518  4.58477  3.61503
          0.03309  3.82079  4.54313  0.61958  0.77255  0.48576  0.95510
     96   3.17434  4.68426  3.76274  3.48333  2.29772  3.77054  3.59737  3.19095  3.34234  2.65799  3.87164  3.66115  4.24606  3.66079  3.53627  3.31586  3.46104  3.05919  3.93919  1.05629     96 y - - -
          2.68618  4.42225  2.77519  2.73123  3.46354  2.40513  3.72494  3.29354  2.67741  2.69355  4.24690  2.90347  2.73739  3.18146  2.89801  2.37887  2.77519  2.98518  4.58477  3.61503
          0.03309  3.82079  4.54313  0.61958  0.77255  0.48576  0.95510
     97   2.29133  4.21048  3.16320  2.97760  4.02533  2.94140  4.08839  3.54142  3.04783  3.26605  4.19720  3.21001  3.67616  3.40145  3.33476  1.17176  2.76778  3.08789  5.40220  4.10883     97 s - - -
          2.68618  4.42225  2.77519  2.73123  3.46354  2.40513  3.72494  3.29354  2.67741  2.69355  4.24690  2.90347  2.73739  3.18146  2.89801  2.37887  2.77519  2.98518  4.58477  3.61503
          0.03309  3.82079  4.54313  0.61958  0.77255  0.48576  0.95510
     98   2.29133  4.21048  3.16320  2.97760  4.02533  2.94140  4.08839  3.54142  3.04783  3.26605  4.19720  3.21001  3.67616  3.40145  3.33476  1.17176  2.76778  3.08789  5.40220  4.10883     98 s - - -
          2.68618  4.42225  2.77519  2.73123  3.46354  2.40513  3.72494  3.29354  2.67741  2.69355  4.24690  2.90347  2.73739  3.18146  2.89801  2.37887  2.77519  2.98518  4.58477  3.61503
          0.03309  3.82079  4.54313  0.61958  0.77255  0.48576  0.95510
     99   2.76754  4.32553  4.05288  3.71542  3.51344  3.66931  4.52642  2.05651  3.58237  2.21022  3.48751  3.91325  4.23343  3.94636  3.79966  3.17040  3.13082  1.09285  5.28879  4.01673     99 v - - -
          2.68618  4.42225  2.77519  2.73123  3.46354  2.40513  3.72494  3.29354  2.67741  2.69355  4.24690  2.90347  2.73739  3.18146  2.89801  2.37887  2.77519  2.98518  4.58477  3.61503
          0.03309  3.82079  4.54313  0.61958  0.77255  0.48576  0.95510
    100   2.92633  4.88599  3.09877  2.73125  4.26057  3.42028  3.73321  3.68684  1.11139  3.26376  4.22896  3.15764  3.92508  2.92835  2.42556  2.97229  3.18397  3.39789  5.33728  4.14297    100 k - - -
          2.68618  4.42225  2.77519  2.73123  3.46354  2.40513  3.72494  3.29354  2.67741  2.69355  4.24690  2.90347  2.73739  3.18146  2.89801  2.37887  2.77519  2.98518  4.58477  3.61503
          0.03309  3.82079  4.54313  0.61958  0.77255  0.48576  0.95510
    101   2.93574  5.05318  0.99512  2.30624  4.42370  3.17299  3.88815  4.00047  2.96293  3.61852  4.59649  2.85958  3.82226  3.12795  3.47128  2.90468  3.27358  3.64553  5.60228  4.30645    101 d - - -
          2.68618  4.42225  2.77519  2.73123  3.46354  2.40513  3.72494  3.29354  2.67741  2.69355  4.24690  2.90347  2.73739  3.18146  2.89801  2.37887  2.77519  2.98518  4.58477  3.61503
          0.03309  3.82079  4.54313  0.61958  0.77255  0.48576  0.95510
    102   2.38676  4.23138  3.38400  3.13484  3.92495  3.07205  4.15587  3.04585  3.07677  2.91113  3.96584  3.35181  3.77211  3.47446  3.33732  2.58757  1.26269  2.74636  5.36737  4.14188    102 t - - -
          2.68618  4.42225  2.77519  2.73123  3.46354  2.40513  3.72494  3.29354  2.67741  2.69355  4.24690  2.90347  2.73739  3.18146  2.89801  2.37887  2.77519  2.98518  4.58477  3.61503
          0.03309  3.82079  4.54313  0.61958  0.77255  0.48576  0.95510
    103   2.38676  4.23138  3.38400  3.13484  3.92495  3.07205  4.15587  3.04585  3.07677  2.91113  3.96584  3.35181  3.77211  3.47446  3.33732  2.58757  1.26269  2.74636  5.36737  4.14188    103 t - - -
          2.68618  4.42225  2.77519  2.73123  3.46354  2.40513  3.72494  3.29354  2.67741  2.69355  4.24690  2.90347  2.73739  3.18146  2.89801  2.37887  2.77519  2.98518  4.58477  3.61503
          0.03309  3.82079  4.54313  0.61958  0.77255  0.48576  0.95510
    104   2.76754  4.32553  4.05288  3.71542  3.51344  3.66931  4.52642  2.05651  3.58237  2.21022  3.48751  3.91325  4.23343  3.94636  3.79966  3.17040  3.13082  1.09285  5.28879  4.01673    104 v - - -
          2.68618  4.42225  2.77519  2.73123  3.46354  2.40513  3.72494  3.29354  2.67741  2.69355  4.24690  2.90347  2.73739  3.18146  2.89801  2.37887  2.77519  2.98518  4.58477  3.61503
          0.03309  3.82079  4.54313  0.61958  0.77255  0.48576  0.95510
    105   2.99096  4.42541  4.26018  3.87485  3.34046  4.00900  4.61327  1.14438  3.70190  1.93830  3.28510  4.12749  4.44611  4.05615  3.90445  3.50015  3.29145  1.84754  5.21984  3.95296    105 i - - -
          2.68618  4.42225  2.77519  2.73123  3.46354  2.40513  3.72494  3.29354  2.67741  2.69355  4.24690  2.90347  2.73739  3.18146  2.89801  2.37887  2.77519  2.98518  4.58477  3.61503
          0.03309  3.82079  4.54313  0.61958  0.77255  0.48576  0.95510
    106   2.76754  4.32553  4.05288  3.71542  3.51344  3.66931  4.52642  2.05651  3.58237  2.21022  3.48751  3.91325  4.23343  3.94636  3.79966  3.17040  3.13082  1.09285  5.28879  4.01673    106 v - - -
          2.68618  4.42225  2.77519  2.73123  3.46354  2.40513  3.72494  3.29354  2.67741  2.69355  4.24690  2.90347  2.73739  3.18146  2.89801  2.37887  2.77519  2.98518  4.58477  3.61503
          0.03309  3.82079  4.54313  0.61958  0.77255  0.48576  0.95510
    107   2.84186  4.82403  2.87101  2.62611  3.98541  3.33305  3.78356  3.60928  2.45079  3.11667  4.14714  3.08495  3.88650  1.32897  2.73551  2.89233  3.13941  3.34253  5.26719  3.95785    107 q - - -
          2.68618  4.42225  2.77519  2.73123  3.46354  2.40513  3.72494  3.29354  2.67741  2.69355  4.24690  2.90347  2.73739  3.18146  2.89801  2.37887  2.77519  2.98518  4.58477  3.61503
          0.03309  3.82079  4.54313  0.61958  0.77255  0.48576  0.95510
    108   3.19406  4.61142  4.16751  3.87305  1.10031  3.89420  3.85685  2.72510  3.78158  2.10760  3.46358  3.96154  4.35466  3.96409  3.91405  3.46609  3.49554  2.71182  4.12291  2.49708    108 f - - -
          2.68618  4.42225  2.77519  2.73123  3.46354  2.40513  3.72494  3.29354  2.67741  2.69355  4.24690  2.90347  2.73739  3.18146  2.89801  2.37887  2.77519  2.98518  4.58477  3.61503
          0.03309  3.82079  4.54313  0.61958  0.77255  0.48576  0.95510
    109   2.93574  5.05318  0.99512  2.30624  4.42370  3.17299  3.88815  4.00047  2.96293  3.61852  4.59649  2.85958  3.82226  3.12795  3.47128  2.90468  3.27358  3.64553  5.60228  4.30645    109 d - - -
          2.68618  4.42225  2.77519  2.73123  3.46354  2.40513  3.72494  3.29354  2.67741  2.69355  4.24690  2.90347  2.73739  3.18146  2.89801  2.37887  2.77519  2.98518  4.58477  3.61503
          0.03309  3.82079  4.54313  0.61958  0.77255  0.48576  0.95510
    110   2.94894  4.78973  3.43451  2.95775  4.13123  3.44554  3.78993  3.67021  2.22107  3.19563  4.19813  3.32095  3.95152  3.01368  1.06046  3.03618  3.21901  3.39663  5.23583  4.07081    110 r - - -
          2.68618  4.42225  2.77519  2.73123  3.46354  2.40513  3.72494  3.29354  2.67741  2.69355  4.24690  2.90347  2.73739  3.18146  2.89801  2.37887  2.77519  2.98518  4.58477  3.61503
          0.03309  3.82079  4.54313  0.61958  0.77255  0.48576  0.95510
    111   2.29133  4.21048  3.16320  2.97760  4.02533  2.94140  4.08839  3.54142  3.04783  3.26605  4.19720  3.21001  3.67616  3.40145  3.33476  1.17176  2.76778  3.08789  5.40220  4.10883    111 s - - -
          2.68618  4.42225  2.77519  2.73123  3.46354  2.40513  3.72494  3.29354  2.67741  2.69355  4.24690  2.90347  2.73739  3.18146  2.89801  2.37887  2.77519  2.98518  4.58477  3.61503
          0.03309  3.82079  4.54313  0.61958  0.77255  0.48576  0.95510
    112   1.09095  4.16807  3.41153  3.20161  4.00221  2.99374  4.22957  3.12012  3.21656  3.00397  4.04241  3.36384  3.72819  3.56273  3.47001  2.51927  2.79310  2.78355  5.43459  4.22931    112 a - - -
          2.68618  4.42225  2.77519  2.73123  3.46354  2.40513  3.72494  3.29354  2.67741  2.69355  4.24690  2.90347  2.73739  3.18146  2.89801  2.37887  2.77519  2.98518  4.58477  3.61503
          0.03309  3.82079  4.54313  0.61958  0.77255  0.48576  0.95510
    113   2.29133  4.21048  3.16320  2.97760  4.02533  2.94140  4.08839  3.54142  3.04783  3.26605  4.19720  3.21001  3.67616  3.40145  3.33476  1.17176  2.76778  3.08789  5.40220  4.10883    113 s - - -
          2.68618  4.42225  2.77519  2.73123  3.46354  2.40513  3.72494  3.29354  2.67741  2.69355  4.24690  2.90347  2.73739  3.18146  2.89801  2.37887  2.77519  2.98518  4.58477  3.61503
          0.03309  3.82079  4.54313  0.61958  0.77255  0.48576  0.95510
    114   2.90979  5.00741  2.46906  1.10129  4.34747  3.24211  3.82582  3.79114  2.69996  3.41709  4.39452  2.90670  3.84458  3.04328  3.10259  2.89816  3.21401  3.48075  5.52890  4.25234    114 e - - -
          2.68618  4.42225  2.77519  2.73123  3.46354  2.40513  3.72494  3.29354  2.67741  2.69355  4.24690  2.90347  2.73739  3.18146  2.89801  2.37887  2.77519  2.98518  4.58477  3.61503
          0.03309  3.82079  4.54313  0.61958  0.77255  0.48576  0.95510
    115   2.99096  4.42541  4.26018  3.87485  3.34046  4.00900  4.61327  1.14438  3.70190  1.93830  3.28510  4.12749  4.44611  4.05615  3.90445  3.50015  3.29145  1.84754  5.21984  3.95296    115 i - - -
          2.68618  4.42225  2.77519  2.73123  3.46354  2.40513  3.72494  3.29354  2.67741  2.69355  4.24690  2.90347  2.73739  3.18146  2.89801  2.37887  2.77519  2.98518  4.58477  3.61503
          0.03309  3.82079  4.54313  0.61958  0.77255  0.48576  0.95510
    116   2.60345  4.38283  3.26652  3.15996  4.30101  0.81352  4.28245  3.88893  3.33408  3.54936  4.52549  3.43108  3.77230  3.66250  3.57487  2.77407  3.08071  3.42732  5.40886  4.40151    116 g - - -
          2.68618  4.42225  2.77519  2.73123  3.46354  2.40513  3.72494  3.29354  2.67741  2.69355  4.24690  2.90347  2.73739  3.18146  2.89801  2.37887  2.77519  2.98518  4.58477  3.61503
          0.03309  3.82079  4.54313  0.61958  0.77255  0.48576  0.95510
    117   2.90979  5.00741  2.46906  1.10129  4.34747  3.24211  3.82582  3.79114  2.69996  3.41709  4.39452  2.90670  3.84458  3.04328  3.10259  2.89816  3.21401  3.48075  5.52890  4.25234    117 e - - -
          2.68618  4.42225  2.77519  2.73123  3.46354  2.40513  3.72494  3.29354  2.67741  2.69355  4.24690  2.90347  2.73739  3.18146  2.89801  2.37887  2.77519  2.98518  4.58477  3.61503
          0.03309  3.82079  4.54313  0.61958  0.77255  0.48576  0.95510
    118   2.29133  4.21048  3.16320  2.97760  4.02533  2.94140  4.08839  3.54142  3.04783  3.26605  4.19720  3.21001  3.67616  3.40145  3.33476  1.17176  2.76778  3.08789  5.40220  4.10883    118 s - - -
          2.68618  4.42225  2.77519  2.73123  3.46354  2.40513  3.72494  3.29354  2.67741  2.69355  4.24690  2.90347  2.73739  3.18146  2.89801  2.37887  2.77519  2.98518  4.58477  3.61503
          0.03309  3.82079  4.54313  0.61958  0.77255  0.48576  0.95510
    119   3.25281  4.64536  4.01409  3.70812  2.61768  3.67385  3.83967  3.27510  3.43179  2.67849  3.91121  3.86782  4.18753  3.82218  3.56894  3.45693  3.55082  3.16401  0.99636  2.62265    119 w - - -
          2.68618  4.42225  2.77519  2.73123  3.46354  2.40513  3.72494  3.29354  2.67741  2.69355  4.24690  2.90347  2.73739  3.18146  2.89801  2.37887  2.77519  2.98518  4.58477  3.61503
          0.03309  3.82079  4.54313  0.61958  0.77255  0.48576  0.95510
    120   2.68619  4.45101  3.28798  3.12038  4.11817  3.14150  4.20131  3.65120  3.17342  3.28332  4.33167  3.43179  0.92958  3.56382  3.42398  2.85231  3.12393  3.30238  5.31801  4.23847    120 p - - -
          2.68618  4.42225  2.77519  2.73123  3.46354  2.40513  3.72494  3.29354  2.67741  2.69355  4.24690  2.90347  2.73739  3.18146  2.89801  2.37887  2.77519  2.98518  4.58477  3.61503
          0.03309  3.82079  4.54313  0.61958  0.77255  0.48576  0.95510
    121   2.92633  4.88599  3.09877  2.73125  4.26057  3.42028  3.73321  3.68684  1.11139  3.26376  4.22896  3.15764  3.92508  2.92835  2.42556  2.97229  3.18397  3.39789  5.33728  4.14297    121 k - - -
          2.68618  4.42225  2.77519  2.73123  3.46354  2.40513  3.72494  3.29354  2.67741  2.69355  4.24690  2.90347  2.73739  3.18146  2.89801  2.37887  2.77519  2.98518  4.58477  3.61503
          0.03309  3.82079  4.54313  0.61958  0.77255  0.48576  0.95510
    122   2.68226  4.67542  2.68287  2.56365  4.03099  3.15059  3.88214  3.73121  2.78206  3.38429  4.34063  1.25300  3.80040  3.15566  3.13422  2.75197  3.06293  3.35866  5.34301  3.98370    122 n - - -
          2.68618  4.42225  2.77519  2.73123  3.46354  2.40513  3.72494  3.29354  2.67741  2.69355  4.24690  2.90347  2.73739  3.18146  2.89801  2.37887  2.77519  2.98518  4.58477  3.61503
          0.03309  3.82079  4.54313  0.61958  0.77255  0.48576  0.95510
    123   2.38676  4.23138  3.38400  3.13484  3.92495  3.07205  4.15587  3.04585  3.07677  2.91113  3.96584  3.35181  3.77211  3.47446  3.33732  2.58757  1.26269  2.74636  5.36737  4.14188    123 t - - -
          2.68618  4.42225  2.77519  2.73123  3.46354  2.40513  3.72494  3.29354  2.67741  2.69355  4.24690  2.90347  2.73739  3.18146  2.89801  2.37887  2.77519  2.98518  4.58477  3.61503
          0.03309  3.82079  4.54313  0.61958  0.77255  0.48576  0.95510
    124   2.90979  5.00741  2.46906  1.10129  4.34747  3.24211  3.82582  3.79114  2.69996  3.41709  4.39452  2.90670  3.84458  3.04328  3.10259  2.89816  3.21401  3.48075  5.52890  4.25234    124 e - - -
          2.68618  4.42225  2.77519  2.73123  3.46354  2.40513  3.72494  3.29354  2.67741  2.69355  4.24690  2.90347  2.73739  3.18146  2.89801  2.37887  2.77519  2.98518  4.58477  3.61503
          0.03309  3.82079  4.54313  0.61958  0.77255  0.48576  0.95510
    125   1.09095  4.16807  3.41153  3.20161  4.00221  2.99374  4.22957  3.12012  3.21656  3.00397  4.04241  3.36384  3.72819  3.56273  3.47001  2.51927  2.79310  2.78355  5.43459  4.22931    125 a - - -
          2.68618  4.42225  2.77519  2.73123  3.46354  2.40513  3.72494  3.29354  2.67741  2.69355  4.24690  2.90347  2.73739  3.18146  2.89801  2.37887  2.77519  2.98518  4.58477  3.61503
          0.03309  3.82079  4.54313  0.61958  0.77255  0.48576  0.95510
    126   3.19406  4.61142  4.16751  3.87305  1.10031  3.89420  3.85685  2.72510  3.78158  2.10760  3.46358  3.96154  4.35466  3.96409  3.91405  3.46609  3.49554  2.71182  4.12291  2.49708    126 f - - -
          2.68618  4.42225  2.77519  2.73123  3.46354  2.40513  3.72494  3.29354  2.67741  2.69355  4.24690  2.90347  2.73739  3.18146  2.89801  2.37887  2.77519  2.98518  4.58477  3.61503
          0.03309  3.82079  4.54313  0.61958  0.77255  0.48576  0.95510
    127   2.99096  4.42541  4.26018  3.87485  3.34046  4.00900  4.61327  1.14438  3.70190  1.93830  3.28510  4.12749  4.44611  4.05615  3.90445  3.50015  3.29145  1.84754  5.21984  3.95296    127 i - - -
          2.68618  4.42225  2.77519  2.73123  3.46354  2.40513  3.72494  3.29354  2.67741  2.69355  4.24690  2.90347  2.73739  3.18146  2.89801  2.37887  2.77519  2.98518  4.58477  3.61503
          0.03309  3.82079  4.54313  0.61958  0.77255  0.48576  0.95510
    128   2.92633  4.88599  3.09877  2.73125  4.26057  3.42028  3.73321  3.68684  1.11139  3.26376  4.22896  3.15764  3.92508  2.92835  2.42556  2.97229  3.18397  3.39789  5.33728  4.14297    128 k - - -
          2.68618  4.42225  2.77519  2.73123  3.46354  2.40513  3.72494  3.29354  2.67741  2.69355  4.24690  2.90347  2.73739  3.18146  2.89801  2.37887  2.77519  2.98518  4.58477  3.61503
          0.03309  3.82079  4.54313  0.61958  0.77255  0.48576  0.95510
    129   2.29133  4.21048  3.16320  2.97760  4.02533  2.94140  4.08839  3.54142  3.04783  3.26605  4.19720  3.21001  3.67616  3.40145  3.33476  1.17176  2.76778  3.08789  5.40220  4.10883    129 s - - -
          2.68618  4.42225  2.77519  2.73123  3.46354  2.40513  3.72494  3.29354  2.67741  2.69355  4.24690  2.90347  2.73739  3.18146  2.89801  2.37887  2.77519  2.98518  4.58477  3.61503
          0.03309  3.82079  4.54313  0.61958  0.77255  0.48576  0.95510
    130   2.38676  4.23138  3.38400  3.13484  3.92495  3.07205  4.15587  3.04585  3.07677  2.91113  3.96584  3.35181  3.77211  3.47446  3.33732  2.58757  1.26269  2.74636  5.36737  4.14188    130 t - - -
          2.68618  4.42225  2.77519  2.73123  3.46354  2.40513  3.72494  3.29354  2.67741  2.69355  4.24690  2.90347  2.73739  3.18146  2.89801  2.37887  2.77519  2.98518  4.58477  3.61503
          0.03309  3.82079  4.54313  0.61958  0.77255  0.48576  0.95510
    131   2.29133  4.21048  3.16320  2.97760  4.02533  2.94140  4.08839  3.54142  3.04783  3.26605  4.19720  3.21001  3.67616  3.40145  3.33476  1.17176  2.76778  3.08789  5.40220  4.10883    131 s - - -
          2.68618  4.42225  2.77519  2.73123  3.46354  2.40513  3.72494  3.29354  2.67741  2.69355  4.24690  2.90347  2.73739  3.18146  2.89801  2.37887  2.77519  2.98518  4.58477  3.61503
          0.03309  3.82079  4.54313  0.61958  0.77255  0.48576  0.95510
    132   2.29133  4.21048  3.16320  2.97760  4.02533  2.94140  4.08839  3.54142  3.04783  3.26605  4.19720  3.21001  3.67616  3.40145  3.33476  1.17176  2.76778  3.08789  5.40220  4.10883    132 s - - -
          2.68618  4.42225  2.77519  2.73123  3.46354  2.40513  3.72494  3.29354  2.67741  2.69355  4.24690  2.90347  2.73739  3.18146  2.89801  2.37887  2.77519  2.98518  4.58477  3.61503
          0.03309  3.82079  4.54313  0.61958  0.77255  0.48576  0.95510
    133   2.60345  4.38283  3.26652  3.15996  4.30101  0.81352  4.28245  3.88893  3.33408  3.54936  4.52549  3.43108  3.77230  3.66250  3.57487  2.77407  3.08071  3.42732  5.40886  4.40151    133 g - - -
          2.68618  4.42225  2.77519  2.73123  3.46354  2.40513  3.72494  3.29354  2.67741  2.69355  4.24690  2.90347  2.73739  3.18146  2.89801  2.37887  2.77519  2.98518  4.58477  3.61503
          0.03309  3.82079  4.54313  0.61958  0.77255  0.48576  0.95510
    134   2.76754  4.32553  4.05288  3.71542  3.51344  3.66931  4.52642  2.05651  3.58237  2.21022  3.48751  3.91325  4.23343  3.94636  3.79966  3.17040  3.13082  1.09285  5.28879  4.01673    134 v - - -
          2.68618  4.42225  2.77519  2.73123  3.46354  2.40513  3.72494  3.29354  2.67741  2.69355  4.24690  2.90347  2.73739  3.18146  2.89801  2.37887  2.77519  2.98518  4.58477  3.61503
          0.03309  3.82079  4.54313  0.61958  0.77255  0.48576  0.95510
    135   2.93574  5.05318  0.99512  2.30624  4.42370  3.17299  3.88815  4.00047  2.96293  3.61852  4.59649  2.85958  3.82226  3.12795  3.47128  2.90468  3.27358  3.64553  5.60228  4.30645    135 d - - -
          2.68618  4.42225  2.77519  2.73123  3.46354  2.40513  3.72494  3.29354  2.67741  2.69355  4.24690  2.90347  2.73739  3.18146  2.89801  2.37887  2.77519  2.98518  4.58477  3.61503
          0.03309  3.82079  4.54313  0.61958  0.77255  0.48576  0.95510
    136   3.09823  4.57642  4.10599  3.74667  3.11779  3.91556  4.41865  2.32030  3.51488  0.94163  3.15882  4.02703  4.36053  3.89562  3.69898  3.48191  3.39525  2.34400  4.97726  3.68830    136 l - - -
          2.68618  4.42225  2.77519  2.73123  3.46354  2.40513  3.72494  3.29354  2.67741  2.69355  4.24690  2.90347  2.73739  3.18146  2.89801  2.37887  2.77519  2.98518  4.58477  3.61503
          0.03309  3.82079  4.54313  0.61958  0.77255  0.48576  0.95510
    137   3.09823  4.57642  4.10599  3.74667  3.11779  3.91556  4.41865  2.32030  3.51488  0.94163  3.15882  4.02703  4.36053  3.89562  3.69898  3.48191  3.39525  2.34400  4.97726  3.68830    137 l - - -
          2.68618  4.42225  2.77519  2.73123  3.46354  2.40513  3.72494  3.29354  2.67741  2.69355  4.24690  2.90347  2.73739  3.18146  2.89801  2.37887  2.77519  2.98518  4.58477  3.61503
          0.03309  3.82079  4.54313  0.61958  0.77255  0.48576  0.95510
    138   2.94894  4.78973  3.43451  2.95775  4.13123  3.44554  3.78993  3.67021  2.22107  3.19563  4.19813  3.32095  3.95152  3.01368  1.06046  3.03618  3.21901  3.39663  5.23583  4.07081    138 r - - -
          2.68618  4.42225  2.77519  2.73123  3.46354  2.40513  3.72494  3.29354  2.67741  2.69355  4.24690  2.90347  2.73739  3.18146  2.89801  2.37887  2.77519  2.98518  4.58477  3.61503
          0.03309  3.82079  4.54313  0.61958  0.77255  0.48576  0.95510
    139   2.38676  4.23138  3.38400  3.13484  3.92495  3.07205  4.15587  3.04585  3.07677  2.91113  3.96584  3.35181  3.77211  3.47446  3.33732  2.58757  1.26269  2.74636  5.36737  4.14188    139 t - - -
          2.68618  4.42225  2.77519  2.73123  3.46354  2.40513  3.72494  3.29354  2.67741  2.69355  4.24690  2.90347  2.73739  3.18146  2.89801  2.37887  2.77519  2.98518  4.58477  3.61503
          0.03309  3.82079  4.54313  0.61958  0.77255  0.48576  0.95510
    140   1.09095  4.16807  3.41153  3.20161  4.00221  2.99374  4.22957  3.12012  3.21656  3.00397  4.04241  3.36384  3.72819  3.56273  3.47001  2.51927  2.79310  2.78355  5.43459  4.22931    140 a - - -
          2.68618  4.42225  2.77519  2.73123  3.46354  2.40513  3.72494  3.29354  2.67741  2.69355  4.24690  2.90347  2.73739  3.18146  2.89801  2.37887  2.77519  2.98518  4.58477  3.61503
          0.03309  3.82079  4.54313  0.61958  0.77255  0.48576  0.95510
    141   2.38676  4.23138  3.38400  3.13484  3.92495  3.07205  4.15587  3.04585  3.07677  2.91113  3.96584  3.35181  3.77211  3.47446  3.33732  2.58757  1.26269  2.74636  5.36737  4.14188    141 t - - -
          2.68618  4.42225  2.77519  2.73123  3.46354  2.40513  3.72494  3.29354  2.67741  2.69355  4.24690  2.90347  2.73739  3.18146  2.89801  2.37887  2.77519  2.98518  4.58477  3.61503
          0.03309  3.82079  4.54313  0.61958  0.77255  0.48576  0.95510
    142   2.93574  5.05318  0.99512  2.30624  4.42370  3.17299  3.88815  4.00047  2.96293  3.61852  4.59649  2.85958  3.82226  3.12795  3.47128  2.90468  3.27358  3.64553  5.60228  4.30645    142 d - - -
          2.68618  4.42225  2.77519  2.73123  3.46354  2.40513  3.72494  3.29354  2.67741  2.69355  4.24690  2.90347  2.73739  3.18146  2.89801  2.37887  2.77519  2.98518  4.58477  3.61503
          0.03309  3.82079  4.54313  0.61958  0.77255  0.48576  0.95510
    143   2.90979  5.00741  2.46906  1.10129  4.34747  3.24211  3.82582  3.79114  2.69996  3.41709  4.39452  2.90670  3.84458  3.04328  3.10259  2.89816  3.21401  3.48075  5.52890  4.25234    143 e - - -
          2.68618  4.42225  2.77519  2.73123  3.46354  2.40513  3.72494  3.29354  2.67741  2.69355  4.24690  2.90347  2.73739  3.18146  2.89801  2.37887  2.77519  2.98518  4.58477  3.61503
          0.03309  3.82079  4.54313  0.61958  0.77255  0.48576  0.95510
    144   2.90979  5.00741  2.46906  1.10129  4.34747  3.24211  3.82582  3.79114  2.69996  3.41709  4.39452  2.90670  3.84458  3.04328  3.10259  2.89816  3.21401  3.48075  5.52890  4.25234    144 e - - -
          2.68618  4.42225  2.77519  2.73123  3.46354  2.40513  3.72494  3.29354  2.67741  2.69355  4.24690  2.90347  2.73739  3.18146  2.89801  2.37887  2.77519  2.98518  4.58477  3.61503
          0.03309  3.82079  4.54313  0.61958  0.77255  0.48576  0.95510
    145   2.99096  4.42541  4.26018  3.87485  3.34046  4.00900  4.61327  1.14438  3.70190  1.93830  3.28510  4.12749  4.44611  4.05615  3.90445  3.50015  3.29145  1.84754  5.21984  3.95296    145 i - - -
          2.68618  4.42225  2.77519  2.73123  3.46354  2.40513  3.72494  3.29354  2.67741  2.69355  4.24690  2.90347  2.73739  3.18146  2.89801  2.37887  2.77519  2.98518  4.58477  3.61503
          0.03309  3.82079  4.54313  0.61958  0.77255  0.48576  0.95510
    146   2.92633  4.88599  3.09877  2.73125  4.26057  3.42028  3.73321  3.68684  1.11139  3.26376  4.22896  3.15764  3.92508  2.92835  2.42556  2.97229  3.18397  3.39789  5.33728  4.14297    146 k - - -
          2.68618  4.42225  2.77519  2.73123  3.46354  2.40513  3.72494  3.29354  2.67741  2.69355  4.24690  2.90347  2.73739  3.18146  2.89801  2.37887  2.77519  2.98518  4.58477  3.61503
          0.03309  3.82079  4.54313  0.61958  0.77255  0.48576  0.95510
    147   2.93574  5.05318  0.99512  2.30624  4.42370  3.17299  3.88815  4.00047  2.96293  3.61852  4.59649  2.85958  3.82226  3.12795  3.47128  2.90468  3.27358  3.64553  5.60228  4.30645    147 d - - -
          2.68618  4.42225  2.77519  2.73123  3.46354  2.40513  3.72494  3.29354  2.67741  2.69355  4.24690  2.90347  2.73739  3.18146  2.89801  2.37887  2.77519  2.98518  4.58477  3.61503
          0.03309  3.82079  4.54313  0.61958  0.77255  0.48576  0.95510
    148   2.76754  4.32553  4.05288  3.71542  3.51344  3.66931  4.52642  2.05651  3.58237  2.21022  3.48751  3.91325  4.23343  3.94636  3.79966  3.17040  3.13082  1.09285  5.28879  4.01673    148 v - - -
          2.68618  4.42225  2.77519  2.73123  3.46354  2.40513  3.72494  3.29354  2.67741  2.69355  4.24690  2.90347  2.73739  3.18146  2.89801  2.37887  2.77519  2.98518  4.58477  3.61503
          0.03309  3.82079  4.54313  0.61958  0.77255  0.48576  0.95510
    149   2.38676  4.23138  3.38400  3.13484  3.92495  3.07205  4.15587  3.04585  3.07677  2.91113  3.96584  3.35181  3.77211  3.47446  3.33732  2.58757  1.26269  2.74636  5.36737  4.14188    149 t - - -
          2.68618  4.42225  2.77519  2.73123  3.46354  2.40513  3.72494  3.29354  2.67741  2.69355  4.24690  2.90347  2.73739  3.18146  2.89801  2.37887  2.77519  2.98518  4.58477  3.61503
          0.03309  3.82079  4.54313  0.61958  0.77255  0.48576  0.95510
    150   2.90979  5.00741  2.46906  1.10129  4.34747  3.24211  3.82582  3.79114  2.69996  3.41709  4.39452  2.90670  3.84458  3.04328  3.10259  2.89816  3.21401  3.48075  5.52890  4.25234    150 e - - -
          2.68618  4.42225  2.77519  2.73123  3.46354  2.40513  3.72494  3.29354  2.67741  2.69355  4.24690  2.90347  2.73739  3.18146  2.89801  2.37887  2.77519  2.98518  4.58477  3.61503
          0.03309  3.82079  4.54313  0.61958  0.77255  0.48576  0.95510
    151   2.60345  4.38283  3.26652  3.15996  4.30101  0.81352  4.28245  3.88893  3.33408  3.54936  4.52549  3.43108  3.77230  3.66250  3.57487  2.77407  3.08071  3.42732  5.40886  4.40151    151 g - - -
          2.68618  4.42225  2.77519  2.73123  3.46354  2.40513  3.72494  3.29354  2.67741  2.69355  4.24690  2.90347  2.73739  3.18146  2.89801  2.37887  2.77519  2.98518  4.58477  3.61503
          0.03309  3.82079  4.54313  0.61958  0.77255  0.48576  0.95510
    152   2.76754  4.32553  4.05288  3.71542  3.51344  3.66931  4.52642  2.05651  3.58237  2.21022  3.48751  3.91325  4.23343  3.94636  3.79966  3.17040  3.13082  1.09285  5.28879  4.01673    152 v - - -
          2.68618  4.42225  2.77519  2.73123  3.46354  2.40513  3.72494  3.29354  2.67741  2.69355  4.24690  2.90347  2.73739  3.18146  2.89801  2.37887  2.77519  2.98518  4.58477  3.61503
          0.03309  3.82079  4.54313  0.61958  0.77255  0.48576  0.95510
    153   2.68226  4.67542  2.68287  2.56365  4.03099  3.15059  3.88214  3.73121  2.78206  3.38429  4.34063  1.25300  3.80040  3.15566  3.13422  2.75197  3.06293  3.35866  5.34301  3.98370    153 n - - -
          2.68618  4.42225  2.77519  2.73123  3.46354  2.40513  3.72494  3.29354  2.67741  2.69355  4.24690  2.90347  2.73739  3.18146  2.89801  2.37887  2.77519  2.98518  4.58477  3.61503
          0.03309  3.82079  4.54313  0.61958  0.77255  0.48576  0.95510
    154   2.38676  4.23138  3.38400  3.13484  3.92495  3.07205  4.15587  3.04585  3.07677  2.91113  3.96584  3.35181  3.77211  3.47446  3.33732  2.58757  1.26269  2.74636  5.36737  4.14188    154 t - - -
          2.68618  4.42225  2.77519  2.73123  3.46354  2.40513  3.72494  3.29354  2.67741  2.69355  4.24690  2.90347  2.73739  3.18146  2.89801  2.37887  2.77519  2.98518  4.58477  3.61503
          0.03309  3.82079  4.54313  0.61958  0.77255  0.48576  0.95510
    155   2.29133  4.21048  3.16320  2.97760  4.02533  2.94140  4.08839  3.54142  3.04783  3.26605  4.19720  3.21001  3.67616  3.40145  3.33476  1.17176  2.76778  3.08789  5.40220  4.10883    155 s - - -
          2.68618  4.42225  2.77519  2.73123  3.46354  2.40513  3.72494  3.29354  2.67741  2.69355  4.24690  2.90347  2.73739  3.18146  2.89801  2.37887  2.77519  2.98518  4.58477  3.61503
          0.03309  3.82079  4.54313  0.61958  0.77255  0.48576  0.95510
    156   2.90979  5.00741  2.46906  1.10129  4.34747  3.24211  3.82582  3.79114  2.69996  3.41709  4.39452  2.90670  3.84458  3.04328  3.10259  2.89816  3.21401  3.48075  5.52890  4.25234    156 e - - -
          2.68618  4.42225  2.77519  2.73123  3.46354  2.40513  3.72494  3.29354  2.67741  2.69355  4.24690  2.90347  2.73739  3.18146  2.89801  2.37887  2.77519  2.98518  4.58477  3.61503
          0.03309  3.82079  4.54313  0.61958  0.77255  0.48576  0.95510
    157   2.99096  4.42541  4.26018  3.87485  3.34046  4.00900  4.61327  1.14438  3.70190  1.93830  3.28510  4.12749  4.44611  4.05615  3.90445  3.50015  3.29145  1.84754  5.21984  3.95296    157 i - - -
          2.68618  4.42225  2.77519  2.73123  3.46354  2.40513  3.72494  3.29354  2.67741  2.69355  4.24690  2.90347  2.73739  3.18146  2.89801  2.37887  2.77519  2.98518  4.58477  3.61503
          0.03309  3.82079  4.54313  0.61958  0.77255  0.48576  0.95510
    158   2.90979  5.00741  2.46906  1.10129  4.34747  3.24211  3.82582  3.79114  2.69996  3.41709  4.39452  2.90670  3.84458  3.04328  3.10259  2.89816  3.21401  3.48075  5.52890  4.25234    158 e - - -
          2.68618  4.42225  2.77519  2.73123  3.46354  2.40513  3.72494  3.29354  2.67741  2.69355  4.24690  2.90347  2.73739  3.18146  2.89801  2.37887  2.77519  2.98518  4.58477  3.61503
          0.03309  3.82079  4.54313  0.61958  0.77255  0.48576  0.95510
    159   2.29133  4.21048  3.16320  2.97760  4.02533  2.94140  4.08839  3.54142  3.04783  3.26605  4.19720  3.21001  3.67616  3.40145  3.33476  1.17176  2.76778  3.08789  5.40220  4.10883    159 s - - -
          2.68618  4.42225  2.77519  2.73123  3.46354  2.40513  3.72494  3.29354  2.67741  2.69355  4.24690  2.90347  2.73739  3.18146  2.89801  2.37887  2.77519  2.98518  4.58477  3.61503
          0.03309  3.82079  4.54313  0.61958  0.77255  0.48576  0.95510
    160   1.09095  4.16807  3.41153  3.20161  4.00221  2.99374  4.22957  3.12012  3.21656  3.00397  4.04241  3.36384  3.72819  3.56273  3.47001  2.51927  2.79310  2.78355  5.43459  4.22931    160 a - - -
          2.68618  4.42225  2.77519  2.73123  3.46354  2.40513  3.72494  3.29354  2.67741  2.69355  4.24690  2.90347  2.73739  3.18146  2.89801  2.37887  2.77519  2.98518  4.58477  3.61503
          0.03309  3.82079  4.54313  0.61958  0.77255  0.48576  0.95510
    161   2.93574  5.05318  0.99512  2.30624  4.42370  3.17299  3.88815  4.00047  2.96293  3.61852  4.59649  2.85958  3.82226  3.12795  3.47128  2.90468  3.27358  3.64553  5.60228  4.30645    161 d - - -
          2.68618  4.42225  2.77519  2.73123  3.46354  2.40513  3.72494  3.29354  2.67741  2.69355  4.24690  2.90347  2.73739  3.18146  2.89801  2.37887  2.77519  2.98518  4.58477  3.61503
          0.03309  3.82079  4.54313  0.61958  0.77255  0.48576  0.95510
    162   1.09095  4.16807  3.41153  3.20161  4.00221  2.99374  4.22957  3.12012  3.21656  3.00397  4.04241  3.36384  3.72819  3.56273  3.47001  2.51927  2.79310  2.78355  5.43459  4.22931    162 a - - -
          2.68618  4.42225  2.77519  2.73123  3.46354  2.40513  3.72494  3.29354  2.67741  2.69355  4.24690  2.90347  2.73739  3.18146  2.89801  2.37887  2.77519  2.98518  4.58477  3.61503
          0.03309  3.82079  4.54313  0.61958  0.77255  0.48576  0.95510
    163   2.76754  4.32553  4.05288  3.71542  3.51344  3.66931  4.52642  2.05651  3.58237  2.21022  3.48751  3.91325  4.23343  3.94636  3.79966  3.17040  3.13082  1.09285  5.28879  4.01673    163 v - - -
          2.68618  4.42225  2.77519  2.73123  3.46354  2.40513  3.72494  3.29354  2.67741  2.69355  4.24690  2.90347  2.73739  3.18146  2.89801  2.37887  2.77519  2.98518  4.58477  3.61503
          0.03309  3.82079  4.54313  0.61958  0.77255  0.48576  0.95510
    164   2.68226  4.67542  2.68287  2.56365  4.03099  3.15059  3.88214  3.73121  2.78206  3.38429  4.34063  1.25300  3.80040  3.15566  3.13422  2.75197  3.06293  3.35866  5.34301  3.98370    164 n - - -
          2.68618  4.42225  2.77519  2.73123  3.46354  2.40513  3.72494  3.29354  2.67741  2.69355  4.24690  2.90347  2.73739  3.18146  2.89801  2.37887  2.77519  2.98518  4.58477  3.61503
          0.03309  3.82079  4.54313  0.61958  0.77255  0.48576  0.95510
    165   2.99096  4.42541  4.26018  3.87485  3.34046  4.00900  4.61327  1.14438  3.70190  1.93830  3.28510  4.12749  4.44611  4.05615  3.90445  3.50015  3.29145  1.84754  5.21984  3.95296    165 i - - -
          2.68618  4.42225  2.77519  2.73123  3.46354  2.40513  3.72494  3.29354  2.67741  2.69355  4.24690  2.90347  2.73739  3.18146  2.89801  2.37887  2.77519  2.98518  4.58477  3.61503
          0.03309  3.82079  4.54313  0.61958  0.77255  0.48576  0.95510
    166   3.19406  4.61142  4.16751  3.87305  1.10031  3.89420  3.85685  2.72510  3.78158  2.10760  3.46358  3.96154  4.35466  3.96409  3.91405  3.46609  3.49554  2.71182  4.12291  2.49708    166 f - - -
          2.68618  4.42225  2.77519  2.73123  3.46354  2.40513  3.72494  3.29354  2.67741  2.69355  4.24690  2.90347  2.73739  3.18146  2.89801  2.37887  2.77519  2.98518  4.58477  3.61503
          0.03309  3.82079  4.54313  0.61958  0.77255  0.48576  0.95510
    167   2.99096  4.42541  4.26018  3.87485  3.34046  4.00900  4.61327  1.14438  3.70190  1.93830  3.28510  4.12749  4.44611  4.05615  3.90445  3.50015  3.29145  1.84754  5.21984  3.95296    167 i - - -
          2.68618  4.42225  2.77519  2.73123  3.46354  2.40513  3.72494  3.29354  2.67741  2.69355  4.24690  2.90347  2.73739  3.18146  2.89801  2.37887  2.77519  2.98518  4.58477  3.61503
          0.03309  3.82079  4.54313  0.61958  0.77255  0.48576  0.95510
    168   2.93574  5.05318  0.99512  2.30624  4.42370  3.17299  3.88815  4.00047  2.96293  3.61852  4.59649  2.85958  3.82226  3.12795  3.47128  2.90468  3.27358  3.64553  5.60228  4.30645    168 d - - -
          2.68618  4.42225  2.77519  2.73123  3.46354  2.40513  3.72494  3.29354  2.67741  2.69355  4.24690  2.90347  2.73739  3.18146  2.89801  2.37887  2.77519  2.98518  4.58477  3.61503
          0.03309  3.82079  4.54313  0.61958  0.77255  0.48576  0.95510
    169   2.68619  4.45101  3.28798  3.12038  4.11817  3.14150  4.20131  3.65120  3.17342  3.28332  4.33167  3.43179  0.92958  3.56382  3.42398  2.85231  3.12393  3.30238  5.31801  4.23847    169 p - - -
          2.68618  4.42225  2.77519  2.73123  3.46354  2.40513  3.72494  3.29354  2.67741  2.69355  4.24690  2.90347  2.73739  3.18146  2.89801  2.37887  2.77519  2.98518  4.58477  3.61503
          0.03309  3.82079  4.54313  0.61958  0.77255  0.48576  0.95510
    170   2.90979  5.00741  2.46906  1.10129  4.34747  3.24211  3.82582  3.79114  2.69996  3.41709  4.39452  2.90670  3.84458  3.04328  3.10259  2.89816  3.21401  3.48075  5.52890  4.25234    170 e - - -
          2.68618  4.42225  2.77519  2.73123  3.46354  2.40513  3.72494  3.29354  2.67741  2.69355  4.24690  2.90347  2.73739  3.18146  2.89801  2.37887  2.77519  2.98518  4.58477  3.61503
          0.03309  3.82079  4.54313  0.61958  0.77255  0.48576  0.95510
    171   2.29133  4.21048  3.16320  2.97760  4.02533  2.94140  4.08839  3.54142  3.04783  3.26605  4.19720  3.21001  3.67616  3.40145  3.33476  1.17176  2.76778  3.08789  5.40220  4.10883    171 s - - -
          2.68618  4.42225  2.77519  2.73123  3.46354  2.40513  3.72494  3.29354  2.67741  2.69355  4.24690  2.90347  2.73739  3.18146  2.89801  2.37887  2.77519  2.98518  4.58477  3.61503
          0.03309  3.82079  4.54313  0.61958  0.77255  0.48576  0.95510
    172   2.84186  4.82403  2.87101  2.62611  3.98541  3.33305  3.78356  3.60928  2.45079  3.11667  4.14714  3.08495  3.88650  1.32897  2.73551  2.89233  3.13941  3.34253  5.26719  3.95785    172 q - - -
          2.68618  4.42225  2.77519  2.73123  3.46354  2.40513  3.72494  3.29354  2.67741  2.69355  4.24690  2.90347  2.73739  3.18146  2.89801  2.37887  2.77519  2.98518  4.58477  3.61503
          0.03309  3.82079  4.54313  0.61958  0.77255  0.48576  0.95510
    173   2.38676  4.23138  3.38400  3.13484  3.92495  3.07205  4.15587  3.04585  3.07677  2.91113  3.96584  3.35181  3.77211  3.47446  3.33732  2.58757  1.26269  2.74636  5.36737  4.14188    173 t - - -
          2.68618  4.42225  2.77519  2.73123  3.46354  2.40513  3.72494  3.29354  2.67741  2.69355  4.24690  2.90347  2.73739  3.18146  2.89801  2.37887  2.77519  2.98518  4.58477  3.61503
          0.03309  3.82079  4.54313  0.61958  0.77255  0.48576  0.95510
    174   3.17434  4.68426  3.76274  3.48333  2.29772  3.77054  3.59737  3.19095  3.34234  2.65799  3.87164  3.66115  4.24606  3.66079  3.53627  3.31586  3.46104  3.05919  3.93919  1.05629    174 y - - -
          2.68618  4.42225  2.77519  2.73123  3.46354  2.40513  3.72494  3.29354  2.67741  2.69355  4.24690  2.90347  2.73739  3.18146  2.89801  2.37887  2.77519  2.98518  4.58477  3.61503
          0.03309  3.82079  4.54313  0.61958  0.77255  0.48576  0.95510
    175   3.17434  4.68426  3.76274  3.48333  2.29772  3.77054  3.59737  3.19095  3.34234  2.65799  3.87164  3.66115  4.24606  3.66079  3.53627  3.31586  3.46104  3.05919  3.93919  1.05629    175 y - - -
          2.68618  4.42225  2.77519  2.73123  3.46354  2.40513  3.72494  3.29354  2.67741  2.69355  4.24690  2.90347  2.73739  3.18146  2.89801  2.37887  2.77519  2.98518  4.58477  3.61503
          0.03309  3.82079  4.54313  0.61958  0.77255  0.48576  0.95510
    176   2.92988  4.48724  3.99443  3.58483  3.18724  3.79555  4.33199  2.35777  3.35540  1.79053  1.48075  3.86845  4.25662  3.74117  3.56662  3.27320  3.23457  2.35767  5.02066  3.77738    176 m - - -
          2.68618  4.42225  2.77519  2.73123  3.46354  2.40513  3.72494  3.29354  2.67741  2.69355  4.24690  2.90347  2.73739  3.18146  2.89801  2.37887  2.77519  2.98518  4.58477  3.61503
          0.03309  3.82079  4.54313  0.61958  0.77255  0.48576  0.95510
    177   2.90979  5.00741  2.46906  1.10129  4.34747  3.24211  3.82582  3.79114  2.69996  3.41709  4.39452  2.90670  3.84458  3.04328  3.10259  2.89816  3.21401  3.48075  5.52890  4.25234    177 e - - -
          2.68618  4.42225  2.77519  2.73123  3.46354  2.40513  3.72494  3.29354  2.67741  2.69355  4.24690  2.90347  2.73739  3.18146  2.89801  2.37887  2.77519  2.98518  4.58477  3.61503
          0.03309  3.82079  4.54313  0.61958  0.77255  0.48576  0.95510
    178   2.92633  4.88599  3.09877  2.73125  4.26057  3.42028  3.73321  3.68684  1.11139  3.26376  4.22896  3.15764  3.92508  2.92835  2.42556  2.97229  3.18397  3.39789  5.33728  4.14297    178 k - - -
          2.68618  4.42225  2.77519  2.73123  3.46354  2.40513  3.72494  3.29354  2.67741  2.69355  4.24690  2.90347  2.73739  3.18146  2.89801  2.37887  2.77519  2.98518  4.58477  3.61503
          0.03309  3.82079  4.54313  0.61958  0.77255  0.48576  0.95510
    179   3.17434  4.68426  3.76274  3.48333  2.29772  3.77054  3.59737  3.19095  3.34234  2.65799  3.87164  3.66115  4.24606  3.66079  3.53627  3.31586  3.46104  3.05919  3.93919  1.05629    179 y - - -
          2.68618  4.42225  2.77519  2.73123  3.46354  2.40513  3.72494  3.29354  2.67741  2.69355  4.24690  2.90347  2.73739  3.18146  2.89801  2.37887  2.77519  2.98518  4.58477  3.61503
          0.03309  3.82079  4.54313  0.61958  0.77255  0.48576  0.95510
    180   2.93574  5.05318  0.99512  2.30624  4.42370  3.17299  3.88815  4.00047  2.96293  3.61852  4.59649  2.85958  3.82226  3.12795  3.47128  2.90468  3.27358  3.64553  5.60228  4.30645    180 d - - -
          2.68618  4.42225  2.77519  2.73123  3.46354  2.40513  3.72494  3.29354  2.67741  2.69355  4.24690  2.90347  2.73739  3.18146  2.89801  2.37887  2.77519  2.98518  4.58477  3.61503
          0.03309  3.82079  4.54313  0.61958  0.77255  0.48576  0.95510
    181   3.19406  4.61142  4.16751  3.87305  1.10031  3.89420  3.85685  2.72510  3.78158  2.10760  3.46358  3.96154  4.35466  3.96409  3.91405  3.46609  3.49554  2.71182  4.12291  2.49708    181 f - - -
          2.68618  4.42225  2.77519  2.73123  3.46354  2.40513  3.72494  3.29354  2.67741  2.69355  4.24690  2.90347  2.73739  3.18146  2.89801  2.37887  2.77519  2.98518  4.58477  3.61503
          0.03309  3.82079  4.54313  0.61958  0.77255  0.48576  0.95510
    182   2.68226  4.67542  2.68287  2.56365  4.03099  3.15059  3.88214  3.73121  2.78206  3.38429  4.34063  1.25300  3.80040  3.15566  3.13422  2.75197  3.06293  3.35866  5.34301  3.98370    182 n - - -
          2.68618  4.42225  2.77519  2.73123  3.46354  2.40513  3.72494  3.29354  2.67741  2.69355  4.24690  2.90347  2.73739  3.18146  2.89801  2.37887  2.77519  2.98518  4.58477  3.61503
          0.03309  3.82079  4.54313  0.61958  0.77255  0.48576  0.95510
    183   2.68226  4.67542  2.68287  2.56365  4.03099  3.15059  3.88214  3.73121  2.78206  3.38429  4.34063  1.25300  3.80040  3.15566  3.13422  2.75197  3.06293  3.35866  5.34301  3.98370    183 n - - -
          2.68618  4.42225  2.77519  2.73123  3.46354  2.40513  3.72494  3.29354  2.67741  2.69355  4.24690  2.90347  2.73739  3.18146  2.89801  2.37887  2.77519  2.98518  4.58477  3.61503
          0.03309  3.82079  4.54313  0.61958  0.77255  0.48576  0.95510
    184   2.92633  4.88599  3.09877  2.73125  4.26057  3.42028  3.73321  3.68684  1.11139  3.26376  4.22896  3.15764  3.92508  2.92835  2.42556  2.97229  3.18397  3.39789  5.33728  4.14297    184 k - - -
          2.68618  4.42225  2.77519  2.73123  3.46354  2.40513  3.72494  3.29354  2.67741  2.69355  4.24690  2.90347  2.73739  3.18146  2.89801  2.37887  2.77519  2.98518  4.58477  3.61503
          0.03309  3.82079  4.54313  0.61958  0.77255  0.48576  0.95510
    185   2.76754  4.32553  4.05288  3.71542  3.51344  3.66931  4.52642  2.05651  3.58237  2.21022  3.48751  3.91325  4.23343  3.94636  3.79966  3.17040  3.13082  1.09285  5.28879  4.01673    185 v - - -
          2.68618  4.42225  2.77519  2.73123  3.46354  2.40513  3.72494  3.29354  2.67741  2.69355  4.24690  2.90347  2.73739  3.18146  2.89801  2.37887  2.77519  2.98518  4.58477  3.61503
          0.03309  3.82079  4.54313  0.61958  0.77255  0.48576  0.95510
    186   3.09823  4.57642  4.10599  3.74667  3.11779  3.91556  4.41865  2.32030  3.51488  0.94163  3.15882  4.02703  4.36053  3.89562  3.69898  3.48191  3.39525  2.34400  4.97726  3.68830    186 l - - -
          2.68618  4.42225  2.77519  2.73123  3.46354  2.40513  3.72494  3.29354  2.67741  2.69355  4.24690  2.90347  2.73739  3.18146  2.89801  2.37887  2.77519  2.98518  4.58477  3.61503
          0.03309  3.82079  4.54313  0.61958  0.77255  0.48576  0.95510
    187   2.90979  5.00741  2.46906  1.10129  4.34747  3.24211  3.82582  3.79114  2.69996  3.41709  4.39452  2.90670  3.84458  3.04328  3.10259  2.89816  3.21401  3.48075  5.52890  4.25234    187 e - - -
          2.68618  4.42225  2.77519  2.73123  3.46354  2.40513  3.72494  3.29354  2.67741  2.69355  4.24690  2.90347  2.73739  3.18146  2.89801  2.37887  2.77519  2.98518  4.58477  3.61503
          0.03309  3.82079  4.54313  0.61958  0.77255  0.48576  0.95510
    188   2.92988  4.48724  3.99443  3.58483  3.18724  3.79555  4.33199  2.35777  3.35540  1.79053  1.48075  3.86845  4.25662  3.74117  3.56662  3.27320  3.23457  2.35767  5.02066  3.77738    188 m - - -
          2.68618  4.42225  2.77519  2.73123  3.46354  2.40513  3.72494  3.29354  2.67741  2.69355  4.24690  2.90347  2.73739  3.18146  2.89801  2.37887  2.77519  2.98518  4.58477  3.61503
          0.03309  3.82079  4.54313  0.61958  0.77255  0.48576  0.95510
    189   3.19406  4.61142  4.16751  3.87305  1.10031  3.89420  3.85685  2.72510  3.78158  2.10760  3.46358  3.96154  4.35466  3.96409  3.91405  3.46609  3.49554  2.71182  4.12291  2.49708    189 f - - -
          2.68618  4.42225  2.77519  2.73123  3.46354  2.40513  3.72494  3.29354  2.67741  2.69355  4.24690  2.90347  2.73739  3.18146  2.89801  2.37887  2.77519  2.98518  4.58477  3.61503
          0.03309  3.82079  4.54313  0.61958  0.77255  0.48576  0.95510
    190   2.90979  5.00741  2.46906  1.10129  4.34747  3.24211  3.82582  3.79114  2.69996  3.41709  4.39452  2.90670  3.84458  3.04328  3.10259  2.89816  3.21401  3.48075  5.52890  4.25234    190 e - - -
          2.68618  4.42225  2.77519  2.73123  3.46354  2.40513  3.72494  3.29354  2.67741  2.69355  4.24690  2.90347  2.73739  3.18146  2.89801  2.37887  2.77519  2.98518  4.58477  3.61503
          0.03309  3.82079  4.54313  0.61958  0.77255  0.48576  0.95510
    191   3.09823  4.57642  4.10599  3.74667  3.11779  3.91556  4.41865  2.32030  3.51488  0.94163  3.15882  4.02703  4.36053  3.89562  3.69898  3.48191  3.39525  2.34400  4.97726  3.68830    191 l - - -
          2.68618  4.42225  2.77519  2.73123  3.46354  2.40513  3.72494  3.29354  2.67741  2.69355  4.24690  2.90347  2.73739  3.18146  2.89801  2.37887  2.77519  2.98518  4.58477  3.61503
          0.03309  3.82079  4.54313  0.61958  0.77255  0.48576  0.95510
    192   1.09095  4.16807  3.41153  3.20161  4.00221  2.99374  4.22957  3.12012  3.21656  3.00397  4.04241  3.36384  3.72819  3.56273  3.47001  2.51927  2.79310  2.78355  5.43459  4.22931    192 a - - -
          2.68618  4.42225  2.77519  2.73123  3.46354  2.40513  3.72494  3.29354  2.67741  2.69355  4.24690  2.90347  2.73739  3.18146  2.89801  2.37887  2.77519  2.98518  4.58477  3.61503
          0.03309  3.82079  4.54313  0.61958  0.77255  0.48576  0.95510
    193   2.38676  4.23138  3.38400  3.13484  3.92495  3.07205  4.15587  3.04585  3.07677  2.91113  3.96584  3.35181  3.77211  3.47446  3.33732  2.58757  1.26269  2.74636  5.36737  4.14188    193 t - - -
          2.68618  4.42225  2.77519  2.73123  3.46354  2.40513  3.72494  3.29354  2.67741  2.69355  4.24690  2.90347  2.73739  3.18146  2.89801  2.37887  2.77519  2.98518  4.58477  3.61503
          0.03309  3.82079  4.54313  0.61958  0.77255  0.48576  0.95510
    194   2.60345  4.38283  3.26652  3.15996  4.30101  0.81352  4.28245  3.88893  3.33408  3.54936  4.52549  3.43108  3.77230  3.66250  3.57487  2.77407  3.08071  3.42732  5.40886  4.40151    194 g - - -
          2.68618  4.42225  2.77519  2.73123  3.46354  2.40513  3.72494  3.29354  2.67741  2.69355  4.24690  2.90347  2.73739  3.18146  2.89801  2.37887  2.77519  2.98518  4.58477  3.61503
          0.03309  3.82079  4.54313  0.61958  0.77255  0.48576  0.95510
    195   2.60345  4.38283  3.26652  3.15996  4.30101  0.81352  4.28245  3.88893  3.33408  3.54936  4.52549  3.43108  3.77230  3.66250  3.57487  2.77407  3.08071  3.42732  5.40886  4.40151    195 g - - -
          2.68618  4.42225  2.77519  2.73123  3.46354  2.40513  3.72494  3.29354  2.67741  2.69355  4.24690  2.90347  2.73739  3.18146  2.89801  2.37887  2.77519  2.98518  4.58477  3.61503
          0.03309  3.82079  4.54313  0.61958  0.77255  0.48576  0.95510
    196   2.38676  4.23138  3.38400  3.13484  3.92495  3.07205  4.15587  3.04585  3.07677  2.91113  3.96584  3.35181  3.77211  3.47446  3.33732  2.58757  1.26269  2.74636  5.36737  4.14188    196 t - - -
          2.68618  4.42225  2.77519  2.73123  3.46354  2.40513  3.72494  3.29354  2.67741  2.69355  4.24690  2.90347  2.73739  3.18146  2.89801  2.37887  2.77519  2.98518  4.58477  3.61503
          0.03309  3.82079  4.54313  0.61958  0.77255  0.48576  0.95510
    197   2.29133  4.21048  3.16320  2.97760  4.02533  2.94140  4.08839  3.54142  3.04783  3.26605  4.19720  3.21001  3.67616  3.40145  3.33476  1.17176  2.76778  3.08789  5.40220  4.10883    197 s - - -
          2.68618  4.42225  2.77519  2.73123  3.46354  2.40513  3.72494  3.29354  2.67741  2.69355  4.24690  2.90347  2.73739  3.18146  2.89801  2.37887  2.77519  2.98518  4.58477  3.61503
          0.03309  3.82079  4.54313  0.61958  0.77255  0.48576  0.95510
    198   2.29133  4.21048  3.16320  2.97760  4.02533  2.94140  4.08839  3.54142  3.04783  3.26605  4.19720  3.21001  3.67616  3.40145  3.33476  1.17176  2.76778  3.08789  5.40220  4.10883    198 s - - -
          2.68618  4.42225  2.77519  2.73123  3.46354  2.40513  3.72494  3.29354  2.67741  2.69355  4.24690  2.90347  2.73739  3.18146  2.89801  2.37887  2.77519  2.98518  4.58477  3.61503
          0.03309  3.82079  4.54313  0.61958  0.77255  0.48576  0.95510
    199   2.60345  4.38283  3.26652  3.15996  4.30101  0.81352  4.28245  3.88893  3.33408  3.54936  4.52549  3.43108  3.77230  3.66250  3.57487  2.77407  3.08071  3.42732  5.40886  4.40151    199 g - - -
          2.68618  4.42225  2.77519  2.73123  3.46354  2.40513  3.72494  3.29354  2.67741  2.69355  4.24690  2.90347  2.73739  3.18146  2.89801  2.37887  2.77519  2.98518  4.58477  3.61503
          0.03309  3.82079  4.54313  0.61958  0.77255  0.48576  0.95510
    200   2.92633  4.88599  3.09877  2.73125  4.26057  3.42028  3.73321  3.68684  1.11139  3.26376  4.22896  3.15764  3.92508  2.92835  2.42556  2.97229  3.18397  3.39789  5.33728  4.14297    200 k - - -
          2.68618  4.42225  2.77519  2.73123  3.46354  2.40513  3.72494  3.29354  2.67741  2.69355  4.24690  2.90347  2.73739  3.18146  2.89801  2.37887  2.77519  2.98518  4.58477  3.61503
          0.03309  3.82079  4.54313  0.61958  0.77255  0.48576  0.95510
    201   2.99096  4.42541  4.26018  3.87485  3.34046  4.00900  4.61327  1.14438  3.70190  1.93830  3.28510  4.12749  4.44611  4.05615  3.90445  3.50015  3.29145  1.84754  5.21984  3.95296    201 i - - -
          2.68618  4.42225  2.77519  2.73123  3.46354  2.40513  3.72494  3.29354  2.67741  2.69355  4.24690  2.90347  2.73739  3.18146  2.89801  2.37887  2.77519  2.98518  4.58477  3.61503
          0.03309  3.82079  4.54313  0.61958  0.77255  0.48576  0.95510
    202   2.29133  4.21048  3.16320  2.97760  4.02533  2.94140  4.08839  3.54142  3.04783  3.26605  4.19720  3.21001  3.67616  3.40145  3.33476  1.17176  2.76778  3.08789  5.40220  4.10883    202 s - - -
          2.68618  4.42225  2.77519  2.73123  3.46354  2.40513  3.72494  3.29354  2.67741  2.69355  4.24690  2.90347  2.73739  3.18146  2.89801  2.37887  2.77519  2.98518  4.58477  3.61503
          0.03309  3.82079  4.54313  0.61958  0.77255  0.48576  0.95510
    203   2.68619  4.45101  3.28798  3.12038  4.11817  3.14150  4.20131  3.65120  3.17342  3.28332  4.33167  3.43179  0.92958  3.56382  3.42398  2.85231  3.12393  3.30238  5.31801  4.23847    203 p - - -
          2.68618  4.42225  2.77519  2.73123  3.46354  2.40513  3.72494  3.29354  2.67741  2.69355  4.24690  2.90347  2.73739  3.18146  2.89801  2.37887  2.77519  2.98518  4.58477  3.61503
          0.03309  3.82079  4.54313  0.61958  0.77255  0.48576  0.95510
    204   2.38676  4.23138  3.38400  3.13484  3.92495  3.07205  4.15587  3.04585  3.07677  2.91113  3.96584  3.35181  3.77211  3.47446  3.33732  2.58757  1.26269  2.74636  5.36737  4.14188    204 t - - -
          2.68618  4.42225  2.77519  2.73123  3.46354  2.40513  3.72494  3.29354  2.67741  2.69355  4.24690  2.90347  2.73739  3.18146  2.89801  2.37887  2.77519  2.98518  4.58477  3.61503
          0.03309  3.82079  4.54313  0.61958  0.77255  0.48576  0.95510
    205   2.94894  4.78973  3.43451  2.95775  4.13123  3.44554  3.78993  3.67021  2.22107  3.19563  4.19813  3.32095  3.95152  3.01368  1.06046  3.03618  3.21901  3.39663  5.23583  4.07081    205 r - - -
          2.68618  4.42225  2.77519  2.73123  3.46354  2.40513  3.72494  3.29354  2.67741  2.69355  4.24690  2.90347  2.73739  3.18146  2.89801  2.37887  2.77519  2.98518  4.58477  3.61503
          0.03309  3.82079  4.54313  0.61958  0.77255  0.48576  0.95510
    206   2.90979  5.00741  2.46906  1.10129  4.34747  3.24211  3.82582  3.79114  2.69996  3.41709  4.39452  2.90670  3.84458  3.04328  3.10259  2.89816  3.21401  3.48075  5.52890  4.25234    206 e - - -
          2.68618  4.42225  2.77519  2.73123  3.46354  2.40513  3.72494  3.29354  2.67741  2.69355  4.24690  2.90347  2.73739  3.18146  2.89801  2.37887  2.77519  2.98518  4.58477  3.61503
          0.03309  3.82079  4.54313  0.61958  0.77255  0.48576  0.95510
    207   2.93574  5.05318  0.99512  2.30624  4.42370  3.17299  3.88815  4.00047  2.96293  3.61852  4.59649  2.85958  3.82226  3.12795  3.47128  2.90468  3.27358  3.64553  5.60228  4.30645    207 d - - -
          2.68618  4.42225  2.77519  2.73123  3.46354  2.40513  3.72494  3.29354  2.67741  2.69355  4.24690  2.90347  2.73739  3.18146  2.89801  2.37887  2.77519  2.98518  4.58477  3.61503
          0.03309  3.82079  4.54313  0.61958  0.77255  0.48576  0.95510
    208   2.84186  4.82403  2.87101  2.62611  3.98541  3.33305  3.78356  3.60928  2.45079  3.11667  4.14714  3.08495  3.88650  1.32897  2.73551  2.89233  3.13941  3.34253  5.26719  3.95785    208 q - - -
          2.68618  4.42225  2.77519  2.73123  3.46354  2.40513  3.72494  3.29354  2.67741  2.69355  4.24690  2.90347  2.73739  3.18146  2.89801  2.37887  2.77519  2.98518  4.58477  3.61503
          0.03309  3.82079  4.54313  0.61958  0.77255  0.48576  0.95510
    209   2.68226  4.67542  2.68287  2.56365  4.03099  3.15059  3.88214  3.73121  2.78206  3.38429  4.34063  1.25300  3.80040  3.15566  3.13422  2.75197  3.06293  3.35866  5.34301  3.98370    209 n - - -
          2.68618  4.42225  2.77519  2.73123  3.46354  2.40513  3.72494  3.29354  2.67741  2.69355  4.24690  2.90347  2.73739  3.18146  2.89801  2.37887  2.77519  2.98518  4.58477  3.61503
          0.03309  3.82079  4.54313  0.61958  0.77255  0.48576  0.95510
    210   2.94144  4.76640  3.07821  2.83392  3.25076  3.40577  1.25638  3.63624  2.67850  3.13632  4.17602  3.24495  3.95597  3.19976  2.94682  3.01289  3.24346  3.37245  4.71635  3.20329    210 h - - -
          2.68618  4.42225  2.77519  2.73123  3.46354  2.40513  3.72494  3.29354  2.67741  2.69355  4.24690  2.90347  2.73739  3.18146  2.89801  2.37887  2.77519  2.98518  4.58477  3.61503
          0.03309  3.82079  4.54313  0.61958  0.77255  0.48576  0.95510
    211   2.90979  5.00741  2.46906  1.10129  4.34747  3.24211  3.82582  3.79114  2.69996  3.41709  4.39452  2.90670  3.84458  3.04328  3.10259  2.89816  3.21401  3.48075  5.52890  4.25234    211 e - - -
          2.68618  4.42225  2.77519  2.73123  3.46354  2.40513  3.72494  3.29354  2.67741  2.69355  4.24690  2.90347  2.73739  3.18146  2.89801  2.37887  2.77519  2.98518  4.58477  3.61503
          0.03309  3.82079  4.54313  0.61958  0.77255  0.48576  0.95510
    212   3.17434  4.68426  3.76274  3.48333  2.29772  3.77054  3.59737  3.19095  3.34234  2.65799  3.87164  3.66115  4.24606  3.66079  3.53627  3.31586  3.46104  3.05919  3.93919  1.05629    212 y - - -
          2.68618  4.42225  2.77519  2.73123  3.46354  2.40513  3.72494  3.29354  2.67741  2.69355  4.24690  2.90347  2.73739  3.18146  2.89801  2.37887  2.77519  2.98518  4.58477  3.61503
          0.03309  3.82079  4.54313  0.61958  0.77255  0.48576  0.95510
    213   2.68226  4.67542  2.68287  2.56365  4.03099  3.15059  3.88214  3.73121  2.78206  3.38429  4.34063  1.25300  3.80040  3.15566  3.13422  2.75197  3.06293  3.35866  5.34301  3.98370    213 n - - -
          2.68618  4.42225  2.77519  2.73123  3.46354  2.40513  3.72494  3.29354  2.67741  2.69355  4.24690  2.90347  2.73739  3.18146  2.89801  2.37887  2.77519  2.98518  4.58477  3.61503
          0.03309  3.82079  4.54313  0.61958  0.77255  0.48576  0.95510
    214   2.76754  4.32553  4.05288  3.71542  3.51344  3.66931  4.52642  2.05651  3.58237  2.21022  3.48751  3.91325  4.23343  3.94636  3.79966  3.17040  3.13082  1.09285  5.28879  4.01673    214 v - - -
          2.68618  4.42225  2.77519  2.73123  3.46354  2.40513  3.72494  3.29354  2.67741  2.69355  4.24690  2.90347  2.73739  3.18146  2.89801  2.37887  2.77519  2.98518  4.58477  3.61503
          0.03309  3.82079  4.54313  0.61958  0.77255  0.48576  0.95510
    215   2.94894  4.78973  3.43451  2.95775  4.13123  3.44554  3.78993  3.67021  2.22107  3.19563  4.19813  3.32095  3.95152  3.01368  1.06046  3.03618  3.21901  3.39663  5.23583  4.07081    215 r - - -
          2.68618  4.42225  2.77519  2.73123  3.46354  2.40513  3.72494  3.29354  2.67741  2.69355  4.24690  2.90347  2.73739  3.18146  2.89801  2.37887  2.77519  2.98518  4.58477  3.61503
          0.03309  3.82079  4.54313  0.61958  0.77255  0.48576  0.95510
    216   2.90979  5.00741  2.46906  1.10129  4.34747  3.24211  3.82582  3.79114  2.69996  3.41709  4.39452  2.90670  3.84458  3.04328  3.10259  2.89816  3.21401  3.48075  5.52890  4.25234    216 e - - -
          2.68618  4.42225  2.77519  2.73123  3.46354  2.40513  3.72494  3.29354  2.67741  2.69355  4.24690  2.90347  2.73739  3.18146  2.89801  2.37887  2.77519  2.98518  4.58477  3.61503
          0.03309  3.82079  4.54313  0.61958  0.77255  0.48576  0.95510
    217   2.94144  4.76640  3.07821  2.83392  3.25076  3.40577  1.25638  3.63624  2.67850  3.13632  4.17602  3.24495  3.95597  3.19976  2.94682  3.01289  3.24346  3.37245  4.71635  3.20329    217 h - - -
          2.68618  4.42225  2.77519  2.73123  3.46354  2.40513  3.72494  3.29354  2.67741  2.69355  4.24690  2.90347  2.73739  3.18146  2.89801  2.37887  2.77519  2.98518  4.58477  3.61503
          0.03309  3.82079  4.54313  0.61958  0.77255  0.48576  0.95510
    218   2.92633  4.88599  3.09877  2.73125  4.26057  3.42028  3.73321  3.68684  1.11139  3.26376  4.22896  3.15764  3.92508  2.92835  2.42556  2.97229  3.18397  3.39789  5.33728  4.14297    218 k - - -
          2.68618  4.42225  2.77519  2.73123  3.46354  2.40513  3.72494  3.29354  2.67741  2.69355  4.24690  2.90347  2.73739  3.18146  2.89801  2.37887  2.77519  2.98518  4.58477  3.61503
          0.03309  3.82079  4.54313  0.61958  0.77255  0.48576  0.95510
    219   2.76754  4.32553  4.05288  3.71542  3.51344  3.66931  4.52642  2.05651  3.58237  2.21022  3.48751  3.91325  4.23343  3.94636  3.79966  3.17040  3.13082  1.09285  5.28879  4.01673    219 v - - -
          2.68618  4.42225  2.77519  2.73123  3.46354  2.40513  3.72494  3.29354  2.67741  2.69355  4.24690  2.90347  2.73739  3.18146  2.89801  2.37887  2.77519  2.98518  4.58477  3.61503
          0.03309  3.82079  4.54313  0.61958  0.77255  0.48576  0.95510
    220   3.19406  4.61142  4.16751  3.87305  1.10031  3.89420  3.85685  2.72510  3.78158  2.10760  3.46358  3.96154  4.35466  3.96409  3.91405  3.46609  3.49554  2.71182  4.12291  2.49708    220 f - - -
          2.68618  4.42225  2.77519  2.73123  3.46354  2.40513  3.72494  3.29354  2.67741  2.69355  4.24690  2.90347  2.73739  3.18146  2.89801  2.37887  2.77519  2.98518  4.58477  3.61503
          0.03309  3.82079  4.54313  0.61958  0.77255  0.48576  0.95510
    221   2.68226  4.67542  2.68287  2.56365  4.03099  3.15059  3.88214  3.73121  2.78206  3.38429  4.34063  1.25300  3.80040  3.15566  3.13422  2.75197  3.06293  3.35866  5.34301  3.98370    221 n - - -
          2.68618  4.42225  2.77519  2.73123  3.46354  2.40513  3.72494  3.29354  2.67741  2.69355  4.24690  2.90347  2.73739  3.18146  2.89801  2.37887  2.77519  2.98518  4.58477  3.61503
          0.03309  3.82079  4.54313  0.61958  0.77255  0.48576  0.95510
    222   2.29133  4.21048  3.16320  2.97760  4.02533  2.94140  4.08839  3.54142  3.04783  3.26605  4.19720  3.21001  3.67616  3.40145  3.33476  1.17176  2.76778  3.08789  5.40220  4.10883    222 s - - -
          2.68618  4.42225  2.77519  2.73123  3.46354  2.40513  3.72494  3.29354  2.67741  2.69355  4.24690  2.90347  2.73739  3.18146  2.89801  2.37887  2.77519  2.98518  4.58477  3.61503
          0.03309  3.82079  4.54313  0.61958  0.77255  0.48576  0.95510
    223   2.90979  5.00741  2.46906  1.10129  4.34747  3.24211  3.82582  3.79114  2.69996  3.41709  4.39452  2.90670  3.84458  3.04328  3.10259  2.89816  3.21401  3.48075  5.52890  4.25234    223 e - - -
          2.68618  4.42225  2.77519  2.73123  3.46354  2.40513  3.72494  3.29354  2.67741  2.69355  4.24690  2.90347  2.73739  3.18146  2.89801  2.37887  2.77519  2.98518  4.58477  3.61503
          0.03309  3.82079  4.54313  0.61958  0.77255  0.48576  0.95510
    224   2.92633  4.88599  3.09877  2.73125  4.26057  3.42028  3.73321  3.68684  1.11139  3.26376  4.22896  3.15764  3.92508  2.92835  2.42556  2.97229  3.18397  3.39789  5.33728  4.14297    224 k - - -
          2.68618  4.42225  2.77519  2.73123  3.46354  2.40513  3.72494  3.29354  2.67741  2.69355  4.24690  2.90347  2.73739  3.18146  2.89801  2.37887  2.77519  2.98518  4.58477  3.61503
          0.03309  3.82079  4.54313  0.61958  0.77255  0.48576  0.95510
    225   2.84186  4.82403  2.87101  2.62611  3.98541  3.33305  3.78356  3.60928  2.45079  3.11667  4.14714  3.08495  3.88650  1.32897  2.73551  2.89233  3.13941  3.34253  5.26719  3.95785    225 q - - -
          2.68618  4.42225  2.77519  2.73123  3.46354  2.40513  3.72494  3.29354  2.67741  2.69355  4.24690  2.90347  2.73739  3.18146  2.89801  2.37887  2.77519  2.98518  4.58477  3.61503
          0.03309  3.82079  4.54313  0.61958  0.77255  0.48576  0.95510
    226   2.68226  4.67542  2.68287  2.56365  4.03099  3.15059  3.88214  3.73121  2.78206  3.38429  4.34063  1.25300  3.80040  3.15566  3.13422  2.75197  3.06293  3.35866  5.34301  3.98370    226 n - - -
          2.68618  4.42225  2.77519  2.73123  3.46354  2.40513  3.72494  3.29354  2.67741  2.69355  4.24690  2.90347  2.73739  3.18146  2.89801  2.37887  2.77519  2.98518  4.58477  3.61503
          0.03309  3.82079  4.54313  0.61958  0.77255  0.48576  0.95510
    227   2.99096  4.42541  4.26018  3.87485  3.34046  4.00900  4.61327  1.14438  3.70190  1.93830  3.28510  4.12749  4.44611  4.05615  3.90445  3.50015  3.29145  1.84754  5.21984  3.95296    227 i - - -
          2.68618  4.42225  2.77519  2.73123  3.46354  2.40513  3.72494  3.29354  2.67741  2.69355  4.24690  2.90347  2.73739  3.18146  2.89801  2.37887  2.77519  2.98518  4.58477  3.61503
          0.03309  3.82079  4.54313  0.61958  0.77255  0.48576  0.95510
    228   2.84186  4.82403  2.87101  2.62611  3.98541  3.33305  3.78356  3.60928  2.45079  3.11667  4.14714  3.08495  3.88650  1.32897  2.73551  2.89233  3.13941  3.34253  5.26719  3.95785    228 q - - -
          2.68618  4.42225  2.77519  2.73123  3.46354  2.40513  3.72494  3.29354  2.67741  2.69355  4.24690  2.90347  2.73739  3.18146  2.89801  2.37887  2.77519  2.98518  4.58477  3.61503
          0.03309  3.82079  4.54313  0.61958  0.77255  0.48576  0.95510
    229   3.09823  4.57642  4.10599  3.74667  3.11779  3.91556  4.41865  2.32030  3.51488  0.94163  3.15882  4.02703  4.36053  3.89562  3.69898  3.48191  3.39525  2.34400  4.97726  3.68830    229 l - - -
          2.68618  4.42225  2.77519  2.73123  3.46354  2.40513  3.72494  3.29354  2.67741  2.69355  4.24690  2.90347  2.73739  3.18146  2.89801  2.37887  2.77519  2.98518  4.58477  3.61503
          0.03309  3.82079  4.54313  0.61958  0.77255  0.48576  0.95510
    230   2.84186  4.82403  2.87101  2.62611  3.98541  3.33305  3.78356  3.60928  2.45079  3.11667  4.14714  3.08495  3.88650  1.32897  2.73551  2.89233  3.13941  3.34253  5.26719  3.95785    230 q - - -
          2.68618  4.42225  2.77519  2.73123  3.46354  2.40513  3.72494  3.29354  2.67741  2.69355  4.24690  2.90347  2.73739  3.18146  2.89801  2.37887  2.77519  2.98518  4.58477  3.61503
          0.03309  3.82079  4.54313  0.61958  0.77255  0.48576  0.95510
    231   2.29133  4.21048  3.16320  2.97760  4.02533  2.94140  4.08839  3.54142  3.04783  3.26605  4.19720  3.21001  3.67616  3.40145  3.33476  1.17176  2.76778  3.08789  5.40220  4.10883    231 s - - -
          2.68618  4.42225  2.77519  2.73123  3.46354  2.40513  3.72494  3.29354  2.67741  2.69355  4.24690  2.90347  2.73739  3.18146  2.89801  2.37887  2.77519  2.98518  4.58477  3.61503
          0.03309  3.82079  4.54313  0.61958  0.77255  0.48576  0.95510
    232   2.93574  5.05318  0.99512  2.30624  4.42370  3.17299  3.88815  4.00047  2.96293  3.61852  4.59649  2.85958  3.82226  3.12795  3.47128  2.90468  3.27358  3.64553  5.60228  4.30645    232 d - - -
          2.68618  4.42225  2.77519  2.73123  3.46354  2.40513  3.72494  3.29354  2.67741  2.69355  4.24690  2.90347  2.73739  3.18146  2.89801  2.37887  2.77519  2.98518  4.58477  3.61503
          0.03309  3.82079  4.54313  0.61958  0.77255  0.48576  0.95510
    233   2.53068  1.05166  4.03621  3.76484  3.76906  3.16366  4.42341  2.90525  3.59177  2.82262  3.94264  3.76564  3.86650  3.94010  3.72496  2.80206  2.99325  2.65310  5.19505  4.05683    233 c - - -
          2.68618  4.42225  2.77519  2.73123  3.46354  2.40513  3.72494  3.29354  2.67741  2.69355  4.24690  2.90347  2.73739  3.18146  2.89801  2.37887  2.77519  2.98518  4.58477  3.61503
          0.03309  3.82079  4.54313  0.61958  0.77255  0.48576  0.95510
    234   2.68226  4.67542  2.68287  2.56365  4.03099  3.15059  3.88214  3.73121  2.78206  3.38429  4.34063  1.25300  3.80040  3.15566  3.13422  2.75197  3.06293  3.35866  5.34301  3.98370    234 n - - -
          2.68618  4.42225  2.77519  2.73123  3.46354  2.40513  3.72494  3.29354  2.67741  2.69355  4.24690  2.90347  2.73739  3.18146  2.89801  2.37887  2.77519  2.98518  4.58477  3.61503
          0.03309  3.82079  4.54313  0.61958  0.77255  0.48576  0.95510
    235   2.99096  4.42541  4.26018  3.87485  3.34046  4.00900  4.61327  1.14438  3.70190  1.93830  3.28510  4.12749  4.44611  4.05615  3.90445  3.50015  3.29145  1.84754  5.21984  3.95296    235 i - - -
          2.68618  4.42225  2.77519  2.73123  3.46354  2.40513  3.72494  3.29354  2.67741  2.69355  4.24690  2.90347  2.73739  3.18146  2.89801  2.37887  2.77519  2.98518  4.58477  3.61503
          0.03309  3.82079  4.54313  0.61958  0.77255  0.48576  0.95510
    236   2.68226  4.67542  2.68287  2.56365  4.03099  3.15059  3.88214  3.73121  2.78206  3.38429  4.34063  1.25300  3.80040  3.15566  3.13422  2.75197  3.06293  3.35866  5.34301  3.98370    236 n - - -
          2.68618  4.42225  2.77519  2.73123  3.46354  2.40513  3.72494  3.29354  2.67741  2.69355  4.24690  2.90347  2.73739  3.18146  2.89801  2.37887  2.77519  2.98518  4.58477  3.61503
          0.03309  3.82079  4.54313  0.61958  0.77255  0.48576  0.95510
    237   2.29133  4.21048  3.16320  2.97760  4.02533  2.94140  4.08839  3.54142  3.04783  3.26605  4.19720  3.21001  3.67616  3.40145  3.33476  1.17176  2.76778  3.08789  5.40220  4.10883    237 s - - -
          2.68618  4.42225  2.77519  2.73123  3.46354  2.40513  3.72494  3.29354  2.67741  2.69355  4.24690  2.90347  2.73739  3.18146  2.89801  2.37887  2.77519  2.98518  4.58477  3.61503
          0.03309  3.82079  4.54313  0.61958  0.77255  0.48576  0.95510
    238   2.68226  4.67542  2.68287  2.56365  4.03099  3.15059  3.88214  3.73121  2.78206  3.38429  4.34063  1.25300  3.80040  3.15566  3.13422  2.75197  3.06293  3.35866  5.34301  3.98370    238 n - - -
          2.68618  4.42225  2.77519  2.73123  3.46354  2.40513  3.72494  3.29354  2.67741  2.69355  4.24690  2.90347  2.73739  3.18146  2.89801  2.37887  2.77519  2.98518  4.58477  3.61503
          0.03309  3.82079  4.54313  0.61958  0.77255  0.48576  0.95510
    239   2.38676  4.23138  3.38400  3.13484  3.92495  3.07205  4.15587  3.04585  3.07677  2.91113  3.96584  3.35181  3.77211  3.47446  3.33732  2.58757  1.26269  2.74636  5.36737  4.14188    239 t - - -
          2.68618  4.42225  2.77519  2.73123  3.46354  2.40513  3.72494  3.29354  2.67741  2.69355  4.24690  2.90347  2.73739  3.18146  2.89801  2.37887  2.77519  2.98518  4.58477  3.61503
          0.03309  3.82079  4.54313  0.61958  0.77255  0.48576  0.95510
    240   1.09095  4.16807  3.41153  3.20161  4.00221  2.99374  4.22957  3.12012  3.21656  3.00397  4.04241  3.36384  3.72819  3.56273  3.47001  2.51927  2.79310  2.78355  5.43459  4.22931    240 a - - -
          2.68618  4.42225  2.77519  2.73123  3.46354  2.40513  3.72494  3.29354  2.67741  2.69355  4.24690  2.90347  2.73739  3.18146  2.89801  2.37887  2.77519  2.98518  4.58477  3.61503
          0.03309  3.82079  4.54313  0.61958  0.77255  0.48576  0.95510
    241   1.09095  4.16807  3.41153  3.20161  4.00221  2.99374  4.22957  3.12012  3.21656  3.00397  4.04241  3.36384  3.72819  3.56273  3.47001  2.51927  2.79310  2.78355  5.43459  4.22931    241 a - - -
          2.68618  4.42225  2.77519  2.73123  3.46354  2.40513  3.72494  3.29354  2.67741  2.69355  4.24690  2.90347  2.73739  3.18146  2.89801  2.37887  2.77519  2.98518  4.58477  3.61503
          0.03309  3.82079  4.54313  0.61958  0.77255  0.48576  0.95510
    242   2.93574  5.05318  0.99512  2.30624  4.42370  3.17299  3.88815  4.00047  2.96293  3.61852  4.59649  2.85958  3.82226  3.12795  3.47128  2.90468  3.27358  3.64553  5.60228  4.30645    242 d - - -
          2.68618  4.42225  2.77519  2.73123  3.46354  2.40513  3.72494  3.29354  2.67741  2.69355  4.24690  2.90347  2.73739  3.18146  2.89801  2.37887  2.77519  2.98518  4.58477  3.61503
          0.03309  3.82079  4.54313  0.61958  0.77255  0.48576  0.95510
    243   2.76754  4.32553  4.05288  3.71542  3.51344  3.66931  4.52642  2.05651  3.58237  2.21022  3.48751  3.91325  4.23343  3.94636  3.79966  3.17040  3.13082  1.09285  5.28879  4.01673    243 v - - -
          2.68618  4.42225  2.77519  2.73123  3.46354  2.40513  3.72494  3.29354  2.67741  2.69355  4.24690  2.90347  2.73739  3.18146  2.89801  2.37887  2.77519  2.98518  4.58477  3.61503
          0.03309  3.82079  4.54313  0.61958  0.77255  0.48576  0.95510
    244   2.99096  4.42541  4.26018  3.87485  3.34046  4.00900  4.61327  1.14438  3.70190  1.93830  3.28510  4.12749  4.44611  4.05615  3.90445  3.50015  3.29145  1.84754  5.21984  3.95296    244 i - - -
          2.68618  4.42225  2.77519  2.73123  3.46354  2.40513  3.72494  3.29354  2.67741  2.69355  4.24690  2.90347  2.73739  3.18146  2.89801  2.37887  2.77519  2.98518  4.58477  3.61503
          0.03309  3.82079  4.54313  0.61958  0.77255  0.48576  0.95510
    245   3.09823  4.57642  4.10599  3.74667  3.11779  3.91556  4.41865  2.32030  3.51488  0.94163  3.15882  4.02703  4.36053  3.89562  3.69898  3.48191  3.39525  2.34400  4.97726  3.68830    245 l - - -
          2.68618  4.42225  2.77519  2.73123  3.46354  2.40513  3.72494  3.29354  2.67741  2.69355  4.24690  2.90347  2.73739  3.18146  2.89801  2.37887  2.77519  2.98518  4.58477  3.61503
          0.03309  3.82079  4.54313  0.61958  0.77255  0.48576  0.95510
    246   2.53068  1.05166  4.03621  3.76484  3.76906  3.16366  4.42341  2.90525  3.59177  2.82262  3.94264  3.76564  3.86650  3.94010  3.72496  2.80206  2.99325  2.65310  5.19505  4.05683    246 c - - -
          2.68618  4.42225  2.77519  2.73123  3.46354  2.40513  3.72494  3.29354  2.67741  2.69355  4.24690  2.90347  2.73739  3.18146  2.89801  2.37887  2.77519  2.98518  4.58477  3.61503
          0.03309  3.82079  4.54313  0.61958  0.77255  0.48576  0.95510
    247   3.19406  4.61142  4.16751  3.87305  1.10031  3.89420  3.85685  2.72510  3.78158  2.10760  3.46358  3.96154  4.35466  3.96409  3.91405  3.46609  3.49554  2.71182  4.12291  2.49708    247 f - - -
          2.68618  4.42225  2.77519  2.73123  3.46354  2.40513  3.72494  3.29354  2.67741  2.69355  4.24690  2.90347  2.73739  3.18146  2.89801  2.37887  2.77519  2.98518  4.58477  3.61503
          0.03309  3.82079  4.54313  0.61958  0.77255  0.48576  0.95510
    248   2.68226  4.67542  2.68287  2.56365  4.03099  3.15059  3.88214  3.73121  2.78206  3.38429  4.34063  1.25300  3.80040  3.15566  3.13422  2.75197  3.06293  3.35866  5.34301  3.98370    248 n - - -
          2.68618  4.42225  2.77519  2.73123  3.46354  2.40513  3.72494  3.29354  2.67741  2.69355  4.24690  2.90347  2.73739  3.18146  2.89801  2.37887  2.77519  2.98518  4.58477  3.61503
          0.03309  3.82079  4.54313  0.61958  0.77255  0.48576  0.95510
    249   2.84186  4.82403  2.87101  2.62611  3.98541  3.33305  3.78356  3.60928  2.45079  3.11667  4.14714  3.08495  3.88650  1.32897  2.73551  2.89233  3.13941  3.34253  5.26719  3.95785    249 q - - -
          2.68618  4.42225  2.77519  2.73123  3.46354  2.40513  3.72494  3.29354  2.67741  2.69355  4.24690  2.90347  2.73739  3.18146  2.89801  2.37887  2.77519  2.98518  4.58477  3.61503
          0.03309  3.82079  4.54313  0.61958  0.77255  0.48576  0.95510
    250   2.76754  4.32553  4.05288  3.71542  3.51344  3.66931  4.52642  2.05651  3.58237  2.21022  3.48751  3.91325  4.23343  3.94636  3.79966  3.17040  3.13082  1.09285  5.28879  4.01673    250 v - - -
          2.68618  4.42225  2.77519  2.73123  3.46354  2.40513  3.72494  3.29354  2.67741  2.69355  4.24690  2.90347  2.73739  3.18146  2.89801  2.37887  2.77519  2.98518  4.58477  3.61503
          0.03309  3.82079  4.54313  0.61958  0.77255  0.48576  0.95510
    251   2.60345  4.38283  3.26652  3.15996  4.30101  0.81352  4.28245  3.88893  3.33408  3.54936  4.52549  3.43108  3.77230  3.66250  3.57487  2.77407  3.08071  3.42732  5.40886  4.40151    251 g - - -
          2.68618  4.42225  2.77519  2.73123  3.46354  2.40513  3.72494  3.29354  2.67741  2.69355  4.24690  2.90347  2.73739  3.18146  2.89801  2.37887  2.77519  2.98518  4.58477  3.61503
          0.03309  3.82079  4.54313  0.61958  0.77255  0.48576  0.95510
    252   2.29133  4.21048  3.16320  2.97760  4.02533  2.94140  4.08839  3.54142  3.04783  3.26605  4.19720  3.21001  3.67616  3.40145  3.33476  1.17176  2.76778  3.08789  5.40220  4.10883    252 s - - -
          2.68618  4.42225  2.77519  2.73123  3.46354  2.40513  3.72494  3.29354  2.67741  2.69355  4.24690  2.90347  2.73739  3.18146  2.89801  2.37887  2.77519  2.98518  4.58477  3.61503
          0.03309  3.82079  4.54313  0.61958  0.77255  0.48576  0.95510
    253   2.53068  1.05166  4.03621  3.76484  3.76906  3.16366  4.42341  2.90525  3.59177  2.82262  3.94264  3.76564  3.86650  3.94010  3.72496  2.80206  2.99325  2.65310  5.19505  4.05683    253 c - - -
          2.68618  4.42225  2.77519  2.73123  3.46354  2.40513  3.72494  3.29354  2.67741  2.69355  4.24690  2.90347  2.73739  3.18146  2.89801  2.37887  2.77519  2.98518  4.58477  3.61503
          0.03309  3.82079  4.54313  0.61958  0.77255  0.48576  0.95510
    254   1.09095  4.16807  3.41153  3.20161  4.00221  2.99374  4.22957  3.12012  3.21656  3.00397  4.04241  3.36384  3.72819  3.56273  3.47001  2.51927  2.79310  2.78355  5.43459  4.22931    254 a - - -
          2.68618  4.42225  2.77519  2.73123  3.46354  2.40513  3.72494  3.29354  2.67741  2.69355  4.24690  2.90347  2.73739  3.18146  2.89801  2.37887  2.77519  2.98518  4.58477  3.61503
          0.03309  3.82079  4.54313  0.61958  0.77255  0.48576  0.95510
    255   3.09823  4.57642  4.10599  3.74667  3.11779  3.91556  4.41865  2.32030  3.51488  0.94163  3.15882  4.02703  4.36053  3.89562  3.69898  3.48191  3.39525  2.34400  4.97726  3.68830    255 l - - -
          2.68618  4.42225  2.77519  2.73123  3.46354  2.40513  3.72494  3.29354  2.67741  2.69355  4.24690  2.90347  2.73739  3.18146  2.89801  2.37887  2.77519  2.98518  4.58477  3.61503
          0.20986  3.82079  1.78740  0.61958  0.77255  0.48576  0.95510
    256   2.37494  1.53948  3.82276  3.52288  3.57820  3.03111  4.22112  2.69561  3.35069  2.61549  3.73687  3.56955  3.72100  3.70899  3.51041  2.64358  2.82542  2.45318  5.02907  3.86358    256 c - - -
          2.68618  4.42225  2.77519  2.73123  3.46354  2.40513  3.72494  3.29354  2.67741  2.69355  4.24690  2.90347  2.73739  3.18146  2.89801  2.37887  2.77519  2.98518  4.58477  3.61503
          0.03937  3.65029  4.37263  0.61958  0.77255  0.61321  0.78003
    257   2.23072  4.13932  3.03243  2.85189  3.85239  2.87407  3.96061  3.35088  2.90787  3.09523  4.05352  3.10542  3.59705  3.28028  3.19123  1.48913  2.69636  2.93871  5.24747  3.93744    257 s - - -
          2.68618  4.42225  2.77519  2.73123  3.46354  2.40513  3.72494  3.29354  2.67741  2.69355  4.24690  2.90347  2.73739  3.18146  2.89801  2.37887  2.77519  2.98518  4.58477  3.61503
          0.03937  3.65029  4.37263  0.61958  0.77255  0.61321  0.78003
    258   2.50013  4.27734  3.08575  2.90556  3.88996  2.97811  3.99035  3.38930  2.94510  3.03700  4.08931  3.22725  1.37392  3.34243  3.20398  2.66445  2.92818  3.06036  5.12695  4.01310    258 p - - -
          2.68618  4.42225  2.77519  2.73123  3.46354  2.40513  3.72494  3.29354  2.67741  2.69355  4.24690  2.90347  2.73739  3.18146  2.89801  2.37887  2.77519  2.98518  4.58477  3.61503
          0.03937  3.65029  4.37263  0.61958  0.77255  0.61321  0.78003
    259   2.31783  4.15638  3.24831  3.00820  3.78708  2.99783  4.03982  2.88962  2.94649  2.75871  3.83861  3.24548  3.68923  3.35755  3.20724  2.51820  1.62110  2.61036  5.24714  4.00808    259 t - - -
          2.68618  4.42225  2.77519  2.73123  3.46354  2.40513  3.72494  3.29354  2.67741  2.69355  4.24690  2.90347  2.73739  3.18146  2.89801  2.37887  2.77519  2.98518  4.58477  3.61503
          0.03937  3.65029  4.37263  0.61958  0.77255  0.61321  0.78003
    260   2.91207  4.44900  3.81686  3.47321  3.07318  3.67557  4.19896  2.28906  3.24280  1.21407  3.19713  3.76703  4.16160  3.66648  3.44877  3.24377  3.22382  2.26481  4.85486  3.52281    260 l - - -
          2.68618  4.42225  2.77519  2.73123  3.46354  2.40513  3.72494  3.29354  2.67741  2.69355  4.24690  2.90347  2.73739  3.18146  2.89801  2.37887  2.77519  2.98518  4.58477  3.61503
          0.03937  3.65029  4.37263  0.61958  0.77255  0.61321  0.78003
    261   2.63153  4.25059  3.79837  3.47121  3.39973  3.47147  4.31465  2.11871  3.33409  2.14146  3.41877  3.69148  4.05564  3.71754  3.56408  2.97408  3.00601  1.37131  5.13934  3.84905    261 v - - -
          2.68618  4.42225  2.77519  2.73123  3.46354  2.40513  3.72494  3.29354  2.67741  2.69355  4.24690  2.90347  2.73739  3.18146  2.89801  2.37887  2.77519  2.98518  4.58477  3.61503
          0.03937  3.65029  4.37263  0.61958  0.77255  0.61321  0.78003
    262   2.42905  4.20781  3.05393  2.93408  4.04527  1.17623  4.05392  3.60204  3.08134  3.28342  4.27052  3.22253  3.59184  3.42729  3.32855  2.59751  2.89369  3.17693  5.18645  4.14458    262 g - - -
          2.68618  4.42225  2.77519  2.73123  3.46354  2.40513  3.72494  3.29354  2.67741  2.69355  4.24690  2.90347  2.73739  3.18146  2.89801  2.37887  2.77519  2.98518  4.58477  3.61503
          0.03937  3.65029  4.37263  0.61958  0.77255  0.61321  0.78003
    263   2.42905  4.20781  3.05393  2.93408  4.04527  1.17623  4.05392  3.60204  3.08134  3.28342  4.27052  3.22253  3.59184  3.42729  3.32855  2.59751  2.89369  3.17693  5.18645  4.14458    263 g - - -
          2.68618  4.42225  2.77519  2.73123  3.46354  2.40513  3.72494  3.29354  2.67741  2.69355  4.24690  2.90347  2.73739  3.18146  2.89801  2.37887  2.77519  2.98518  4.58477  3.61503
          0.03937  3.65029  4.37263  0.61958  0.77255  0.61321  0.78003
    264   2.50013  4.27734  3.08575  2.90556  3.88996  2.97811  3.99035  3.38930  2.94510  3.03700  4.08931  3.22725  1.37392  3.34243  3.20398  2.66445  2.92818  3.06036  5.12695  4.01310    264 p - - -
          2.68618  4.42225  2.77519  2.73123  3.46354  2.40513  3.72494  3.29354  2.67741  2.69355  4.24690  2.90347  2.73739  3.18146  2.89801  2.37887  2.77519  2.98518  4.58477  3.61503
          0.03937  3.65029  4.37263  0.61958  0.77255  0.61321  0.78003
    265   2.63153  4.25059  3.79837  3.47121  3.39973  3.47147  4.31465  2.11871  3.33409  2.14146  3.41877  3.69148  4.05564  3.71754  3.56408  2.97408  3.00601  1.37131  5.13934  3.84905    265 v - - -
          2.68618  4.42225  2.77519  2.73123  3.46354  2.40513  3.72494  3.29354  2.67741  2.69355  4.24690  2.90347  2.73739  3.18146  2.89801  2.37887  2.77519  2.98518  4.58477  3.61503
          0.03937  3.65029  4.37263  0.61958  0.77255  0.61321  0.78003
    266   2.50013  4.27734  3.08575  2.90556  3.88996  2.97811  3.99035  3.38930  2.94510  3.03700  4.08931  3.22725  1.37392  3.34243  3.20398  2.66445  2.92818  3.06036  5.12695  4.01310    266 p - - -
          2.68618  4.42225  2.77519  2.73123  3.46354  2.40513  3.72494  3.29354  2.67741  2.69355  4.24690  2.90347  2.73739  3.18146  2.89801  2.37887  2.77519  2.98518  4.58477  3.61503
          0.03937  3.65029  4.37263  0.61958  0.77255  0.61321  0.78003
    267   2.31783  4.15638  3.24831  3.00820  3.78708  2.99783  4.03982  2.88962  2.94649  2.75871  3.83861  3.24548  3.68923  3.35755  3.20724  2.51820  1.62110  2.61036  5.24714  4.00808    267 t - - -
          2.68618  4.42225  2.77519  2.73123  3.46354  2.40513  3.72494  3.29354  2.67741  2.69355  4.24690  2.90347  2.73739  3.18146  2.89801  2.37887  2.77519  2.98518  4.58477  3.61503
          0.03937  3.65029  4.37263  0.61958  0.77255  0.61321  0.78003
    268   2.63153  4.25059  3.79837  3.47121  3.39973  3.47147  4.31465  2.11871  3.33409  2.14146  3.41877  3.69148  4.05564  3.71754  3.56408  2.97408  3.00601  1.37131  5.13934  3.84905    268 v - - -
          2.68618  4.42225  2.77519  2.73123  3.46354  2.40513  3.72494  3.29354  2.67741  2.69355  4.24690  2.90347  2.73739  3.18146  2.89801  2.37887  2.77519  2.98518  4.58477  3.61503
          0.03937  3.65029  4.37263  0.61958  0.77255  0.61321  0.78003
    269   1.39493  4.10581  3.24962  3.04701  3.83880  2.93210  4.09308  2.93595  3.05685  2.82318  3.89557  3.24929  3.65124  3.42423  3.31409  2.46603  2.72824  2.63244  5.29021  4.06723    269 a - - -
          2.68618  4.42225  2.77519  2.73123  3.46354  2.40513  3.72494  3.29354  2.67741  2.69355  4.24690  2.90347  2.73739  3.18146  2.89801  2.37887  2.77519  2.98518  4.58477  3.61503
          0.03937  3.65029  4.37263  0.61958  0.77255  0.61321  0.78003
    270   2.37494  1.53948  3.82276  3.52288  3.57820  3.03111  4.22112  2.69561  3.35069  2.61549  3.73687  3.56955  3.72100  3.70899  3.51041  2.64358  2.82542  2.45318  5.02907  3.86358    270 c - - -
          2.68618  4.42225  2.77519  2.73123  3.46354  2.40513  3.72494  3.29354  2.67741  2.69355  4.24690  2.90347  2.73739  3.18146  2.89801  2.37887  2.77519  2.98518  4.58477  3.61503
          0.03937  3.65029  4.37263  0.61958  0.77255  0.61321  0.78003
    271   2.91207  4.44900  3.81686  3.47321  3.07318  3.67557  4.19896  2.28906  3.24280  1.21407  3.19713  3.76703  4.16160  3.66648  3.44877  3.24377  3.22382  2.26481  4.85486  3.52281    271 l - - -
          2.68618  4.42225  2.77519  2.73123  3.46354  2.40513  3.72494  3.29354  2.67741  2.69355  4.24690  2.90347  2.73739  3.18146  2.89801  2.37887  2.77519  2.98518  4.58477  3.61503
          0.03937  3.65029  4.37263  0.61958  0.77255  0.61321  0.78003
    272   2.91207  4.44900  3.81686  3.47321  3.07318  3.67557  4.19896  2.28906  3.24280  1.21407  3.19713  3.76703  4.16160  3.66648  3.44877  3.24377  3.22382  2.26481  4.85486  3.52281    272 l - - -
          2.68618  4.42225  2.77519  2.73123  3.46354  2.40513  3.72494  3.29354  2.67741  2.69355  4.24690  2.90347  2.73739  3.18146  2.89801  2.37887  2.77519  2.98518  4.58477  3.61503
          0.03937  3.65029  4.37263  0.61958  0.77255  0.61321  0.78003
    273   2.63153  4.25059  3.79837  3.47121  3.39973  3.47147  4.31465  2.11871  3.33409  2.14146  3.41877  3.69148  4.05564  3.71754  3.56408  2.97408  3.00601  1.37131  5.13934  3.84905    273 v - - -
          2.68618  4.42225  2.77519  2.73123  3.46354  2.40513  3.72494  3.29354  2.67741  2.69355  4.24690  2.90347  2.73739  3.18146  2.89801  2.37887  2.77519  2.98518  4.58477  3.61503
          0.03937  3.65029  4.37263  0.61958  0.77255  0.61321  0.78003
    274   2.63153  4.25059  3.79837  3.47121  3.39973  3.47147  4.31465  2.11871  3.33409  2.14146  3.41877  3.69148  4.05564  3.71754  3.56408  2.97408  3.00601  1.37131  5.13934  3.84905    274 v - - -
          2.68618  4.42225  2.77519  2.73123  3.46354  2.40513  3.72494  3.29354  2.67741  2.69355  4.24690  2.90347  2.73739  3.18146  2.89801  2.37887  2.77519  2.98518  4.58477  3.61503
          0.03937  3.65029  4.37263  0.61958  0.77255  0.61321  0.78003
    275   2.37494  1.53948  3.82276  3.52288  3.57820  3.03111  4.22112  2.69561  3.35069  2.61549  3.73687  3.56955  3.72100  3.70899  3.51041  2.64358  2.82542  2.45318  5.02907  3.86358    275 c - - -
          2.68618  4.42225  2.77519  2.73123  3.46354  2.40513  3.72494  3.29354  2.67741  2.69355  4.24690  2.90347  2.73739  3.18146  2.89801  2.37887  2.77519  2.98518  4.58477  3.61503
          0.03937  3.65029  4.37263  0.61958  0.77255  0.61321  0.78003
    276   2.98891  4.46440  3.91932  3.60512  1.46791  3.70462  3.81352  2.55702  3.52011  1.98986  3.33341  3.77040  4.18050  3.75623  3.69507  3.26245  3.29634  2.52747  4.15619  2.56252    276 f - - -
          2.68618  4.42225  2.77519  2.73123  3.46354  2.40513  3.72494  3.29354  2.67741  2.69355  4.24690  2.90347  2.73739  3.18146  2.89801  2.37887  2.77519  2.98518  4.58477  3.61503
          0.03937  3.65029  4.37263  0.61958  0.77255  0.61321  0.78003
    277   2.42905  4.20781  3.05393  2.93408  4.04527  1.17623  4.05392  3.60204  3.08134  3.28342  4.27052  3.22253  3.59184  3.42729  3.32855  2.59751  2.89369  3.17693  5.18645  4.14458    277 g - - -
          2.68618  4.42225  2.77519  2.73123  3.46354  2.40513  3.72494  3.29354  2.67741  2.69355  4.24690  2.90347  2.73739  3.18146  2.89801  2.37887  2.77519  2.98518  4.58477  3.61503
          0.03937  3.65029  4.37263  0.61958  0.77255  0.61321  0.78003
    278   2.31783  4.15638  3.24831  3.00820  3.78708  2.99783  4.03982  2.88962  2.94649  2.75871  3.83861  3.24548  3.68923  3.35755  3.20724  2.51820  1.62110  2.61036  5.24714  4.00808    278 t - - -
          2.68618  4.42225  2.77519  2.73123  3.46354  2.40513  3.72494  3.29354  2.67741  2.69355  4.24690  2.90347  2.73739  3.18146  2.89801  2.37887  2.77519  2.98518  4.58477  3.61503
          0.03937  3.65029  4.37263  0.61958  0.77255  0.61321  0.78003
    279   2.50013  4.27734  3.08575  2.90556  3.88996  2.97811  3.99035  3.38930  2.94510  3.03700  4.08931  3.22725  1.37392  3.34243  3.20398  2.66445  2.92818  3.06036  5.12695  4.01310    279 p - - -
          2.68618  4.42225  2.77519  2.73123  3.46354  2.40513  3.72494  3.29354  2.67741  2.69355  4.24690  2.90347  2.73739  3.18146  2.89801  2.37887  2.77519  2.98518  4.58477  3.61503
          0.03937  3.65029  4.37263  0.61958  0.77255  0.61321  0.78003
    280   2.55522  4.51893  2.63086  2.50093  3.84776  3.04575  3.77784  3.52302  2.67029  3.20195  4.17098  1.63082  3.69402  3.06363  3.00557  2.63974  2.93773  3.16901  5.18314  3.82189    280 n - - -
          2.68618  4.42225  2.77519  2.73123  3.46354  2.40513  3.72494  3.29354  2.67741  2.69355  4.24690  2.90347  2.73739  3.18146  2.89801  2.37887  2.77519  2.98518  4.58477  3.61503
          0.03937  3.65029  4.37263  0.61958  0.77255  0.61321  0.78003
    281   1.39493  4.10581  3.24962  3.04701  3.83880  2.93210  4.09308  2.93595  3.05685  2.82318  3.89557  3.24929  3.65124  3.42423  3.31409  2.46603  2.72824  2.63244  5.29021  4.06723    281 a - - -
          2.68618  4.42225  2.77519  2.73123  3.46354  2.40513  3.72494  3.29354  2.67741  2.69355  4.24690  2.90347  2.73739  3.18146  2.89801  2.37887  2.77519  2.98518  4.58477  3.61503
          0.03937  3.65029  4.37263  0.61958  0.77255  0.61321  0.78003
    282   2.63153  4.25059  3.79837  3.47121  3.39973  3.47147  4.31465  2.11871  3.33409  2.14146  3.41877  3.69148  4.05564  3.71754  3.56408  2.97408  3.00601  1.37131  5.13934  3.84905    282 v - - -
          2.68618  4.42225  2.77519  2.73123  3.46354  2.40513  3.72494  3.29354  2.67741  2.69355  4.24690  2.90347  2.73739  3.18146  2.89801  2.37887  2.77519  2.98518  4.58477  3.61503
          0.03937  3.65029  4.37263  0.61958  0.77255  0.61321  0.78003
    283   2.23072  4.13932  3.03243  2.85189  3.85239  2.87407  3.96061  3.35088  2.90787  3.09523  4.05352  3.10542  3.59705  3.28028  3.19123  1.48913  2.69636  2.93871  5.24747  3.93744    283 s - - -
          2.68618  4.42225  2.77519  2.73123  3.46354  2.40513  3.72494  3.29354  2.67741  2.69355  4.24690  2.90347  2.73739  3.18146  2.89801  2.37887  2.77519  2.98518  4.58477  3.61503
          0.03937  3.65029  4.37263  0.61958  0.77255  0.61321  0.78003
    284   1.39493  4.10581  3.24962  3.04701  3.83880  2.93210  4.09308  2.93595  3.05685  2.82318  3.89557  3.24929  3.65124  3.42423  3.31409  2.46603  2.72824  2.63244  5.29021  4.06723    284 a - - -
          2.68618  4.42225  2.77519  2.73123  3.46354  2.40513  3.72494  3.29354  2.67741  2.69355  4.24690  2.90347  2.73739  3.18146  2.89801  2.37887  2.77519  2.98518  4.58477  3.61503
          0.03937  3.65029  4.37263  0.61958  0.77255  0.61321  0.78003
    285   2.85290  4.35499  3.98200  3.60341  3.23770  3.79113  4.38121  1.41270  3.42474  1.89315  3.23102  3.87905  4.25928  3.80639  3.64669  3.27878  3.16335  1.89164  5.06864  3.77539    285 i - - -
          2.68618  4.42225  2.77519  2.73123  3.46354  2.40513  3.72494  3.29354  2.67741  2.69355  4.24690  2.90347  2.73739  3.18146  2.89801  2.37887  2.77519  2.98518  4.58477  3.61503
          0.03937  3.65029  4.37263  0.61958  0.77255  0.61321  0.78003
    286   2.91207  4.44900  3.81686  3.47321  3.07318  3.67557  4.19896  2.28906  3.24280  1.21407  3.19713  3.76703  4.16160  3.66648  3.44877  3.24377  3.22382  2.26481  4.85486  3.52281    286 l - - -
          2.68618  4.42225  2.77519  2.73123  3.46354  2.40513  3.72494  3.29354  2.67741  2.69355  4.24690  2.90347  2.73739  3.18146  2.89801  2.37887  2.77519  2.98518  4.58477  3.61503
          0.03937  3.65029  4.37263  0.61958  0.77255  0.61321  0.78003
    287   2.77999  4.80160  2.44282  1.39941  4.12405  3.14279  3.73233  3.53298  2.58557  3.19476  4.19558  2.85086  3.74169  2.96424  2.95742  2.79748  3.08865  3.24647  5.34079  4.08007    287 e - - -
          2.68618  4.42225  2.77519  2.73123  3.46354  2.40513  3.72494  3.29354  2.67741  2.69355  4.24690  2.90347  2.73739  3.18146  2.89801  2.37887  2.77519  2.98518  4.58477  3.61503
          0.03937  3.65029  4.37263  0.61958  0.77255  0.61321  0.78003
    288   2.77999  4.80160  2.44282  1.39941  4.12405  3.14279  3.73233  3.53298  2.58557  3.19476  4.19558  2.85086  3.74169  2.96424  2.95742  2.79748  3.08865  3.24647  5.34079  4.08007    288 e - - -
          2.68618  4.42225  2.77519  2.73123  3.46354  2.40513  3.72494  3.29354  2.67741  2.69355  4.24690  2.90347  2.73739  3.18146  2.89801  2.37887  2.77519  2.98518  4.58477  3.61503
          0.03937  3.65029  4.37263  0.61958  0.77255  0.61321  0.78003
    289   2.63153  4.25059  3.79837  3.47121  3.39973  3.47147  4.31465  2.11871  3.33409  2.14146  3.41877  3.69148  4.05564  3.71754  3.56408  2.97408  3.00601  1.37131  5.13934  3.84905    289 v - - -
          2.68618  4.42225  2.77519  2.73123  3.46354  2.40513  3.72494  3.29354  2.67741  2.69355  4.24690  2.90347  2.73739  3.18146  2.89801  2.37887  2.77519  2.98518  4.58477  3.61503
          0.03937  3.65029  4.37263  0.61958  0.77255  0.61321  0.78003
    290   2.76659  4.81342  1.30479  2.25158  4.16638  3.05595  3.77023  3.70815  2.81841  3.36565  4.35466  2.78861  3.69569  3.02193  3.28879  2.76726  3.10675  3.37737  5.37867  4.09685    290 d - - -
          2.68618  4.42225  2.77519  2.73123  3.46354  2.40513  3.72494  3.29354  2.67741  2.69355  4.24690  2.90347  2.73739  3.18146  2.89801  2.37887  2.77519  2.98518  4.58477  3.61503
          0.03937  3.65029  4.37263  0.61958  0.77255  0.61321  0.78003
    291   2.55522  4.51893  2.63086  2.50093  3.84776  3.04575  3.77784  3.52302  2.67029  3.20195  4.17098  1.63082  3.69402  3.06363  3.00557  2.63974  2.93773  3.16901  5.18314  3.82189    291 n - - -
          2.68618  4.42225  2.77519  2.73123  3.46354  2.40513  3.72494  3.29354  2.67741  2.69355  4.24690  2.90347  2.73739  3.18146  2.89801  2.37887  2.77519  2.98518  4.58477  3.61503
          0.03937  3.65029  4.37263  0.61958  0.77255  0.61321  0.78003
    292   2.23072  4.13932  3.03243  2.85189  3.85239  2.87407  3.96061  3.35088  2.90787  3.09523  4.05352  3.10542  3.59705  3.28028  3.19123  1.48913  2.69636  2.93871  5.24747  3.93744    292 s - - -
          2.68618  4.42225  2.77519  2.73123  3.46354  2.40513  3.72494  3.29354  2.67741  2.69355  4.24690  2.90347  2.73739  3.18146  2.89801  2.37887  2.77519  2.98518  4.58477  3.61503
          0.03937  3.65029  4.37263  0.61958  0.77255  0.61321  0.78003
    293   2.37494  1.53948  3.82276  3.52288  3.57820  3.03111  4.22112  2.69561  3.35069  2.61549  3.73687  3.56955  3.72100  3.70899  3.51041  2.64358  2.82542  2.45318  5.02907  3.86358    293 c - - -
          2.68618  4.42225  2.77519  2.73123  3.46354  2.40513  3.72494  3.29354  2.67741  2.69355  4.24690  2.90347  2.73739  3.18146  2.89801  2.37887  2.77519  2.98518  4.58477  3.61503
          0.03937  3.65029  4.37263  0.61958  0.77255  0.61321  0.78003
    294   2.98891  4.46440  3.91932  3.60512  1.46791  3.70462  3.81352  2.55702  3.52011  1.98986  3.33341  3.77040  4.18050  3.75623  3.69507  3.26245  3.29634  2.52747  4.15619  2.56252    294 f - - -
          2.68618  4.42225  2.77519  2.73123  3.46354  2.40513  3.72494  3.29354  2.67741  2.69355  4.24690  2.90347  2.73739  3.18146  2.89801  2.37887  2.77519  2.98518  4.58477  3.61503
          0.03937  3.65029  4.37263  0.61958  0.77255  0.61321  0.78003
    295   2.55522  4.51893  2.63086  2.50093  3.84776  3.04575  3.77784  3.52302  2.67029  3.20195  4.17098  1.63082  3.69402  3.06363  3.00557  2.63974  2.93773  3.16901  5.18314  3.82189    295 n - - -
          2.68618  4.42225  2.77519  2.73123  3.46354  2.40513  3.72494  3.29354  2.67741  2.69355  4.24690  2.90347  2.73739  3.18146  2.89801  2.37887  2.77519  2.98518  4.58477  3.61503
          0.03937  3.65029  4.37263  0.61958  0.77255  0.61321  0.78003
    296   2.91207  4.44900  3.81686  3.47321  3.07318  3.67557  4.19896  2.28906  3.24280  1.21407  3.19713  3.76703  4.16160  3.66648  3.44877  3.24377  3.22382  2.26481  4.85486  3.52281    296 l - - -
          2.68618  4.42225  2.77519  2.73123  3.46354  2.40513  3.72494  3.29354  2.67741  2.69355  4.24690  2.90347  2.73739  3.18146  2.89801  2.37887  2.77519  2.98518  4.58477  3.61503
          0.03937  3.65029  4.37263  0.61958  0.77255  0.61321  0.78003
    297   2.85290  4.35499  3.98200  3.60341  3.23770  3.79113  4.38121  1.41270  3.42474  1.89315  3.23102  3.87905  4.25928  3.80639  3.64669  3.27878  3.16335  1.89164  5.06864  3.77539    297 i - - -
          2.68618  4.42225  2.77519  2.73123  3.46354  2.40513  3.72494  3.29354  2.67741  2.69355  4.24690  2.90347  2.73739  3.18146  2.89801  2.37887  2.77519  2.98518  4.58477  3.61503
          0.03937  3.65029  4.37263  0.61958  0.77255  0.61321  0.78003
    298   2.78015  4.70478  2.94229  2.62645  4.03889  3.27805  3.67111  3.45755  1.40114  3.08064  4.07010  3.05526  3.80738  2.88769  2.44597  2.84620  3.05932  3.18301  5.19905  3.98384    298 k - - -
          2.68618  4.42225  2.77519  2.73123  3.46354  2.40513  3.72494  3.29354  2.67741  2.69355  4.24690  2.90347  2.73739  3.18146  2.89801  2.37887  2.77519  2.98518  4.58477  3.61503
          0.03937  3.65029  4.37263  0.61958  0.77255  0.61321  0.78003
    299   2.76659  4.81342  1.30479  2.25158  4.16638  3.05595  3.77023  3.70815  2.81841  3.36565  4.35466  2.78861  3.69569  3.02193  3.28879  2.76726  3.10675  3.37737  5.37867  4.09685    299 d - - -
          2.68618  4.42225  2.77519  2.73123  3.46354  2.40513  3.72494  3.29354  2.67741  2.69355  4.24690  2.90347  2.73739  3.18146  2.89801  2.37887  2.77519  2.98518  4.58477  3.61503
          0.03937  3.65029  4.37263  0.61958  0.77255  0.61321  0.78003
    300   2.63153  4.25059  3.79837  3.47121  3.39973  3.47147  4.31465  2.11871  3.33409  2.14146  3.41877  3.69148  4.05564  3.71754  3.56408  2.97408  3.00601  1.37131  5.13934  3.84905    300 v - - -
          2.68618  4.42225  2.77519  2.73123  3.46354  2.40513  3.72494  3.29354  2.67741  2.69355  4.24690  2.90347  2.73739  3.18146  2.89801  2.37887  2.77519  2.98518  4.58477  3.61503
          0.03937  3.65029  4.37263  0.61958  0.77255  0.61321  0.78003
    301   2.85290  4.35499  3.98200  3.60341  3.23770  3.79113  4.38121  1.41270  3.42474  1.89315  3.23102  3.87905  4.25928  3.80639  3.64669  3.27878  3.16335  1.89164  5.06864  3.77539    301 i - - -
          2.68618  4.42225  2.77519  2.73123  3.46354  2.40513  3.72494  3.29354  2.67741  2.69355  4.24690  2.90347  2.73739  3.18146  2.89801  2.37887  2.77519  2.98518  4.58477  3.61503
          0.03937  3.65029  4.37263  0.61958  0.77255  0.61321  0.78003
    302   2.23072  4.13932  3.03243  2.85189  3.85239  2.87407  3.96061  3.35088  2.90787  3.09523  4.05352  3.10542  3.59705  3.28028  3.19123  1.48913  2.69636  2.93871  5.24747  3.93744    302 s - - -
          2.68618  4.42225  2.77519  2.73123  3.46354  2.40513  3.72494  3.29354  2.67741  2.69355  4.24690  2.90347  2.73739  3.18146  2.89801  2.37887  2.77519  2.98518  4.58477  3.61503
          0.03937  3.65029  4.37263  0.61958  0.77255  0.61321  0.78003
    303   2.37494  1.53948  3.82276  3.52288  3.57820  3.03111  4.22112  2.69561  3.35069  2.61549  3.73687  3.56955  3.72100  3.70899  3.51041  2.64358  2.82542  2.45318  5.02907  3.86358    303 c - - -
          2.68618  4.42225  2.77519  2.73123  3.46354  2.40513  3.72494  3.29354  2.67741  2.69355  4.24690  2.90347  2.73739  3.18146  2.89801  2.37887  2.77519  2.98518  4.58477  3.61503
          0.03937  3.65029  4.37263  0.61958  0.77255  0.61321  0.78003
    304   3.00715  4.45511  3.77483  3.43563  2.50235  3.49890  3.67420  3.03238  3.16543  2.46019  3.67627  3.63295  4.00284  3.56781  3.32956  3.21189  3.29980  2.91712  1.49319  2.51907    304 w - - -
          2.68618  4.42225  2.77519  2.73123  3.46354  2.40513  3.72494  3.29354  2.67741  2.69355  4.24690  2.90347  2.73739  3.18146  2.89801  2.37887  2.77519  2.98518  4.58477  3.61503
          0.03937  3.65029  4.37263  0.61958  0.77255  0.61321  0.78003
    305   2.76659  4.81342  1.30479  2.25158  4.16638  3.05595  3.77023  3.70815  2.81841  3.36565  4.35466  2.78861  3.69569  3.02193  3.28879  2.76726  3.10675  3.37737  5.37867  4.09685    305 d - - -
          2.68618  4.42225  2.77519  2.73123  3.46354  2.40513  3.72494  3.29354  2.67741  2.69355  4.24690  2.90347  2.73739  3.18146  2.89801  2.37887  2.77519  2.98518  4.58477  3.61503
          0.03937  3.65029  4.37263  0.61958  0.77255  0.61321  0.78003
    306   2.77999  4.80160  2.44282  1.39941  4.12405  3.14279  3.73233  3.53298  2.58557  3.19476  4.19558  2.85086  3.74169  2.96424  2.95742  2.79748  3.08865  3.24647  5.34079  4.08007    306 e - - -
          2.68618  4.42225  2.77519  2.73123  3.46354  2.40513  3.72494  3.29354  2.67741  2.69355  4.24690  2.90347  2.73739  3.18146  2.89801  2.37887  2.77519  2.98518  4.58477  3.61503
          0.03937  3.65029  4.37263  0.61958  0.77255  0.61321  0.78003
    307   3.00715  4.45511  3.77483  3.43563  2.50235  3.49890  3.67420  3.03238  3.16543  2.46019  3.67627  3.63295  4.00284  3.56781  3.32956  3.21189  3.29980  2.91712  1.49319  2.51907    307 w - - -
          2.68618  4.42225  2.77519  2.73123  3.46354  2.40513  3.72494  3.29354  2.67741  2.69355  4.24690  2.90347  2.73739  3.18146  2.89801  2.37887  2.77519  2.98518  4.58477  3.61503
          0.03937  3.65029  4.37263  0.61958  0.77255  0.61321  0.78003
    308   2.31783  4.15638  3.24831  3.00820  3.78708  2.99783  4.03982  2.88962  2.94649  2.75871  3.83861  3.24548  3.68923  3.35755  3.20724  2.51820  1.62110  2.61036  5.24714  4.00808    308 t - - -
          2.68618  4.42225  2.77519  2.73123  3.46354  2.40513  3.72494  3.29354  2.67741  2.69355  4.24690  2.90347  2.73739  3.18146  2.89801  2.37887  2.77519  2.98518  4.58477  3.61503
          0.03937  3.65029  4.37263  0.61958  0.77255  0.61321  0.78003
    309   2.23072  4.13932  3.03243  2.85189  3.85239  2.87407  3.96061  3.35088  2.90787  3.09523  4.05352  3.10542  3.59705  3.28028  3.19123  1.48913  2.69636  2.93871  5.24747  3.93744    309 s - - -
          2.68618  4.42225  2.77519  2.73123  3.46354  2.40513  3.72494  3.29354  2.67741  2.69355  4.24690  2.90347  2.73739  3.18146  2.89801  2.37887  2.77519  2.98518  4.58477  3.61503
          0.03937  3.65029  4.37263  0.61958  0.77255  0.61321  0.78003
    310   2.98891  4.46440  3.91932  3.60512  1.46791  3.70462  3.81352  2.55702  3.52011  1.98986  3.33341  3.77040  4.18050  3.75623  3.69507  3.26245  3.29634  2.52747  4.15619  2.56252    310 f - - -
          2.68618  4.42225  2.77519  2.73123  3.46354  2.40513  3.72494  3.29354  2.67741  2.69355  4.24690  2.90347  2.73739  3.18146  2.89801  2.37887  2.77519  2.98518  4.58477  3.61503
          0.03937  3.65029  4.37263  0.61958  0.77255  0.61321  0.78003
    311   3.00715  4.45511  3.77483  3.43563  2.50235  3.49890  3.67420  3.03238  3.16543  2.46019  3.67627  3.63295  4.00284  3.56781  3.32956  3.21189  3.29980  2.91712  1.49319  2.51907    311 w - - -
          2.68618  4.42225  2.77519  2.73123  3.46354  2.40513  3.72494  3.29354  2.67741  2.69355  4.24690  2.90347  2.73739  3.18146  2.89801  2.37887  2.77519  2.98518  4.58477  3.61503
          0.02667  3.63759        *  0.61958  0.77255  0.00000        *
//
HMMER3/f [3.1b1 | May 2013]
NAME  12
LENG  257
ALPH  amino
RF    no
MM    no
CONS  yes
CS    no
MAP   yes
DATE  Tue Nov 15 13:39:24 2016
NSEQ  2
EFFN  0.441406
CKSUM 4089709906
STATS LOCAL MSV      -11.0595  0.70259
STATS LOCAL VITERBI  -11.6772  0.70259
STATS LOCAL FORWARD   -5.4026  0.70259
HMM          A        C        D        E        F        G        H        I        K        L        M        N        P        Q        R        S        T        V        W        Y   
            m->m     m->i     m->d     i->m     i->i     d->m     d->d
  COMPO   2.48450  4.47289  2.85381  2.81267  3.37941  2.50828  3.70888  2.87764  2.75720  2.49038  3.73695  2.95409  3.58012  3.14696  2.91142  2.65350  2.77447  2.66456  4.41508  3.53231
          2.68618  4.42225  2.77519  2.73123  3.46354  2.40513  3.72494  3.29354  2.67741  2.69355  4.24690  2.90347  2.73739  3.18146  2.89801  2.37887  2.77519  2.98518  4.58477  3.61503
          0.22971  3.82692  1.69577  0.61958  0.77255  0.00000        *
      1   2.79763  4.39286  3.79385  3.38495  3.13646  3.64767  4.17564  2.29115  3.15920  1.78599  1.93038  3.68667  4.12177  3.56685  3.38917  3.11470  3.10612  2.26438  4.93523  3.66507      1 l - - -
          2.68618  4.42225  2.77519  2.73123  3.46354  2.40513  3.72494  3.29354  2.67741  2.69355  4.24690  2.90347  2.73739  3.18146  2.89801  2.37887  2.77519  2.98518  4.58477  3.61503
          0.03990  3.63712  4.35946  0.61958  0.77255  0.62625  0.76484
      2   2.77010  4.78294  2.44395  1.42701  4.10424  3.13499  3.72664  3.51037  2.57827  3.17555  4.17935  2.84908  3.73394  2.96053  2.94676  2.79083  3.07958  3.22614  5.32403  4.06555      2 e - - -
          2.68618  4.42225  2.77519  2.73123  3.46354  2.40513  3.72494  3.29354  2.67741  2.69355  4.24690  2.90347  2.73739  3.18146  2.89801  2.37887  2.77519  2.98518  4.58477  3.61503
          0.03990  3.63712  4.35946  0.61958  0.77255  0.40698  1.09559
      3   2.93447  4.49077  4.00094  3.59165  3.18953  3.80014  4.33737  2.36065  3.36195  1.79172  1.46812  3.87455  4.26110  3.74721  3.57248  3.27850  3.23920  2.36130  5.02386  3.78122      3 m - - -
          2.68618  4.42225  2.77519  2.73123  3.46354  2.40513  3.72494  3.29354  2.67741  2.69355  4.24690  2.90347  2.73739  3.18146  2.89801  2.37887  2.77519  2.98518  4.58477  3.61503
          0.03289  3.82692  4.54927  0.61958  0.77255  0.48576  0.95510
      4   1.80282  4.17045  3.74832  3.35633  3.69580  3.30099  4.26711  2.35806  3.27896  2.50308  3.60983  3.54646  3.93177  3.60723  3.55171  2.72465  2.83852  1.63822  5.31180  4.08238      4 v - - -
          2.68618  4.42225  2.77519  2.73123  3.46354  2.40513  3.72494  3.29354  2.67741  2.69355  4.24690  2.90347  2.73739  3.18146  2.89801  2.37887  2.77519  2.98518  4.58477  3.61503
          0.03289  3.82692  4.54927  0.61958  0.77255  0.48576  0.95510
      5   2.85574  5.35285  1.61683  1.58074  4.63911  3.15866  3.69412  4.13289  2.69261  3.66806  4.52971  2.63682  3.77251  2.86468  3.26355  2.75530  3.14333  3.73031  5.82943  4.35492      5 e - - -
          2.68618  4.42225  2.77519  2.73123  3.46354  2.40513  3.72494  3.29354  2.67741  2.69355  4.24690  2.90347  2.73739  3.18146  2.89801  2.37887  2.77519  2.98518  4.58477  3.61503
          0.03289  3.82692  4.54927  0.61958  0.77255  0.48576  0.95510
      6   2.84635  4.82908  2.87466  2.62964  3.99133  3.33690  3.78722  3.61595  2.45383  3.12275  4.15283  3.08862  3.89030  1.31736  2.73851  2.89646  3.14379  3.34875  5.27191  3.96292      6 q - - -
          2.68618  4.42225  2.77519  2.73123  3.46354  2.40513  3.72494  3.29354  2.67741  2.69355  4.24690  2.90347  2.73739  3.18146  2.89801  2.37887  2.77519  2.98518  4.58477  3.61503
          0.03289  3.82692  4.54927  0.61958  0.77255  0.48576  0.95510
      7   2.93169  4.89198  3.10456  2.73563  4.26797  3.42518  3.73612  3.69458  1.10244  3.27005  4.23474  3.16182  3.92939  2.93077  2.42602  2.97714  3.18877  3.40522  5.34200  4.14851      7 k - - -
          2.68618  4.42225  2.77519  2.73123  3.46354  2.40513  3.72494  3.29354  2.67741  2.69355  4.24690  2.90347  2.73739  3.18146  2.89801  2.37887  2.77519  2.98518  4.58477  3.61503
          0.03289  3.82692  4.54927  0.61958  0.77255  0.48576  0.95510
      8   2.71399  4.51912  3.35328  2.84678  3.65783  3.55931  3.80553  2.07972  1.96113  2.55095  3.59234  3.26209  3.97714  3.04909  2.77591  2.89217  2.95809  2.51804  5.10879  3.84659      8 k - - -
          2.68618  4.42225  2.77519  2.73123  3.46354  2.40513  3.72494  3.29354  2.67741  2.69355  4.24690  2.90347  2.73739  3.18146  2.89801  2.37887  2.77519  2.98518  4.58477  3.61503
          0.03289  3.82692  4.54927  0.61958  0.77255  0.48576  0.95510
      9   2.68704  4.68073  2.68567  2.56697  4.03724  3.15448  3.88657  3.73860  2.78689  3.39091  4.34707  1.24135  3.80450  3.15993  3.13941  2.75642  3.06783  3.36542  5.34851  3.98938      9 n - - -
          2.68618  4.42225  2.77519  2.73123  3.46354  2.40513  3.72494  3.29354  2.67741  2.69355  4.24690  2.90347  2.73739  3.18146  2.89801  2.37887  2.77519  2.98518  4.58477  3.61503
          0.03289  3.82692  4.54927  0.61958  0.77255  0.48576  0.95510
     10   1.08149  4.17079  3.41752  3.20766  4.00810  2.99635  4.23493  3.12690  3.22276  3.01050  4.04808  3.36842  3.73135  3.56832  3.47591  2.52185  2.79610  2.78924  5.43985  4.23521     10 a - - -
          2.68618  4.42225  2.77519  2.73123  3.46354  2.40513  3.72494  3.29354  2.67741  2.69355  4.24690  2.90347  2.73739  3.18146  2.89801  2.37887  2.77519  2.98518  4.58477  3.61503
          0.03289  3.82692  4.54927  0.61958  0.77255  0.48576  0.95510
     11   2.76269  4.61937  3.23832  2.79690  3.49298  3.54360  3.78563  2.91485  2.52149  1.86710  3.54086  3.22832  3.97584  2.19732  2.81433  2.90121  3.01099  2.78606  5.02447  3.69717     11 l - - -
          2.68618  4.42225  2.77519  2.73123  3.46354  2.40513  3.72494  3.29354  2.67741  2.69355  4.24690  2.90347  2.73739  3.18146  2.89801  2.37887  2.77519  2.98518  4.58477  3.61503
          0.03289  3.82692  4.54927  0.61958  0.77255  0.48576  0.95510
     12   2.77235  4.32844  4.06156  3.72410  3.51772  3.67588  4.53398  2.05550  3.59115  2.21328  3.49065  3.92099  4.23952  3.95461  3.80788  3.17721  3.13539  1.08447  5.29418  4.02259     12 v - - -
          2.68618  4.42225  2.77519  2.73123  3.46354  2.40513  3.72494  3.29354  2.67741  2.69355  4.24690  2.90347  2.73739  3.18146  2.89801  2.37887  2.77519  2.98518  4.58477  3.61503
          0.03289  3.82692  4.54927  0.61958  0.77255  0.48576  0.95510
     13   3.10495  4.58121  4.11596  3.75646  3.11980  3.92355  4.42652  2.32239  3.52462  0.93343  3.15854  4.03626  4.36733  3.90389  3.70780  3.49033  3.40162  2.34773  4.98170  3.69422     13 l - - -
          2.68618  4.42225  2.77519  2.73123  3.46354  2.40513  3.72494  3.29354  2.67741  2.69355  4.24690  2.90347  2.73739  3.18146  2.89801  2.37887  2.77519  2.98518  4.58477  3.61503
          0.03289  3.82692  4.54927  0.61958  0.77255  0.48576  0.95510
     14   2.43330  4.49541  2.71571  2.51511  4.16584  3.05415  3.82827  3.68626  2.70974  3.32356  4.17454  2.02716  3.70409  3.04541  3.10209  1.83765  2.82656  3.24395  5.47395  4.12569     14 s - - -
          2.68618  4.42225  2.77519  2.73123  3.46354  2.40513  3.72494  3.29354  2.67741  2.69355  4.24690  2.90347  2.73739  3.18146  2.89801  2.37887  2.77519  2.98518  4.58477  3.61503
          0.03289  3.82692  4.54927  0.61958  0.77255  0.48576  0.95510
     15   2.61054  4.38954  3.27490  3.16900  4.31035  0.80299  4.29130  3.89961  3.34398  3.55930  4.53533  3.43941  3.77920  3.67189  3.58427  2.78130  3.08827  3.43679  5.41675  4.41100     15 g - - -
          2.68618  4.42225  2.77519  2.73123  3.46354  2.40513  3.72494  3.29354  2.67741  2.69355  4.24690  2.90347  2.73739  3.18146  2.89801  2.37887  2.77519  2.98518  4.58477  3.61503
          0.03289  3.82692  4.54927  0.61958  0.77255  0.48576  0.95510
     16   2.96644  4.35175  4.48685  3.99289  3.42689  4.19879  4.74728  1.42390  3.86579  1.95508  3.26246  4.24571  4.55380  4.15601  4.09072  3.57829  3.24103  1.33485  5.35358  4.13776     16 v - - -
          2.68618  4.42225  2.77519  2.73123  3.46354  2.40513  3.72494  3.29354  2.67741  2.69355  4.24690  2.90347  2.73739  3.18146  2.89801  2.37887  2.77519  2.98518  4.58477  3.61503
          0.03289  3.82692  4.54927  0.61958  0.77255  0.48576  0.95510
     17   2.68704  4.68073  2.68567  2.56697  4.03724  3.15448  3.88657  3.73860  2.78689  3.39091  4.34707  1.24135  3.80450  3.15993  3.13941  2.75642  3.06783  3.36542  5.34851  3.98938     17 n - - -
          2.68618  4.42225  2.77519  2.73123  3.46354  2.40513  3.72494  3.29354  2.67741  2.69355  4.24690  2.90347  2.73739  3.18146  2.89801  2.37887  2.77519  2.98518  4.58477  3.61503
          0.03289  3.82692  4.54927  0.61958  0.77255  0.48576  0.95510
     18   2.94204  5.06097  0.98565  2.30939  4.43223  3.17737  3.89307  4.01034  2.96892  3.62719  4.60511  2.86311  3.82705  3.13274  3.47827  2.91013  3.27994  3.65467  5.60963  4.31372     18 d - - -
          2.68618  4.42225  2.77519  2.73123  3.46354  2.40513  3.72494  3.29354  2.67741  2.69355  4.24690  2.90347  2.73739  3.18146  2.89801  2.37887  2.77519  2.98518  4.58477  3.61503
          0.03289  3.82692  4.54927  0.61958  0.77255  0.48576  0.95510
     19   2.94204  5.06097  0.98565  2.30939  4.43223  3.17737  3.89307  4.01034  2.96892  3.62719  4.60511  2.86311  3.82705  3.13274  3.47827  2.91013  3.27994  3.65467  5.60963  4.31372     19 d - - -
          2.68618  4.42225  2.77519  2.73123  3.46354  2.40513  3.72494  3.29354  2.67741  2.69355  4.24690  2.90347  2.73739  3.18146  2.89801  2.37887  2.77519  2.98518  4.58477  3.61503
          0.03289  3.82692  4.54927  0.61958  0.77255  0.48576  0.95510
     20   2.99573  4.42822  4.26930  3.88405  3.34439  4.01597  4.62120  1.13621  3.71124  1.94073  3.28784  4.13582  4.45231  4.06474  3.91308  3.50756  3.29603  1.84711  5.22519  3.95898     20 i - - -
          2.68618  4.42225  2.77519  2.73123  3.46354  2.40513  3.72494  3.29354  2.67741  2.69355  4.24690  2.90347  2.73739  3.18146  2.89801  2.37887  2.77519  2.98518  4.58477  3.61503
          0.03289  3.82692  4.54927  0.61958  0.77255  0.48576  0.95510
     21   2.21088  4.14358  3.25685  2.95778  4.06648  2.93678  4.03826  3.38751  2.96525  3.14902  4.02528  3.18330  3.64802  3.30731  3.27834  1.71700  1.85181  2.94892  5.43766  4.19363     21 s - - -
          2.68618  4.42225  2.77519  2.73123  3.46354  2.40513  3.72494  3.29354  2.67741  2.69355  4.24690  2.90347  2.73739  3.18146  2.89801  2.37887  2.77519  2.98518  4.58477  3.61503
          0.03289  3.82692  4.54927  0.61958  0.77255  0.48576  0.95510
     22   2.91472  5.01414  2.47104  1.09200  4.35490  3.24583  3.82981  3.79979  2.70470  3.42466  4.40160  2.90960  3.84852  3.04700  3.10813  2.90233  3.21892  3.48868  5.53515  4.25837     22 e - - -
          2.68618  4.42225  2.77519  2.73123  3.46354  2.40513  3.72494  3.29354  2.67741  2.69355  4.24690  2.90347  2.73739  3.18146  2.89801  2.37887  2.77519  2.98518  4.58477  3.61503
          0.03289  3.82692  4.54927  0.61958  0.77255  0.48576  0.95510
     23   3.08103  4.52832  4.33986  3.80426  3.04179  4.18874  4.48501  2.16255  3.60057  1.22259  2.07593  4.11575  4.47119  3.87809  3.80502  3.53572  3.32035  2.22906  5.01956  3.84782     23 l - - -
          2.68618  4.42225  2.77519  2.73123  3.46354  2.40513  3.72494  3.29354  2.67741  2.69355  4.24690  2.90347  2.73739  3.18146  2.89801  2.37887  2.77519  2.98518  4.58477  3.61503
          0.03289  3.82692  4.54927  0.61958  0.77255  0.48576  0.95510
     24   2.93169  4.89198  3.10456  2.73563  4.26797  3.42518  3.73612  3.69458  1.10244  3.27005  4.23474  3.16182  3.92939  2.93077  2.42602  2.97714  3.18877  3.40522  5.34200  4.14851     24 k - - -
          2.68618  4.42225  2.77519  2.73123  3.46354  2.40513  3.72494  3.29354  2.67741  2.69355  4.24690  2.90347  2.73739  3.18146  2.89801  2.37887  2.77519  2.98518  4.58477  3.61503
          0.03289  3.82692  4.54927  0.61958  0.77255  0.48576  0.95510
     25   2.29402  4.21336  3.16822  2.98272  4.03136  2.94415  4.09343  3.54819  3.05338  3.27227  4.20277  3.21426  3.67937  3.40646  3.34025  1.16187  2.77089  3.09330  5.40769  4.11485     25 s - - -
          2.68618  4.42225  2.77519  2.73123  3.46354  2.40513  3.72494  3.29354  2.67741  2.69355  4.24690  2.90347  2.73739  3.18146  2.89801  2.37887  2.77519  2.98518  4.58477  3.61503
          0.03289  3.82692  4.54927  0.61958  0.77255  0.48576  0.95510
     26   3.10495  4.58121  4.11596  3.75646  3.11980  3.92355  4.42652  2.32239  3.52462  0.93343  3.15854  4.03626  4.36733  3.90389  3.70780  3.49033  3.40162  2.34773  4.98170  3.69422     26 l - - -
          2.68618  4.42225  2.77519  2.73123  3.46354  2.40513  3.72494  3.29354  2.67741  2.69355  4.24690  2.90347  2.73739  3.18146  2.89801  2.37887  2.77519  2.98518  4.58477  3.61503
          0.03289  3.82692  4.54927  0.61958  0.77255  0.48576  0.95510
     27   2.38972  4.23442  3.38913  3.14002  3.93006  3.07494  4.16062  3.05170  3.08207  2.91677  3.97092  3.35613  3.77541  3.47940  3.34245  2.59057  1.25156  2.75155  5.37193  4.14694     27 t - - -
          2.68618  4.42225  2.77519  2.73123  3.46354  2.40513  3.72494  3.29354  2.67741  2.69355  4.24690  2.90347  2.73739  3.18146  2.89801  2.37887  2.77519  2.98518  4.58477  3.61503
          0.03289  3.82692  4.54927  0.61958  0.77255  0.48576  0.95510
     28   2.38972  4.23442  3.38913  3.14002  3.93006  3.07494  4.16062  3.05170  3.08207  2.91677  3.97092  3.35613  3.77541  3.47940  3.34245  2.59057  1.25156  2.75155  5.37193  4.14694     28 t - - -
          2.68618  4.42225  2.77519  2.73123  3.46354  2.40513  3.72494  3.29354  2.67741  2.69355  4.24690  2.90347  2.73739  3.18146  2.89801  2.37887  2.77519  2.98518  4.58477  3.61503
          0.03289  3.82692  4.54927  0.61958  0.77255  0.48576  0.95510
     29   3.10495  4.58121  4.11596  3.75646  3.11980  3.92355  4.42652  2.32239  3.52462  0.93343  3.15854  4.03626  4.36733  3.90389  3.70780  3.49033  3.40162  2.34773  4.98170  3.69422     29 l - - -
          2.68618  4.42225  2.77519  2.73123  3.46354  2.40513  3.72494  3.29354  2.67741  2.69355  4.24690  2.90347  2.73739  3.18146  2.89801  2.37887  2.77519  2.98518  4.58477  3.61503
          0.03289  3.82692  4.54927  0.61958  0.77255  0.48576  0.95510
     30   2.95555  4.79627  3.44171  2.96340  4.13933  3.45121  3.79380  3.67857  2.22269  3.20286  4.20502  3.32622  3.95673  3.01708  1.05037  3.04239  3.22508  3.40469  5.24132  4.07738     30 r - - -
          2.68618  4.42225  2.77519  2.73123  3.46354  2.40513  3.72494  3.29354  2.67741  2.69355  4.24690  2.90347  2.73739  3.18146  2.89801  2.37887  2.77519  2.98518  4.58477  3.61503
          0.03289  3.82692  4.54927  0.61958  0.77255  0.48576  0.95510
     31   2.93169  4.89198  3.10456  2.73563  4.26797  3.42518  3.73612  3.69458  1.10244  3.27005  4.23474  3.16182  3.92939  2.93077  2.42602  2.97714  3.18877  3.40522  5.34200  4.14851     31 k - - -
[truncated: 2,474,613 more chars]
