# Supplementary material for: Community diversity and habitat structure shape the repertoire of extracellular proteins in bacteria
Source: Nat Commun. 2020 Feb 6;11:758. doi: 10.1038/s41467-020-14572-x (PMC7005277; doi:10.1038/s41467-020-14572-x)
Supplement: Supplementary file 11 — Supplementary Data 7 [file 41467_2020_14572_MOESM11_ESM.zip › degradative_enzymes.hmmdb]

HMMER3/f [3.1b2 | February 2015]
NAME  AMD
LENG  321
ALPH  amino
RF    no
MM    no
CONS  yes
CS    no
MAP   yes
DATE  Mon Jul  2 09:50:18 2018
NSEQ  39
EFFN  14.715454
CKSUM 738275476
STATS LOCAL MSV      -10.9312  0.70075
STATS LOCAL VITERBI  -12.9194  0.70075
STATS LOCAL FORWARD   -4.7945  0.70075
HMM          A        C        D        E        F        G        H        I        K        L        M        N        P        Q        R        S        T        V        W        Y   
            m->m     m->i     m->d     i->m     i->i     d->m     d->d
  COMPO   2.48154  4.59105  2.84801  2.70747  3.52378  2.52561  3.70778  3.12092  2.73405  2.62534  3.81938  2.95969  2.97894  3.12970  2.91981  2.53555  2.76340  2.81485  4.35596  3.54998
          2.68618  4.42225  2.77519  2.73123  3.46354  2.40513  3.72494  3.29354  2.67741  2.69355  4.24690  2.90347  2.73739  3.18146  2.89801  2.37887  2.77519  2.98518  4.58477  3.61503
          0.00266  6.32682  7.04917  0.61958  0.77255  0.00000        *
      1   6.76392  7.82708  7.49702  7.53380  7.00157  6.56189  7.96706  6.76256  7.56281  5.77392  0.01584  7.68342  7.20518  7.83635  7.40189  7.11183  7.21569  6.86346  8.24734  7.50554      1 M - - -
          2.68618  4.42225  2.77519  2.73123  3.46354  2.40513  3.72494  3.29354  2.67741  2.69355  4.24690  2.90347  2.73739  3.18146  2.89801  2.37887  2.77519  2.98518  4.58477  3.61503
          0.03080  6.32682  3.55652  0.61958  0.77255  0.48576  0.95510
      2   2.98596  6.13245  3.48767  2.66040  5.47855  2.69687  4.57976  3.91752  1.99953  4.43817  3.91288  3.05751  3.09802  2.25988  2.23458  2.01903  2.33239  3.28814  6.56452  5.15295      2 k - - -
          2.68618  4.42225  2.77519  2.73123  3.46354  2.40513  3.72494  3.29354  2.67741  2.69355  4.24690  2.90347  2.73739  3.18146  2.89801  2.37887  2.77519  2.98518  4.58477  3.61503
          0.06157  6.29876  2.84945  0.61958  0.77255  0.74356  0.64516
      3   2.21088  5.95977  2.91292  3.33844  3.48901  3.30142  3.23265  3.16788  1.68915  3.18620  2.67926  2.93823  3.98607  3.69461  2.71927  2.60688  3.03151  2.77855  6.42571  5.04938      3 k - - -
          2.68618  4.42225  2.77519  2.73123  3.46354  2.40513  3.72494  3.29354  2.67741  2.69355  4.24690  2.90347  2.73739  3.18146  2.89801  2.37887  2.77519  2.98518  4.58477  3.61503
          0.04718  6.24009  3.12049  0.61958  0.77255  1.11859  0.39562
      4   2.48297  6.05582  2.83689  2.49354  3.60130  2.34729  3.37783  2.70197  2.04473  3.42893  5.09662  2.73054  3.05164  2.76367  2.86683  2.90011  3.40319  3.38131  6.48884  3.70257      4 k - - -
          2.68618  4.42225  2.77519  2.73123  3.46354  2.40513  3.72494  3.29354  2.67741  2.69355  4.24690  2.90347  2.73739  3.18146  2.89801  2.37887  2.77519  2.98518  4.58477  3.61503
          0.02853  6.19594  3.64624  0.61958  0.77255  1.32032  0.31068
      5   2.57844  5.91433  2.44235  2.75000  4.05937  4.33376  4.52719  3.06757  2.45160  2.12575  3.34517  2.64604  4.72582  2.81435  2.93786  2.50114  2.50716  3.57077  3.42482  3.68292      5 l - - -
          2.68618  4.42225  2.77519  2.73123  3.46354  2.40513  3.72494  3.29354  2.67741  2.69355  4.24690  2.90347  2.73739  3.18146  2.89801  2.37887  2.77519  2.98518  4.58477  3.61503
          0.03239  6.17052  3.51383  0.61958  0.77255  1.41707  0.27763
      6   2.93414  5.67629  3.44798  2.34600  4.02140  3.76374  4.58925  2.28014  2.16101  2.35427  4.75187  3.92842  3.29479  3.75351  2.34898  3.22917  2.07778  2.51223  4.25037  4.86934      6 t - - -
          2.68618  4.42225  2.77519  2.73123  3.46354  2.40513  3.72494  3.29354  2.67741  2.69355  4.24690  2.90347  2.73739  3.18146  2.89801  2.37887  2.77519  2.98518  4.58477  3.61503
          0.04538  6.14133  3.16505  0.61958  0.77255  1.16094  0.37570
      7   2.94287  3.44427  3.25825  2.63101  5.17020  4.30712  3.28969  2.29799  2.02581  2.21278  3.16947  3.79963  4.69910  2.77240  2.79684  2.18048  2.83084  3.53826  6.34600  4.97039      7 k - - -
          2.68618  4.42225  2.77519  2.73123  3.46354  2.40513  3.72494  3.29354  2.67741  2.69355  4.24690  2.90347  2.73739  3.18146  2.89801  2.37887  2.77519  2.98518  4.58477  3.61503
          0.00324  6.12972  6.85206  0.61958  0.77255  1.55091  0.23833
      8   3.10755  5.99212  2.30849  2.74564  3.31485  2.67365  4.46661  2.65799  2.94896  3.49790  3.46675  2.43548  3.12611  2.17588  2.95696  2.36393  2.94014  3.31433  6.42990  5.02410      8 q - - -
          2.68618  4.42225  2.77519  2.73123  3.46354  2.40513  3.72494  3.29354  2.67741  2.69355  4.24690  2.90347  2.73739  3.18146  2.89801  2.37887  2.77519  2.98518  4.58477  3.61503
          0.20313  6.12972  1.70566  0.61958  0.77255  1.55091  0.23833
      9   2.14147  5.86146  2.62035  2.05182  5.19888  3.01870  4.33356  4.67950  2.44038  3.14219  4.90413  3.61613  3.72501  3.43238  2.52451  2.45275  3.19879  2.01704  6.29875  3.25172      9 v - - -
          2.68618  4.42225  2.77519  2.73123  3.46354  2.40513  3.72494  3.29354  2.67741  2.69355  4.24690  2.90347  2.73739  3.18146  2.89801  2.37887  2.77519  2.98518  4.58477  3.61503
          0.00396  5.93054  6.65289  0.61958  0.77255  0.60343  0.79172
     10   1.73510  5.18624  4.78328  2.50043  2.80480  2.58509  2.69764  2.25578  4.12914  2.20126  4.29678  2.83968  3.97035  4.39299  4.40102  3.92736  3.18965  2.27294  5.78658  4.57855     10 a - - -
          2.66975  4.43521  2.76617  2.73921  3.44288  2.40634  3.74239  3.28363  2.68391  2.68095  4.23758  2.91269  2.75222  3.18591  2.90110  2.39517  2.78249  2.97614  4.55024  3.58279
          2.51364  0.30413  1.70782  3.67726  0.02562  1.45795  0.26489
     11   1.69814  5.84078  2.73447  2.87704  5.16129  3.59736  4.36378  3.49157  2.40353  2.86171  2.89700  2.89798  4.56685  2.50288  3.59713  2.24476  2.60661  2.99779  6.28845  4.89281    190 a - - -
          2.68618  4.42225  2.77519  2.73123  3.46354  2.40513  3.72494  3.29354  2.67741  2.69355  4.24690  2.90347  2.73739  3.18146  2.89801  2.37887  2.77519  2.98518  4.58477  3.61503
          0.19945  5.96007  1.72461  0.61958  0.77255  1.93572  0.15586
     12   3.52227  4.88505  5.49207  4.87965  2.61751  2.57704  5.02754  1.24523  4.66714  1.26590  3.88247  4.86698  5.04942  4.78031  4.66852  4.01890  3.75295  2.71826  3.14519  4.31000    191 i - - -
          2.68618  4.42225  2.77519  2.73123  3.46354  2.40513  3.72494  3.29354  2.67741  2.69355  4.24690  2.90347  2.73739  3.18146  2.89801  2.37887  2.77519  2.98518  4.58477  3.61503
          0.00467  5.76528  6.48763  0.61958  0.77255  2.20252  0.11712
     13   2.01834  5.76585  1.86276  2.34401  5.10649  2.83332  4.22863  3.47711  2.54267  3.43175  4.80768  2.76833  4.43448  3.32640  2.55735  2.49635  3.49688  2.62751  6.20119  4.79292    192 d - - -
          2.68618  4.42225  2.77519  2.73123  3.46354  2.40513  3.72494  3.29354  2.67741  2.69355  4.24690  2.90347  2.73739  3.18146  2.89801  2.37887  2.77519  2.98518  4.58477  3.61503
          0.00467  5.76528  6.48763  0.61958  0.77255  2.20252  0.11712
     14   1.84934  5.53890  2.33607  3.09613  4.80133  1.81562  4.30679  2.67389  3.09296  3.81268  3.56571  3.20413  2.75634  3.44484  3.56347  2.95629  2.31099  3.88631  6.03742  4.68888    193 g - - -
          2.68618  4.42225  2.77519  2.73123  3.46354  2.40513  3.72494  3.29354  2.67741  2.69355  4.24690  2.90347  2.73739  3.18146  2.89801  2.37887  2.77519  2.98518  4.58477  3.61503
          0.00467  5.76528  6.48763  0.61958  0.77255  2.20252  0.11712
     15   3.27599  5.70703  3.55767  3.00064  5.02188  2.34478  4.25021  4.48549  2.23346  1.79911  4.75628  2.93794  4.45397  2.44919  2.12720  2.33290  3.13193  2.99491  6.15752  4.76797    194 l - - -
          2.68618  4.42225  2.77519  2.73123  3.46354  2.40513  3.72494  3.29354  2.67741  2.69355  4.24690  2.90347  2.73739  3.18146  2.89801  2.37887  2.77519  2.98518  4.58477  3.61503
          0.00467  5.76528  6.48763  0.61958  0.77255  1.92336  0.15796
     16   2.06726  4.01913  2.45476  2.05899  5.14285  2.80260  4.24504  4.62936  2.24209  3.02122  4.83747  3.15366  3.35225  2.71940  3.08817  2.50358  2.38253  4.18806  6.22924  4.81782    195 e - - -
          2.68618  4.42225  2.77519  2.73123  3.46354  2.40513  3.72494  3.29354  2.67741  2.69355  4.24690  2.90347  2.73739  3.18146  2.89801  2.37887  2.77519  2.98518  4.58477  3.61503
          0.00452  5.79745  6.51979  0.61958  0.77255  1.73899  0.19322
     17   2.34442  4.83718  5.08054  4.48327  3.93483  4.54382  3.62397  1.89151  4.32797  1.68498  3.95410  4.60405  2.92606  4.51292  2.91928  2.62709  2.61797  2.23430  5.45369  2.68841    196 l - - -
          2.68618  4.42225  2.77519  2.73123  3.46354  2.40513  3.72494  3.29354  2.67741  2.69355  4.24690  2.90347  2.73739  3.18146  2.89801  2.37887  2.77519  2.98518  4.58477  3.61503
          0.00429  5.84852  6.57086  0.61958  0.77255  2.10324  0.13018
     18   3.31737  5.83082  2.41870  1.58867  5.17700  2.73307  4.27749  4.66381  2.78203  4.13657  4.87124  3.55714  3.72395  1.94531  2.79225  2.10974  2.67855  4.22206  6.26280  3.70235    197 e - - -
          2.68618  4.42225  2.77519  2.73123  3.46354  2.40513  3.72494  3.29354  2.67741  2.69355  4.24690  2.90347  2.73739  3.18146  2.89801  2.37887  2.77519  2.98518  4.58477  3.61503
          0.00429  5.84852  6.57086  0.61958  0.77255  2.10324  0.13018
     19   1.88186  5.93308  1.34144  2.51973  5.27631  4.14098  4.36274  4.76595  3.11809  4.23903  4.98029  3.20113  2.52180  3.46401  2.56965  2.13458  3.64843  4.32398  6.36752  4.94835    198 d - - -
          2.68618  4.42225  2.77519  2.73123  3.46354  2.40513  3.72494  3.29354  2.67741  2.69355  4.24690  2.90347  2.73739  3.18146  2.89801  2.37887  2.77519  2.98518  4.58477  3.61503
          0.00429  5.84852  6.57086  0.61958  0.77255  2.10324  0.13018
     20   2.56094  5.81249  2.03682  2.54199  5.15122  3.52196  4.28080  4.63274  1.75561  2.76411  3.00807  2.79335  3.71506  3.37919  2.29453  3.28217  3.54812  2.99179  6.24898  3.58990    199 k - - -
          2.68618  4.42225  2.77519  2.73123  3.46354  2.40513  3.72494  3.29354  2.67741  2.69355  4.24690  2.90347  2.73739  3.18146  2.89801  2.37887  2.77519  2.98518  4.58477  3.61503
          0.00429  5.84852  6.57086  0.61958  0.77255  2.10324  0.13018
     21   2.23524  5.83034  1.88102  1.86260  5.17648  3.46680  4.27722  4.66325  2.77972  4.13608  3.87504  1.98248  4.48367  3.02658  3.01985  2.23413  3.08745  4.22156  6.26237  4.85067    200 e - - -
          2.68618  4.42225  2.77519  2.73123  3.46354  2.40513  3.72494  3.29354  2.67741  2.69355  4.24690  2.90347  2.73739  3.18146  2.89801  2.37887  2.77519  2.98518  4.58477  3.61503
          0.00429  5.84852  6.57086  0.61958  0.77255  2.10324  0.13018
     22   2.94786  5.00109  5.63023  5.01902  3.26089  4.84201  5.17997  1.80705  4.80879  1.24896  2.01782  5.00994  5.18013  4.91798  4.80833  4.16018  3.87723  1.64864  5.62931  3.62266    201 l - - -
          2.68618  4.42225  2.77519  2.73123  3.46354  2.40513  3.72494  3.29354  2.67741  2.69355  4.24690  2.90347  2.73739  3.18146  2.89801  2.37887  2.77519  2.98518  4.58477  3.61503
          0.00429  5.84852  6.57086  0.61958  0.77255  2.10324  0.13018
     23   3.96336  5.28419  5.96022  5.36035  2.18737  5.21008  5.55964  2.03897  5.16692  1.02535  3.38839  5.37971  5.50116  5.24354  5.16177  4.54144  2.28255  1.73915  5.93637  4.81176    202 l - - -
          2.68618  4.42225  2.77519  2.73123  3.46354  2.40513  3.72494  3.29354  2.67741  2.69355  4.24690  2.90347  2.73739  3.18146  2.89801  2.37887  2.77519  2.98518  4.58477  3.61503
          0.00429  5.84852  6.57086  0.61958  0.77255  2.10324  0.13018
     24   2.16410  5.82588  2.15016  2.13885  5.17042  4.09045  4.27756  4.65598  2.75866  3.41406  2.79012  3.55813  4.48393  2.02371  2.01517  2.67529  3.08330  4.21623  6.25885  4.84826    203 r - - -
          2.68618  4.42225  2.77519  2.73123  3.46354  2.40513  3.72494  3.29354  2.67741  2.69355  4.24690  2.90347  2.73739  3.18146  2.89801  2.37887  2.77519  2.98518  4.58477  3.61503
          0.00429  5.84852  6.57086  0.61958  0.77255  2.10324  0.13018
     25   1.94713  5.66291  3.65075  2.84415  3.21000  1.94526  4.32471  2.70601  2.31874  3.93985  4.72139  3.62825  3.73494  2.96148  2.67210  2.30878  2.96775  3.46651  6.13683  3.72485    204 g - - -
          2.68618  4.42225  2.77519  2.73123  3.46354  2.40513  3.72494  3.29354  2.67741  2.69355  4.24690  2.90347  2.73739  3.18146  2.89801  2.37887  2.77519  2.98518  4.58477  3.61503
          0.00429  5.84852  6.57086  0.61958  0.77255  2.10324  0.13018
     26   2.66674  3.35635  4.51252  3.34570  2.85069  3.59717  4.70306  2.69727  3.86574  2.76756  4.09210  3.26765  4.80203  4.13614  3.03169  2.10522  2.08169  3.24491  5.58049  1.67389    205 y - - -
          2.68618  4.42225  2.77519  2.73123  3.46354  2.40513  3.72494  3.29354  2.67741  2.69355  4.24690  2.90347  2.73739  3.18146  2.89801  2.37887  2.77519  2.98518  4.58477  3.61503
          0.00429  5.84852  6.57086  0.61958  0.77255  2.10324  0.13018
     27   1.92477  4.84995  5.01108  3.29176  3.94928  2.71304  4.84468  2.23768  4.27425  1.54610  2.99892  3.53093  3.83014  4.47080  4.40803  2.87422  3.64027  2.38958  5.46493  2.62856    206 l - - -
          2.68618  4.42225  2.77519  2.73123  3.46354  2.40513  3.72494  3.29354  2.67741  2.69355  4.24690  2.90347  2.73739  3.18146  2.89801  2.37887  2.77519  2.98518  4.58477  3.61503
          0.00429  5.84852  6.57086  0.61958  0.77255  2.10324  0.13018
     28   1.78860  2.87077  1.82228  2.18251  5.17078  4.09015  4.27725  4.65650  2.50076  4.13120  4.86682  2.81806  3.38382  2.74607  2.86741  3.27871  3.17436  3.44942  6.25896  3.80255    207 a - - -
          2.68618  4.42225  2.77519  2.73123  3.46354  2.40513  3.72494  3.29354  2.67741  2.69355  4.24690  2.90347  2.73739  3.18146  2.89801  2.37887  2.77519  2.98518  4.58477  3.61503
          0.05884  5.84852  2.91407  0.61958  0.77255  2.10324  0.13018
     29   2.68536  5.79239  2.30418  2.97714  3.36184  1.47278  4.24486  4.62198  2.43771  4.09731  4.83335  2.75798  4.45111  2.75149  2.41059  2.64200  2.94382  4.18259  6.22558  4.81513    208 g - - -
          2.68618  4.42225  2.77519  2.73123  3.46354  2.40513  3.72494  3.29354  2.67741  2.69355  4.24690  2.90347  2.73739  3.18146  2.89801  2.37887  2.77519  2.98518  4.58477  3.61503
          0.00453  5.79421  6.51656  0.61958  0.77255  0.81190  0.58701
     30   3.16092  4.99031  5.14843  2.20792  4.08969  3.44977  3.33816  2.12331  4.41214  1.77032  2.87207  3.23963  5.03940  4.60911  4.54675  3.34630  2.37624  2.25719  2.76935  3.48127    209 l - - -
          2.68360  4.44296  2.78044  2.73189  3.45509  2.42088  3.71980  3.28972  2.67182  2.68213  4.22406  2.90227  2.73656  3.18062  2.90236  2.38796  2.77899  2.97778  4.53429  3.61203
          1.69383  0.20452  6.76721  3.33955  0.03610  1.11935  0.39526
     31   2.01981  4.26128  3.87305  3.31561  5.01887  3.14868  3.81673  4.44567  2.70092  2.54938  3.06098  2.89772  3.65867  2.47315  3.23538  2.58769  2.24879  2.07048  6.25524  4.90659    346 a - - -
          2.68618  4.42225  2.77519  2.73123  3.46354  2.40513  3.72494  3.29354  2.67741  2.69355  4.24690  2.90347  2.73739  3.18146  2.89801  2.37887  2.77519  2.98518  4.58477  3.61503
          0.23982  6.11283  1.55582  0.61958  0.77255  1.60005  0.22550
     32   2.54789  4.81642  5.40132  4.78633  2.21329  4.61062  4.94410  2.42325  4.57213  1.38837  2.95219  4.77183  3.28298  3.68988  4.58161  3.92184  2.34921  1.83984  5.43844  4.26263    347 l - - -
          2.68618  4.42225  2.77519  2.73123  3.46354  2.40513  3.72494  3.29354  2.67741  2.69355  4.24690  2.90347  2.73739  3.18146  2.89801  2.37887  2.77519  2.98518  4.58477  3.61503
          0.00417  5.87718  6.59953  0.61958  0.77255  2.06449  0.13569
     33   2.12150  5.84237  2.83998  3.02925  5.18620  2.53788  4.29648  4.67116  1.98259  2.75655  4.88354  2.22516  4.50273  3.39330  2.07273  2.39833  2.80463  4.23239  6.27593  4.86588    348 k - - -
          2.68618  4.42225  2.77519  2.73123  3.46354  2.40513  3.72494  3.29354  2.67741  2.69355  4.24690  2.90347  2.73739  3.18146  2.89801  2.37887  2.77519  2.98518  4.58477  3.61503
          0.00417  5.87718  6.59953  0.61958  0.77255  2.06449  0.13569
     34   1.24683  5.86142  3.60329  2.70194  5.22352  2.36096  4.35925  4.70468  2.58947  4.19085  4.93474  1.91841  4.55094  3.46127  3.59783  2.73030  2.38547  4.26928  6.32753  4.92112    349 a - - -
          2.68618  4.42225  2.77519  2.73123  3.46354  2.40513  3.72494  3.29354  2.67741  2.69355  4.24690  2.90347  2.73739  3.18146  2.89801  2.37887  2.77519  2.98518  4.58477  3.61503
          0.00417  5.87718  6.59953  0.61958  0.77255  1.54698  0.23939
     35   3.16052  5.63831  6.05187  5.58306  1.66283  5.38338  4.99060  4.09944  5.36307  1.41126  4.75069  5.35405  5.71646  5.36556  3.64261  4.71564  4.56438  3.94308  2.90118  1.07710    350 y - - -
          2.68975  4.42231  2.77365  2.73246  3.46475  2.40522  3.72787  3.29192  2.67857  2.68716  4.25236  2.90250  2.73394  3.18085  2.89615  2.38079  2.77824  2.98725  4.58530  3.61206
          1.04460  0.46487  3.91463  2.10050  0.13056  0.27826  1.41511
     36   2.19704  5.87414  3.10940  3.39894  3.73357  1.83316  4.61363  4.56396  3.39497  2.87624  3.38527  2.83238  2.91806  2.70838  2.73120  2.58232  3.30323  2.45008  6.36151  3.35126    379 g - - -
          2.68618  4.42225  2.77519  2.73123  3.46354  2.40513  3.72494  3.29354  2.67741  2.69355  4.24690  2.90347  2.73739  3.18146  2.89801  2.37887  2.77519  2.98518  4.58477  3.61503
          0.00288  6.24591  6.96826  0.61958  0.77255  0.89042  0.52845
     37   3.73085  4.08204  5.71013  5.09386  3.61740  4.90244  4.01057  1.51145  4.87540  1.76268  2.72790  5.06988  5.26518  5.00293  4.87786  4.21456  3.96297  1.10412  3.97363  3.80477    380 v - - -
          2.68618  4.42225  2.77519  2.73123  3.46354  2.40513  3.72494  3.29354  2.67741  2.69355  4.24690  2.90347  2.73739  3.18146  2.89801  2.37887  2.77519  2.98518  4.58477  3.61503
          0.00284  6.25952  6.98187  0.61958  0.77255  1.01149  0.45205
     38   3.32815  5.11225  5.57725  2.57101  3.68309  4.87844  5.20652  2.31302  3.62273  1.84624  3.59485  5.00491  5.24310  4.92893  4.82367  2.76808  2.85261  1.00189  5.73327  4.55468    381 v - - -
          2.68618  4.42225  2.77519  2.73123  3.46354  2.40513  3.72494  3.29354  2.67741  2.69355  4.24690  2.90347  2.73739  3.18146  2.89801  2.37887  2.77519  2.98518  4.58477  3.61503
          0.00284  6.25952  6.98187  0.61958  0.77255  1.01149  0.45205
     39   1.95916  5.17973  2.35360  4.58314  2.55965  4.80696  5.10998  1.92664  4.46289  2.22108  3.68060  2.95805  5.17644  3.08957  4.64213  2.78014  3.07573  2.02712  5.79111  4.59937    382 i - - -
          2.68618  4.42225  2.77519  2.73123  3.46354  2.40513  3.72494  3.29354  2.67741  2.69355  4.24690  2.90347  2.73739  3.18146  2.89801  2.37887  2.77519  2.98518  4.58477  3.61503
          0.00284  6.25952  6.98187  0.61958  0.77255  1.01149  0.45205
     40   3.59539  6.04720  3.38556  2.23277  3.67473  4.37857  1.97339  4.83775  3.31300  3.13354  5.09422  2.95602  3.95136  3.67286  2.67612  2.11536  2.14162  4.42491  3.48986  2.18783    383 h - - -
          2.68618  4.42225  2.77519  2.73123  3.46354  2.40513  3.72494  3.29354  2.67741  2.69355  4.24690  2.90347  2.73739  3.18146  2.89801  2.37887  2.77519  2.98518  4.58477  3.61503
          0.00284  6.25952  6.98187  0.61958  0.77255  1.01149  0.45205
     41   3.19806  3.01724  2.28638  1.84147  5.44316  2.03651  4.55299  3.80797  2.48797  3.47316  5.14030  2.07397  3.21555  3.64973  2.90541  2.99113  3.82273  3.67043  6.53274  4.07742    384 e - - -
          2.68618  4.42225  2.77519  2.73123  3.46354  2.40513  3.72494  3.29354  2.67741  2.69355  4.24690  2.90347  2.73739  3.18146  2.89801  2.37887  2.77519  2.98518  4.58477  3.61503
          0.00284  6.25952  6.98187  0.61958  0.77255  1.01149  0.45205
     42   2.45473  3.60485  2.63998  3.47453  5.02534  3.30065  4.65958  3.68987  2.65421  2.73308  2.70428  3.99123  3.24051  2.85596  3.51307  2.08913  2.00361  2.38506  6.30137  4.97173    385 t - - -
          2.68618  4.42225  2.77519  2.73123  3.46354  2.40513  3.72494  3.29354  2.67741  2.69355  4.24690  2.90347  2.73739  3.18146  2.89801  2.37887  2.77519  2.98518  4.58477  3.61503
          0.00284  6.25952  6.98187  0.61958  0.77255  1.01149  0.45205
     43   1.32697  6.04920  3.86754  2.68137  5.37105  2.36158  4.56851  4.84085  2.68726  3.49956  5.09621  3.85582  1.82384  2.96427  3.80135  2.41451  3.82719  3.69264  6.49621  3.60112    386 a - - -
          2.68618  4.42225  2.77519  2.73123  3.46354  2.40513  3.72494  3.29354  2.67741  2.69355  4.24690  2.90347  2.73739  3.18146  2.89801  2.37887  2.77519  2.98518  4.58477  3.61503
          0.00284  6.25952  6.98187  0.61958  0.77255  1.01149  0.45205
     44   2.51655  5.94830  3.47898  3.36752  5.23067  1.52958  4.60024  3.47727  2.61197  3.34888  3.12658  2.69104  3.76435  3.35061  2.24315  3.10918  2.82021  2.73368  3.56683  5.05086    387 g - - -
          2.68618  4.42225  2.77519  2.73123  3.46354  2.40513  3.72494  3.29354  2.67741  2.69355  4.24690  2.90347  2.73739  3.18146  2.89801  2.37887  2.77519  2.98518  4.58477  3.61503
          0.00284  6.25952  6.98187  0.61958  0.77255  1.01149  0.45205
     45   1.84056  3.60955  2.32766  2.32208  2.95701  2.97346  4.55691  3.64119  2.75344  3.19364  5.12818  3.06919  3.82396  3.65564  2.96650  1.83459  3.12483  4.47225  6.52271  5.11624    388 s - - -
          2.68618  4.42225  2.77519  2.73123  3.46354  2.40513  3.72494  3.29354  2.67741  2.69355  4.24690  2.90347  2.73739  3.18146  2.89801  2.37887  2.77519  2.98518  4.58477  3.61503
          0.00284  6.25952  6.98187  0.61958  0.77255  1.01149  0.45205
     46   1.75911  6.06356  2.41831  2.46260  4.16271  2.90423  3.24282  3.56559  2.35161  2.83017  5.10871  3.07869  4.02072  3.66538  2.81502  3.56453  2.75706  2.69549  3.25910  5.10607    389 a - - -
          2.68618  4.42225  2.77519  2.73123  3.46354  2.40513  3.72494  3.29354  2.67741  2.69355  4.24690  2.90347  2.73739  3.18146  2.89801  2.37887  2.77519  2.98518  4.58477  3.61503
          0.00284  6.25952  6.98187  0.61958  0.77255  1.01149  0.45205
     47   1.76255  6.10973  2.90654  2.30952  5.45569  1.73767  2.82905  4.94255  3.05805  4.41541  5.15032  3.04222  4.76213  3.65227  3.36327  1.81828  2.75938  4.50088  6.54179  5.12986    390 g - - -
          2.68566  4.42350  2.77772  2.73312  3.46462  2.40762  3.72715  3.28687  2.67579  2.68898  4.24384  2.90486  2.74112  3.17988  2.89831  2.37723  2.77644  2.98141  4.58920  3.61849
          1.21873  0.72940  1.50420  1.83477  0.17394  1.01149  0.45205
     48   1.73890  5.93065  2.62385  2.03118  3.01821  4.19336  4.38049  4.76186  1.91123  3.43500  4.97129  2.89453  4.58689  2.61917  3.60802  2.44370  2.63912  4.32134  6.36327  4.95223    404 a - - -
          2.68618  4.42225  2.77519  2.73123  3.46354  2.40513  3.72494  3.29354  2.67741  2.69355  4.24690  2.90347  2.73739  3.18146  2.89801  2.37887  2.77519  2.98518  4.58477  3.61503
          0.07730  6.00944  2.63202  0.61958  0.77255  1.84423  0.17215
     49   1.99192  5.05828  4.53091  3.95775  4.17895  2.83105  4.74908  3.17191  3.89011  2.03300  4.16716  2.35884  4.85212  4.16590  3.10281  2.38443  2.52362  1.88483  5.65428  3.09760    405 v - - -
          2.68618  4.42225  2.77519  2.73123  3.46354  2.40513  3.72494  3.29354  2.67741  2.69355  4.24690  2.90347  2.73739  3.18146  2.89801  2.37887  2.77519  2.98518  4.58477  3.61503
          0.00393  5.93607  6.65842  0.61958  0.77255  1.97588  0.14924
     50   1.88775  5.75162  2.29355  3.13926  5.05054  3.02356  4.37820  4.50051  3.13846  2.93503  4.81430  3.67569  4.57353  3.49548  1.72809  1.91274  2.66940  3.04658  6.22517  4.84945    406 r - - -
          2.68618  4.42225  2.77519  2.73123  3.46354  2.40513  3.72494  3.29354  2.67741  2.69355  4.24690  2.90347  2.73739  3.18146  2.89801  2.37887  2.77519  2.98518  4.58477  3.61503
          0.00393  5.93607  6.65842  0.61958  0.77255  0.89218  0.52723
     51   2.53204  5.99028  2.29113  1.28610  5.33663  4.24852  3.77341  4.82362  2.43788  4.29608  5.03067  2.70596  2.70727  2.12336  3.27768  3.43779  3.70747  4.38162  6.42210  3.85306    407 e - - -
          2.68618  4.42225  2.77519  2.73123  3.46354  2.40513  3.72494  3.29354  2.67741  2.69355  4.24690  2.90347  2.73739  3.18146  2.89801  2.37887  2.77519  2.98518  4.58477  3.61503
          0.00337  6.09079  6.81313  0.61958  0.77255  1.32420  0.30927
     52   1.42704  5.92650  3.01499  3.22546  5.23837  4.28602  4.47688  4.70158  2.63673  3.46953  4.97603  2.68945  4.67865  3.20079  2.38133  2.62197  2.40080  2.28475  4.41195  3.44892    408 a - - -
          2.68618  4.42225  2.77519  2.73123  3.46354  2.40513  3.72494  3.29354  2.67741  2.69355  4.24690  2.90347  2.73739  3.18146  2.89801  2.37887  2.77519  2.98518  4.58477  3.61503
          0.00327  6.11958  6.84193  0.61958  0.77255  1.58079  0.23043
     53   2.36940  4.99133  5.56010  4.94596  2.58233  4.78129  4.04960  1.69080  3.77217  2.02298  4.11020  4.93799  5.14516  4.86918  2.98505  4.09183  2.88025  1.63201  5.61284  2.43013    409 v - - -
          2.68618  4.42225  2.77519  2.73123  3.46354  2.40513  3.72494  3.29354  2.67741  2.69355  4.24690  2.90347  2.73739  3.18146  2.89801  2.37887  2.77519  2.98518  4.58477  3.61503
          0.00327  6.11958  6.84193  0.61958  0.77255  1.29328  0.32072
     54   2.20175  6.02535  1.99096  1.82114  5.37175  2.48840  4.47128  4.85874  1.95019  4.33119  5.06572  2.75636  4.67771  3.24370  2.67312  2.86874  2.77664  4.41671  6.45719  5.04529    410 e - - -
          2.68618  4.42225  2.77519  2.73123  3.46354  2.40513  3.72494  3.29354  2.67741  2.69355  4.24690  2.90347  2.73739  3.18146  2.89801  2.37887  2.77519  2.98518  4.58477  3.61503
          0.00320  6.14303  6.86538  0.61958  0.77255  1.50977  0.24969
     55   1.83752  6.02044  1.64456  2.45476  5.36451  2.96996  4.47285  3.73700  2.17563  3.64453  5.06142  1.83950  4.67896  3.24526  3.70099  3.47440  3.74303  3.58949  6.45366  5.04313    411 d - - -
          2.68618  4.42225  2.77519  2.73123  3.46354  2.40513  3.72494  3.29354  2.67741  2.69355  4.24690  2.90347  2.73739  3.18146  2.89801  2.37887  2.77519  2.98518  4.58477  3.61503
          0.04309  6.14303  3.21833  0.61958  0.77255  1.50977  0.24969
     56   3.48351  5.99238  2.59353  2.22805  5.33678  2.54046  4.44443  4.82219  2.92095  2.27013  3.25985  2.40370  4.65083  2.39543  1.58886  3.44610  3.71464  4.38267  6.42537  3.92586    412 r - - -
          2.68618  4.42225  2.77519  2.73123  3.46354  2.40513  3.72494  3.29354  2.67741  2.69355  4.24690  2.90347  2.73739  3.18146  2.89801  2.37887  2.77519  2.98518  4.58477  3.61503
          0.05415  6.10327  2.98626  0.61958  0.77255  1.62649  0.21893
     57   3.14917  5.00467  5.61094  4.99970  2.85636  4.82241  5.16370  1.46725  4.78790  1.52356  4.11604  4.98598  5.18119  4.92005  2.84611  4.13667  2.46078  1.60162  5.65147  4.47577    413 i - - -
          2.68618  4.42225  2.77519  2.73123  3.46354  2.40513  3.72494  3.29354  2.67741  2.69355  4.24690  2.90347  2.73739  3.18146  2.89801  2.37887  2.77519  2.98518  4.58477  3.61503
          0.00350  6.05262  6.77497  0.61958  0.77255  1.75237  0.19039
     58   1.69762  5.92101  2.38500  2.58061  5.24948  3.56558  3.26728  4.72391  2.53455  2.62719  4.96606  3.70486  4.62384  3.52151  2.85989  1.95220  3.68180  2.36718  4.00701  4.96303    414 a - - -
          2.68618  4.42225  2.77519  2.73123  3.46354  2.40513  3.72494  3.29354  2.67741  2.69355  4.24690  2.90347  2.73739  3.18146  2.89801  2.37887  2.77519  2.98518  4.58477  3.61503
          0.00350  6.05262  6.77497  0.61958  0.77255  1.75237  0.19039
     59   2.39289  5.85245  3.75170  2.70101  5.15303  2.30124  4.44014  4.60879  3.19502  2.85198  4.90509  2.10554  2.49125  2.72883  2.90217  3.44081  2.91835  2.64477  6.31272  2.32600    415 n - - -
          2.68618  4.42225  2.77519  2.73123  3.46354  2.40513  3.72494  3.29354  2.67741  2.69355  4.24690  2.90347  2.73739  3.18146  2.89801  2.37887  2.77519  2.98518  4.58477  3.61503
          0.00350  6.05262  6.77497  0.61958  0.77255  1.75237  0.19039
     60   2.33444  5.32360  4.24246  2.95500  2.54643  2.25668  3.69216  3.23577  3.64592  2.60786  1.99049  2.92883  4.82793  3.01031  3.51696  2.34341  3.73625  2.58521  5.89176  4.63862    416 m - - -
          2.68618  4.42225  2.77519  2.73123  3.46354  2.40513  3.72494  3.29354  2.67741  2.69355  4.24690  2.90347  2.73739  3.18146  2.89801  2.37887  2.77519  2.98518  4.58477  3.61503
          0.00350  6.05262  6.77497  0.61958  0.77255  0.52096  0.90128
     61   2.44949  6.07610  3.44362  2.71323  5.42144  2.20759  3.35315  4.90761  2.55578  4.38150  3.18268  2.90722  2.98213  1.87015  3.06628  2.66482  3.20517  2.39905  4.45298  5.09750    417 q - - -
          2.67443  4.43614  2.77908  2.73447  3.46384  2.40379  3.72199  3.29082  2.68275  2.69187  4.24826  2.90430  2.74022  3.18450  2.89989  2.37790  2.78074  2.97995  4.56676  3.61263
          1.97665  0.18250  3.56546  2.47425  0.08799  0.60986  0.78400
     62   3.28254  6.08475  1.74445  2.80677  3.53080  2.43970  3.46018  3.80582  3.00476  3.43724  3.60211  1.82485  4.75160  2.90030  3.77399  2.51608  2.31861  4.47336  6.51969  5.11102    453 d - - -
          2.68618  4.42225  2.77519  2.73123  3.46354  2.40513  3.72494  3.29354  2.67741  2.69355  4.24690  2.90347  2.73739  3.18146  2.89801  2.37887  2.77519  2.98518  4.58477  3.61503
          0.04291  6.24698  3.21724  0.61958  0.77255  1.08215  0.41380
     63   2.75269  5.91045  6.17802  6.15824  6.82841  0.19815  6.81404  6.34473  5.99636  6.02099  6.74939  5.56760  5.57530  6.22012  3.77923  4.20604  3.08020  5.36355  8.13203  7.13497    454 G - - -
          2.68618  4.42225  2.77519  2.73123  3.46354  2.40513  3.72494  3.29354  2.67741  2.69355  4.24690  2.90347  2.73739  3.18146  2.89801  2.37887  2.77519  2.98518  4.58477  3.61503
          0.01704  6.20707  4.20751  0.61958  0.77255  1.27397  0.32811
     64   3.16029  6.04409  2.40984  3.24269  5.38423  2.56294  4.50832  4.02952  2.20967  2.93700  5.08604  2.34825  3.09661  3.16812  1.96520  2.40003  3.40720  2.69634  3.63459  5.07176    455 r - - -
          2.68618  4.42225  2.77519  2.73123  3.46354  2.40513  3.72494  3.29354  2.67741  2.69355  4.24690  2.90347  2.73739  3.18146  2.89801  2.37887  2.77519  2.98518  4.58477  3.61503
          0.19851  6.19307  1.72596  0.61958  0.77255  1.33187  0.30650
     65   2.22884  5.80027  2.71821  3.27295  5.17147  4.25182  4.51427  4.62168  3.28263  3.39486  4.94200  3.79832  0.95890  3.63604  3.16463  2.47996  2.46185  4.22792  6.35228  4.98222    456 p - - -
          2.68618  4.42225  2.77519  2.73123  3.46354  2.40513  3.72494  3.29354  2.67741  2.69355  4.24690  2.90347  2.73739  3.18146  2.89801  2.37887  2.77519  2.98518  4.58477  3.61503
          0.02396  5.99826  3.85406  0.61958  0.77255  1.86611  0.16809
     66   2.98005  5.12506  2.51941  3.89610  3.51660  3.02595  4.74469  1.58144  3.21757  2.12580  4.23171  4.26754  4.85735  4.12570  2.75575  2.28957  2.64779  2.71881  5.71563  3.40928    457 i - - -
          2.68618  4.42225  2.77519  2.73123  3.46354  2.40513  3.72494  3.29354  2.67741  2.69355  4.24690  2.90347  2.73739  3.18146  2.89801  2.37887  2.77519  2.98518  4.58477  3.61503
          0.18105  5.97807  1.81354  0.61958  0.77255  1.47449  0.25993
     67   2.44518  4.86233  4.96589  3.10689  2.92770  4.52673  3.12363  2.69709  4.23937  1.99935  2.24191  4.54406  3.21141  4.44383  3.28537  3.81789  2.52824  3.11430  5.47614  1.76295    458 y - - -
          2.68403  4.41982  2.77534  2.73723  3.45209  2.39903  3.72063  3.29353  2.68504  2.69304  4.24259  2.90751  2.72913  3.18452  2.90444  2.38408  2.77917  2.98182  4.57999  3.60371
          1.78810  0.39662  1.83175  2.59084  0.07791  0.43666  1.03900
     68   2.23729  5.95940  2.94100  2.68153  4.06099  2.43639  4.42042  3.18729  2.05659  2.99205  5.00106  3.70190  4.62635  2.86290  2.54582  2.01377  2.28600  4.34799  6.39437  4.98572    497 s - - -
          2.68618  4.42225  2.77519  2.73123  3.46354  2.40513  3.72494  3.29354  2.67741  2.69355  4.24690  2.90347  2.73739  3.18146  2.89801  2.37887  2.77519  2.98518  4.58477  3.61503
          0.17294  6.06613  1.85473  0.61958  0.77255  1.72091  0.19711
     69   3.45222  4.83272  5.37798  4.76535  2.72973  2.77383  4.94940  2.13330  3.71401  2.49510  2.80923  4.76755  3.16040  4.69713  4.58036  2.67427  3.68442  1.06594  5.45444  4.27759    498 v - - -
          2.68618  4.42225  2.77519  2.73123  3.46354  2.40513  3.72494  3.29354  2.67741  2.69355  4.24690  2.90347  2.73739  3.18146  2.89801  2.37887  2.77519  2.98518  4.58477  3.61503
          0.00409  5.89728  6.61962  0.61958  0.77255  2.03570  0.13994
     70   3.36019  5.64255  3.71375  2.69655  2.45741  2.76173  4.37311  4.33590  1.85902  3.91164  2.92157  2.94714  2.96037  2.49421  3.62593  3.37280  2.49893  3.18471  2.66902  3.68781    499 k - - -
          2.68618  4.42225  2.77519  2.73123  3.46354  2.40513  3.72494  3.29354  2.67741  2.69355  4.24690  2.90347  2.73739  3.18146  2.89801  2.37887  2.77519  2.98518  4.58477  3.61503
          0.00409  5.89728  6.61962  0.61958  0.77255  2.03570  0.13994
     71   2.67911  5.85675  1.97234  2.10464  5.19891  2.37017  2.91366  4.68315  3.05026  2.91906  4.89832  3.59296  4.51913  1.87180  3.54296  2.70760  3.58336  4.24586  6.29103  2.74348    500 q - - -
          2.68618  4.42225  2.77519  2.73123  3.46354  2.40513  3.72494  3.29354  2.67741  2.69355  4.24690  2.90347  2.73739  3.18146  2.89801  2.37887  2.77519  2.98518  4.58477  3.61503
          0.00409  5.89728  6.61962  0.61958  0.77255  2.03570  0.13994
     72   2.07299  5.47314  2.66213  3.28218  2.30527  3.01399  2.71575  4.08619  2.72153  2.18510  4.55189  2.67226  3.15376  3.61466  3.72112  3.43761  3.60451  2.77092  5.99515  2.90559    501 a - - -
          2.68618  4.42225  2.77519  2.73123  3.46354  2.40513  3.72494  3.29354  2.67741  2.69355  4.24690  2.90347  2.73739  3.18146  2.89801  2.37887  2.77519  2.98518  4.58477  3.61503
          0.00409  5.89728  6.61962  0.61958  0.77255  2.03570  0.13994
     73   1.77680  3.94905  3.20169  3.44395  4.48562  2.83003  4.51993  2.94428  2.50181  2.48286  4.40392  1.81631  4.67746  3.75126  3.37822  3.51517  3.61920  2.16145  5.86482  3.75630    502 a - - -
          2.68618  4.42225  2.77519  2.73123  3.46354  2.40513  3.72494  3.29354  2.67741  2.69355  4.24690  2.90347  2.73739  3.18146  2.89801  2.37887  2.77519  2.98518  4.58477  3.61503
          0.00409  5.89728  6.61962  0.61958  0.77255  2.03570  0.13994
     74   3.34782  3.22279  1.59773  2.57357  5.18658  2.44379  2.91474  4.66904  3.04772  2.44250  4.88855  2.44386  3.69003  2.73423  3.53970  2.84864  3.05725  4.23448  6.28225  3.84646    503 d - - -
          2.68618  4.42225  2.77519  2.73123  3.46354  2.40513  3.72494  3.29354  2.67741  2.69355  4.24690  2.90347  2.73739  3.18146  2.89801  2.37887  2.77519  2.98518  4.58477  3.61503
          0.00409  5.89728  6.61962  0.61958  0.77255  2.03570  0.13994
     75   3.37527  5.44728  3.86434  1.90595  4.65203  4.23798  3.00346  2.71458  3.29216  2.81334  3.25265  2.74377  3.62458  3.63404  2.66819  2.73851  2.27655  1.89619  5.97440  4.66842    504 v - - -
          2.68618  4.42225  2.77519  2.73123  3.46354  2.40513  3.72494  3.29354  2.67741  2.69355  4.24690  2.90347  2.73739  3.18146  2.89801  2.37887  2.77519  2.98518  4.58477  3.61503
          0.00409  5.89728  6.61962  0.61958  0.77255  2.03570  0.13994
     76   2.07881  5.03818  4.48602  3.91335  2.89357  1.87304  4.71580  2.61184  3.84773  2.95468  3.22987  2.61881  4.82074  3.46290  3.53690  1.88403  3.23312  2.96397  5.63310  3.10488    505 g - - -
          2.68618  4.42225  2.77519  2.73123  3.46354  2.40513  3.72494  3.29354  2.67741  2.69355  4.24690  2.90347  2.73739  3.18146  2.89801  2.37887  2.77519  2.98518  4.58477  3.61503
          0.00409  5.89728  6.61962  0.61958  0.77255  2.03570  0.13994
     77   1.86352  5.85506  2.40212  2.78399  5.19862  2.31312  2.80441  4.68356  2.42588  3.29410  4.89614  3.58984  4.51544  2.46176  3.53725  2.21937  3.57904  4.24489  6.28862  2.56714    506 a - - -
          2.68618  4.42225  2.77519  2.73123  3.46354  2.40513  3.72494  3.29354  2.67741  2.69355  4.24690  2.90347  2.73739  3.18146  2.89801  2.37887  2.77519  2.98518  4.58477  3.61503
          0.00409  5.89728  6.61962  0.61958  0.77255  2.03570  0.13994
     78   3.05644  4.85682  5.20687  3.02608  3.95250  2.82714  4.91548  2.59370  4.43238  2.26404  2.72643  4.68565  4.95898  2.59722  4.51253  3.89514  3.67981  1.08016  3.01594  4.29417    507 v - - -
          2.68618  4.42225  2.77519  2.73123  3.46354  2.40513  3.72494  3.29354  2.67741  2.69355  4.24690  2.90347  2.73739  3.18146  2.89801  2.37887  2.77519  2.98518  4.58477  3.61503
          0.00409  5.89728  6.61962  0.61958  0.77255  2.03570  0.13994
     79   1.45561  5.76248  3.64878  2.57828  5.07282  2.10871  4.34232  4.53137  3.09554  3.11013  4.82000  3.02448  2.03897  3.45376  3.21065  2.35054  3.58926  3.54692  6.22597  4.84109    508 a - - -
          2.68618  4.42225  2.77519  2.73123  3.46354  2.40513  3.72494  3.29354  2.67741  2.69355  4.24690  2.90347  2.73739  3.18146  2.89801  2.37887  2.77519  2.98518  4.58477  3.61503
          0.00409  5.89728  6.61962  0.61958  0.77255  2.03570  0.13994
     80   1.95185  4.83456  5.35636  4.74503  3.39344  4.61370  4.94410  2.40111  4.54267  3.02457  3.20652  4.75689  4.97798  4.68482  4.57139  1.79213  2.34210  2.77116  2.27174  2.02386    509 s - - -
          2.68618  4.42225  2.77519  2.73123  3.46354  2.40513  3.72494  3.29354  2.67741  2.69355  4.24690  2.90347  2.73739  3.18146  2.89801  2.37887  2.77519  2.98518  4.58477  3.61503
          0.00409  5.89728  6.61962  0.61958  0.77255  2.03570  0.13994
     81   2.79776  3.02570  4.13066  3.56655  4.37362  2.45145  2.37565  2.61110  2.95870  3.43932  3.03678  3.18632  4.71945  3.85242  3.92495  2.08452  1.91150  3.50330  5.78766  2.94776    510 t - - -
          2.68618  4.42225  2.77519  2.73123  3.46354  2.40513  3.72494  3.29354  2.67741  2.69355  4.24690  2.90347  2.73739  3.18146  2.89801  2.37887  2.77519  2.98518  4.58477  3.61503
          0.00409  5.89728  6.61962  0.61958  0.77255  2.03570  0.13994
     82   1.19332  5.10469  3.05167  3.76552  3.58887  4.40227  2.87149  2.97668  3.71573  3.31399  4.20939  3.32086  4.78083  4.01187  4.05766  3.65045  2.02073  2.55188  5.68997  2.55736    511 a - - -
          2.68618  4.42225  2.77519  2.73123  3.46354  2.40513  3.72494  3.29354  2.67741  2.69355  4.24690  2.90347  2.73739  3.18146  2.89801  2.37887  2.77519  2.98518  4.58477  3.61503
          0.00409  5.89728  6.61962  0.61958  0.77255  2.03570  0.13994
     83   2.42939  4.14527  2.83523  3.12728  5.16699  0.97795  4.38706  4.63482  2.88574  4.14601  4.90168  3.66482  4.56903  2.53482  3.62617  3.04369  2.33241  4.21724  6.30236  4.91105    512 g - - -
          2.68618  4.42225  2.77519  2.73123  3.46354  2.40513  3.72494  3.29354  2.67741  2.69355  4.24690  2.90347  2.73739  3.18146  2.89801  2.37887  2.77519  2.98518  4.58477  3.61503
          0.05317  5.89728  3.01524  0.61958  0.77255  2.03570  0.13994
     84   3.36501  5.18522  4.10130  3.53712  2.44641  3.62531  2.89730  3.22241  2.54512  2.46892  4.28280  2.58235  4.68790  3.06900  3.89454  2.01816  2.36206  3.04608  2.96807  2.97051    513 s - - -
          2.68618  4.42225  2.77519  2.73123  3.46354  2.40513  3.72494  3.29354  2.67741  2.69355  4.24690  2.90347  2.73739  3.18146  2.89801  2.37887  2.77519  2.98518  4.58477  3.61503
          0.00429  5.84840  6.57075  0.61958  0.77255  2.10339  0.13016
     85   1.62106  5.81332  3.16463  3.01534  5.15245  2.34115  2.77393  4.63424  2.78638  4.11607  4.85555  3.56259  3.19056  2.29741  3.00323  2.52127  2.73199  3.27996  6.24958  3.13435    514 a - - -
          2.68618  4.42225  2.77519  2.73123  3.46354  2.40513  3.72494  3.29354  2.67741  2.69355  4.24690  2.90347  2.73739  3.18146  2.89801  2.37887  2.77519  2.98518  4.58477  3.61503
          0.00429  5.84840  6.57075  0.61958  0.77255  2.10339  0.13016
     86   1.81459  5.06634  2.84497  3.74285  2.60456  2.37988  4.63112  2.28743  3.69198  3.27532  4.17141  2.24904  4.75060  3.98690  4.03122  3.20468  2.54880  2.47080  5.65272  3.32949    515 a - - -
          2.68618  4.42225  2.77519  2.73123  3.46354  2.40513  3.72494  3.29354  2.67741  2.69355  4.24690  2.90347  2.73739  3.18146  2.89801  2.37887  2.77519  2.98518  4.58477  3.61503
          0.00429  5.84840  6.57075  0.61958  0.77255  2.10339  0.13016
     87   3.37365  3.49776  2.82985  3.66360  3.52534  2.65337  2.97058  3.60876  3.62027  2.94325  2.81623  1.82959  4.72747  2.54344  3.97960  3.59049  3.60537  2.34753  3.04277  2.67936    516 n - - -
          2.68618  4.42225  2.77519  2.73123  3.46354  2.40513  3.72494  3.29354  2.67741  2.69355  4.24690  2.90347  2.73739  3.18146  2.89801  2.37887  2.77519  2.98518  4.58477  3.61503
          0.00429  5.84840  6.57075  0.61958  0.77255  0.83661  0.56771
     88   2.88542  5.96044  2.79363  2.21304  3.84891  3.19968  3.54163  4.78790  1.97851  3.47278  3.63314  2.28619  4.62273  3.51359  2.68208  2.93773  2.09527  2.50487  6.39438  4.98469    517 k - - -
          2.68765  4.42650  2.77813  2.72408  3.46125  2.41045  3.72555  3.28816  2.67759  2.69381  4.24128  2.90566  2.74206  3.17960  2.89397  2.38233  2.77692  2.98002  4.56981  3.60865
          1.45856  0.55962  1.62962  2.72193  0.06801  1.26253  0.33259
     89   3.34852  5.85986  2.39648  2.28766  5.20522  2.42284  4.30919  4.69140  1.92075  2.18344  4.90045  2.75076  3.70570  3.40544  2.39410  2.48267  3.05332  3.41026  6.29236  4.88123    555 k - - -
          2.68618  4.42225  2.77519  2.73123  3.46354  2.40513  3.72494  3.29354  2.67741  2.69355  4.24690  2.90347  2.73739  3.18146  2.89801  2.37887  2.77519  2.98518  4.58477  3.61503
          0.03932  5.89968  3.32932  0.61958  0.77255  1.52179  0.24631
     90   2.26714  3.74562  3.84543  2.99629  3.16869  1.92453  4.45057  3.36584  2.46089  2.33150  4.58351  2.20217  3.79030  2.63183  3.72881  3.44851  2.91792  3.82514  6.02497  3.34410    556 g - - -
          2.68618  4.42225  2.77519  2.73123  3.46354  2.40513  3.72494  3.29354  2.67741  2.69355  4.24690  2.90347  2.73739  3.18146  2.89801  2.37887  2.77519  2.98518  4.58477  3.61503
          0.00398  5.92399  6.64633  0.61958  0.77255  1.99515  0.14617
     91   2.34554  3.68748  1.90117  2.74280  5.18386  2.34662  4.33142  4.66221  3.07047  3.01540  4.89326  3.03522  2.53050  2.75365  3.17268  2.96089  2.44632  2.85600  6.28900  4.88472    557 d - - -
          2.68618  4.42225  2.77519  2.73123  3.46354  2.40513  3.72494  3.29354  2.67741  2.69355  4.24690  2.90347  2.73739  3.18146  2.89801  2.37887  2.77519  2.98518  4.58477  3.61503
          0.00398  5.92399  6.64633  0.61958  0.77255  1.56580  0.23436
     92   1.84073  5.90594  2.78793  3.08659  5.25142  2.20528  3.55998  4.73767  3.08978  4.21146  4.94667  2.78886  2.21261  2.65634  2.54512  2.72917  2.26534  4.29684  6.33852  4.92728    558 a - - -
          2.68618  4.42225  2.77519  2.73123  3.46354  2.40513  3.72494  3.29354  2.67741  2.69355  4.24690  2.90347  2.73739  3.18146  2.89801  2.37887  2.77519  2.98518  4.58477  3.61503
          0.00380  5.96938  6.69173  0.61958  0.77255  1.91943  0.15863
     93   2.44719  5.15592  2.31908  3.36082  2.78453  2.55164  4.70780  2.62047  3.15727  2.13263  3.06591  4.20492  4.82900  3.50088  4.10432  2.54271  2.42305  2.55496  5.74111  3.58829    559 l - - -
          2.68618  4.42225  2.77519  2.73123  3.46354  2.40513  3.72494  3.29354  2.67741  2.69355  4.24690  2.90347  2.73739  3.18146  2.89801  2.37887  2.77519  2.98518  4.58477  3.61503
          0.00380  5.96938  6.69173  0.61958  0.77255  1.25214  0.33672
     94   2.78809  5.95713  2.21204  2.08203  5.30354  3.20988  4.40344  4.79047  2.41697  4.26298  4.99745  1.88757  4.60999  2.87050  2.51503  1.99211  3.14809  4.34849  6.38900  3.41297    560 n - - -
          2.68618  4.42225  2.77519  2.73123  3.46354  2.40513  3.72494  3.29354  2.67741  2.69355  4.24690  2.90347  2.73739  3.18146  2.89801  2.37887  2.77519  2.98518  4.58477  3.61503
          0.00353  6.04499  6.76733  0.61958  0.77255  1.07518  0.41739
     95   3.60632  6.13028  0.82638  2.57581  5.47191  4.33079  4.55287  4.96232  2.51098  3.56300  5.17505  2.77478  2.93691  3.14801  3.80876  3.56056  2.52858  4.51969  6.56139  5.14116    561 d - - -
          2.68618  4.42225  2.77519  2.73123  3.46354  2.40513  3.72494  3.29354  2.67741  2.69355  4.24690  2.90347  2.73739  3.18146  2.89801  2.37887  2.77519  2.98518  4.58477  3.61503
          0.00327  6.11909  6.84144  0.61958  0.77255  1.58221  0.23007
     96   2.10475  4.01588  3.93427  4.61957  2.08533  4.72840  5.04132  2.96966  3.07861  1.87193  3.04955  3.66336  2.41016  4.67041  4.60637  2.80020  2.33399  2.46345  5.65842  4.47238    562 l - - -
          2.68618  4.42225  2.77519  2.73123  3.46354  2.40513  3.72494  3.29354  2.67741  2.69355  4.24690  2.90347  2.73739  3.18146  2.89801  2.37887  2.77519  2.98518  4.58477  3.61503
          0.00327  6.11909  6.84144  0.61958  0.77255  1.58221  0.23007
     97   2.20596  5.64401  2.52788  2.70207  3.62138  2.68600  4.58102  3.48132  3.40478  2.89500  4.72102  3.19435  4.76004  3.74990  3.85827  2.01256  1.70254  2.77765  6.16187  3.44985    563 t - - -
          2.68618  4.42225  2.77519  2.73123  3.46354  2.40513  3.72494  3.29354  2.67741  2.69355  4.24690  2.90347  2.73739  3.18146  2.89801  2.37887  2.77519  2.98518  4.58477  3.61503
          0.00327  6.11909  6.84144  0.61958  0.77255  1.58221  0.23007
     98   2.83993  5.01528  5.59196  4.97940  2.77500  4.81485  5.15086  1.33549  3.72573  2.48906  4.13563  4.97213  5.17719  4.90460  3.04953  4.12661  3.16344  1.13559  5.64823  4.47143    564 v - - -
          2.68618  4.42225  2.77519  2.73123  3.46354  2.40513  3.72494  3.29354  2.67741  2.69355  4.24690  2.90347  2.73739  3.18146  2.89801  2.37887  2.77519  2.98518  4.58477  3.61503
          0.03739  6.11909  3.36680  0.61958  0.77255  1.58221  0.23007
     99   3.01242  5.03213  3.30434  2.54071  2.39028  4.68997  4.99813  2.58929  3.33757  1.96406  4.14782  4.70096  5.05846  3.65702  4.54722  3.98019  2.73957  1.76584  2.61823  2.58442    565 v - - -
          2.68618  4.42225  2.77519  2.73123  3.46354  2.40513  3.72494  3.29354  2.67741  2.69355  4.24690  2.90347  2.73739  3.18146  2.89801  2.37887  2.77519  2.98518  4.58477  3.61503
          0.00339  6.08509  6.80743  0.61958  0.77255  0.67948  0.70700
    100   2.53220  6.06660  3.80133  2.13535  5.41307  2.96451  4.51338  4.89961  1.77677  4.37226  5.10706  3.79389  2.43778  2.83375  1.87972  2.55498  2.33212  4.45803  6.49829  5.08707    566 k - - -
          2.68818  4.41651  2.77160  2.72816  3.46594  2.40758  3.72587  3.29064  2.67908  2.68990  4.24395  2.90527  2.74151  3.17867  2.90295  2.38170  2.77693  2.98422  4.57876  3.59809
          1.31538  0.44475  2.40085  2.08969  0.13208  1.05143  0.42992
    101   3.58049  5.22486  4.59417  2.96991  3.25126  3.58166  2.81036  3.01007  2.50673  2.07919  2.74739  4.38890  4.97052  3.53226  2.11382  3.01542  3.81231  2.48469  3.13772  2.39220    593 l - - -
          2.68618  4.42225  2.77519  2.73123  3.46354  2.40513  3.72494  3.29354  2.67741  2.69355  4.24690  2.90347  2.73739  3.18146  2.89801  2.37887  2.77519  2.98518  4.58477  3.61503
          0.23938  6.12864  1.55732  0.61958  0.77255  1.55415  0.23746
    102   2.20870  5.34457  3.96352  2.47143  4.52500  4.27531  4.49865  3.00484  2.82929  1.39354  3.59196  3.88347  4.66089  2.85748  2.80310  2.35044  3.61339  3.20753  5.89046  3.03381    594 l - - -
          2.68618  4.42225  2.77519  2.73123  3.46354  2.40513  3.72494  3.29354  2.67741  2.69355  4.24690  2.90347  2.73739  3.18146  2.89801  2.37887  2.77519  2.98518  4.58477  3.61503
          0.00411  5.89337  6.61572  0.61958  0.77255  1.50265  0.25172
    103   3.41635  5.84334  3.70095  3.14108  5.16113  4.19983  4.38237  2.47579  1.31079  3.03345  4.89278  2.21071  4.59116  3.14948  2.50962  2.47450  2.28638  4.21955  6.28935  4.90446    595 k - - -
          2.68618  4.42225  2.77519  2.73123  3.46354  2.40513  3.72494  3.29354  2.67741  2.69355  4.24690  2.90347  2.73739  3.18146  2.89801  2.37887  2.77519  2.98518  4.58477  3.61503
          0.00386  5.95517  6.67751  0.61958  0.77255  1.52963  0.24413
    104   1.85638  5.75893  3.33701  2.48948  5.03849  3.59125  4.42137  2.63111  2.42367  3.14101  4.81748  2.97923  4.61736  3.54445  3.66734  2.27577  2.19436  2.07810  6.23299  4.86544    596 a - - -
          2.68618  4.42225  2.77519  2.73123  3.46354  2.40513  3.72494  3.29354  2.67741  2.69355  4.24690  2.90347  2.73739  3.18146  2.89801  2.37887  2.77519  2.98518  4.58477  3.61503
          0.00370  5.99738  6.71973  0.61958  0.77255  1.86779  0.16779
    105   1.82198  5.89740  2.89832  3.11627  3.14195  4.19091  2.46667  3.89717  2.24649  4.19801  3.18448  2.70176  3.47992  3.47905  2.92719  1.95871  2.74412  4.28215  6.33668  4.93241    597 a - - -
          2.68618  4.42225  2.77519  2.73123  3.46354  2.40513  3.72494  3.29354  2.67741  2.69355  4.24690  2.90347  2.73739  3.18146  2.89801  2.37887  2.77519  2.98518  4.58477  3.61503
          0.00370  5.99738  6.71973  0.61958  0.77255  0.33708  1.25125
    106   4.38667  6.46514  4.40390  4.47782  6.86972  0.23666  3.67718  6.54608  5.33979  6.09777  6.93205  2.59740  5.66265  5.39351  5.80997  3.22396  4.91171  5.72096  8.14864  6.76409    598 G - - -
          2.68618  4.42225  2.77519  2.73123  3.46354  2.40513  3.72494  3.29354  2.67741  2.69355  4.24690  2.90347  2.73739  3.18146  2.89801  2.37887  2.77519  2.98518  4.58477  3.61503
          0.00286  6.25314  6.97548  0.61958  0.77255  1.04820  0.43166
    107   1.89088  3.51255  3.62045  3.21627  3.64726  4.77511  3.44588  1.92908  3.66194  2.80098  3.14586  3.14470  2.32032  4.59203  4.57216  4.05347  3.27310  2.35946  5.81223  2.33570    599 a - - -
          2.68618  4.42225  2.77519  2.73123  3.46354  2.40513  3.72494  3.29354  2.67741  2.69355  4.24690  2.90347  2.73739  3.18146  2.89801  2.37887  2.77519  2.98518  4.58477  3.61503
          0.00286  6.25314  6.97548  0.61958  0.77255  1.04820  0.43166
    108   2.46713  4.21578  4.61302  2.21423  3.34426  2.90830  4.92445  2.89924  3.99158  3.55726  2.65081  4.43028  2.91141  2.87611  2.57951  3.03678  2.64451  1.77370  4.18236  4.70902    600 v - - -
          2.68618  4.42225  2.77519  2.73123  3.46354  2.40513  3.72494  3.29354  2.67741  2.69355  4.24690  2.90347  2.73739  3.18146  2.89801  2.37887  2.77519  2.98518  4.58477  3.61503
          0.00286  6.25314  6.97548  0.61958  0.77255  1.04820  0.43166
    109   2.74550  5.11089  5.71851  5.10274  3.23547  4.91314  5.24805  1.49696  4.88514  1.04832  3.19895  5.08028  5.27473  5.01240  4.88814  3.10356  3.97199  2.19492  5.73466  3.17270    601 l - - -
          2.68618  4.42225  2.77519  2.73123  3.46354  2.40513  3.72494  3.29354  2.67741  2.69355  4.24690  2.90347  2.73739  3.18146  2.89801  2.37887  2.77519  2.98518  4.58477  3.61503
          0.00286  6.25314  6.97548  0.61958  0.77255  1.04820  0.43166
    110   2.39197  3.03243  3.21820  2.24632  3.66343  4.67349  4.93581  2.28997  4.01737  1.81535  4.44205  4.45087  3.41351  2.77768  4.34595  2.42791  2.94608  2.24164  5.92505  4.70077    602 l - - -
          2.68618  4.42225  2.77519  2.73123  3.46354  2.40513  3.72494  3.29354  2.67741  2.69355  4.24690  2.90347  2.73739  3.18146  2.89801  2.37887  2.77519  2.98518  4.58477  3.61503
          0.03457  6.25314  3.44016  0.61958  0.77255  1.04820  0.43166
    111   3.56989  5.99945  3.85196  2.43589  3.90589  1.54575  4.54757  3.30165  3.29630  3.09981  5.04879  2.27544  4.74944  2.27370  2.50212  2.50398  2.51798  3.69393  6.45209  5.06164    603 g - - -
          2.68618  4.42225  2.77519  2.73123  3.46354  2.40513  3.72494  3.29354  2.67741  2.69355  4.24690  2.90347  2.73739  3.18146  2.89801  2.37887  2.77519  2.98518  4.58477  3.61503
          0.00296  6.22152  6.94387  0.61958  0.77255  1.20955  0.35429
    112   3.57240  6.08690  1.43693  2.22562  5.43318  3.78485  4.53152  4.92031  1.63250  4.39261  5.12747  2.70760  4.73756  2.55362  3.01014  2.24646  3.80375  3.61316  6.51857  5.10637    604 d - - -
          2.68618  4.42225  2.77519  2.73123  3.46354  2.40513  3.72494  3.29354  2.67741  2.69355  4.24690  2.90347  2.73739  3.18146  2.89801  2.37887  2.77519  2.98518  4.58477  3.61503
          0.36061  6.22152  1.20144  0.61958  0.77255  1.20955  0.35429
    113   1.82600  5.82072  2.80758  2.09337  5.15772  1.98507  4.29412  3.81750  3.03242  4.12267  2.79692  3.57612  2.94098  2.59256  3.52397  2.20670  3.56077  4.20707  6.25849  4.85237    605 a - - -
          2.68618  4.42225  2.77519  2.73123  3.46354  2.40513  3.72494  3.29354  2.67741  2.69355  4.24690  2.90347  2.73739  3.18146  2.89801  2.37887  2.77519  2.98518  4.58477  3.61503
          0.00422  5.86514  6.58748  0.61958  0.77255  2.08109  0.13330
    114   2.33415  5.83136  2.83413  1.83354  5.17382  2.37859  4.28895  4.65796  2.79216  2.85415  3.10333  2.59162  4.49504  2.50239  3.09722  3.29037  2.23352  4.22059  4.12108  4.85623    606 e - - -
          2.68618  4.42225  2.77519  2.73123  3.46354  2.40513  3.72494  3.29354  2.67741  2.69355  4.24690  2.90347  2.73739  3.18146  2.89801  2.37887  2.77519  2.98518  4.58477  3.61503
          0.00422  5.86514  6.58748  0.61958  0.77255  1.47444  0.25995
    115   2.46327  5.75138  2.66599  2.48203  2.42428  2.90179  4.37286  3.27779  2.77831  2.65143  4.80673  2.52559  3.52838  3.11724  3.61492  2.41117  2.70955  3.12203  3.34943  4.84236    607 s - - -
          2.68065  4.42690  2.77626  2.73651  3.46103  2.40772  3.72635  3.29470  2.67260  2.69385  4.25529  2.90363  2.73952  3.17709  2.90105  2.38055  2.77325  2.98542  4.58583  3.60329
          2.25878  0.11178  6.66132  2.17905  0.12008  1.36764  0.29398
    116   2.91248  5.10416  4.59178  3.40496  1.69278  4.52950  4.80276  2.19099  3.26652  1.82498  4.21314  2.73246  4.90482  2.89050  3.32690  3.09752  3.20935  3.36762  3.12837  3.23011    640 f - - -
          2.68618  4.42225  2.77519  2.73123  3.46354  2.40513  3.72494  3.29354  2.67741  2.69355  4.24690  2.90347  2.73739  3.18146  2.89801  2.37887  2.77519  2.98518  4.58477  3.61503
          0.17168  6.00728  1.86243  0.61958  0.77255  0.75907  0.63130
    117   2.98694  5.91585  2.12409  2.09367  3.14326  3.49381  3.49138  4.73560  3.12233  3.59467  3.40354  2.89744  2.47892  3.48352  2.79481  3.38639  1.61192  4.30292  6.35253  4.94561    641 t - - -
          2.68618  4.42225  2.77519  2.73123  3.46354  2.40513  3.72494  3.29354  2.67741  2.69355  4.24690  2.90347  2.73739  3.18146  2.89801  2.37887  2.77519  2.98518  4.58477  3.61503
          0.00365  6.01036  6.73270  0.61958  0.77255  1.84240  0.17249
    118   1.82668  5.92876  2.98438  2.42865  5.27253  1.97589  3.71984  4.75764  3.11773  3.51175  4.96979  2.40857  2.96988  2.38627  3.61038  2.55473  3.65223  2.69834  6.36221  4.95196    642 a - - -
          2.68618  4.42225  2.77519  2.73123  3.46354  2.40513  3.72494  3.29354  2.67741  2.69355  4.24690  2.90347  2.73739  3.18146  2.89801  2.37887  2.77519  2.98518  4.58477  3.61503
          0.00365  6.01036  6.73270  0.61958  0.77255  1.84240  0.17249
    119   1.84143  3.89066  2.90010  2.02681  5.26463  4.19558  3.25177  4.74818  2.50503  3.60066  3.46794  3.66436  3.12158  2.51921  3.61124  2.55540  1.98414  3.68074  6.35775  4.94888    643 a - - -
          2.68618  4.42225  2.77519  2.73123  3.46354  2.40513  3.72494  3.29354  2.67741  2.69355  4.24690  2.90347  2.73739  3.18146  2.89801  2.37887  2.77519  2.98518  4.58477  3.61503
          0.00365  6.01036  6.73270  0.61958  0.77255  1.84240  0.17249
    120   2.56921  4.21529  3.77240  1.80199  5.01221  4.24171  3.74260  4.44872  3.21254  4.01463  4.80295  3.74698  3.40324  2.74127  3.68841  2.25273  1.41232  2.74156  3.49070  4.86119    644 t - - -
          2.68618  4.42225  2.77519  2.73123  3.46354  2.40513  3.72494  3.29354  2.67741  2.69355  4.24690  2.90347  2.73739  3.18146  2.89801  2.37887  2.77519  2.98518  4.58477  3.61503
          0.00365  6.01036  6.73270  0.61958  0.77255  1.84240  0.17249
    121   2.70495  5.81314  2.52506  1.72112  2.62412  3.22053  3.59203  3.34565  3.17236  2.95001  3.96536  2.91411  4.61433  3.13885  2.51823  3.41570  2.81462  2.37982  6.27612  4.89660    645 e - - -
          2.68618  4.42225  2.77519  2.73123  3.46354  2.40513  3.72494  3.29354  2.67741  2.69355  4.24690  2.90347  2.73739  3.18146  2.89801  2.37887  2.77519  2.98518  4.58477  3.61503
          0.00365  6.01036  6.73270  0.61958  0.77255  1.84240  0.17249
    122   2.65705  5.91987  3.67514  2.27072  3.19112  3.23469  4.38459  4.74218  2.17955  2.23020  4.96190  2.67251  4.59052  1.47391  2.79038  3.38626  3.13487  4.30781  6.35548  4.94782    646 q - - -
          2.68618  4.42225  2.77519  2.73123  3.46354  2.40513  3.72494  3.29354  2.67741  2.69355  4.24690  2.90347  2.73739  3.18146  2.89801  2.37887  2.77519  2.98518  4.58477  3.61503
          0.00365  6.01036  6.73270  0.61958  0.77255  1.84240  0.17249
    123   1.94429  3.77071  4.07327  1.91604  3.55218  2.74407  4.59225  2.90831  2.61150  3.10442  3.19027  3.98622  4.75080  3.82044  3.90932  1.71683  2.70532  3.69213  5.94744  4.67119    647 s - - -
          2.68618  4.42225  2.77519  2.73123  3.46354  2.40513  3.72494  3.29354  2.67741  2.69355  4.24690  2.90347  2.73739  3.18146  2.89801  2.37887  2.77519  2.98518  4.58477  3.61503
          0.00365  6.01036  6.73270  0.61958  0.77255  1.84240  0.17249
    124   3.53353  2.79648  3.30113  4.89155  1.81527  4.70393  5.03799  2.29203  4.67402  1.41095  2.88798  4.86977  5.06752  3.87046  4.67845  3.39753  3.76571  2.20890  3.62821  3.21935    648 l - - -
          2.68618  4.42225  2.77519  2.73123  3.46354  2.40513  3.72494  3.29354  2.67741  2.69355  4.24690  2.90347  2.73739  3.18146  2.89801  2.37887  2.77519  2.98518  4.58477  3.61503
          0.00365  6.01036  6.73270  0.61958  0.77255  1.84240  0.17249
    125   2.12335  5.00285  3.02599  4.35859  2.99337  3.78345  4.91312  2.24241  2.60871  2.16029  2.59627  4.58009  4.98294  4.46980  3.72741  2.20656  2.44621  2.46524  4.12778  4.41957    649 a - - -
          2.68618  4.42225  2.77519  2.73123  3.46354  2.40513  3.72494  3.29354  2.67741  2.69355  4.24690  2.90347  2.73739  3.18146  2.89801  2.37887  2.77519  2.98518  4.58477  3.61503
          0.00365  6.01036  6.73270  0.61958  0.77255  1.84240  0.17249
    126   1.85381  3.20481  3.14845  1.93301  5.26736  3.08873  4.38249  3.38949  2.43047  4.22906  3.53094  3.66364  2.44685  3.01996  2.14732  2.80614  3.65159  4.31413  6.35914  4.94977    650 a - - -
          2.68618  4.42225  2.77519  2.73123  3.46354  2.40513  3.72494  3.29354  2.67741  2.69355  4.24690  2.90347  2.73739  3.18146  2.89801  2.37887  2.77519  2.98518  4.58477  3.61503
          0.00365  6.01036  6.73270  0.61958  0.77255  1.84240  0.17249
    127   1.61414  4.91101  5.47933  3.33860  2.50724  4.70089  5.03307  3.02956  4.65408  1.58231  4.02971  4.85740  5.06473  4.78858  4.66851  3.27640  3.76571  2.25315  2.68781  2.20847    651 l - - -
          2.68618  4.42225  2.77519  2.73123  3.46354  2.40513  3.72494  3.29354  2.67741  2.69355  4.24690  2.90347  2.73739  3.18146  2.89801  2.37887  2.77519  2.98518  4.58477  3.61503
          0.02319  6.01036  3.88869  0.61958  0.77255  1.84240  0.17249
    128   2.54933  3.11117  4.99073  4.40253  4.07782  4.61080  4.91523  2.85796  3.42313  1.94054  2.90689  3.18749  3.36064  3.56898  4.45193  3.21926  1.29017  2.42282  5.58710  4.39621    652 t - - -
          2.68618  4.42225  2.77519  2.73123  3.46354  2.40513  3.72494  3.29354  2.67741  2.69355  4.24690  2.90347  2.73739  3.18146  2.89801  2.37887  2.77519  2.98518  4.58477  3.61503
          0.00372  5.99089  6.71323  0.61958  0.77255  1.88013  0.16555
    129   2.78661  5.92080  2.76672  2.05389  3.76658  4.18045  2.98347  4.75403  1.62582  4.22663  4.96113  2.65416  3.80756  3.02750  1.88581  2.57762  3.63830  3.69984  6.35272  4.94100    653 k - - -
          2.68618  4.42225  2.77519  2.73123  3.46354  2.40513  3.72494  3.29354  2.67741  2.69355  4.24690  2.90347  2.73739  3.18146  2.89801  2.37887  2.77519  2.98518  4.58477  3.61503
          0.00372  5.99089  6.71323  0.61958  0.77255  1.66283  0.21023
    130   2.70514  5.93350  2.69245  2.26734  5.27982  3.63029  3.27137  4.76668  1.81088  3.12350  3.10575  2.36614  3.72533  2.44932  2.93136  3.08393  2.26912  4.32481  6.36543  4.95372    654 k - - -
          2.68618  4.42225  2.77519  2.73123  3.46354  2.40513  3.72494  3.29354  2.67741  2.69355  4.24690  2.90347  2.73739  3.18146  2.89801  2.37887  2.77519  2.98518  4.58477  3.61503
          0.07593  6.01036  2.64976  0.61958  0.77255  1.84240  0.17249
    131   2.29788  4.94060  4.93988  3.25535  2.96382  3.49056  4.87423  3.02039  3.35886  2.11758  2.80555  4.55583  1.74108  4.44907  3.41452  3.10958  2.92537  2.60637  2.81947  3.49220    655 p - - -
          2.68618  4.42225  2.77519  2.73123  3.46354  2.40513  3.72494  3.29354  2.67741  2.69355  4.24690  2.90347  2.73739  3.18146  2.89801  2.37887  2.77519  2.98518  4.58477  3.61503
          0.00392  5.93835  6.66070  0.61958  0.77255  1.97217  0.14984
    132   2.72969  3.64374  2.61664  2.23386  5.22965  1.74212  2.83086  3.78885  1.96479  3.61683  3.94928  2.77294  4.54022  2.92329  3.17687  3.01691  3.23554  4.27510  6.31684  4.90573    656 g - - -
          2.68618  4.42225  2.77519  2.73123  3.46354  2.40513  3.72494  3.29354  2.67741  2.69355  4.24690  2.90347  2.73739  3.18146  2.89801  2.37887  2.77519  2.98518  4.58477  3.61503
          0.12235  5.93835  2.18456  0.61958  0.77255  1.97217  0.14984
    133   1.64865  4.80244  5.15209  3.68194  2.50613  3.07489  4.86075  2.64746  4.37778  1.52409  3.92007  4.63091  3.33665  4.54694  4.45798  3.12630  2.45296  2.65957  5.42076  3.21523    657 l - - -
          2.68618  4.42225  2.77519  2.73123  3.46354  2.40513  3.72494  3.29354  2.67741  2.69355  4.24690  2.90347  2.73739  3.18146  2.89801  2.37887  2.77519  2.98518  4.58477  3.61503
          0.00442  5.82041  6.54276  0.61958  0.77255  2.13882  0.12533
    134   2.59641  5.80704  2.77775  2.66100  5.15105  2.40195  4.26022  4.63627  2.05601  2.78566  2.86054  2.91567  2.51923  3.35690  2.40649  2.51208  2.85386  4.19711  6.24035  4.83004    658 k - - -
          2.68618  4.42225  2.77519  2.73123  3.46354  2.40513  3.72494  3.29354  2.67741  2.69355  4.24690  2.90347  2.73739  3.18146  2.89801  2.37887  2.77519  2.98518  4.58477  3.61503
          0.13039  5.82041  2.12631  0.61958  0.77255  2.13882  0.12533
    135   1.71823  4.84749  4.50940  3.93181  3.96067  4.34956  3.68642  2.65625  2.96976  2.49252  3.95890  4.23096  1.88984  4.10468  4.10479  3.61953  2.32778  2.67499  5.44996  2.24731    659 a - - -
          2.68618  4.42225  2.77519  2.73123  3.46354  2.40513  3.72494  3.29354  2.67741  2.69355  4.24690  2.90347  2.73739  3.18146  2.89801  2.37887  2.77519  2.98518  4.58477  3.61503
          0.00501  5.69504  6.41738  0.61958  0.77255  2.07193  0.13461
    136   2.89411  3.22428  4.04537  3.09850  4.23312  4.23131  2.80900  2.92951  3.44611  2.37610  4.18218  2.50202  3.64037  3.76081  2.85108  2.47457  2.27547  1.78621  5.65431  4.40484    660 v - - -
          2.68618  4.42225  2.77519  2.73123  3.46354  2.40513  3.72494  3.29354  2.67741  2.69355  4.24690  2.90347  2.73739  3.18146  2.89801  2.37887  2.77519  2.98518  4.58477  3.61503
          0.00489  5.71910  6.44145  0.61958  0.77255  2.25050  0.11132
    137   2.44198  3.26536  4.79770  4.20968  3.89167  3.61272  2.69661  2.33934  3.21395  2.59461  2.85011  4.41021  4.79147  4.30393  1.45229  3.70900  3.54898  2.38501  5.40061  2.99684    661 r - - -
          2.68618  4.42225  2.77519  2.73123  3.46354  2.40513  3.72494  3.29354  2.67741  2.69355  4.24690  2.90347  2.73739  3.18146  2.89801  2.37887  2.77519  2.98518  4.58477  3.61503
          0.00489  5.71910  6.44145  0.61958  0.77255  1.02013  0.44715
    138   2.21714  5.89416  2.99898  2.53856  5.24056  3.36838  2.98335  4.72751  2.45434  4.20000  4.93450  1.39036  3.27278  2.63600  2.71972  2.55305  3.61143  4.28552  6.32601  4.91419    662 n - - -
          2.68527  4.42584  2.77294  2.73448  3.46320  2.40690  3.72854  3.29100  2.67773  2.68703  4.24748  2.90436  2.73766  3.18240  2.89770  2.38115  2.77444  2.98644  4.57634  3.61461
          0.87997  0.82037  1.93146  2.01852  0.14255  0.59329  0.80409
    139   3.01378  3.86972  2.89123  2.21079  3.79037  2.96123  4.40542  4.78083  2.54436  4.25663  4.99288  2.08027  1.58817  3.50218  3.63332  2.25727  2.83893  4.34184  6.38529  4.97504    689 p - - -
          2.68618  4.42225  2.77519  2.73123  3.46354  2.40513  3.72494  3.29354  2.67741  2.69355  4.24690  2.90347  2.73739  3.18146  2.89801  2.37887  2.77519  2.98518  4.58477  3.61503
          0.08195  6.04535  2.57287  0.61958  0.77255  1.76873  0.18699
    140   6.09810  6.97879  6.77464  6.68502  3.49153  6.40068  5.07945  5.75583  6.02879  4.82464  6.23330  5.96501  6.68354  6.06904  3.89064  5.89850  6.28682  5.71278  0.21474  2.30959    690 W - - -
          2.68618  4.42225  2.77519  2.73123  3.46354  2.40513  3.72494  3.29354  2.67741  2.69355  4.24690  2.90347  2.73739  3.18146  2.89801  2.37887  2.77519  2.98518  4.58477  3.61503
          0.00381  5.96721  6.68955  0.61958  0.77255  1.48978  0.25544
    141   2.70561  4.22242  1.95143  2.66862  2.90650  2.15081  2.96782  4.65047  3.14625  3.12712  4.91451  3.27670  3.08497  2.19371  3.63395  3.10550  3.13783  2.98407  6.31616  3.96891    691 d - - -
          2.68659  4.42645  2.77334  2.73286  3.46219  2.40602  3.72915  3.29026  2.67786  2.69357  4.25110  2.90060  2.73551  3.18277  2.89316  2.38259  2.77590  2.98525  4.58210  3.61314
          0.90761  0.56729  3.52489  1.86634  0.16805  0.51980  0.90297
    142   2.17094  5.89235  3.87292  3.31613  3.31670  3.23863  2.30772  4.61706  2.53380  2.75035  4.95037  2.71723  2.18136  3.03766  2.56748  3.16125  3.37634  2.67862  3.34416  4.99634    713 a - - -
          2.68618  4.42225  2.77519  2.73123  3.46354  2.40513  3.72494  3.29354  2.67741  2.69355  4.24690  2.90347  2.73739  3.18146  2.89801  2.37887  2.77519  2.98518  4.58477  3.61503
          0.06483  6.18496  2.80158  0.61958  0.77255  1.36358  0.29537
    143   3.07999  6.00987  1.93761  1.93328  3.32009  3.69437  2.50382  4.84275  3.19129  4.31561  5.05028  1.95011  3.66383  3.09909  3.33280  2.19217  2.65120  4.40108  6.44191  5.03026    714 e - - -
          2.68618  4.42225  2.77519  2.73123  3.46354  2.40513  3.72494  3.29354  2.67741  2.69355  4.24690  2.90347  2.73739  3.18146  2.89801  2.37887  2.77519  2.98518  4.58477  3.61503
          0.00326  6.12339  6.84573  0.61958  0.77255  1.56972  0.23333
    144   2.24134  5.95534  2.52251  3.21439  5.27802  3.57317  3.81502  2.87648  2.25226  3.00659  2.57048  2.67131  3.18751  2.76760  2.60879  2.77177  3.15764  3.51230  4.21560  3.45927    715 a - - -
          2.68618  4.42225  2.77519  2.73123  3.46354  2.40513  3.72494  3.29354  2.67741  2.69355  4.24690  2.90347  2.73739  3.18146  2.89801  2.37887  2.77519  2.98518  4.58477  3.61503
          0.00326  6.12339  6.84573  0.61958  0.77255  1.56972  0.23333
    145   2.43382  5.43186  3.13535  3.14072  4.59667  2.97283  3.63039  2.14711  3.62055  2.25644  3.34993  3.01186  3.26680  2.89022  4.02808  3.69242  2.10954  2.12500  4.21172  4.72414    716 t - - -
          2.68618  4.42225  2.77519  2.73123  3.46354  2.40513  3.72494  3.29354  2.67741  2.69355  4.24690  2.90347  2.73739  3.18146  2.89801  2.37887  2.77519  2.98518  4.58477  3.61503
          0.00326  6.12339  6.84573  0.61958  0.77255  1.28093  0.32542
    146   1.08925  3.82837  5.37067  4.76944  4.13710  3.53019  5.09298  2.97269  4.60061  3.23272  3.20357  4.85812  3.20198  3.63550  4.68666  2.71209  2.11493  2.21815  3.98438  3.28410    717 a - - -
          2.68618  4.42225  2.77519  2.73123  3.46354  2.40513  3.72494  3.29354  2.67741  2.69355  4.24690  2.90347  2.73739  3.18146  2.89801  2.37887  2.77519  2.98518  4.58477  3.61503
          0.00318  6.14686  6.86921  0.61958  0.77255  1.49749  0.25320
    147   2.44260  6.04551  3.13632  4.92526  6.82887  0.32892  6.38140  6.38063  5.71367  6.00979  6.77055  5.08803  5.52218  5.68699  6.05391  2.32617  4.63163  5.43751  8.13023  6.94187    718 G - - -
          2.68618  4.42225  2.77519  2.73123  3.46354  2.40513  3.72494  3.29354  2.67741  2.69355  4.24690  2.90347  2.73739  3.18146  2.89801  2.37887  2.77519  2.98518  4.58477  3.61503
          0.25430  6.14686  1.50328  0.61958  0.77255  1.49749  0.25320
    148   3.34634  5.85878  2.64792  1.74902  3.74332  2.50271  4.30682  4.69112  2.23587  3.57569  3.52682  2.79045  3.59483  2.73147  2.34744  2.45613  2.98676  4.24983  4.07296  4.87959    719 e - - -
          2.68618  4.42225  2.77519  2.73123  3.46354  2.40513  3.72494  3.29354  2.67741  2.69355  4.24690  2.90347  2.73739  3.18146  2.89801  2.37887  2.77519  2.98518  4.58477  3.61503
          0.05320  5.89666  3.01462  0.61958  0.77255  2.03661  0.13980
    149   3.38457  5.01348  4.42963  3.22983  2.36094  2.99285  2.36579  2.90055  3.15073  1.96572  2.67595  4.21371  4.78133  2.27466  3.28204  3.66264  2.95590  3.27881  3.49013  2.92829    720 l - - -
          2.68618  4.42225  2.77519  2.73123  3.46354  2.40513  3.72494  3.29354  2.67741  2.69355  4.24690  2.90347  2.73739  3.18146  2.89801  2.37887  2.77519  2.98518  4.58477  3.61503
          0.00430  5.84775  6.57010  0.61958  0.77255  2.10424  0.13004
    150   2.29720  5.81721  2.25730  2.51616  5.15822  4.09147  2.59368  4.64134  2.47900  4.12076  3.60198  2.79211  4.48485  2.97560  3.50735  2.81705  1.93122  2.74828  6.25233  2.94474    721 t - - -
          2.68618  4.42225  2.77519  2.73123  3.46354  2.40513  3.72494  3.29354  2.67741  2.69355  4.24690  2.90347  2.73739  3.18146  2.89801  2.37887  2.77519  2.98518  4.58477  3.61503
          0.02984  5.84775  3.62995  0.61958  0.77255  1.16675  0.37306
    151   3.40474  5.64494  3.25108  2.14342  2.92848  2.85252  4.42901  4.31780  2.92907  2.09252  2.57973  3.15937  4.61804  2.48826  2.64620  3.42830  3.63604  2.10612  6.13964  3.53183    722 l - - -
          2.68554  4.41130  2.77441  2.73285  3.46271  2.40980  3.72928  3.28788  2.68191  2.69224  4.24003  2.90294  2.73840  3.18621  2.89929  2.38018  2.77512  2.98352  4.57635  3.59508
          2.24412  0.17579  2.89714  2.07426  0.13427  0.62696  0.76403
    152   3.16522  5.99756  1.52536  2.69750  5.33985  2.17217  2.95097  4.82387  2.93721  3.05548  3.33517  3.36413  3.65797  2.65185  2.71756  3.45707  3.72466  3.19413  6.43191  2.80625    754 d - - -
          2.68618  4.42225  2.77519  2.73123  3.46354  2.40513  3.72494  3.29354  2.67741  2.69355  4.24690  2.90347  2.73739  3.18146  2.89801  2.37887  2.77519  2.98518  4.58477  3.61503
          0.07222  6.11895  2.69600  0.61958  0.77255  1.58262  0.22996
    153   2.10050  5.84089  3.75606  2.70270  3.58449  3.24713  4.44211  4.59113  2.59955  4.12561  4.89491  3.20966  4.64124  3.55679  3.30977  1.42907  2.03847  2.26455  6.30395  4.92425    755 s - - -
          2.68618  4.42225  2.77519  2.73123  3.46354  2.40513  3.72494  3.29354  2.67741  2.69355  4.24690  2.90347  2.73739  3.18146  2.89801  2.37887  2.77519  2.98518  4.58477  3.61503
          0.00351  6.05024  6.77258  0.61958  0.77255  1.75777  0.18926
    154   2.11563  5.95977  3.69423  2.07279  5.30596  3.37747  3.76878  4.79271  1.94163  4.26553  5.00015  2.43532  3.59629  2.99638  3.18969  1.70581  3.16297  4.35101  6.39178  3.06181    756 s - - -
          2.68618  4.42225  2.77519  2.73123  3.46354  2.40513  3.72494  3.29354  2.67741  2.69355  4.24690  2.90347  2.73739  3.18146  2.89801  2.37887  2.77519  2.98518  4.58477  3.61503
          0.00351  6.05024  6.77258  0.61958  0.77255  1.75777  0.18926
    155   2.59716  5.86353  2.18501  2.83288  5.16818  1.11110  2.96380  3.70225  3.19039  4.15147  3.35449  3.30910  4.63757  3.54848  3.67551  2.53903  3.68633  4.23230  3.80298  4.93596    757 g - - -
          2.68618  4.42225  2.77519  2.73123  3.46354  2.40513  3.72494  3.29354  2.67741  2.69355  4.24690  2.90347  2.73739  3.18146  2.89801  2.37887  2.77519  2.98518  4.58477  3.61503
          0.00351  6.05024  6.77258  0.61958  0.77255  1.75777  0.18926
    156   2.80645  5.90679  2.46322  3.17415  5.23532  1.10603  4.43212  4.70548  3.17741  3.30350  4.96071  2.38108  4.63257  3.53675  2.93363  2.41726  2.91774  3.47833  6.36051  4.96414    758 g - - -
          2.68618  4.42225  2.77519  2.73123  3.46354  2.40513  3.72494  3.29354  2.67741  2.69355  4.24690  2.90347  2.73739  3.18146  2.89801  2.37887  2.77519  2.98518  4.58477  3.61503
          0.00351  6.05024  6.77258  0.61958  0.77255  1.75777  0.18926
    157   3.19825  3.87284  5.46510  4.85384  4.03857  4.72421  3.90547  1.18972  4.65150  1.45608  4.06421  4.86672  5.08852  4.79439  3.19250  2.02694  3.79370  2.93598  5.56654  3.19026    759 i - - -
          2.68618  4.42225  2.77519  2.73123  3.46354  2.40513  3.72494  3.29354  2.67741  2.69355  4.24690  2.90347  2.73739  3.18146  2.89801  2.37887  2.77519  2.98518  4.58477  3.61503
          0.00351  6.05024  6.77258  0.61958  0.77255  1.75777  0.18926
    158   1.61500  5.74825  3.81385  2.89725  5.01210  1.97832  3.77994  2.90063  3.25465  3.05685  4.81250  3.78692  2.97597  2.87618  3.72804  1.61435  3.69467  4.09470  6.23432  4.87920    760 s - - -
          2.68656  4.42263  2.77557  2.73161  3.46230  2.40469  3.72423  3.29392  2.67646  2.69393  4.24728  2.90385  2.73777  3.18114  2.89839  2.37892  2.77557  2.98398  4.58515  3.61541
          0.45054  1.45958  2.03731  0.35466  1.20869  0.62784  0.76301
    159   1.76019  5.95334  3.25571  2.59912  5.28765  4.24635  2.60878  4.76610  2.49666  2.20815  4.99684  2.77591  3.65712  2.86004  3.66450  2.77329  3.69970  2.56553  6.39252  2.58702    764 a - - -
          2.68618  4.42225  2.77519  2.73123  3.46354  2.40513  3.72494  3.29354  2.67741  2.69355  4.24690  2.90347  2.73739  3.18146  2.89801  2.37887  2.77519  2.98518  4.58477  3.61503
          0.29537  6.08049  1.37256  0.61958  0.77255  1.68586  0.20492
    160   2.18153  3.38373  4.82206  4.23507  3.94463  4.46496  2.96083  2.86765  4.11603  1.87601  3.95592  4.44439  2.66661  2.82799  4.29778  2.48065  2.37309  2.20976  5.45225  2.85244    765 l - - -
          2.68618  4.42225  2.77519  2.73123  3.46354  2.40513  3.72494  3.29354  2.67741  2.69355  4.24690  2.90347  2.73739  3.18146  2.89801  2.37887  2.77519  2.98518  4.58477  3.61503
          0.00455  5.78967  6.51202  0.61958  0.77255  2.17527  0.12056
    161   2.35740  4.96877  4.40538  3.00462  3.14898  4.37021  2.30982  2.67452  3.76815  2.79906  4.07698  3.41510  2.97346  4.04721  3.31797  3.62875  2.66811  1.34126  5.56326  4.34677    766 v - - -
          2.68618  4.42225  2.77519  2.73123  3.46354  2.40513  3.72494  3.29354  2.67741  2.69355  4.24690  2.90347  2.73739  3.18146  2.89801  2.37887  2.77519  2.98518  4.58477  3.61503
          0.00455  5.78967  6.51202  0.61958  0.77255  2.17527  0.12056
    162   1.35758  5.47583  3.71499  2.80248  4.70724  4.13612  2.68205  3.41489  3.14856  2.99011  4.54853  3.67338  4.52553  2.99130  2.63420  2.62569  2.13556  2.77120  5.98324  4.65370    767 a - - -
          2.68618  4.42225  2.77519  2.73123  3.46354  2.40513  3.72494  3.29354  2.67741  2.69355  4.24690  2.90347  2.73739  3.18146  2.89801  2.37887  2.77519  2.98518  4.58477  3.61503
          0.00455  5.78967  6.51202  0.61958  0.77255  2.17527  0.12056
    163   1.45704  5.80776  3.53803  2.47028  5.15498  2.29579  4.26047  4.63912  1.78328  4.11418  4.85227  3.00061  4.46678  3.35817  2.97160  2.06640  3.53449  4.20052  6.24181  4.83329    768 a - - -
          2.68618  4.42225  2.77519  2.73123  3.46354  2.40513  3.72494  3.29354  2.67741  2.69355  4.24690  2.90347  2.73739  3.18146  2.89801  2.37887  2.77519  2.98518  4.58477  3.61503
          0.00455  5.78967  6.51202  0.61958  0.77255  2.17527  0.12056
    164   2.33219  4.08584  1.96756  2.69678  5.05038  1.79407  4.25745  3.30554  3.00305  4.02528  4.77853  2.68752  3.44954  3.36271  2.17399  3.25842  3.51478  2.94408  6.17939  4.78446    769 g - - -
          2.68618  4.42225  2.77519  2.73123  3.46354  2.40513  3.72494  3.29354  2.67741  2.69355  4.24690  2.90347  2.73739  3.18146  2.89801  2.37887  2.77519  2.98518  4.58477  3.61503
          0.00455  5.78967  6.51202  0.61958  0.77255  1.85290  0.17053
    165   2.37840  3.76539  3.59970  4.69707  3.87759  3.56848  4.89497  2.64563  4.49434  1.58979  2.22975  4.70812  2.64067  4.63618  4.52244  3.87318  3.63335  2.18899  5.40564  2.01729    770 l - - -
          2.68618  4.42225  2.77519  2.73123  3.46354  2.40513  3.72494  3.29354  2.67741  2.69355  4.24690  2.90347  2.73739  3.18146  2.89801  2.37887  2.77519  2.98518  4.58477  3.61503
          0.00439  5.82666  6.54901  0.61958  0.77255  2.13110  0.12636
    166   1.74086  3.72056  5.18288  4.57915  3.89773  4.54675  3.10385  2.74415  4.40191  2.74110  3.92039  4.64830  1.93087  3.45337  4.47310  3.84989  2.90865  1.65622  3.63031  2.86417    771 v - - -
          2.68618  4.42225  2.77519  2.73123  3.46354  2.40513  3.72494  3.29354  2.67741  2.69355  4.24690  2.90347  2.73739  3.18146  2.89801  2.37887  2.77519  2.98518  4.58477  3.61503
          0.00439  5.82666  6.54901  0.61958  0.77255  1.91285  0.15977
    167   2.84064  5.82099  2.08613  2.60529  3.91961  4.09213  4.27950  4.64704  2.62799  4.12502  4.86242  2.13721  2.17169  3.37678  2.31078  2.53059  3.18378  2.94264  6.25543  3.13517    772 d - - -
          2.68618  4.42225  2.77519  2.73123  3.46354  2.40513  3.72494  3.29354  2.67741  2.69355  4.24690  2.90347  2.73739  3.18146  2.89801  2.37887  2.77519  2.98518  4.58477  3.61503
          0.00429  5.84968  6.57202  0.61958  0.77255  2.10172  0.13039
    168   2.68292  5.54183  3.73146  3.17355  3.55813  2.71354  4.36827  2.54209  2.34640  3.33406  4.61197  2.80732  4.55468  3.11295  1.89353  2.59728  2.19044  2.64793  6.04325  4.70659    773 r - - -
          2.68618  4.42225  2.77519  2.73123  3.46354  2.40513  3.72494  3.29354  2.67741  2.69355  4.24690  2.90347  2.73739  3.18146  2.89801  2.37887  2.77519  2.98518  4.58477  3.61503
          0.00429  5.84968  6.57202  0.61958  0.77255  2.10172  0.13039
    169   1.88567  5.72032  3.61935  3.06294  5.02096  3.00834  4.30779  3.56420  2.26645  2.88106  3.46628  2.72720  2.42668  2.59657  3.13756  2.19907  3.03387  4.08685  3.61266  4.79811    774 a - - -
          2.68618  4.42225  2.77519  2.73123  3.46354  2.40513  3.72494  3.29354  2.67741  2.69355  4.24690  2.90347  2.73739  3.18146  2.89801  2.37887  2.77519  2.98518  4.58477  3.61503
          0.00429  5.84968  6.57202  0.61958  0.77255  2.10172  0.13039
    170   2.59664  5.60830  3.68581  3.12853  4.86907  2.60667  2.99029  2.80049  2.61635  2.82804  4.67224  2.74433  4.53591  2.52696  2.65811  2.40330  3.17904  2.05272  6.09503  3.46691    775 v - - -
          2.68618  4.42225  2.77519  2.73123  3.46354  2.40513  3.72494  3.29354  2.67741  2.69355  4.24690  2.90347  2.73739  3.18146  2.89801  2.37887  2.77519  2.98518  4.58477  3.61503
          0.00429  5.84968  6.57202  0.61958  0.77255  2.10172  0.13039
    171   2.59764  5.87754  2.55817  2.39330  5.21779  1.18615  4.32454  4.70349  2.30208  2.60187  4.92142  2.75216  3.56261  3.42439  3.56702  3.32874  3.60185  4.26597  6.31196  4.89857    776 g - - -
          2.68618  4.42225  2.77519  2.73123  3.46354  2.40513  3.72494  3.29354  2.67741  2.69355  4.24690  2.90347  2.73739  3.18146  2.89801  2.37887  2.77519  2.98518  4.58477  3.61503
          0.00429  5.84968  6.57202  0.61958  0.77255  2.10172  0.13039
    172   2.93613  5.80668  3.15864  3.01959  3.67516  2.82060  2.89350  2.46046  2.40233  4.10805  4.84976  2.04029  3.61598  3.38261  2.64213  2.23475  2.13608  4.19238  6.24490  4.83955    777 n - - -
          2.68618  4.42225  2.77519  2.73123  3.46354  2.40513  3.72494  3.29354  2.67741  2.69355  4.24690  2.90347  2.73739  3.18146  2.89801  2.37887  2.77519  2.98518  4.58477  3.61503
          0.09962  5.84968  2.38660  0.61958  0.77255  2.10172  0.13039
    173   2.58551  5.66212  1.13892  3.04966  4.98164  2.51058  4.29987  4.43347  3.06573  2.90408  4.74587  2.35651  4.48472  3.41816  3.54890  2.88441  2.92635  3.16024  6.15521  4.77771    778 d - - -
          2.68618  4.42225  2.77519  2.73123  3.46354  2.40513  3.72494  3.29354  2.67741  2.69355  4.24690  2.90347  2.73739  3.18146  2.89801  2.37887  2.77519  2.98518  4.58477  3.61503
          0.00472  5.75477  6.47712  0.61958  0.77255  2.21385  0.11572
    174   3.25898  3.22010  2.98662  2.38281  5.10870  2.04991  4.22065  3.10336  2.44841  4.06994  4.80654  2.65919  2.56888  2.86295  2.55282  2.84913  2.47891  4.15509  6.19916  3.44904    779 g - - -
          2.68618  4.42225  2.77519  2.73123  3.46354  2.40513  3.72494  3.29354  2.67741  2.69355  4.24690  2.90347  2.73739  3.18146  2.89801  2.37887  2.77519  2.98518  4.58477  3.61503
          0.04666  5.75477  3.16019  0.61958  0.77255  2.21385  0.11572
    175   2.93480  5.74716  2.89457  2.51989  5.09321  1.68562  4.19451  4.57986  2.03420  4.05284  4.78758  3.03737  3.42284  2.79235  2.12927  2.82676  2.94838  4.13833  6.17924  3.12016    780 g - - -
          2.68618  4.42225  2.77519  2.73123  3.46354  2.40513  3.72494  3.29354  2.67741  2.69355  4.24690  2.90347  2.73739  3.18146  2.89801  2.37887  2.77519  2.98518  4.58477  3.61503
          0.00492  5.71303  6.43538  0.61958  0.77255  2.25648  0.11062
    176   2.57888  4.98082  4.21673  3.64794  2.86095  1.53275  4.53980  2.11674  2.38789  2.40765  4.08558  3.28624  4.66020  3.89311  3.31918  2.88433  3.52147  3.25153  5.56656  3.16647    781 g - - -
          2.68618  4.42225  2.77519  2.73123  3.46354  2.40513  3.72494  3.29354  2.67741  2.69355  4.24690  2.90347  2.73739  3.18146  2.89801  2.37887  2.77519  2.98518  4.58477  3.61503
          0.00492  5.71303  6.43538  0.61958  0.77255  1.60283  0.22480
    177   3.30408  5.61247  3.64348  2.46662  4.88380  4.11248  4.30969  2.87182  3.08179  3.88583  4.67429  3.61800  2.14161  3.00209  2.49495  1.44162  2.46361  2.66421  6.09286  4.73247    782 s - - -
          2.68618  4.42225  2.77519  2.73123  3.46354  2.40513  3.72494  3.29354  2.67741  2.69355  4.24690  2.90347  2.73739  3.18146  2.89801  2.37887  2.77519  2.98518  4.58477  3.61503
          0.00448  5.80712  6.52947  0.61958  0.77255  0.89690  0.52397
    178   3.53978  4.97184  5.18436  2.85140  4.07108  4.67051  4.98619  1.20705  4.43851  2.51412  3.25775  2.92756  3.25769  4.62815  4.55838  3.33972  2.81061  1.54508  5.58948  4.40454    783 i - - -
          2.68401  4.40736  2.77725  2.73263  3.46236  2.41044  3.72078  3.28617  2.67945  2.69374  4.24499  2.90521  2.73896  3.18287  2.89358  2.38077  2.77567  2.98637  4.55969  3.61126
          2.67444  0.23218  1.97868  1.96720  0.15065  0.66029  0.72712
    179   3.68662  2.77795  2.06284  4.31034  4.88265  0.63990  5.25062  3.41783  4.33865  2.87355  4.85351  4.60333  5.11310  4.60378  4.66240  3.18146  4.03338  3.94261  6.32996  5.10911    806 G - - -
          2.68618  4.42225  2.77519  2.73123  3.46354  2.40513  3.72494  3.29354  2.67741  2.69355  4.24690  2.90347  2.73739  3.18146  2.89801  2.37887  2.77519  2.98518  4.58477  3.61503
          0.20340  6.05737  1.70534  0.61958  0.77255  1.54212  0.24071
    180   3.39881  5.08572  4.33316  3.11851  2.42775  4.39282  3.49623  2.34470  3.71307  1.89295  4.19067  3.39745  3.24076  2.71576  2.95628  2.82808  2.97657  3.35602  2.43679  2.76569    807 l - - -
          2.68359  4.42542  2.77738  2.73394  3.45784  2.40630  3.72811  3.29443  2.67617  2.69397  4.25006  2.90010  2.73847  3.18245  2.89843  2.37995  2.77595  2.98492  4.58794  3.60344
          2.05146  0.13915  6.60077  1.29463  0.32020  0.08283  2.53210
    181   3.44708  6.11697  6.07817  5.97610  5.29240  5.04910  6.33046  3.61774  5.85458  4.96976  6.06242  5.68834  0.16784  6.09733  5.92322  4.55292  4.84112  4.88791  6.91635  3.57012    822 P - - -
          2.68618  4.42225  2.77519  2.73123  3.46354  2.40513  3.72494  3.29354  2.67741  2.69355  4.24690  2.90347  2.73739  3.18146  2.89801  2.37887  2.77519  2.98518  4.58477  3.61503
          0.00266  6.32682  7.04917  0.61958  0.77255  0.48576  0.95510
    182   2.00385  6.16206  3.16862  3.33841  5.50742  1.03581  3.01687  4.99388  2.84079  4.46769  5.20338  2.55501  3.76535  3.14061  3.83968  2.85272  2.90709  4.55301  6.59490  5.18312    823 g - - -
          2.68618  4.42225  2.77519  2.73123  3.46354  2.40513  3.72494  3.29354  2.67741  2.69355  4.24690  2.90347  2.73739  3.18146  2.89801  2.37887  2.77519  2.98518  4.58477  3.61503
          0.08652  6.32682  2.51217  0.61958  0.77255  0.48576  0.95510
    183   2.90432  6.07766  2.43892  2.07232  3.52853  4.35656  2.08429  4.89895  2.89280  3.59349  3.96757  3.06047  4.74990  3.02533  2.12154  3.54558  2.28076  3.03177  3.10877  5.10631    824 e - - -
          2.68746  4.42354  2.77597  2.73052  3.46120  2.40513  3.72164  3.29018  2.67729  2.69408  4.24498  2.90383  2.73819  3.18275  2.89755  2.37911  2.77574  2.98583  4.57970  3.61632
          0.56292  1.71465  1.38457  1.58306  0.22985  0.71765  0.66923
    184   3.00623  5.81530  3.43794  3.50151  5.43352  0.79954  4.74994  4.89850  3.53454  4.43711  5.20054  2.69233  3.00220  3.87587  4.00810  2.31938  2.60793  3.38853  6.60517  5.24224    832 g - - -
          2.68618  4.42225  2.77519  2.73123  3.46354  2.40513  3.72494  3.29354  2.67741  2.69355  4.24690  2.90347  2.73739  3.18146  2.89801  2.37887  2.77519  2.98518  4.58477  3.61503
          0.03120  5.99479  3.56759  0.61958  0.77255  1.87274  0.16688
    185   2.74768  5.86982  2.68727  2.52293  5.20052  2.20175  4.36175  4.67647  2.34879  2.17766  3.35482  3.64633  4.56630  3.46287  2.15491  2.19346  3.09713  4.25271  3.19759  4.90908    833 r - - -
          2.68618  4.42225  2.77519  2.73123  3.46354  2.40513  3.72494  3.29354  2.67741  2.69355  4.24690  2.90347  2.73739  3.18146  2.89801  2.37887  2.77519  2.98518  4.58477  3.61503
          0.00381  5.96740  6.68975  0.61958  0.77255  1.92292  0.15803
    186   2.54980  4.88122  5.43247  3.59830  2.26320  4.66720  4.99890  1.76759  4.61146  2.79888  3.99999  3.72223  5.03121  3.55348  4.63117  3.97708  3.73361  1.32336  3.06060  2.55477    834 v - - -
          2.68618  4.42225  2.77519  2.73123  3.46354  2.40513  3.72494  3.29354  2.67741  2.69355  4.24690  2.90347  2.73739  3.18146  2.89801  2.37887  2.77519  2.98518  4.58477  3.61503
          0.00381  5.96740  6.68975  0.61958  0.77255  1.92292  0.15803
    187   2.79492  5.89752  1.94029  2.19644  5.23922  4.16851  3.69240  4.72295  2.68324  2.48457  4.93912  2.43458  1.93110  3.45408  3.58536  2.45149  3.62568  2.91858  6.33216  4.92303    835 p - - -
          2.68618  4.42225  2.77519  2.73123  3.46354  2.40513  3.72494  3.29354  2.67741  2.69355  4.24690  2.90347  2.73739  3.18146  2.89801  2.37887  2.77519  2.98518  4.58477  3.61503
          0.00381  5.96740  6.68975  0.61958  0.77255  1.92292  0.15803
    188   3.40371  4.18564  2.79015  2.44163  2.91663  2.84966  2.13704  4.42919  3.18028  2.64161  4.77949  3.71516  3.56753  2.84154  3.24224  2.98189  2.96428  4.06993  2.11224  3.00277    836 w - - -
          2.68618  4.42225  2.77519  2.73123  3.46354  2.40513  3.72494  3.29354  2.67741  2.69355  4.24690  2.90347  2.73739  3.18146  2.89801  2.37887  2.77519  2.98518  4.58477  3.61503
          0.00381  5.96740  6.68975  0.61958  0.77255  1.92292  0.15803
    189   2.27096  5.89925  3.64226  1.98521  5.24284  2.36113  3.65117  4.72776  2.03159  2.81443  4.94030  2.55339  4.55988  3.09779  3.07191  2.84994  2.17183  4.28910  4.30370  3.95999    837 e - - -
          2.68618  4.42225  2.77519  2.73123  3.46354  2.40513  3.72494  3.29354  2.67741  2.69355  4.24690  2.90347  2.73739  3.18146  2.89801  2.37887  2.77519  2.98518  4.58477  3.61503
          0.00381  5.96740  6.68975  0.61958  0.77255  1.92292  0.15803
    190   1.42489  5.85189  3.73307  2.59157  5.22267  1.42338  4.48586  4.68418  3.25031  3.45367  4.97427  3.75456  2.57003  3.18060  3.73527  2.28703  3.71600  4.27536  6.37732  4.99258    838 g - - -
          2.68618  4.42225  2.77519  2.73123  3.46354  2.40513  3.72494  3.29354  2.67741  2.69355  4.24690  2.90347  2.73739  3.18146  2.89801  2.37887  2.77519  2.98518  4.58477  3.61503
          0.00381  5.96740  6.68975  0.61958  0.77255  1.92292  0.15803
    191   2.51338  4.87794  5.45624  3.79832  2.17856  2.82421  3.90264  1.88844  4.62840  2.03640  2.78613  4.82947  5.03383  4.76133  4.63979  3.03931  3.73391  1.67687  5.49957  3.14193    839 v - - -
          2.68618  4.42225  2.77519  2.73123  3.46354  2.40513  3.72494  3.29354  2.67741  2.69355  4.24690  2.90347  2.73739  3.18146  2.89801  2.37887  2.77519  2.98518  4.58477  3.61503
          0.00381  5.96740  6.68975  0.61958  0.77255  0.43688  1.03860
    192   2.07390  5.70480  2.64656  3.49229  2.78116  2.09416  4.65474  3.13238  2.70007  2.45384  4.78257  4.00009  2.24519  3.23071  3.33684  3.01835  2.95679  3.01533  6.22448  3.98114    840 a - - -
          2.68035  4.43398  2.77863  2.73589  3.45952  2.40498  3.72411  3.28254  2.68348  2.69465  4.24386  2.89833  2.73837  3.18436  2.89827  2.38909  2.77514  2.97677  4.55991  3.60373
          2.86513  0.20656  2.04293  2.75184  0.06594  0.74514  0.64373
    193   2.19005  6.00702  3.36735  2.89652  5.35184  2.60492  2.64539  3.29864  2.35875  3.68226  5.04774  2.20044  2.03366  3.23605  2.94716  2.53471  3.72811  4.39752  3.58807  5.02904    898 p - - -
          2.68618  4.42225  2.77519  2.73123  3.46354  2.40513  3.72494  3.29354  2.67741  2.69355  4.24690  2.90347  2.73739  3.18146  2.89801  2.37887  2.77519  2.98518  4.58477  3.61503
          0.12394  6.12453  2.16828  0.61958  0.77255  1.56635  0.23421
    194   3.41604  5.92713  2.58831  2.34265  5.27239  3.10951  4.37679  3.73080  1.94920  4.23249  4.96774  2.91777  3.77339  3.47307  2.46548  1.85400  2.30890  3.15580  6.35970  3.00007    899 s - - -
          2.68618  4.42225  2.77519  2.73123  3.46354  2.40513  3.72494  3.29354  2.67741  2.69355  4.24690  2.90347  2.73739  3.18146  2.89801  2.37887  2.77519  2.98518  4.58477  3.61503
          0.00367  6.00427  6.72662  0.61958  0.77255  1.85443  0.17024
    195   3.42563  5.93821  1.69881  2.29951  5.28408  4.19569  4.38436  4.77051  2.62510  3.55505  4.97899  3.66271  1.57234  3.15927  2.24590  2.38700  3.28807  4.32935  6.36990  4.95850    900 p - - -
          2.68618  4.42225  2.77519  2.73123  3.46354  2.40513  3.72494  3.29354  2.67741  2.69355  4.24690  2.90347  2.73739  3.18146  2.89801  2.37887  2.77519  2.98518  4.58477  3.61503
          0.00367  6.00427  6.72662  0.61958  0.77255  1.85443  0.17024
    196   2.35838  5.93047  2.68956  1.22639  5.27595  4.19115  2.98337  4.76229  2.88106  4.23589  4.97111  3.65839  4.58513  2.67931  3.08065  1.98640  3.64980  2.77863  6.36281  4.95147    901 e - - -
          2.68618  4.42225  2.77519  2.73123  3.46354  2.40513  3.72494  3.29354  2.67741  2.69355  4.24690  2.90347  2.73739  3.18146  2.89801  2.37887  2.77519  2.98518  4.58477  3.61503
          0.00367  6.00427  6.72662  0.61958  0.77255  1.85443  0.17024
    197   3.03415  5.81692  3.72117  3.16473  2.40000  2.85663  3.57151  2.79128  1.73387  4.10249  3.77154  2.64085  2.39938  3.52222  2.47277  2.48465  3.10619  4.18276  6.27797  4.89642    902 k - - -
          2.68618  4.42225  2.77519  2.73123  3.46354  2.40513  3.72494  3.29354  2.67741  2.69355  4.24690  2.90347  2.73739  3.18146  2.89801  2.37887  2.77519  2.98518  4.58477  3.61503
          0.00367  6.00427  6.72662  0.61958  0.77255  1.85443  0.17024
    198   3.43394  5.94943  1.42218  1.83557  5.29511  4.19933  2.95854  4.78261  2.89204  4.25495  4.99043  2.41557  2.68075  3.48875  3.11273  2.56033  2.57875  4.34049  6.38119  4.96805    903 d - - -
          2.68618  4.42225  2.77519  2.73123  3.46354  2.40513  3.72494  3.29354  2.67741  2.69355  4.24690  2.90347  2.73739  3.18146  2.89801  2.37887  2.77519  2.98518  4.58477  3.61503
          0.00367  6.00427  6.72662  0.61958  0.77255  1.85443  0.17024
    199   3.00153  4.98467  5.56642  4.96199  2.04001  3.38409  5.03731  3.41596  4.74570  2.03862  4.10212  4.92633  5.13852  4.86587  4.74835  4.09025  3.84748  1.84596  3.14231  1.18645    904 y - - -
          2.68618  4.42225  2.77519  2.73123  3.46354  2.40513  3.72494  3.29354  2.67741  2.69355  4.24690  2.90347  2.73739  3.18146  2.89801  2.37887  2.77519  2.98518  4.58477  3.61503
          0.06264  6.00427  2.84293  0.61958  0.77255  1.85443  0.17024
    200   2.39060  4.88679  3.18550  4.67555  3.98244  3.20197  4.95959  2.48075  4.49643  1.75769  3.02491  4.73998  5.00008  4.65916  4.56417  3.15627  2.36628  1.27663  5.50693  4.32669    905 v - - -
          2.68618  4.42225  2.77519  2.73123  3.46354  2.40513  3.72494  3.29354  2.67741  2.69355  4.24690  2.90347  2.73739  3.18146  2.89801  2.37887  2.77519  2.98518  4.58477  3.61503
          0.09387  5.94552  2.44206  0.61958  0.77255  1.96037  0.15176
    201   1.96244  5.82379  2.82756  1.95191  5.16546  3.53201  2.77860  3.54454  2.78910  2.56012  4.86533  2.71761  3.32798  3.38105  2.83367  2.64392  2.84356  4.21260  3.31652  4.84960    906 e - - -
          2.68618  4.42225  2.77519  2.73123  3.46354  2.40513  3.72494  3.29354  2.67741  2.69355  4.24690  2.90347  2.73739  3.18146  2.89801  2.37887  2.77519  2.98518  4.58477  3.61503
          0.14741  5.85591  2.00848  0.61958  0.77255  2.09349  0.13154
    202   1.98946  5.61588  2.76556  2.66747  3.17958  3.44444  3.07009  2.52734  2.24867  2.74325  4.67069  3.52849  3.59819  2.88713  3.47201  2.92634  2.36606  3.97808  6.08123  3.31926    907 a - - -
          2.68618  4.42225  2.77519  2.73123  3.46354  2.40513  3.72494  3.29354  2.67741  2.69355  4.24690  2.90347  2.73739  3.18146  2.89801  2.37887  2.77519  2.98518  4.58477  3.61503
          0.00492  5.71342  6.43577  0.61958  0.77255  2.25609  0.11066
    203   2.69384  4.70210  5.27171  4.65752  3.79431  3.17954  4.82494  2.09162  4.44608  1.68485  2.50646  4.64920  4.85611  3.37542  4.46016  3.80282  2.15891  1.98119  3.14095  2.95098    908 l - - -
          2.68618  4.42225  2.77519  2.73123  3.46354  2.40513  3.72494  3.29354  2.67741  2.69355  4.24690  2.90347  2.73739  3.18146  2.89801  2.37887  2.77519  2.98518  4.58477  3.61503
          0.02856  5.71342  3.69459  0.61958  0.77255  2.25609  0.11066
    204   1.59874  5.73565  2.70070  2.07478  5.07971  2.67122  4.18672  4.56531  2.33606  4.04049  4.77680  3.46514  4.39243  2.08784  3.41589  3.18857  2.55716  4.12579  6.16877  3.20091    909 a - - -
          2.68618  4.42225  2.77519  2.73123  3.46354  2.40513  3.72494  3.29354  2.67741  2.69355  4.24690  2.90347  2.73739  3.18146  2.89801  2.37887  2.77519  2.98518  4.58477  3.61503
          0.00503  5.68989  6.41224  0.61958  0.77255  2.27863  0.10806
    205   2.70051  5.73255  2.47003  2.23714  5.07826  3.99388  4.18090  4.56468  2.44151  2.40035  4.77304  2.40657  3.09882  2.69444  2.10808  2.34325  3.45155  4.12353  6.16483  3.45976    910 r - - -
          2.68618  4.42225  2.77519  2.73123  3.46354  2.40513  3.72494  3.29354  2.67741  2.69355  4.24690  2.90347  2.73739  3.18146  2.89801  2.37887  2.77519  2.98518  4.58477  3.61503
          0.00503  5.68989  6.41224  0.61958  0.77255  0.50962  0.91811
    206   3.49166  3.03340  3.21248  2.63253  5.34595  2.86885  3.14486  3.81218  1.86446  2.65986  5.04208  3.32900  3.54244  2.74697  2.14849  2.46303  2.48764  3.53639  6.43424  5.02354    911 k - - -
          2.68843  4.41173  2.77397  2.73132  3.46583  2.40481  3.72289  3.28378  2.67878  2.68904  4.25161  2.90325  2.73958  3.18415  2.90095  2.38194  2.77411  2.98810  4.58948  3.60550
          1.33281  0.60573  1.65765  1.91468  0.15945  0.54016  0.87384
    207   3.96783  5.89090  4.14055  2.61666  3.71987  4.66989  5.07236  4.48172  3.40118  4.17677  5.08597  4.34224  0.42305  4.32570  4.29421  4.07844  4.24143  2.99799  6.48054  5.17837    933 P - - -
          2.68618  4.42225  2.77519  2.73123  3.46354  2.40513  3.72494  3.29354  2.67741  2.69355  4.24690  2.90347  2.73739  3.18146  2.89801  2.37887  2.77519  2.98518  4.58477  3.61503
          0.02571  6.05797  3.77045  0.61958  0.77255  0.75628  0.63377
    208   2.08047  6.01024  3.00948  1.43170  5.34626  3.05275  4.48642  4.82591  2.98773  3.69209  5.05329  3.76938  4.69167  3.58571  2.81155  2.17172  2.65493  2.46799  6.44838  3.19958    934 e - - -
          2.67249  4.43296  2.77405  2.73024  3.45992  2.41151  3.72497  3.28311  2.68406  2.68937  4.24595  2.90951  2.74274  3.18156  2.89171  2.38647  2.77734  2.97921  4.57914  3.61162
          1.15747  0.49226  2.59724  3.02215  0.04992  0.31435  1.31031
    209   2.59947  5.07581  5.64772  5.03359  4.16846  3.61687  5.19985  2.39332  4.82182  1.19966  2.20495  5.02423  3.68872  4.95588  4.83530  2.92090  2.20887  2.07060  5.69802  4.52172    999 l - - -
          2.68618  4.42225  2.77519  2.73123  3.46354  2.40513  3.72494  3.29354  2.67741  2.69355  4.24690  2.90347  2.73739  3.18146  2.89801  2.37887  2.77519  2.98518  4.58477  3.61503
          0.00293  6.22904  6.95138  0.61958  0.77255  1.17393  0.36983
    210   2.74519  6.03106  3.84353  2.24473  5.35450  3.41531  2.80082  2.81913  2.44018  3.52890  5.07746  3.83188  4.74855  2.83632  1.42358  2.77403  3.80457  3.76581  2.71482  3.84487   1000 r - - -
          2.68618  4.42225  2.77519  2.73123  3.46354  2.40513  3.72494  3.29354  2.67741  2.69355  4.24690  2.90347  2.73739  3.18146  2.89801  2.37887  2.77519  2.98518  4.58477  3.61503
          0.00293  6.22904  6.95138  0.61958  0.77255  1.17393  0.36983
    211   2.33829  6.07990  2.64097  2.39388  2.56983  2.54080  3.01414  4.91057  3.01302  3.10753  5.12062  3.81119  4.73710  2.74488  2.13852  2.35262  2.30344  4.47042  6.51272  5.10189   1001 r - - -
          2.68618  4.42225  2.77519  2.73123  3.46354  2.40513  3.72494  3.29354  2.67741  2.69355  4.24690  2.90347  2.73739  3.18146  2.89801  2.37887  2.77519  2.98518  4.58477  3.61503
          0.00293  6.22904  6.95138  0.61958  0.77255  1.17393  0.36983
    212   1.71410  5.63583  3.07765  3.57428  3.18974  4.48407  3.70294  3.64921  3.25397  2.15552  4.71999  3.08122  4.87093  2.85825  2.37196  2.70722  2.94632  2.52477  3.57043  3.12398   1002 a - - -
          2.68618  4.42225  2.77519  2.73123  3.46354  2.40513  3.72494  3.29354  2.67741  2.69355  4.24690  2.90347  2.73739  3.18146  2.89801  2.37887  2.77519  2.98518  4.58477  3.61503
          0.00293  6.22904  6.95138  0.61958  0.77255  1.17393  0.36983
    213   4.84267  2.92340  6.85918  6.27294  2.91592  6.19149  6.53377  2.04080  6.11348  0.54675  3.53998  6.37038  6.33750  6.06131  6.06893  5.55747  5.05937  2.16506  6.68480  5.66442   1003 L - - -
          2.68618  4.42225  2.77519  2.73123  3.46354  2.40513  3.72494  3.29354  2.67741  2.69355  4.24690  2.90347  2.73739  3.18146  2.89801  2.37887  2.77519  2.98518  4.58477  3.61503
          0.00293  6.22904  6.95138  0.61958  0.77255  1.17393  0.36983
    214   2.45296  6.08311  2.15714  1.81529  5.42942  4.34287  3.02743  3.75455  2.47962  2.77401  5.12344  2.98044  2.49275  2.97887  2.77945  2.42031  3.27988  4.47442  6.51505  5.10335   1004 e - - -
          2.68618  4.42225  2.77519  2.73123  3.46354  2.40513  3.72494  3.29354  2.67741  2.69355  4.24690  2.90347  2.73739  3.18146  2.89801  2.37887  2.77519  2.98518  4.58477  3.61503
          0.00293  6.22904  6.95138  0.61958  0.77255  1.17393  0.36983
    215   2.27617  6.08330  1.95220  1.65079  5.42964  3.43589  4.52989  4.91651  2.10226  3.80599  3.34823  2.62944  4.73646  2.52868  3.08102  3.53138  2.62897  4.47462  6.51522  5.10350   1005 e - - -
          2.68618  4.42225  2.77519  2.73123  3.46354  2.40513  3.72494  3.29354  2.67741  2.69355  4.24690  2.90347  2.73739  3.18146  2.89801  2.37887  2.77519  2.98518  4.58477  3.61503
          0.00293  6.22904  6.95138  0.61958  0.77255  1.17393  0.36983
    216   2.26679  5.91102  2.56043  2.73546  4.16419  4.38769  3.84711  2.62581  2.74169  1.50317  4.97033  2.99249  4.77918  2.81059  3.10217  2.90041  3.81379  3.44871  3.85991  3.16104   1006 l - - -
          2.68618  4.42225  2.77519  2.73123  3.46354  2.40513  3.72494  3.29354  2.67741  2.69355  4.24690  2.90347  2.73739  3.18146  2.89801  2.37887  2.77519  2.98518  4.58477  3.61503
          0.00293  6.22904  6.95138  0.61958  0.77255  1.17393  0.36983
    217   3.67696  6.18302  3.82742  2.94643  5.52524  0.76808  4.62248  5.00919  2.21902  4.48489  5.22907  3.05755  3.74206  2.85202  3.84894  2.93905  3.91002  4.57312  6.61386  2.91438   1007 g - - -
          2.68618  4.42225  2.77519  2.73123  3.46354  2.40513  3.72494  3.29354  2.67741  2.69355  4.24690  2.90347  2.73739  3.18146  2.89801  2.37887  2.77519  2.98518  4.58477  3.61503
          0.01867  6.22904  4.10277  0.61958  0.77255  1.17393  0.36983
    218   2.02109  3.25753  2.75699  3.55163  2.95653  4.63393  2.60366  2.86324  3.95907  2.28111  3.16482  3.57994  5.01202  3.26003  2.46085  2.95518  2.88484  3.16705  4.23625  2.85139   1008 a - - -
          2.68618  4.42225  2.77519  2.73123  3.46354  2.40513  3.72494  3.29354  2.67741  2.69355  4.24690  2.90347  2.73739  3.18146  2.89801  2.37887  2.77519  2.98518  4.58477  3.61503
          0.12753  6.21334  2.13932  0.61958  0.77255  1.05345  0.42883
    219   2.05201  5.83964  3.40498  1.71440  4.10093  4.29603  3.54347  4.56625  3.25658  2.13673  3.07208  3.79341  3.85025  2.57614  2.97936  3.49136  2.06248  3.08519  6.31172  4.94203   1009 e - - -
          2.68673  4.42272  2.77480  2.73128  3.46733  2.40464  3.72519  3.28919  2.68106  2.68672  4.24500  2.90545  2.73729  3.18311  2.89871  2.38138  2.77581  2.98015  4.58140  3.61905
          2.22597  0.11546  6.82705  1.82598  0.17562  0.98123  0.46976
    220   1.90106  2.86834  2.49141  4.75834  3.41819  4.78299  5.10252  2.39856  3.37875  2.03716  3.44572  3.18858  2.53014  4.77188  4.69035  3.57377  3.87549  2.05331  5.67869  3.01733   1043 a - - -
          2.68618  4.42225  2.77519  2.73123  3.46354  2.40513  3.72494  3.29354  2.67741  2.69355  4.24690  2.90347  2.73739  3.18146  2.89801  2.37887  2.77519  2.98518  4.58477  3.61503
          0.33510  6.16767  1.26360  0.61958  0.77255  1.42722  0.27440
    221   1.95899  5.80898  2.86685  2.35066  3.96714  4.08505  2.69244  4.63201  1.95259  4.11226  3.81387  3.55432  4.47841  2.62699  2.63038  3.27398  2.38160  4.19709  3.36532  3.07634   1044 k - - -
          2.68618  4.42225  2.77519  2.73123  3.46354  2.40513  3.72494  3.29354  2.67741  2.69355  4.24690  2.90347  2.73739  3.18146  2.89801  2.37887  2.77519  2.98518  4.58477  3.61503
          0.00434  5.83692  6.55926  0.61958  0.77255  2.11820  0.12811
    222   2.97925  5.82299  2.33454  2.07996  5.16911  1.99264  4.26999  4.65585  2.22358  4.12872  4.86342  2.59681  4.47645  3.36604  2.23236  2.42439  2.70058  3.39105  6.25503  4.84338   1045 g - - -
          2.68618  4.42225  2.77519  2.73123  3.46354  2.40513  3.72494  3.29354  2.67741  2.69355  4.24690  2.90347  2.73739  3.18146  2.89801  2.37887  2.77519  2.98518  4.58477  3.61503
          0.00434  5.83692  6.55926  0.61958  0.77255  2.11820  0.12811
    223   3.00929  4.90066  4.74379  2.77731  3.03972  4.47489  4.76936  3.00870  4.05826  2.77608  4.01410  4.41169  4.84601  1.88322  3.51765  3.75376  2.76680  2.09552  2.90923  1.65006   1046 y - - -
          2.68618  4.42225  2.77519  2.73123  3.46354  2.40513  3.72494  3.29354  2.67741  2.69355  4.24690  2.90347  2.73739  3.18146  2.89801  2.37887  2.77519  2.98518  4.58477  3.61503
          0.00434  5.83692  6.55926  0.61958  0.77255  0.87504  0.53930
    224   2.90260  4.96050  5.56397  4.94810  2.38671  2.55712  5.09505  2.67734  4.73107  0.91526  2.46194  4.92748  5.12193  4.85732  4.73449  4.07364  3.82091  2.51363  5.58044  3.35485   1047 l - - -
          2.68653  4.41750  2.77462  2.73093  3.46440  2.40495  3.72643  3.29248  2.67816  2.69257  4.24588  2.90201  2.73888  3.18295  2.89644  2.37999  2.77602  2.98335  4.58626  3.61652
          0.61653  1.00784  2.35201  1.23531  0.34354  0.69849  0.68783
    225   2.78333  5.62802  3.95920  2.62161  2.77418  3.73399  2.84532  2.24055  2.36907  3.44000  4.70510  3.90952  4.74512  3.31108  2.67253  2.52633  2.19237  2.21647  6.14604  3.89838   1058 t - - -
          2.68618  4.42225  2.77519  2.73123  3.46354  2.40513  3.72494  3.29354  2.67741  2.69355  4.24690  2.90347  2.73739  3.18146  2.89801  2.37887  2.77519  2.98518  4.58477  3.61503
          0.09228  6.09735  2.45458  0.61958  0.77255  1.64239  0.21507
    226   3.09022  5.92936  2.75234  1.85021  5.27430  4.19287  2.92660  3.26525  2.51928  3.22914  4.97006  3.66040  2.69958  2.28396  1.95251  3.09169  3.12921  4.31993  3.08968  4.95125   1059 e - - -
          2.68618  4.42225  2.77519  2.73123  3.46354  2.40513  3.72494  3.29354  2.67741  2.69355  4.24690  2.90347  2.73739  3.18146  2.89801  2.37887  2.77519  2.98518  4.58477  3.61503
          0.00366  6.00873  6.73108  0.61958  0.77255  1.84564  0.17189
    227   2.77784  5.92473  2.57781  2.87953  3.95825  2.32653  3.67843  4.75203  2.10125  4.22907  3.57878  2.77131  3.66770  3.47819  2.75423  2.62443  1.87138  4.31418  3.55712  3.30441   1060 t - - -
          2.68618  4.42225  2.77519  2.73123  3.46354  2.40513  3.72494  3.29354  2.67741  2.69355  4.24690  2.90347  2.73739  3.18146  2.89801  2.37887  2.77519  2.98518  4.58477  3.61503
          0.00366  6.00873  6.73108  0.61958  0.77255  1.65246  0.21267
    228   2.18974  3.63525  2.32920  2.94716  4.80792  2.77639  4.51242  3.57466  2.72236  1.65324  3.86082  3.29113  4.69235  3.67881  3.78797  2.78585  2.18790  3.08996  6.10434  4.78489   1061 l - - -
          2.68618  4.42225  2.77519  2.73123  3.46354  2.40513  3.72494  3.29354  2.67741  2.69355  4.24690  2.90347  2.73739  3.18146  2.89801  2.37887  2.77519  2.98518  4.58477  3.61503
          0.00360  6.02554  6.74789  0.61958  0.77255  1.81141  0.17844
    229   2.40094  5.93703  2.17070  2.55415  5.28042  2.06807  4.39199  3.07842  2.33902  4.24160  4.97814  3.20430  3.23472  3.11630  3.61986  2.22195  2.76809  4.32677  3.10052  3.62048   1062 g - - -
          2.68618  4.42225  2.77519  2.73123  3.46354  2.40513  3.72494  3.29354  2.67741  2.69355  4.24690  2.90347  2.73739  3.18146  2.89801  2.37887  2.77519  2.98518  4.58477  3.61503
          0.00360  6.02554  6.74789  0.61958  0.77255  1.81141  0.17844
    230   1.85798  5.82151  3.74113  2.21509  5.11721  4.23320  4.42629  3.19154  3.18378  3.58024  4.87561  2.51571  4.62537  3.54148  2.03086  2.46979  1.86212  4.18535  6.28502  2.99853   1063 a - - -
          2.68618  4.42225  2.77519  2.73123  3.46354  2.40513  3.72494  3.29354  2.67741  2.69355  4.24690  2.90347  2.73739  3.18146  2.89801  2.37887  2.77519  2.98518  4.58477  3.61503
          0.00360  6.02554  6.74789  0.61958  0.77255  0.64090  0.74827
    231   3.23185  5.15463  5.40033  4.80956  2.60237  4.85867  5.11871  3.59826  2.85821  3.34338  4.27384  4.91290  4.07389  4.82677  4.74894  3.48172  3.96511  2.83170  0.86236  1.90775   1064 w - - -
          2.68168  4.42564  2.76976  2.73460  3.46535  2.40682  3.72712  3.29196  2.67940  2.68879  4.23521  2.90423  2.74020  3.17894  2.89291  2.38517  2.77938  2.98628  4.57522  3.61137
          2.23590  0.31189  1.82610  2.46140  0.08918  0.70492  0.68151
    232   2.97414  5.97351  1.66926  2.65520  5.31608  4.24338  3.03103  4.80029  2.71712  3.29941  5.01483  2.66784  4.63683  3.52789  2.80787  2.45909  2.38772  1.91204  6.40768  4.99823   1117 d - - -
          2.68618  4.42225  2.77519  2.73123  3.46354  2.40513  3.72494  3.29354  2.67741  2.69355  4.24690  2.90347  2.73739  3.18146  2.89801  2.37887  2.77519  2.98518  4.58477  3.61503
          0.37122  6.08236  1.17821  0.61958  0.77255  1.68118  0.20599
    233   1.42861  4.91716  4.36862  3.79616  3.20405  1.75960  3.23367  3.01519  3.73007  2.03931  4.02629  4.14444  4.70111  3.31094  4.03152  3.15203  2.75307  3.18213  5.51286  4.29719   1118 a - - -
          2.68618  4.42225  2.77519  2.73123  3.46354  2.40513  3.72494  3.29354  2.67741  2.69355  4.24690  2.90347  2.73739  3.18146  2.89801  2.37887  2.77519  2.98518  4.58477  3.61503
          0.00490  5.71604  6.43838  0.61958  0.77255  2.25353  0.11096
    234   2.44306  4.70658  5.25188  4.63914  2.54631  2.34394  4.82275  2.25419  4.43235  2.18714  2.81344  3.68194  4.85525  4.57070  2.76191  3.80083  2.83309  2.15816  3.73827  2.39995   1119 v - - -
          2.68618  4.42225  2.77519  2.73123  3.46354  2.40513  3.72494  3.29354  2.67741  2.69355  4.24690  2.90347  2.73739  3.18146  2.89801  2.37887  2.77519  2.98518  4.58477  3.61503
          0.00490  5.71604  6.43838  0.61958  0.77255  2.25353  0.11096
    235   2.80389  5.07987  5.78819  5.21081  4.24516  5.06404  5.47132  1.56386  5.03280  1.92500  1.75248  5.22930  5.38751  5.18049  5.06573  4.40141  3.09362  1.29495  5.92215  4.74363   1120 v - - -
          2.68618  4.42225  2.77519  2.73123  3.46354  2.40513  3.72494  3.29354  2.67741  2.69355  4.24690  2.90347  2.73739  3.18146  2.89801  2.37887  2.77519  2.98518  4.58477  3.61503
          0.00490  5.71604  6.43838  0.61958  0.77255  2.25353  0.11096
    236   1.76588  5.75560  2.06915  2.38546  5.10144  2.70729  4.20850  4.58715  2.94606  4.06262  4.79935  3.48471  2.85475  3.30579  2.58166  1.88088  2.94961  4.14736  6.19116  4.78000   1121 a - - -
          2.68618  4.42225  2.77519  2.73123  3.46354  2.40513  3.72494  3.29354  2.67741  2.69355  4.24690  2.90347  2.73739  3.18146  2.89801  2.37887  2.77519  2.98518  4.58477  3.61503
          0.00490  5.71604  6.43838  0.61958  0.77255  2.25353  0.11096
    237   1.89132  4.73820  5.07020  3.49542  3.83319  4.47010  3.66822  1.86248  4.29933  1.45607  2.43646  4.55716  4.83586  4.47164  4.38477  3.77146  2.12338  2.98370  5.35675  4.17531   1122 l - - -
          2.68618  4.42225  2.77519  2.73123  3.46354  2.40513  3.72494  3.29354  2.67741  2.69355  4.24690  2.90347  2.73739  3.18146  2.89801  2.37887  2.77519  2.98518  4.58477  3.61503
          0.00490  5.71604  6.43838  0.61958  0.77255  2.25353  0.11096
    238   2.93714  5.65212  3.53049  2.97421  3.02846  1.74513  2.22589  4.41731  2.97425  3.94062  3.38843  2.86897  2.85834  2.66255  2.99534  2.41345  2.75974  4.02159  6.10908  4.72312   1123 g - - -
          2.68618  4.42225  2.77519  2.73123  3.46354  2.40513  3.72494  3.29354  2.67741  2.69355  4.24690  2.90347  2.73739  3.18146  2.89801  2.37887  2.77519  2.98518  4.58477  3.61503
          0.00490  5.71604  6.43838  0.61958  0.77255  2.25353  0.11096
    239   2.15375  3.77518  3.19225  3.06655  2.33728  2.91091  3.13304  4.16897  3.06153  3.75803  4.56099  2.33030  4.46187  3.05774  3.53062  1.89361  2.76541  3.83281  2.94042  4.64242   1124 s - - -
          2.68618  4.42225  2.77519  2.73123  3.46354  2.40513  3.72494  3.29354  2.67741  2.69355  4.24690  2.90347  2.73739  3.18146  2.89801  2.37887  2.77519  2.98518  4.58477  3.61503
          0.00490  5.71604  6.43838  0.61958  0.77255  0.92177  0.50719
    240   2.29067  5.91003  1.57570  2.79385  4.05869  3.51760  4.35807  4.74238  2.21914  3.62074  4.95049  3.22807  2.72015  2.39472  2.92371  2.60613  2.83738  3.67996  6.34226  4.93084   1125 d - - -
          2.67918  4.42369  2.77812  2.73104  3.46413  2.40476  3.72727  3.29450  2.67999  2.69526  4.25125  2.90396  2.73916  3.18147  2.89741  2.37749  2.77511  2.98557  4.57035  3.61544
          1.30555  0.36700  3.31958  1.73763  0.19351  0.39165  1.12684
    241   2.65036  5.11903  5.72050  5.10892  2.31708  4.91981  5.22356  2.86877  4.89146  2.53295  3.63735  5.08078  5.27882  5.01257  4.89231  4.23292  3.98187  2.61842  2.92552  0.80383   1141 y - - -
          2.68618  4.42225  2.77519  2.73123  3.46354  2.40513  3.72494  3.29354  2.67741  2.69355  4.24690  2.90347  2.73739  3.18146  2.89801  2.37887  2.77519  2.98518  4.58477  3.61503
          0.02882  6.20498  3.63462  0.61958  0.77255  1.28290  0.32467
    242   2.71573  5.98819  3.81222  2.43458  3.17891  3.09607  3.15722  3.98108  2.73392  2.52871  5.03546  2.44409  2.98280  3.26350  2.85992  2.08639  2.25861  3.56339  4.25353  4.00984   1142 s - - -
          2.68618  4.42225  2.77519  2.73123  3.46354  2.40513  3.72494  3.29354  2.67741  2.69355  4.24690  2.90347  2.73739  3.18146  2.89801  2.37887  2.77519  2.98518  4.58477  3.61503
          0.00308  6.17923  6.90158  0.61958  0.77255  1.38523  0.28804
    243   1.60494  6.02146  3.01803  2.78741  3.99482  3.44056  4.50233  4.83443  2.73051  2.54633  5.06492  2.13910  3.68565  3.27696  2.57784  3.21195  2.82012  2.40891  6.46057  3.96554   1143 a - - -
          2.68618  4.42225  2.77519  2.73123  3.46354  2.40513  3.72494  3.29354  2.67741  2.69355  4.24690  2.90347  2.73739  3.18146  2.89801  2.37887  2.77519  2.98518  4.58477  3.61503
          0.00308  6.17923  6.90158  0.61958  0.77255  1.38523  0.28804
    244   1.94115  5.59342  4.10492  2.85299  2.78843  3.25540  4.66876  2.71638  2.11100  2.58192  4.67809  4.03716  3.79769  3.86704  2.87083  1.80143  3.18264  2.77020  6.12977  4.83524   1144 s - - -
          2.68618  4.42225  2.77519  2.73123  3.46354  2.40513  3.72494  3.29354  2.67741  2.69355  4.24690  2.90347  2.73739  3.18146  2.89801  2.37887  2.77519  2.98518  4.58477  3.61503
          0.00308  6.17923  6.90158  0.61958  0.77255  1.38523  0.28804
    245   2.20554  6.04793  2.82463  2.26348  5.39415  2.83905  2.85350  3.96788  3.22913  4.35370  5.08829  1.81895  3.76622  2.92438  2.35956  2.47170  2.57771  3.72070  6.47993  5.06828   1145 n - - -
          2.68618  4.42225  2.77519  2.73123  3.46354  2.40513  3.72494  3.29354  2.67741  2.69355  4.24690  2.90347  2.73739  3.18146  2.89801  2.37887  2.77519  2.98518  4.58477  3.61503
          0.00308  6.17923  6.90158  0.61958  0.77255  1.38523  0.28804
    246   3.22688  6.04814  2.93335  2.25940  5.39446  2.99531  3.61834  4.88130  2.25434  3.61514  4.04607  2.96949  4.70142  2.85065  1.37229  2.17081  3.76575  4.43945  6.48008  3.22679   1146 r - - -
          2.68618  4.42225  2.77519  2.73123  3.46354  2.40513  3.72494  3.29354  2.67741  2.69355  4.24690  2.90347  2.73739  3.18146  2.89801  2.37887  2.77519  2.98518  4.58477  3.61503
          0.00308  6.17923  6.90158  0.61958  0.77255  1.38523  0.28804
    247   2.46409  6.04319  3.78460  2.61723  5.38727  3.22077  2.79049  4.87253  2.65979  3.54885  5.08411  2.63481  4.70250  2.17096  2.03675  2.20727  2.76408  2.57061  4.06261  5.06612   1147 r - - -
          2.68618  4.42225  2.77519  2.73123  3.46354  2.40513  3.72494  3.29354  2.67741  2.69355  4.24690  2.90347  2.73739  3.18146  2.89801  2.37887  2.77519  2.98518  4.58477  3.61503
          0.00308  6.17923  6.90158  0.61958  0.77255  1.38523  0.28804
    248   2.11126  5.52996  4.17562  2.46991  3.31875  3.66821  4.70340  2.72808  3.26803  1.87295  2.80298  3.32351  3.08389  3.32525  2.66521  2.66664  2.86977  3.26560  6.07813  3.42765   1148 l - - -
          2.68618  4.42225  2.77519  2.73123  3.46354  2.40513  3.72494  3.29354  2.67741  2.69355  4.24690  2.90347  2.73739  3.18146  2.89801  2.37887  2.77519  2.98518  4.58477  3.61503
          0.00308  6.17923  6.90158  0.61958  0.77255  1.38523  0.28804
    249   2.33796  5.40616  4.34654  3.18361  3.16014  3.34778  3.88375  2.97070  3.74867  3.25521  2.92855  3.47357  3.73518  3.50041  2.91535  2.36051  1.59263  2.26653  5.97569  3.31425   1149 t - - -
          2.68618  4.42225  2.77519  2.73123  3.46354  2.40513  3.72494  3.29354  2.67741  2.69355  4.24690  2.90347  2.73739  3.18146  2.89801  2.37887  2.77519  2.98518  4.58477  3.61503
          0.00308  6.17923  6.90158  0.61958  0.77255  1.38523  0.28804
    250   3.23906  5.94901  2.63825  2.31607  5.25333  4.33228  4.52414  2.95442  2.74469  2.32935  2.35115  3.81755  4.72468  2.60249  2.86119  2.16161  2.16998  2.99311  6.40689  5.02194   1150 s - - -
          2.68618  4.42225  2.77519  2.73123  3.46354  2.40513  3.72494  3.29354  2.67741  2.69355  4.24690  2.90347  2.73739  3.18146  2.89801  2.37887  2.77519  2.98518  4.58477  3.61503
          0.00308  6.17923  6.90158  0.61958  0.77255  0.77887  0.61419
    251   2.08101  5.97364  2.38232  2.04549  4.12735  1.88569  2.83245  3.86938  3.32291  2.34411  4.09278  3.86253  3.92362  3.68075  3.80656  2.48589  2.77686  4.33922  6.43501  5.05376   1151 g - - -
          2.67465  4.43015  2.76711  2.73562  3.46067  2.41477  3.73331  3.28079  2.68242  2.69445  4.23999  2.91534  2.73811  3.17666  2.90375  2.38702  2.77504  2.97216  4.56467  3.59396
          2.13389  0.31015  1.90859  3.27704  0.03847  0.89718  0.52377
    252   2.43320  5.63247  2.61736  2.82266  3.43933  3.47561  4.56241  2.55993  2.30941  3.41328  3.64259  3.90438  4.74193  2.71327  2.70552  3.56048  2.30079  2.59366  3.24475  2.77022   1244 t - - -
          2.68618  4.42225  2.77519  2.73123  3.46354  2.40513  3.72494  3.29354  2.67741  2.69355  4.24690  2.90347  2.73739  3.18146  2.89801  2.37887  2.77519  2.98518  4.58477  3.61503
          0.35860  6.09560  1.20699  0.61958  0.77255  1.64704  0.21396
    253   2.24317  5.27928  3.15666  3.27098  4.46719  4.16466  4.38474  1.77605  3.25380  3.51464  3.43572  2.40990  3.05971  3.06715  2.75219  3.38112  2.63487  2.02260  5.81940  4.52959   1245 i - - -
          2.68618  4.42225  2.77519  2.73123  3.46354  2.40513  3.72494  3.29354  2.67741  2.69355  4.24690  2.90347  2.73739  3.18146  2.89801  2.37887  2.77519  2.98518  4.58477  3.61503
          0.00478  5.74177  6.46412  0.61958  0.77255  0.94079  0.49482
    254   2.73013  5.85121  3.29586  3.12468  5.16993  2.35024  4.37983  4.63772  3.12565  2.91632  2.56347  2.59018  3.45443  3.00083  1.58040  2.74304  2.63243  4.22761  6.30001  3.27921   1246 r - - -
          2.68618  4.42225  2.77519  2.73123  3.46354  2.40513  3.72494  3.29354  2.67741  2.69355  4.24690  2.90347  2.73739  3.18146  2.89801  2.37887  2.77519  2.98518  4.58477  3.61503
          0.00375  5.98263  6.70498  0.61958  0.77255  1.49038  0.25526
    255   1.84839  5.85774  2.22964  2.00019  5.16834  4.22116  4.41221  3.19474  3.16196  3.09236  4.90762  2.66974  4.61376  3.19146  3.64827  2.39083  2.30261  3.12666  6.31163  3.10996   1247 a - - -
          2.68618  4.42225  2.77519  2.73123  3.46354  2.40513  3.72494  3.29354  2.67741  2.69355  4.24690  2.90347  2.73739  3.18146  2.89801  2.37887  2.77519  2.98518  4.58477  3.61503
          0.00361  6.02262  6.74496  0.61958  0.77255  1.59548  0.22666
    256   2.34084  5.21775  3.49368  3.84037  3.69138  2.71117  4.75015  3.15324  2.68798  2.73191  2.88213  4.24030  4.87371  2.95892  2.71490  2.82474  2.83286  1.85722  3.26069  2.78386   1248 v - - -
          2.68618  4.42225  2.77519  2.73123  3.46354  2.40513  3.72494  3.29354  2.67741  2.69355  4.24690  2.90347  2.73739  3.18146  2.89801  2.37887  2.77519  2.98518  4.58477  3.61503
          0.00354  6.04194  6.76428  0.61958  0.77255  1.34692  0.30116
    257   1.94941  5.66879  2.76027  2.66325  3.73456  3.42315  3.23543  3.07191  2.10044  2.11317  3.28292  3.86532  4.71768  3.68918  3.80186  2.38442  2.67861  2.98977  6.17612  4.84635   1249 a - - -
          2.68618  4.42225  2.77519  2.73123  3.46354  2.40513  3.72494  3.29354  2.67741  2.69355  4.24690  2.90347  2.73739  3.18146  2.89801  2.37887  2.77519  2.98518  4.58477  3.61503
          0.00340  6.08238  6.80473  0.61958  0.77255  1.68111  0.20600
    258   2.40295  5.98193  2.71771  2.05047  5.32827  3.15401  3.47535  4.81515  2.65203  3.23832  5.02227  1.95865  2.88545  2.89096  3.65576  1.87667  2.86309  4.37325  6.41385  5.00211   1250 s - - -
          2.68618  4.42225  2.77519  2.73123  3.46354  2.40513  3.72494  3.29354  2.67741  2.69355  4.24690  2.90347  2.73739  3.18146  2.89801  2.37887  2.77519  2.98518  4.58477  3.61503
          0.00340  6.08238  6.80473  0.61958  0.77255  0.28115  1.40614
    259   2.54229  4.44973  2.55353  2.37274  5.43906  4.38861  4.57655  2.68525  2.98912  4.40406  3.22814  2.28742  4.78189  1.83948  2.37721  3.25647  3.08773  2.42962  6.54007  5.13421   1251 q - - -
          2.68618  4.42225  2.77519  2.73123  3.46354  2.40513  3.72494  3.29354  2.67741  2.69355  4.24690  2.90347  2.73739  3.18146  2.89801  2.37887  2.77519  2.98518  4.58477  3.61503
          0.00277  6.28599  7.00834  0.61958  0.77255  0.84006  0.56508
    260   1.39734  5.60319  4.26006  2.77805  2.80537  4.55930  3.94772  4.16177  3.14284  3.29647  3.29382  4.17546  3.30344  4.00913  2.86420  2.27739  2.33639  2.41573  6.15228  3.45142   1252 a - - -
          2.68618  4.42225  2.77519  2.73123  3.46354  2.40513  3.72494  3.29354  2.67741  2.69355  4.24690  2.90347  2.73739  3.18146  2.89801  2.37887  2.77519  2.98518  4.58477  3.61503
          0.00277  6.28599  7.00834  0.61958  0.77255  0.84006  0.56508
    261   2.56226  5.13732  5.54771  4.94244  1.53265  2.42694  3.52587  2.38814  3.12203  2.39896  3.51124  3.78749  3.53614  4.91992  4.82237  2.67763  3.96961  2.82380  3.30371  2.73538   1253 f - - -
          2.68618  4.42225  2.77519  2.73123  3.46354  2.40513  3.72494  3.29354  2.67741  2.69355  4.24690  2.90347  2.73739  3.18146  2.89801  2.37887  2.77519  2.98518  4.58477  3.61503
          0.00277  6.28599  7.00834  0.61958  0.77255  0.84006  0.56508
    262   1.48109  4.00784  5.38700  3.17512  3.70277  4.86362  5.17941  2.07246  4.63816  1.96634  4.27917  3.91625  3.45372  3.57717  3.96537  4.16018  2.16311  1.97721  5.77856  4.59406   1254 a - - -
          2.68618  4.42225  2.77519  2.73123  3.46354  2.40513  3.72494  3.29354  2.67741  2.69355  4.24690  2.90347  2.73739  3.18146  2.89801  2.37887  2.77519  2.98518  4.58477  3.61503
          0.00277  6.28599  7.00834  0.61958  0.77255  0.84006  0.56508
    263   1.94960  6.12094  3.11574  2.74826  5.46598  4.38415  2.81178  4.95193  2.25495  3.59699  5.16160  3.34636  3.13591  2.86559  2.67397  2.56793  2.20274  2.99703  2.97840  3.42350   1255 a - - -
          2.68618  4.42225  2.77519  2.73123  3.46354  2.40513  3.72494  3.29354  2.67741  2.69355  4.24690  2.90347  2.73739  3.18146  2.89801  2.37887  2.77519  2.98518  4.58477  3.61503
          0.00277  6.28599  7.00834  0.61958  0.77255  0.84006  0.56508
    264   3.03059  5.71327  3.54332  2.94175  3.10532  4.51110  4.72509  2.88677  2.22759  2.23734  3.75005  3.54613  2.33720  2.39309  3.35230  3.72241  2.81169  2.25908  6.24140  2.72123   1256 k - - -
          2.68618  4.42225  2.77519  2.73123  3.46354  2.40513  3.72494  3.29354  2.67741  2.69355  4.24690  2.90347  2.73739  3.18146  2.89801  2.37887  2.77519  2.98518  4.58477  3.61503
          0.00277  6.28599  7.00834  0.61958  0.77255  0.84006  0.56508
    265   2.51550  2.83433  5.48537  4.88369  2.18756  3.45143  5.20137  2.57941  4.71335  2.32334  3.48025  2.91792  2.76182  3.00519  2.96408  2.26929  3.96762  2.45620  3.01354  4.58313   1257 f - - -
          2.68618  4.42225  2.77519  2.73123  3.46354  2.40513  3.72494  3.29354  2.67741  2.69355  4.24690  2.90347  2.73739  3.18146  2.89801  2.37887  2.77519  2.98518  4.58477  3.61503
          0.00277  6.28599  7.00834  0.61958  0.77255  0.84006  0.56508
    266   2.67169  6.12373  2.28896  3.30261  5.46981  2.35131  2.87674  3.14186  2.54804  4.42944  5.16414  1.34997  3.66108  2.70149  3.04424  2.87670  3.84184  4.51492  6.55579  5.14422   1258 n - - -
          2.68618  4.42225  2.77519  2.73123  3.46354  2.40513  3.72494  3.29354  2.67741  2.69355  4.24690  2.90347  2.73739  3.18146  2.89801  2.37887  2.77519  2.98518  4.58477  3.61503
          0.08340  6.28599  2.54907  0.61958  0.77255  0.84006  0.56508
    267   2.09028  5.92193  3.06193  2.71464  4.16197  4.36317  4.55758  3.29280  2.24239  3.33990  3.79930  2.86163  3.13478  3.67692  1.70651  3.55792  3.05093  2.16146  6.39114  3.88588   1259 r - - -
          2.68618  4.42225  2.77519  2.73123  3.46354  2.40513  3.72494  3.29354  2.67741  2.69355  4.24690  2.90347  2.73739  3.18146  2.89801  2.37887  2.77519  2.98518  4.58477  3.61503
          0.00300  6.20560  6.92794  0.61958  0.77255  1.28026  0.32568
    268   2.68385  5.74447  3.32162  2.88553  4.97275  4.41881  3.21445  2.48295  2.36494  2.42566  4.81807  3.95917  3.40260  3.78342  3.25588  3.26871  1.79830  2.54630  6.25415  2.24535   1260 t - - -
          2.68618  4.42225  2.77519  2.73123  3.46354  2.40513  3.72494  3.29354  2.67741  2.69355  4.24690  2.90347  2.73739  3.18146  2.89801  2.37887  2.77519  2.98518  4.58477  3.61503
          0.00300  6.20560  6.92794  0.61958  0.77255  0.19097  1.74960
    269   3.53592  6.21831  4.78306  4.64860  6.09701  0.26172  3.17757  5.73199  4.89189  5.35313  6.19394  3.71645  3.15221  5.19260  5.24033  4.36138  4.68967  5.19307  4.41474  6.11480   1261 G - - -
          2.68644  4.42604  2.77787  2.73170  3.46734  2.40670  3.72016  3.29510  2.68081  2.69463  4.24640  2.89810  2.73667  3.17704  2.89603  2.38036  2.77936  2.98358  4.55186  3.61119
          2.12050  0.37348  1.65186  1.86912  0.16754  0.48576  0.95510
    270   3.52132  5.61452  2.23429  2.78044  2.83515  3.25173  4.59036  3.25388  2.72921  2.55619  3.32213  2.59296  4.76662  3.27966  2.35129  3.58802  3.75273  2.31997  2.81760  3.05228   1293 d - - -
          2.68618  4.42225  2.77519  2.73123  3.46354  2.40513  3.72494  3.29354  2.67741  2.69355  4.24690  2.90347  2.73739  3.18146  2.89801  2.37887  2.77519  2.98518  4.58477  3.61503
          0.20832  6.11508  1.68286  0.61958  0.77255  0.50423  0.92626
    271   2.74675  3.48318  5.54986  4.93389  2.33700  3.17320  3.68819  2.20602  4.71680  1.34726  3.26427  3.87057  5.11150  3.42675  4.72193  4.05952  3.80988  2.22725  3.44275  2.72063   1294 l - - -
          2.68618  4.42225  2.77519  2.73123  3.46354  2.40513  3.72494  3.29354  2.67741  2.69355  4.24690  2.90347  2.73739  3.18146  2.89801  2.37887  2.77519  2.98518  4.58477  3.61503
          0.00344  6.07046  6.79280  0.61958  0.77255  1.71054  0.19939
    272   3.46048  5.97418  2.70959  2.58267  5.32054  2.63629  4.42064  4.80742  2.27019  3.56064  5.01452  2.82967  1.67649  2.84508  2.64345  2.11227  2.63899  4.36551  6.40608  4.99434   1295 p - - -
          2.68618  4.42225  2.77519  2.73123  3.46354  2.40513  3.72494  3.29354  2.67741  2.69355  4.24690  2.90347  2.73739  3.18146  2.89801  2.37887  2.77519  2.98518  4.58477  3.61503
          0.00344  6.07046  6.79280  0.61958  0.77255  1.71054  0.19939
    273   1.99468  5.96612  2.64393  2.69113  5.30908  3.32676  4.42230  4.79357  2.40885  3.12671  5.00733  2.13479  3.80303  3.14265  3.65026  2.17329  2.44872  2.48525  6.40007  3.65037   1296 a - - -
          2.68618  4.42225  2.77519  2.73123  3.46354  2.40513  3.72494  3.29354  2.67741  2.69355  4.24690  2.90347  2.73739  3.18146  2.89801  2.37887  2.77519  2.98518  4.58477  3.61503
          0.00344  6.07046  6.79280  0.61958  0.77255  1.71054  0.19939
    274   2.67070  5.10030  3.82144  2.82286  3.48796  2.81022  4.89718  2.01892  4.12055  2.18104  3.27086  2.81292  2.88563  4.37539  4.37336  2.63056  2.93150  2.80015  2.55504  3.21068   1297 i - - -
          2.68618  4.42225  2.77519  2.73123  3.46354  2.40513  3.72494  3.29354  2.67741  2.69355  4.24690  2.90347  2.73739  3.18146  2.89801  2.37887  2.77519  2.98518  4.58477  3.61503
          0.00344  6.07046  6.79280  0.61958  0.77255  0.90767  0.51661
    275   1.97783  4.27442  2.49497  2.98191  5.37677  4.29409  3.26792  4.86288  2.23828  2.94422  4.01372  1.89718  4.68756  2.45222  2.37011  2.52319  3.75153  3.78668  6.46406  5.05298   1298 n - - -
          2.68618  4.42225  2.77519  2.73123  3.46354  2.40513  3.72494  3.29354  2.67741  2.69355  4.24690  2.90347  2.73739  3.18146  2.89801  2.37887  2.77519  2.98518  4.58477  3.61503
          0.00315  6.15861  6.88095  0.61958  0.77255  1.45862  0.26469
    276   2.70797  5.07854  5.21387  4.62112  4.17843  4.75290  5.06388  1.96123  2.88231  2.41433  2.75261  4.77999  4.05370  2.86677  2.94000  4.04550  2.07498  1.49978  5.69300  3.62850   1299 v - - -
          2.68618  4.42225  2.77519  2.73123  3.46354  2.40513  3.72494  3.29354  2.67741  2.69355  4.24690  2.90347  2.73739  3.18146  2.89801  2.37887  2.77519  2.98518  4.58477  3.61503
          0.00315  6.15861  6.88095  0.61958  0.77255  1.45862  0.26469
    277   4.33585  6.20839  6.08103  6.11628  6.76903  3.40070  6.93937  3.32410  6.23466  5.98144  6.88107  5.78769  0.13501  6.40970  6.27250  4.55388  4.92077  5.49919  8.03934  7.03674   1300 P - - -
          2.68618  4.42225  2.77519  2.73123  3.46354  2.40513  3.72494  3.29354  2.67741  2.69355  4.24690  2.90347  2.73739  3.18146  2.89801  2.37887  2.77519  2.98518  4.58477  3.61503
          0.00315  6.15861  6.88095  0.61958  0.77255  1.45862  0.26469
    278   2.04213  4.02578  5.26560  2.94775  3.33606  3.56813  5.07623  2.19635  2.73773  2.97926  3.18043  4.80788  5.12924  4.71369  3.79661  2.53462  1.89643  2.05824  4.19897  3.24851   1301 t - - -
          2.68618  4.42225  2.77519  2.73123  3.46354  2.40513  3.72494  3.29354  2.67741  2.69355  4.24690  2.90347  2.73739  3.18146  2.89801  2.37887  2.77519  2.98518  4.58477  3.61503
          0.00315  6.15861  6.88095  0.61958  0.77255  1.45862  0.26469
    279   2.73688  5.74236  3.11895  2.65223  4.97999  1.98538  4.57863  2.53104  2.46761  2.52221  3.15531  3.90582  4.76440  3.72898  2.67039  2.74069  2.69498  2.18651  6.24531  4.91042   1302 g - - -
          2.68618  4.42225  2.77519  2.73123  3.46354  2.40513  3.72494  3.29354  2.67741  2.69355  4.24690  2.90347  2.73739  3.18146  2.89801  2.37887  2.77519  2.98518  4.58477  3.61503
          0.00315  6.15861  6.88095  0.61958  0.77255  1.45862  0.26469
    280   2.26093  5.02003  5.59907  4.98431  2.57451  4.81234  3.34751  2.52142  4.77105  1.33549  4.13870  4.97197  5.17609  3.03332  4.78222  4.12326  2.17735  1.96500  3.19384  4.46546   1303 l - - -
          2.68618  4.42225  2.77519  2.73123  3.46354  2.40513  3.72494  3.29354  2.67741  2.69355  4.24690  2.90347  2.73739  3.18146  2.89801  2.37887  2.77519  2.98518  4.58477  3.61503
          0.00315  6.15861  6.88095  0.61958  0.77255  1.45862  0.26469
    281   2.51579  5.38581  2.83652  3.77547  4.53607  4.52917  4.77075  3.03511  3.74135  2.34810  2.84514  3.36246  4.91094  3.15319  2.20294  2.85976  2.59111  1.43314  5.95622  4.70611   1304 v - - -
          2.68618  4.42225  2.77519  2.73123  3.46354  2.40513  3.72494  3.29354  2.67741  2.69355  4.24690  2.90347  2.73739  3.18146  2.89801  2.37887  2.77519  2.98518  4.58477  3.61503
          0.00315  6.15861  6.88095  0.61958  0.77255  0.21691  1.63475
    282   2.05614  6.13464  3.11698  1.93758  2.53339  3.82806  4.59368  4.96038  2.15860  2.72793  5.17612  2.49684  4.79970  3.04195  3.42794  2.80476  2.53794  3.14309  6.56919  3.82079   1305 e - - -
          2.67955  4.42852  2.77579  2.73041  3.45413  2.39999  3.72615  3.28663  2.68441  2.69273  4.24102  2.90672  2.74098  3.18121  2.90327  2.38272  2.77951  2.98576  4.57141  3.60899
          2.32789  0.43632  1.36223  2.38662  0.09644  0.60895  0.78509
    283   2.75504  5.65289  2.70629  2.63068  4.89247  4.27661  2.97728  3.04086  3.27906  2.78774  2.96903  2.65567  4.66647  2.73437  3.33655  3.47906  2.03579  2.01255  6.15443  3.07822   1363 v - - -
          2.68618  4.42225  2.77519  2.73123  3.46354  2.40513  3.72494  3.29354  2.67741  2.69355  4.24690  2.90347  2.73739  3.18146  2.89801  2.37887  2.77519  2.98518  4.58477  3.61503
          0.06063  6.01976  2.87532  0.61958  0.77255  1.82339  0.17611
    284   3.39562  5.79943  2.25554  3.13256  5.10243  2.98753  4.37897  4.55976  2.82411  2.30110  2.59149  2.73724  4.57926  1.54923  3.61723  2.86088  2.82797  2.79811  6.25818  4.87413   1364 q - - -
          2.68618  4.42225  2.77519  2.73123  3.46354  2.40513  3.72494  3.29354  2.67741  2.69355  4.24690  2.90347  2.73739  3.18146  2.89801  2.37887  2.77519  2.98518  4.58477  3.61503
          0.00383  5.96296  6.68530  0.61958  0.77255  1.93072  0.15671
    285   3.41814  5.49848  3.90086  2.96588  2.83630  3.42533  3.15433  2.21762  3.32924  1.87261  4.57871  2.32753  2.62936  2.66863  2.87862  2.80599  3.64954  3.81246  6.02408  3.15396   1365 l - - -
          2.68618  4.42225  2.77519  2.73123  3.46354  2.40513  3.72494  3.29354  2.67741  2.69355  4.24690  2.90347  2.73739  3.18146  2.89801  2.37887  2.77519  2.98518  4.58477  3.61503
          0.00383  5.96296  6.68530  0.61958  0.77255  0.40350  1.10256
    286   3.28036  5.72134  2.48202  2.94404  2.90265  4.44672  4.65612  2.99481  3.01953  2.46693  3.99991  3.09334  3.06721  3.82457  2.49155  2.58897  1.85163  2.51572  6.23889  3.39901   1366 t - - -
          2.68618  4.42225  2.77519  2.73123  3.46354  2.40513  3.72494  3.29354  2.67741  2.69355  4.24690  2.90347  2.73739  3.18146  2.89801  2.37887  2.77519  2.98518  4.58477  3.61503
          0.00294  6.22556  6.94790  0.61958  0.77255  0.74574  0.64318
    287   2.96131  5.95460  6.35367  6.42557  6.94925  0.15222  7.01895  6.49384  6.47916  6.18106  6.88780  5.67453  5.63425  6.47792  6.40667  2.98728  4.64029  5.44739  8.27671  7.30785   1367 G - - -
          2.68618  4.42225  2.77519  2.73123  3.46354  2.40513  3.72494  3.29354  2.67741  2.69355  4.24690  2.90347  2.73739  3.18146  2.89801  2.37887  2.77519  2.98518  4.58477  3.61503
          0.00284  6.26082  6.98316  0.61958  0.77255  1.00387  0.45643
    288   3.59239  6.10241  3.05883  3.02835  3.12323  4.36626  2.82809  4.93301  2.52827  4.40758  5.14314  2.42039  2.83158  3.33148  1.35291  2.57561  2.71579  3.28192  6.53525  3.48266   1368 r - - -
          2.68618  4.42225  2.77519  2.73123  3.46354  2.40513  3.72494  3.29354  2.67741  2.69355  4.24690  2.90347  2.73739  3.18146  2.89801  2.37887  2.77519  2.98518  4.58477  3.61503
          0.00284  6.26082  6.98316  0.61958  0.77255  1.00387  0.45643
    289   2.65308  3.52854  3.84606  2.20050  2.93108  2.87055  3.00999  2.27125  2.82814  2.76657  3.69325  4.35016  2.99741  4.19775  3.43535  3.87349  2.26848  2.45844  5.99163  3.31464   1369 e - - -
          2.68618  4.42225  2.77519  2.73123  3.46354  2.40513  3.72494  3.29354  2.67741  2.69355  4.24690  2.90347  2.73739  3.18146  2.89801  2.37887  2.77519  2.98518  4.58477  3.61503
          0.00284  6.26082  6.98316  0.61958  0.77255  1.00387  0.45643
    290   1.66791  5.75561  2.58777  3.50764  2.95110  3.79972  4.67780  4.38194  3.12782  1.91626  4.83174  2.17557  4.85786  3.23428  3.95311  2.36522  3.09238  3.61538  3.36803  3.60984   1370 a - - -
          2.68618  4.42225  2.77519  2.73123  3.46354  2.40513  3.72494  3.29354  2.67741  2.69355  4.24690  2.90347  2.73739  3.18146  2.89801  2.37887  2.77519  2.98518  4.58477  3.61503
          0.00284  6.26082  6.98316  0.61958  0.77255  0.59182  0.80592
    291   2.75539  6.09869  1.97067  2.31037  2.70633  2.63777  3.26034  3.13652  3.32250  3.82440  3.85162  2.33236  4.78795  2.62330  3.42510  2.34920  3.38619  3.55656  6.53852  3.62831   1371 d - - -
          2.68913  4.41731  2.77734  2.73232  3.44818  2.40973  3.71788  3.29036  2.68345  2.69290  4.24160  2.91051  2.72993  3.17904  2.89943  2.38312  2.77428  2.98131  4.56444  3.61167
          1.76239  0.38484  1.91184  2.32035  0.10341  0.79701  0.59906
    292   2.62313  6.00435  2.55516  2.38075  5.34534  2.74328  4.46615  2.81821  2.68941  4.30790  5.04609  2.80984  1.82608  3.56381  2.92410  3.17355  2.57448  2.33135  6.43949  5.03100   1422 p - - -
          2.68618  4.42225  2.77519  2.73123  3.46354  2.40513  3.72494  3.29354  2.67741  2.69355  4.24690  2.90347  2.73739  3.18146  2.89801  2.37887  2.77519  2.98518  4.58477  3.61503
          0.40212  6.13297  1.11191  0.61958  0.77255  1.54106  0.24100
    293   1.72194  5.74087  3.51097  1.40367  5.07744  4.03013  3.40969  4.55628  2.17185  4.04196  4.78429  3.50137  4.42339  3.31671  2.66735  2.79996  3.04702  2.68286  6.17833  4.77419   1423 e - - -
          2.68618  4.42225  2.77519  2.73123  3.46354  2.40513  3.72494  3.29354  2.67741  2.69355  4.24690  2.90347  2.73739  3.18146  2.89801  2.37887  2.77519  2.98518  4.58477  3.61503
          0.00481  5.73566  6.45800  0.61958  0.77255  2.23381  0.11330
    294   3.25439  5.76722  2.47267  1.76910  5.11290  4.02479  4.21369  4.59950  2.37318  4.07262  4.80796  2.49280  1.98763  3.31013  2.70135  2.19716  3.48571  4.15824  3.05200  4.78751   1424 e - - -
          2.68618  4.42225  2.77519  2.73123  3.46354  2.40513  3.72494  3.29354  2.67741  2.69355  4.24690  2.90347  2.73739  3.18146  2.89801  2.37887  2.77519  2.98518  4.58477  3.61503
          0.00481  5.73566  6.45800  0.61958  0.77255  1.14436  0.38335
    295   2.61577  6.03728  1.36492  1.42165  5.37846  4.21402  4.44903  4.87073  3.21207  4.34089  5.08413  3.67701  4.64088  2.38591  2.55738  2.50750  3.74442  4.42684  6.46802  5.04422   1425 d - - -
          2.68618  4.42225  2.77519  2.73123  3.46354  2.40513  3.72494  3.29354  2.67741  2.69355  4.24690  2.90347  2.73739  3.18146  2.89801  2.37887  2.77519  2.98518  4.58477  3.61503
          0.00398  5.92317  6.64551  0.61958  0.77255  1.64223  0.21511
    296   1.48847  5.90558  2.83080  2.39504  5.24934  1.55677  3.64736  4.73480  2.85497  4.21024  4.94693  2.78621  4.56219  3.45383  2.56728  3.35886  3.62814  3.21402  6.33875  4.92786   1426 a - - -
          2.68618  4.42225  2.77519  2.73123  3.46354  2.40513  3.72494  3.29354  2.67741  2.69355  4.24690  2.90347  2.73739  3.18146  2.89801  2.37887  2.77519  2.98518  4.58477  3.61503
          0.04016  5.95935  3.30266  0.61958  0.77255  1.93697  0.15565
    297   2.74387  3.16722  5.19519  4.59509  3.97845  2.76012  4.92869  3.31977  3.44900  1.11655  2.71348  4.68894  3.27794  4.60328  4.51920  3.90643  1.84915  2.74407  5.49987  4.31779   1427 l - - -
          2.68618  4.42225  2.77519  2.73123  3.46354  2.40513  3.72494  3.29354  2.67741  2.69355  4.24690  2.90347  2.73739  3.18146  2.89801  2.37887  2.77519  2.98518  4.58477  3.61503
          0.00398  5.92317  6.64551  0.61958  0.77255  1.99644  0.14597
    298   4.81836  5.97107  6.94336  6.45159  4.71156  6.47701  7.07290  1.33556  6.40049  1.18118  2.56873  6.65940  6.51274  6.38222  6.43062  5.93517  5.05364  1.17506  7.02458  6.01715   1428 v - - -
          2.68618  4.42225  2.77519  2.73123  3.46354  2.40513  3.72494  3.29354  2.67741  2.69355  4.24690  2.90347  2.73739  3.18146  2.89801  2.37887  2.77519  2.98518  4.58477  3.61503
          0.19232  5.92317  1.75864  0.61958  0.77255  0.81647  0.58338
    299   2.95086  5.89243  2.42047  2.38452  5.23870  2.04897  4.33920  4.72552  2.21230  4.19822  4.93279  2.71392  4.54575  2.69484  2.11032  2.64510  2.66241  2.80339  6.32439  4.91271   1429 g - - -
          2.68594  4.42338  2.77009  2.73280  3.46441  2.40483  3.72310  3.29447  2.67913  2.69503  4.24308  2.90529  2.74011  3.18101  2.89708  2.38036  2.77688  2.98269  4.58741  3.60445
          2.27354  0.11006  6.66963  2.03858  0.13951  0.24098  1.54112
    300   2.41794  2.60166  3.00581  4.24700  4.40715  4.73489  5.01087  2.81808  4.17444  1.89178  4.39875  3.34466  5.10967  2.28246  3.53045  3.17907  2.58231  1.82277  5.88719  2.93957   1470 v - - -
          2.68618  4.42225  2.77519  2.73123  3.46354  2.40513  3.72494  3.29354  2.67741  2.69355  4.24690  2.90347  2.73739  3.18146  2.89801  2.37887  2.77519  2.98518  4.58477  3.61503
          0.05183  6.27387  3.02369  0.61958  0.77255  0.92281  0.50650
    301   2.13204  6.04270  2.75643  2.02969  5.37238  4.34896  4.53767  3.52197  2.42517  3.77093  2.76757  3.82254  3.61901  3.18462  2.49773  2.28093  2.90368  2.49450  3.38352  5.08322   1471 e - - -
          2.68618  4.42225  2.77519  2.73123  3.46354  2.40513  3.72494  3.29354  2.67741  2.69355  4.24690  2.90347  2.73739  3.18146  2.89801  2.37887  2.77519  2.98518  4.58477  3.61503
          0.00294  6.22499  6.94733  0.61958  0.77255  1.19331  0.36128
    302   3.03982  5.07179  5.67309  5.05722  3.04042  4.86950  3.06232  1.63885  4.83973  1.21390  4.18979  5.03525  5.23287  4.96869  4.84406  3.35213  3.93101  1.96837  5.69252  2.35223   1472 l - - -
          2.68618  4.42225  2.77519  2.73123  3.46354  2.40513  3.72494  3.29354  2.67741  2.69355  4.24690  2.90347  2.73739  3.18146  2.89801  2.37887  2.77519  2.98518  4.58477  3.61503
          0.00294  6.22499  6.94733  0.61958  0.77255  1.00013  0.45860
    303   1.29720  6.08947  3.29116  2.99423  5.43493  2.83153  3.03404  4.92121  3.04796  4.39494  5.13012  3.29690  2.97732  3.63462  2.99679  2.00501  2.00258  4.48034  6.52195  5.11068   1473 a - - -
          2.68618  4.42225  2.77519  2.73123  3.46354  2.40513  3.72494  3.29354  2.67741  2.69355  4.24690  2.90347  2.73739  3.18146  2.89801  2.37887  2.77519  2.98518  4.58477  3.61503
          0.00291  6.23855  6.96090  0.61958  0.77255  1.12651  0.39180
    304   2.73514  6.08786  3.82490  1.34274  3.94295  3.48065  2.83635  4.91947  2.27644  2.70651  5.12843  2.55846  4.74357  2.95069  2.73117  2.38616  3.40686  4.47868  6.52034  4.08027   1474 e - - -
          2.68618  4.42225  2.77519  2.73123  3.46354  2.40513  3.72494  3.29354  2.67741  2.69355  4.24690  2.90347  2.73739  3.18146  2.89801  2.37887  2.77519  2.98518  4.58477  3.61503
          0.00291  6.23855  6.96090  0.61958  0.77255  1.12651  0.39180
    305   1.60976  6.07511  2.95452  1.90895  3.74932  2.84034  4.54070  4.89697  3.27750  4.37809  5.11719  3.05705  4.74643  2.52151  3.09023  2.11491  3.43931  2.93842  3.48311  3.76554   1475 a - - -
          2.68618  4.42225  2.77519  2.73123  3.46354  2.40513  3.72494  3.29354  2.67741  2.69355  4.24690  2.90347  2.73739  3.18146  2.89801  2.37887  2.77519  2.98518  4.58477  3.61503
          0.11749  6.23855  2.21732  0.61958  0.77255  1.12651  0.39180
    306   3.57610  5.23319  3.04931  3.99443  4.36032  4.58342  4.84724  2.19014  2.93337  1.68881  2.30929  3.17264  4.96064  2.45866  4.26128  2.70777  3.80790  1.76961  5.82341  4.60072   1476 l - - -
          2.68618  4.42225  2.77519  2.73123  3.46354  2.40513  3.72494  3.29354  2.67741  2.69355  4.24690  2.90347  2.73739  3.18146  2.89801  2.37887  2.77519  2.98518  4.58477  3.61503
          0.00326  6.12432  6.84666  0.61958  0.77255  0.46954  0.98161
    307   2.81188  3.53321  5.69660  3.96178  2.46246  4.89248  5.22681  2.07684  4.86301  1.19530  4.21353  3.43424  5.25596  4.99213  4.86727  4.20431  3.95380  1.54715  5.71721  3.28224   1477 l - - -
          2.68618  4.42225  2.77519  2.73123  3.46354  2.40513  3.72494  3.29354  2.67741  2.69355  4.24690  2.90347  2.73739  3.18146  2.89801  2.37887  2.77519  2.98518  4.58477  3.61503
          0.00285  6.25667  6.97902  0.61958  0.77255  1.02807  0.44269
    308   2.35577  6.10342  2.65359  1.60593  5.44989  3.55720  4.54960  4.93686  1.80971  4.40930  5.14372  2.92998  3.20451  2.31118  2.73595  2.68903  2.89850  4.49481  6.53526  5.12345   1478 e - - -
          2.68618  4.42225  2.77519  2.73123  3.46354  2.40513  3.72494  3.29354  2.67741  2.69355  4.24690  2.90347  2.73739  3.18146  2.89801  2.37887  2.77519  2.98518  4.58477  3.61503
          0.00285  6.25667  6.97902  0.61958  0.77255  1.02807  0.44269
    309   2.10528  6.10328  2.29532  2.41261  5.44961  2.06736  4.54980  3.53001  1.83508  4.40910  5.14362  2.91250  3.28527  2.53135  3.77712  2.52495  3.11231  4.49460  6.53520  5.12345   1479 k - - -
          2.68627  4.42329  2.77552  2.73100  3.46458  2.40361  3.72255  3.29458  2.67845  2.69459  4.24794  2.90451  2.73844  3.18251  2.89905  2.37950  2.77491  2.98294  4.56966  3.61299
          0.76132  1.82360  0.99018  1.46926  0.26149  1.02807  0.44269
    310   1.98584  4.81216  4.97694  4.38314  2.75829  2.61585  4.80839  2.80982  4.23956  2.00171  3.92879  3.23651  2.87875  4.43561  4.37235  2.90573  2.12675  1.90741  5.42751  4.24131   1491 v - - -
          2.68618  4.42225  2.77519  2.73123  3.46354  2.40513  3.72494  3.29354  2.67741  2.69355  4.24690  2.90347  2.73739  3.18146  2.89801  2.37887  2.77519  2.98518  4.58477  3.61503
          0.04757  5.79372  3.13704  0.61958  0.77255  2.17061  0.12116
    311   2.86900  5.77437  3.51960  2.04033  5.12038  4.04141  4.22511  3.68139  1.98830  4.07825  4.81551  3.50937  4.43434  2.36994  1.53056  2.13283  2.82607  4.16568  6.20487  4.79754   1492 r - - -
          2.68618  4.42225  2.77519  2.73123  3.46354  2.40513  3.72494  3.29354  2.67741  2.69355  4.24690  2.90347  2.73739  3.18146  2.89801  2.37887  2.77519  2.98518  4.58477  3.61503
          0.00474  5.75089  6.47323  0.61958  0.77255  2.21797  0.11522
    312   1.98846  5.75733  3.52226  2.96946  5.10946  1.77439  4.23473  4.59167  2.97072  4.07270  4.81208  2.52049  2.90690  2.37680  2.05012  2.58187  3.11930  4.15525  6.20500  4.79845   1493 g - - -
          2.68618  4.42225  2.77519  2.73123  3.46354  2.40513  3.72494  3.29354  2.67741  2.69355  4.24690  2.90347  2.73739  3.18146  2.89801  2.37887  2.77519  2.98518  4.58477  3.61503
          0.00474  5.75089  6.47323  0.61958  0.77255  0.77809  0.61486
    313   3.01452  5.52202  3.29759  3.41678  3.69378  4.33931  3.02670  4.11678  2.55611  2.49071  4.60443  2.91308  4.72662  3.74325  2.99783  3.06880  2.32914  3.03193  2.77681  1.54679   1494 y - - -
          2.68514  4.40826  2.77507  2.73639  3.45013  2.40691  3.72245  3.29244  2.68214  2.69356  4.24095  2.90460  2.73939  3.17708  2.90098  2.38566  2.77989  2.98409  4.54024  3.59527
          1.33204  0.30802  6.75960  2.83279  0.06065  1.78649  0.18338
    314   2.14286  5.94706  3.68773  2.83535  5.29140  2.52533  2.72724  2.92288  2.17464  4.25200  4.98792  2.94001  3.44501  2.89584  1.76037  2.73905  3.66939  4.33731  6.38015  3.20648   1583 r - - -
          2.68618  4.42225  2.77519  2.73123  3.46354  2.40513  3.72494  3.29354  2.67741  2.69355  4.24690  2.90347  2.73739  3.18146  2.89801  2.37887  2.77519  2.98518  4.58477  3.61503
          0.19757  6.03726  1.73225  0.61958  0.77255  1.78649  0.18338
    315   2.88357  5.82186  3.19186  2.39581  5.16596  2.51395  3.61066  1.85600  2.43837  3.40522  4.86278  3.03001  4.48112  2.70534  2.06836  2.38999  3.18018  4.21198  6.25512  4.84477   1584 i - - -
          2.68618  4.42225  2.77519  2.73123  3.46354  2.40513  3.72494  3.29354  2.67741  2.69355  4.24690  2.90347  2.73739  3.18146  2.89801  2.37887  2.77519  2.98518  4.58477  3.61503
          0.00431  5.84400  6.56635  0.61958  0.77255  2.10911  0.12936
    316   1.76943  5.82115  2.56366  3.00815  5.16483  4.08812  3.57394  4.64978  2.50686  3.40465  4.86222  3.12255  3.20682  3.37216  2.27078  1.88434  2.12861  4.21105  6.25468  4.84462   1585 a - - -
          2.68618  4.42225  2.77519  2.73123  3.46354  2.40513  3.72494  3.29354  2.67741  2.69355  4.24690  2.90347  2.73739  3.18146  2.89801  2.37887  2.77519  2.98518  4.58477  3.61503
          0.00431  5.84400  6.56635  0.61958  0.77255  2.10911  0.12936
    317   1.42815  5.81872  2.85629  2.13669  5.16118  3.31542  3.61332  3.15699  3.01193  4.12288  4.86009  3.55720  2.73030  2.26160  2.35253  3.27769  3.54540  4.20796  6.25295  3.88086   1586 a - - -
          2.68618  4.42225  2.77519  2.73123  3.46354  2.40513  3.72494  3.29354  2.67741  2.69355  4.24690  2.90347  2.73739  3.18146  2.89801  2.37887  2.77519  2.98518  4.58477  3.61503
          0.00431  5.84400  6.56635  0.61958  0.77255  2.10911  0.12936
    318   3.31772  5.78618  3.58133  2.02010  5.11407  4.09738  3.47766  4.58796  2.68801  3.29891  4.83164  2.79424  1.44779  3.38900  3.51791  2.24704  2.25583  3.13488  6.22938  4.82917   1587 p - - -
          2.68618  4.42225  2.77519  2.73123  3.46354  2.40513  3.72494  3.29354  2.67741  2.69355  4.24690  2.90347  2.73739  3.18146  2.89801  2.37887  2.77519  2.98518  4.58477  3.61503
          0.00431  5.84400  6.56635  0.61958  0.77255  2.10911  0.12936
    319   2.19022  5.69438  3.62814  2.41232  4.98657  4.11747  4.31107  4.43687  3.07066  2.42979  4.74936  2.00964  3.67680  2.73027  3.11719  2.55285  2.24341  2.47202  6.16010  3.27561   1588 n - - -
          2.68618  4.42225  2.77519  2.73123  3.46354  2.40513  3.72494  3.29354  2.67741  2.69355  4.24690  2.90347  2.73739  3.18146  2.89801  2.37887  2.77519  2.98518  4.58477  3.61503
          0.00431  5.84400  6.56635  0.61958  0.77255  2.10911  0.12936
    320   2.78073  5.18949  5.82674  5.24960  4.32948  5.14749  5.54727  1.95867  5.07568  1.56986  4.25144  5.29455  5.47182  2.38735  5.12639  4.48198  4.10664  0.95047  6.01290  4.83772   1589 v - - -
          2.68618  4.42225  2.77519  2.73123  3.46354  2.40513  3.72494  3.29354  2.67741  2.69355  4.24690  2.90347  2.73739  3.18146  2.89801  2.37887  2.77519  2.98518  4.58477  3.61503
          0.04873  5.84400  3.10868  0.61958  0.77255  0.42242  1.06554
    321   2.32933  5.50395  3.17596  3.11164  4.67901  2.11038  2.76372  2.03034  3.59114  3.29720  3.39145  4.08788  4.85390  3.92192  3.11151  2.08510  2.35049  3.05789  4.33774  3.87920   1590 i - - -
          2.68455  4.42715  2.77501  2.72695  3.46686  2.40618  3.72917  3.28618  2.67630  2.69005  4.24478  2.90611  2.73843  3.18084  2.90111  2.37986  2.77999  2.98306  4.57135  3.62089
          1.83132  0.17459        *  2.17412  0.12071  0.00000        *
//
HMMER3/f [3.1b2 | February 2015]
NAME  AMYL
LENG  482
ALPH  amino
RF    no
MM    no
CONS  yes
CS    no
MAP   yes
DATE  Mon Jul  2 10:00:56 2018
NSEQ  32
EFFN  4.292969
CKSUM 3050207659
STATS LOCAL MSV      -11.4434  0.69821
STATS LOCAL VITERBI  -13.1138  0.69821
STATS LOCAL FORWARD   -5.5496  0.69821
HMM          A        C        D        E        F        G        H        I        K        L        M        N        P        Q        R        S        T        V        W        Y   
            m->m     m->i     m->d     i->m     i->i     d->m     d->d
  COMPO   2.58006  4.61536  2.76518  2.67828  3.25326  2.72435  3.68576  3.01541  2.67594  2.58311  3.74797  2.95178  3.23364  3.07748  2.97501  2.60333  2.82324  2.81739  4.19409  3.23573
          2.68618  4.42225  2.77519  2.73123  3.46354  2.40513  3.72494  3.29354  2.67741  2.69355  4.24690  2.90347  2.73739  3.18146  2.89801  2.37887  2.77519  2.98518  4.58477  3.61503
          0.30549  5.21747  1.35551  0.61958  0.77255  0.00000        *
      1   4.24441  5.66129  5.45186  5.24508  4.25021  4.82899  5.74909  3.57788  4.97863  2.77727  0.25387  5.36979  5.37944  5.31681  5.03413  4.63878  4.61866  3.69071  6.11672  4.96529      1 M - - -
          2.68676  4.42217  2.77548  2.73224  3.46093  2.40596  3.72209  3.29202  2.67582  2.69346  4.24815  2.90276  2.73802  3.18244  2.89685  2.37940  2.77562  2.98625  4.58603  3.61444
          1.15479  0.44920  3.06323  1.61268  0.22234  0.45246  1.01077
      2   2.96451  4.35652  4.81355  3.20555  2.30022  4.12252  4.45032  2.13529  4.01641  1.67800  2.03252  4.24632  4.48605  4.16850  4.06522  2.72857  2.96668  2.29690  4.97765  3.79979     17 l - - -
          2.68618  4.42225  2.77519  2.73123  3.46354  2.40513  3.72494  3.29354  2.67741  2.69355  4.24690  2.90347  2.73739  3.18146  2.89801  2.37887  2.77519  2.98518  4.58477  3.61503
          0.05998  5.09065  2.95529  0.61958  0.77255  0.83461  0.56924
      3   2.82877  4.95805  3.41173  2.85110  2.91932  3.77354  3.65770  3.55366  1.62412  2.50810  4.04050  3.34858  4.16065  3.17500  2.63497  2.45443  2.44711  2.81937  5.48772  4.18693     18 k - - -
          2.68563  4.42262  2.77556  2.73111  3.46279  2.40512  3.72483  3.29297  2.67777  2.69334  4.24726  2.90355  2.73776  3.18183  2.89726  2.37918  2.77549  2.98491  4.58513  3.61540
          0.73184  1.04949  1.77869  0.88535  0.53200  0.93616  0.49779
      4   2.11717  5.22101  3.17698  2.61409  4.52384  3.65072  3.82934  3.96751  1.78670  2.53334  4.27987  2.59070  4.04121  2.94720  2.21431  2.77320  2.81425  3.59003  5.67749  4.31426     24 k - - -
          2.68618  4.42225  2.77519  2.73123  3.46354  2.40513  3.72494  3.29354  2.67741  2.69355  4.24690  2.90347  2.73739  3.18146  2.89801  2.37887  2.77519  2.98518  4.58477  3.61503
          0.01159  4.85915  5.58150  0.61958  0.77255  1.20626  0.35570
      5   2.55547  3.07957  3.63851  3.06666  3.78760  3.79945  4.03434  2.92658  2.17319  1.81530  3.73634  3.49434  4.18013  3.32558  2.14796  3.04026  2.78360  2.91355  5.20660  3.96318     25 l - - -
          2.68618  4.42225  2.77519  2.73123  3.46354  2.40513  3.72494  3.29354  2.67741  2.69355  4.24690  2.90347  2.73739  3.18146  2.89801  2.37887  2.77519  2.98518  4.58477  3.61503
          0.01159  4.85915  5.58150  0.61958  0.77255  1.20626  0.35570
      6   2.03164  4.24505  4.62458  4.02101  2.11187  3.40181  4.31307  2.52636  3.84398  2.22335  3.01355  4.09060  4.35471  4.00856  3.91548  3.29246  2.37685  2.26436  2.60834  3.68328     26 a - - -
          2.68618  4.42225  2.77519  2.73123  3.46354  2.40513  3.72494  3.29354  2.67741  2.69355  4.24690  2.90347  2.73739  3.18146  2.89801  2.37887  2.77519  2.98518  4.58477  3.61503
          0.01159  4.85915  5.58150  0.61958  0.77255  1.20626  0.35570
      7   2.65183  4.36381  4.13306  3.02464  3.47347  2.72485  4.19960  2.33753  3.45559  1.40311  3.47636  3.82354  4.28141  3.70284  3.39288  3.18483  2.55153  2.55071  3.84847  3.76961     27 l - - -
          2.68618  4.42225  2.77519  2.73123  3.46354  2.40513  3.72494  3.29354  2.67741  2.69355  4.24690  2.90347  2.73739  3.18146  2.89801  2.37887  2.77519  2.98518  4.58477  3.61503
          0.01159  4.85915  5.58150  0.61958  0.77255  1.04577  0.43297
      8   2.51223  4.72303  3.51540  2.65329  3.88690  2.87014  3.99963  2.61307  2.92594  2.68594  3.34904  3.41301  4.15054  3.25064  2.88799  1.92054  2.32069  2.61433  5.28291  4.01824     28 s - - -
          2.68618  4.42225  2.77519  2.73123  3.46354  2.40513  3.72494  3.29354  2.67741  2.69355  4.24690  2.90347  2.73739  3.18146  2.89801  2.37887  2.77519  2.98518  4.58477  3.61503
          0.01110  4.90195  5.62430  0.61958  0.77255  1.15275  0.37946
      9   2.19244  4.36168  4.85292  4.24651  1.92235  4.15503  4.48445  2.38995  4.05658  1.49952  2.51601  4.28580  4.50286  4.19241  4.09587  3.46591  2.77046  2.43151  4.97943  3.81501     29 l - - -
          2.68618  4.42225  2.77519  2.73123  3.46354  2.40513  3.72494  3.29354  2.67741  2.69355  4.24690  2.90347  2.73739  3.18146  2.89801  2.37887  2.77519  2.98518  4.58477  3.61503
          0.01110  4.90195  5.62430  0.61958  0.77255  1.15275  0.37946
     10   2.18567  4.30492  4.43798  3.84554  3.09082  3.05113  4.28980  2.54237  3.70640  1.50787  3.42118  3.30290  4.34657  3.90692  3.84792  2.95707  3.09001  1.98518  4.91966  3.12725     30 l - - -
          2.68618  4.42225  2.77519  2.73123  3.46354  2.40513  3.72494  3.29354  2.67741  2.69355  4.24690  2.90347  2.73739  3.18146  2.89801  2.37887  2.77519  2.98518  4.58477  3.61503
          0.01110  4.90195  5.62430  0.61958  0.77255  1.15275  0.37946
     11   2.50999  3.64137  4.70573  4.09883  2.99878  4.02052  4.34820  2.46563  3.91040  1.51603  2.16611  4.14196  2.98632  4.06438  3.96196  2.84633  3.09653  2.21799  4.87928  3.70065     31 l - - -
          2.68618  4.42225  2.77519  2.73123  3.46354  2.40513  3.72494  3.29354  2.67741  2.69355  4.24690  2.90347  2.73739  3.18146  2.89801  2.37887  2.77519  2.98518  4.58477  3.61503
          0.01110  4.90195  5.62430  0.61958  0.77255  1.15275  0.37946
     12   1.35268  4.89163  3.42125  2.57845  4.24234  2.55998  4.04655  2.87991  2.90186  3.28536  4.12160  3.36764  4.13196  3.23642  3.33843  2.10179  2.99648  3.31974  5.56604  4.26842     32 a - - -
          2.68618  4.42225  2.77519  2.73123  3.46354  2.40513  3.72494  3.29354  2.67741  2.69355  4.24690  2.90347  2.73739  3.18146  2.89801  2.37887  2.77519  2.98518  4.58477  3.61503
          0.01110  4.90195  5.62430  0.61958  0.77255  1.15275  0.37946
     13   1.96194  3.60760  4.33419  3.13605  1.81687  3.33860  4.27003  2.78045  3.62624  1.86885  3.45093  3.94939  4.33184  3.84452  3.80298  3.24728  2.77182  2.51208  4.94838  3.75697     33 f - - -
          2.68618  4.42225  2.77519  2.73123  3.46354  2.40513  3.72494  3.29354  2.67741  2.69355  4.24690  2.90347  2.73739  3.18146  2.89801  2.37887  2.77519  2.98518  4.58477  3.61503
          0.01110  4.90195  5.62430  0.61958  0.77255  0.99025  0.46439
     14   1.95972  4.34067  4.48323  3.89516  3.45185  2.97155  4.34060  2.76621  3.75495  1.78492  2.02377  4.04710  4.38103  3.95583  3.89532  3.01997  3.12684  1.96290  4.97103  3.78458     34 l - - -
          2.68618  4.42225  2.77519  2.73123  3.46354  2.40513  3.72494  3.29354  2.67741  2.69355  4.24690  2.90347  2.73739  3.18146  2.89801  2.37887  2.77519  2.98518  4.58477  3.61503
          0.01065  4.94354  5.66588  0.61958  0.77255  0.81873  0.58159
     15   3.50756  4.84716  5.32972  4.74306  3.59873  4.73635  5.08795  2.67285  4.57879  0.78067  2.57592  4.85578  5.00945  4.67364  4.63032  4.06950  2.27415  2.10019  5.46944  4.36997     35 l - - -
          2.68618  4.42225  2.77519  2.73123  3.46354  2.40513  3.72494  3.29354  2.67741  2.69355  4.24690  2.90347  2.73739  3.18146  2.89801  2.37887  2.77519  2.98518  4.58477  3.61503
          0.02672  5.01454  3.92598  0.61958  0.77255  0.98271  0.46888
     16   1.98877  4.32201  4.67235  4.07109  3.06124  4.05989  4.38504  2.19066  3.89981  1.62800  3.43994  4.15291  3.46560  4.06960  3.98101  2.88648  2.69413  1.89693  4.94527  3.76393     36 l - - -
          2.68618  4.42225  2.77519  2.73123  3.46354  2.40513  3.72494  3.29354  2.67741  2.69355  4.24690  2.90347  2.73739  3.18146  2.89801  2.37887  2.77519  2.98518  4.58477  3.61503
          0.07841  4.99790  2.67859  0.61958  0.77255  1.01102  0.45232
     17   1.87566  2.90673  4.40706  2.79621  2.98631  3.71866  4.29265  2.20984  3.68485  1.81276  3.44363  3.99439  3.41065  3.89264  3.84092  3.27465  3.10255  2.57970  4.94145  3.18275     37 l - - -
          2.68618  4.42225  2.77519  2.73123  3.46354  2.40513  3.72494  3.29354  2.67741  2.69355  4.24690  2.90347  2.73739  3.18146  2.89801  2.37887  2.77519  2.98518  4.58477  3.61503
          0.15369  4.93029  2.00071  0.61958  0.77255  0.42722  1.05647
     18   2.31809  5.17409  2.89449  2.75253  4.56999  2.19032  3.98019  4.01276  2.75980  3.19263  4.35814  3.26695  3.35608  3.10983  3.23306  1.92107  1.86249  3.62518  5.77402  4.41606     38 t - - -
          2.68558  4.42887  2.77429  2.73553  3.45504  2.40695  3.71959  3.29352  2.68222  2.69523  4.24651  2.89823  2.74124  3.17919  2.90724  2.37858  2.77084  2.98199  4.57466  3.60480
          1.48967  0.25960  5.74738  3.39964  0.03396  0.47486  0.97279
     19   3.74460  5.94719  3.19711  2.64065  5.72110  4.03919  4.85944  5.30406  3.83938  4.83399  5.74113  3.44467  0.38648  4.07720  4.28470  3.73098  4.14877  4.78699  6.88988  5.50639    155 P - - -
          2.68618  4.42225  2.77519  2.73123  3.46354  2.40513  3.72494  3.29354  2.67741  2.69355  4.24690  2.90347  2.73739  3.18146  2.89801  2.37887  2.77519  2.98518  4.58477  3.61503
          0.17343  5.15106  1.87449  0.61958  0.77255  0.58812  0.81052
     20   1.76961  4.35797  4.52558  3.93190  3.19609  4.04426  3.05896  1.89050  3.17784  1.84272  3.47197  4.08067  4.41128  3.98406  3.91966  3.33867  3.15035  2.09121  4.97560  3.78936    156 a - - -
          2.68618  4.42225  2.77519  2.73123  3.46354  2.40513  3.72494  3.29354  2.67741  2.69355  4.24690  2.90347  2.73739  3.18146  2.89801  2.37887  2.77519  2.98518  4.58477  3.61503
          0.03332  5.01095  3.64550  0.61958  0.77255  0.98893  0.46518
     21   2.46477  5.36969  2.57933  2.58544  4.71168  2.47504  3.85903  4.19010  2.60368  3.67956  4.42508  3.13184  2.00792  2.58970  2.58489  2.22619  3.12507  3.76169  5.81940  4.41461    157 p - - -
          2.68618  4.42225  2.77519  2.73123  3.46354  2.40513  3.72494  3.29354  2.67741  2.69355  4.24690  2.90347  2.73739  3.18146  2.89801  2.37887  2.77519  2.98518  4.58477  3.61503
          0.04342  4.98781  3.33345  0.61958  0.77255  1.02759  0.44296
     22   2.33873  5.37869  2.73671  1.71839  4.71231  2.99515  3.85048  4.19244  2.60032  2.88016  4.42596  1.99410  3.34813  2.95293  3.09509  2.71807  3.12321  3.76390  5.81938  4.41097    158 e - - -
          2.68618  4.42225  2.77519  2.73123  3.46354  2.40513  3.72494  3.29354  2.67741  2.69355  4.24690  2.90347  2.73739  3.18146  2.89801  2.37887  2.77519  2.98518  4.58477  3.61503
          0.05151  4.95492  3.14289  0.61958  0.77255  1.07870  0.41557
     23   2.56678  5.15676  2.24290  2.42899  2.64181  3.65244  3.85124  2.93644  2.62520  3.43029  4.21836  2.61470  2.92505  2.97920  3.10158  2.31234  2.76388  3.50724  5.63699  4.27548    159 d - - -
          2.68618  4.42225  2.77519  2.73123  3.46354  2.40513  3.72494  3.29354  2.67741  2.69355  4.24690  2.90347  2.73739  3.18146  2.89801  2.37887  2.77519  2.98518  4.58477  3.61503
          0.01096  4.91437  5.63672  0.61958  0.77255  1.13621  0.38718
     24   2.93246  5.45599  2.39413  1.76189  4.79711  2.89642  3.05753  4.28689  1.55377  3.75789  4.50241  3.10525  4.06622  2.66178  3.12363  2.88469  3.16797  3.84544  5.88494  4.46495    160 k - - -
          2.68618  4.42225  2.77519  2.73123  3.46354  2.40513  3.72494  3.29354  2.67741  2.69355  4.24690  2.90347  2.73739  3.18146  2.89801  2.37887  2.77519  2.98518  4.58477  3.61503
          0.01096  4.91437  5.63672  0.61958  0.77255  1.03547  0.43860
     25   2.32380  4.32347  4.45382  2.87983  2.88688  3.99650  4.30730  2.49458  3.72259  1.56357  3.43863  4.02205  2.91639  3.92343  3.86485  3.28892  2.87602  2.26938  2.95738  3.75076    161 l - - -
          2.68928  4.43079  2.76779  2.73408  3.45909  2.41042  3.72761  3.27612  2.68125  2.69691  4.25199  2.89836  2.73950  3.18467  2.90274  2.38556  2.77057  2.98566  4.55819  3.59025
          1.05713  0.49972  3.08243  4.26438  0.01416  0.67214  0.71461
     26   2.72733  4.40289  4.33291  3.74763  3.50856  4.00967  4.30933  1.95771  3.09885  2.28069  2.60550  3.49600  4.37965  2.80392  3.82827  3.29291  2.56492  1.64001  5.01431  3.82037    396 v - - -
          2.68618  4.42225  2.77519  2.73123  3.46354  2.40513  3.72494  3.29354  2.67741  2.69355  4.24690  2.90347  2.73739  3.18146  2.89801  2.37887  2.77519  2.98518  4.58477  3.61503
          0.00988  5.01806  5.74041  0.61958  0.77255  0.85705  0.55236
     27   2.30399  4.31641  4.88111  4.26751  2.34996  3.26179  4.43948  2.11725  4.05754  1.57234  3.06040  4.26231  4.46985  4.19202  4.07327  3.41767  3.17119  2.08233  3.05089  3.76200    397 l - - -
          2.68618  4.42225  2.77519  2.73123  3.46354  2.40513  3.72494  3.29354  2.67741  2.69355  4.24690  2.90347  2.73739  3.18146  2.89801  2.37887  2.77519  2.98518  4.58477  3.61503
          0.00962  5.04490  5.76724  0.61958  0.77255  0.56074  0.84581
     28   2.70403  5.44365  2.87486  2.00467  4.78826  3.70722  3.89474  4.27395  1.86219  3.74871  4.48449  2.52883  3.45005  2.41104  3.12247  2.53564  2.16819  3.83406  4.78874  4.46579    398 k - - -
          2.68618  4.42225  2.77519  2.73123  3.46354  2.40513  3.72494  3.29354  2.67741  2.69355  4.24690  2.90347  2.73739  3.18146  2.89801  2.37887  2.77519  2.98518  4.58477  3.61503
          0.00880  5.13331  5.85566  0.61958  0.77255  0.73486  0.65310
     29   2.28273  5.43183  2.32817  2.25644  4.19804  3.22903  3.18508  3.79164  2.31138  3.23143  4.47381  3.17813  2.25505  2.73399  2.61276  2.89772  3.16428  3.64099  5.86752  4.45961    399 p - - -
          2.68618  4.42225  2.77519  2.73123  3.46354  2.40513  3.72494  3.29354  2.67741  2.69355  4.24690  2.90347  2.73739  3.18146  2.89801  2.37887  2.77519  2.98518  4.58477  3.61503
          0.00880  5.13331  5.85566  0.61958  0.77255  0.73486  0.65310
     30   1.24150  4.68155  4.10182  3.56048  3.97747  2.35460  4.41946  3.33026  3.50518  2.20960  3.95111  3.86822  2.80645  3.78853  3.82086  2.87111  3.26163  2.33981  5.43220  4.21490    400 a - - -
          2.68618  4.42225  2.77519  2.73123  3.46354  2.40513  3.72494  3.29354  2.67741  2.69355  4.24690  2.90347  2.73739  3.18146  2.89801  2.37887  2.77519  2.98518  4.58477  3.61503
          0.00880  5.13331  5.85566  0.61958  0.77255  0.73486  0.65310
     31   2.17923  5.41414  2.77890  2.63911  4.74647  2.88214  3.21411  4.22346  2.17875  3.71392  4.45824  3.18515  4.10597  2.59339  2.91168  2.74493  1.97238  3.79794  5.85446  2.74040    401 t - - -
          2.68618  4.42225  2.77519  2.73123  3.46354  2.40513  3.72494  3.29354  2.67741  2.69355  4.24690  2.90347  2.73739  3.18146  2.89801  2.37887  2.77519  2.98518  4.58477  3.61503
          0.00880  5.13331  5.85566  0.61958  0.77255  0.73486  0.65310
     32   1.90107  5.43848  3.18390  1.85010  4.77931  3.22707  3.90467  4.26118  1.94399  3.74264  4.48291  2.67321  4.10928  3.00351  3.03810  2.59120  2.37311  3.82741  5.87585  4.46838    402 e - - -
          2.68618  4.42225  2.77519  2.73123  3.46354  2.40513  3.72494  3.29354  2.67741  2.69355  4.24690  2.90347  2.73739  3.18146  2.89801  2.37887  2.77519  2.98518  4.58477  3.61503
          0.00880  5.13331  5.85566  0.61958  0.77255  0.73486  0.65310
     33   2.30554  5.35164  3.22362  2.46916  4.65940  3.72475  3.91604  4.11962  1.87527  3.14641  3.49435  2.88709  4.11728  2.82535  3.15178  1.93720  2.18221  3.55380  5.80738  4.42049    403 k - - -
          2.68618  4.42225  2.77519  2.73123  3.46354  2.40513  3.72494  3.29354  2.67741  2.69355  4.24690  2.90347  2.73739  3.18146  2.89801  2.37887  2.77519  2.98518  4.58477  3.61503
          0.00880  5.13331  5.85566  0.61958  0.77255  0.73486  0.65310
     34   1.51797  2.96221  2.83134  2.85185  4.68235  3.17105  4.08098  4.12955  2.86351  3.68886  4.46817  2.67840  2.17990  3.21112  3.33532  2.30562  3.22839  3.72310  5.88212  4.52566    404 a - - -
          2.68586  4.42267  2.77562  2.73138  3.46396  2.40546  3.72470  3.29353  2.67741  2.69324  4.24653  2.90375  2.73752  3.18150  2.89814  2.37908  2.77515  2.98476  4.58519  3.61266
          0.88974  0.98109  1.54022  0.86719  0.54495  0.73486  0.65310
     35   3.28876  4.96963  4.32308  3.99595  3.23874  2.00937  4.36482  3.72818  3.94195  3.36083  4.38075  4.14453  4.64895  4.20508  4.16686  3.49563  3.64922  2.98741  4.85488  0.74015    411 y - - -
          2.68717  4.42481  2.77349  2.72937  3.46093  2.40454  3.72685  3.29329  2.67751  2.69159  4.24834  2.90251  2.73865  3.18183  2.89964  2.38084  2.77447  2.98567  4.58611  3.61582
          1.54381  0.38699  2.23181  2.27938  0.10797  0.94070  0.49488
     36   2.83815  4.28801  4.40417  3.31161  2.44871  3.24039  4.26592  2.45707  3.67551  1.47695  3.40125  3.97803  4.32475  3.87845  3.82134  3.24891  2.10413  2.53671  4.89995  3.10355    445 l - - -
          2.68618  4.42225  2.77519  2.73123  3.46354  2.40513  3.72494  3.29354  2.67741  2.69355  4.24690  2.90347  2.73739  3.18146  2.89801  2.37887  2.77519  2.98518  4.58477  3.61503
          0.09143  4.85066  2.53135  0.61958  0.77255  1.21628  0.35145
     37   2.48309  4.34003  4.05334  2.54836  2.88061  3.00383  3.31738  2.32258  3.38540  1.97750  3.45186  3.76080  4.23643  3.63746  3.63180  3.13646  3.03057  1.89109  4.94461  3.74191    446 v - - -
          2.68618  4.42225  2.77519  2.73123  3.46354  2.40513  3.72494  3.29354  2.67741  2.69355  4.24690  2.90347  2.73739  3.18146  2.89801  2.37887  2.77519  2.98518  4.58477  3.61503
          0.01265  4.77189  5.49423  0.61958  0.77255  1.30119  0.31774
     38   2.80152  5.28865  2.51742  1.84561  4.62279  3.56870  3.76355  4.10190  2.27298  3.58893  4.33306  3.03962  3.25248  2.86444  2.68967  2.24537  3.03332  3.67361  5.72694  2.52595    447 e - - -
          2.68618  4.42225  2.77519  2.73123  3.46354  2.40513  3.72494  3.29354  2.67741  2.69355  4.24690  2.90347  2.73739  3.18146  2.89801  2.37887  2.77519  2.98518  4.58477  3.61503
          0.01265  4.77189  5.49423  0.61958  0.77255  1.30119  0.31774
     39   2.45283  5.22969  2.18523  2.17886  4.54593  3.57366  3.11934  3.32812  2.51188  3.52252  4.27820  3.05302  3.96722  2.87151  2.27608  2.51904  3.02146  3.60484  5.67971  2.91069    448 e - - -
          2.68618  4.42225  2.77519  2.73123  3.46354  2.40513  3.72494  3.29354  2.67741  2.69355  4.24690  2.90347  2.73739  3.18146  2.89801  2.37887  2.77519  2.98518  4.58477  3.61503
          0.01265  4.77189  5.49423  0.61958  0.77255  1.30119  0.31774
     40   2.11957  5.27066  2.71077  2.12007  4.59449  3.57458  3.77450  4.06674  1.91063  3.56670  4.31875  3.04969  2.49679  2.87963  3.01158  2.77870  3.04095  3.65024  5.71551  3.07438    449 k - - -
          2.68618  4.42225  2.77519  2.73123  3.46354  2.40513  3.72494  3.29354  2.67741  2.69355  4.24690  2.90347  2.73739  3.18146  2.89801  2.37887  2.77519  2.98518  4.58477  3.61503
          0.01265  4.77189  5.49423  0.61958  0.77255  1.30119  0.31774
     41   2.22412  5.42652  2.09754  2.09271  4.75046  3.59366  3.87912  4.23083  2.68129  3.72872  4.49419  1.59877  4.05107  2.99572  3.19226  2.89123  3.18226  3.11702  5.87970  4.45781    450 n - - -
          2.68618  4.42225  2.77519  2.73123  3.46354  2.40513  3.72494  3.29354  2.67741  2.69355  4.24690  2.90347  2.73739  3.18146  2.89801  2.37887  2.77519  2.98518  4.58477  3.61503
          0.01265  4.77189  5.49423  0.61958  0.77255  1.30119  0.31774
     42   2.89649  4.32949  4.50456  3.91069  1.65762  4.02581  4.32979  2.68499  3.75406  1.75607  2.43561  4.06184  4.38113  3.94924  3.08991  3.32341  2.44672  2.54138  4.92086  3.73637    451 f - - -
          2.68618  4.42225  2.77519  2.73123  3.46354  2.40513  3.72494  3.29354  2.67741  2.69355  4.24690  2.90347  2.73739  3.18146  2.89801  2.37887  2.77519  2.98518  4.58477  3.61503
          0.01265  4.77189  5.49423  0.61958  0.77255  1.30119  0.31774
     43   2.91760  5.43972  1.74252  2.05956  4.77373  3.58881  3.84926  4.26385  1.83334  3.74009  4.49299  3.05232  2.61958  2.95823  3.13202  2.86558  2.75100  3.82623  5.87331  4.44776    452 d - - -
          2.68618  4.42225  2.77519  2.73123  3.46354  2.40513  3.72494  3.29354  2.67741  2.69355  4.24690  2.90347  2.73739  3.18146  2.89801  2.37887  2.77519  2.98518  4.58477  3.61503
          0.01265  4.77189  5.49423  0.61958  0.77255  1.30119  0.31774
     44   1.94796  4.48751  4.51188  3.96812  3.76203  4.07792  4.61506  2.15003  3.86904  2.68371  3.70104  4.16464  4.51958  4.11468  4.08333  3.41437  1.55157  1.55607  5.35237  4.15217    453 t - - -
          2.68599  4.42303  2.77562  2.73202  3.46220  2.40498  3.72343  3.29191  2.67819  2.69351  4.24768  2.90338  2.73752  3.18225  2.89879  2.37842  2.77532  2.98455  4.58555  3.61475
          0.65633  0.85839  2.85765  1.67949  0.20637  0.98203  0.46928
     45   2.82077  4.54668  2.71161  3.12121  2.78299  3.79740  4.05142  2.75739  3.07834  2.44463  3.64923  3.05018  1.99849  3.38101  3.43497  3.04237  3.05294  2.07965  5.12940  3.89241    462 p - - -
          2.68618  4.42225  2.77519  2.73123  3.46354  2.40513  3.72494  3.29354  2.67741  2.69355  4.24690  2.90347  2.73739  3.18146  2.89801  2.37887  2.77519  2.98518  4.58477  3.61503
          0.01205  4.82044  5.54279  0.61958  0.77255  1.25051  0.33737
     46   2.95976  5.40040  1.74155  1.66818  4.70404  3.62555  3.90841  4.16272  2.71464  2.62500  4.46849  3.10323  4.08014  3.03118  3.21941  2.92215  2.14717  3.76431  5.86182  4.45319    463 e - - -
          2.68618  4.42225  2.77519  2.73123  3.46354  2.40513  3.72494  3.29354  2.67741  2.69355  4.24690  2.90347  2.73739  3.18146  2.89801  2.37887  2.77519  2.98518  4.58477  3.61503
          0.01205  4.82044  5.54279  0.61958  0.77255  1.12832  0.39094
     47   4.05992  5.62403  4.54801  4.21406  3.42218  4.55717  4.49102  4.35505  3.64757  3.71313  4.87847  4.43937  5.04021  2.44970  3.81588  4.16918  4.32690  4.19710  0.47144  3.37877    464 W - - -
          2.68618  4.42225  2.77519  2.73123  3.46354  2.40513  3.72494  3.29354  2.67741  2.69355  4.24690  2.90347  2.73739  3.18146  2.89801  2.37887  2.77519  2.98518  4.58477  3.61503
          0.10079  4.85382  2.42957  0.61958  0.77255  0.84281  0.56300
     48   2.19109  4.49045  2.48942  3.28042  2.92727  3.85502  4.12087  2.97154  3.22167  1.91240  2.31835  3.64794  3.56242  3.50719  3.54033  2.75186  3.07520  2.75703  5.08158  3.34904    465 l - - -
          2.68748  4.42383  2.77441  2.72959  3.46268  2.40671  3.72574  3.29330  2.67595  2.69127  4.24716  2.90299  2.73794  3.18274  2.89848  2.37986  2.77577  2.98480  4.58635  3.61348
          0.53034  0.89670  5.60445  2.29458  0.10625  0.25181  1.50236
     49   2.79089  5.46939  3.23110  2.42825  3.96953  3.26683  2.81551  4.29086  1.50920  3.77096  4.51183  3.01881  4.14264  2.92552  1.94208  2.94079  2.63847  3.85830  5.90218  4.49841    488 k - - -
          2.68618  4.42225  2.77519  2.73123  3.46354  2.40513  3.72494  3.29354  2.67741  2.69355  4.24690  2.90347  2.73739  3.18146  2.89801  2.37887  2.77519  2.98518  4.58477  3.61503
          0.00823  5.20017  5.92251  0.61958  0.77255  0.54415  0.86830
     50   2.35490  5.52021  2.47142  2.23684  4.86248  1.76476  2.87627  4.34994  2.46080  3.82418  4.56337  2.23208  4.15968  3.05829  2.99742  2.96385  3.23845  3.90968  5.95271  4.53765    489 g - - -
          2.68618  4.42225  2.77519  2.73123  3.46354  2.40513  3.72494  3.29354  2.67741  2.69355  4.24690  2.90347  2.73739  3.18146  2.89801  2.37887  2.77519  2.98518  4.58477  3.61503
          0.00823  5.20017  5.92251  0.61958  0.77255  0.45091  1.01348
     51   1.79290  5.50395  2.03390  2.47940  4.84704  2.97126  3.95228  4.33309  2.69397  3.80893  4.54708  2.70633  3.46885  2.30894  3.18885  2.33008  2.93020  3.89393  5.93821  4.52563    490 a - - -
          2.68618  4.42225  2.77519  2.73123  3.46354  2.40513  3.72494  3.29354  2.67741  2.69355  4.24690  2.90347  2.73739  3.18146  2.89801  2.37887  2.77519  2.98518  4.58477  3.61503
          0.00809  5.21747  5.93981  0.61958  0.77255  0.48576  0.95510
     52   3.84420  5.05881  5.93318  5.44796  4.47363  5.41076  6.08374  1.32988  5.37172  2.61684  4.23948  5.57071  5.65982  5.61556  5.51298  4.82157  2.20264  0.79821  6.46240  5.23896    491 v - - -
          2.68560  4.42289  2.77555  2.72989  3.46357  2.40475  3.72486  3.29274  2.67805  2.69359  4.24754  2.90411  2.73804  3.18171  2.89835  2.37930  2.77511  2.98400  4.58541  3.61567
          0.27243  1.44459  5.93981  1.61172  0.22257  0.48576  0.95510
     53   3.03034  4.40785  4.97085  4.35750  1.86909  4.19833  4.53067  1.80365  4.14793  2.37321  2.07478  4.35299  4.56135  4.28308  4.16441  2.71008  2.82991  2.26851  5.02978  2.95184    502 i - - -
          2.68618  4.42225  2.77519  2.73123  3.46354  2.40513  3.72494  3.29354  2.67741  2.69355  4.24690  2.90347  2.73739  3.18146  2.89801  2.37887  2.77519  2.98518  4.58477  3.61503
          0.00809  5.21747  5.93981  0.61958  0.77255  0.48576  0.95510
     54   2.70195  4.51120  4.71981  4.12907  3.50114  4.20877  3.14236  2.93187  3.96923  1.88147  3.22200  4.25213  4.57286  4.15872  4.08576  3.50721  3.31525  2.38773  5.04446  1.13102    503 y - - -
          2.68618  4.42225  2.77519  2.73123  3.46354  2.40513  3.72494  3.29354  2.67741  2.69355  4.24690  2.90347  2.73739  3.18146  2.89801  2.37887  2.77519  2.98518  4.58477  3.61503
          0.00809  5.21747  5.93981  0.61958  0.77255  0.48576  0.95510
     55   3.00508  5.35126  3.29707  1.90451  2.91328  3.79484  2.07682  4.07955  2.75232  3.62751  4.41015  3.29132  4.19105  1.61206  3.22512  3.00023  3.10435  3.29027  5.80935  4.43468    504 q - - -
          2.68618  4.42225  2.77519  2.73123  3.46354  2.40513  3.72494  3.29354  2.67741  2.69355  4.24690  2.90347  2.73739  3.18146  2.89801  2.37887  2.77519  2.98518  4.58477  3.61503
          0.00809  5.21747  5.93981  0.61958  0.77255  0.48576  0.95510
     56   2.36714  3.85774  4.84030  4.23452  3.51325  3.43569  4.49942  1.79698  4.05025  1.88046  3.37942  4.28733  2.65629  4.20838  4.10923  2.53497  3.25258  1.97992  5.03835  3.16825    505 i - - -
          2.68618  4.42225  2.77519  2.73123  3.46354  2.40513  3.72494  3.29354  2.67741  2.69355  4.24690  2.90347  2.73739  3.18146  2.89801  2.37887  2.77519  2.98518  4.58477  3.61503
          0.00809  5.21747  5.93981  0.61958  0.77255  0.48576  0.95510
     57   3.59999  3.53275  5.57984  4.98514  1.09674  4.85648  5.19278  2.14041  4.79962  1.37622  3.58645  5.01979  5.12873  4.86122  4.79535  4.19216  3.82749  2.32336  5.53691  4.40807    506 f - - -
          2.68618  4.42225  2.77519  2.73123  3.46354  2.40513  3.72494  3.29354  2.67741  2.69355  4.24690  2.90347  2.73739  3.18146  2.89801  2.37887  2.77519  2.98518  4.58477  3.61503
          0.30333  5.21747  1.36171  0.61958  0.77255  0.48576  0.95510
     58   2.89102  4.39342  4.26247  3.67988  3.49963  3.97896  4.28020  2.37673  3.56729  1.67181  3.49907  3.92451  2.24412  3.80819  3.13987  3.26128  2.14649  2.15699  5.01116  3.81586    507 l - - -
          2.68618  4.42225  2.77519  2.73123  3.46354  2.40513  3.72494  3.29354  2.67741  2.69355  4.24690  2.90347  2.73739  3.18146  2.89801  2.37887  2.77519  2.98518  4.58477  3.61503
          0.01085  4.92499  5.64733  0.61958  0.77255  1.12169  0.39412
     59   2.48073  5.29625  1.80435  2.36878  4.61623  3.63012  3.82123  4.08479  2.56707  3.59094  4.34410  3.10810  3.27892  2.92648  2.49442  2.41365  2.76131  3.27077  5.74466  3.02974    508 d - - -
          2.68618  4.42225  2.77519  2.73123  3.46354  2.40513  3.72494  3.29354  2.67741  2.69355  4.24690  2.90347  2.73739  3.18146  2.89801  2.37887  2.77519  2.98518  4.58477  3.61503
          0.01085  4.92499  5.64733  0.61958  0.77255  1.12169  0.39412
     60   2.19577  4.74945  3.59279  3.02630  3.93506  3.79789  4.04923  2.81554  2.94155  2.25788  3.86347  3.47258  4.19312  3.30224  1.64702  2.14385  3.12339  3.04151  5.32909  4.07159    509 r - - -
          2.68618  4.42225  2.77519  2.73123  3.46354  2.40513  3.72494  3.29354  2.67741  2.69355  4.24690  2.90347  2.73739  3.18146  2.89801  2.37887  2.77519  2.98518  4.58477  3.61503
          0.01085  4.92499  5.64733  0.61958  0.77255  1.12169  0.39412
     61   3.43635  4.81454  5.02105  4.48221  0.85354  4.53620  4.55243  1.90113  4.22069  2.42761  3.64465  4.54406  4.86646  4.42745  3.18655  3.87250  3.67149  2.83127  4.91015  3.44102    510 f - - -
          2.68618  4.42225  2.77519  2.73123  3.46354  2.40513  3.72494  3.29354  2.67741  2.69355  4.24690  2.90347  2.73739  3.18146  2.89801  2.37887  2.77519  2.98518  4.58477  3.61503
          0.01085  4.92499  5.64733  0.61958  0.77255  1.12169  0.39412
     62   1.94765  4.96521  3.30981  2.05535  2.87947  3.70895  3.92218  3.58127  2.75344  3.21229  4.04490  3.26689  2.55394  2.75982  3.20376  2.92213  3.09196  3.28366  5.48003  2.58563    511 a - - -
          2.68618  4.42225  2.77519  2.73123  3.46354  2.40513  3.72494  3.29354  2.67741  2.69355  4.24690  2.90347  2.73739  3.18146  2.89801  2.37887  2.77519  2.98518  4.58477  3.61503
          0.01085  4.92499  5.64733  0.61958  0.77255  1.12169  0.39412
     63   2.93252  5.44863  1.82322  2.39153  4.78846  3.64697  3.87318  4.27585  2.12244  3.74990  4.49560  1.78825  4.06915  2.97667  2.75911  2.88660  2.58192  3.83743  5.87902  4.46189    512 n - - -
          2.68618  4.42225  2.77519  2.73123  3.46354  2.40513  3.72494  3.29354  2.67741  2.69355  4.24690  2.90347  2.73739  3.18146  2.89801  2.37887  2.77519  2.98518  4.58477  3.61503
          0.01085  4.92499  5.64733  0.61958  0.77255  1.12169  0.39412
     64   2.54468  5.48551  2.64065  1.84420  4.82246  1.66211  3.92178  4.30989  2.40375  3.79358  4.54861  3.12525  4.10105  3.03219  3.21354  2.20580  3.22059  3.87598  5.93283  4.50972    513 g - - -
          2.68618  4.42225  2.77519  2.73123  3.46354  2.40513  3.72494  3.29354  2.67741  2.69355  4.24690  2.90347  2.73739  3.18146  2.89801  2.37887  2.77519  2.98518  4.58477  3.61503
          0.01085  4.92499  5.64733  0.61958  0.77255  1.12169  0.39412
     65   3.41682  6.02259  0.70467  2.29348  5.33338  3.74840  4.24470  4.85954  3.20689  4.32628  5.14852  3.20301  4.34532  3.39628  2.96601  2.58405  3.69542  4.41047  6.47053  4.96593    514 d - - -
          2.68618  4.42225  2.77519  2.73123  3.46354  2.40513  3.72494  3.29354  2.67741  2.69355  4.24690  2.90347  2.73739  3.18146  2.89801  2.37887  2.77519  2.98518  4.58477  3.61503
          0.01085  4.92499  5.64733  0.61958  0.77255  1.12169  0.39412
     66   2.51329  5.33245  3.10863  2.22747  4.66858  2.59823  3.81682  4.14569  2.16707  3.63425  4.37856  3.10088  2.50605  2.91739  2.26769  2.58909  2.43846  3.71895  5.77287  4.37049    515 k - - -
          2.68618  4.42225  2.77519  2.73123  3.46354  2.40513  3.72494  3.29354  2.67741  2.69355  4.24690  2.90347  2.73739  3.18146  2.89801  2.37887  2.77519  2.98518  4.58477  3.61503
          0.01085  4.92499  5.64733  0.61958  0.77255  1.12169  0.39412
     67   2.85389  4.89163  2.21617  2.34382  3.02912  3.72523  3.94235  3.11076  2.79564  2.61376  3.97518  3.30521  4.11268  3.13490  3.23580  1.88127  2.87264  2.59065  5.42561  4.12695    516 s - - -
          2.68621  4.42228  2.77522  2.73126  3.46357  2.40515  3.72497  3.29279  2.67743  2.69358  4.24692  2.90349  2.73742  3.18149  2.89803  2.37889  2.77522  2.98521  4.58480  3.61506
          0.36301  2.49827  1.50422  0.26321  1.46351  1.12169  0.39412
     68   2.98873  5.47779  2.87929  1.69816  4.82139  3.60848  3.86412  4.29616  2.58107  3.76573  4.54028  1.48233  4.06660  2.51960  2.59791  2.93263  3.22444  3.87312  5.88706  4.48794    518 n - - -
          2.68618  4.42225  2.77519  2.73123  3.46354  2.40513  3.72494  3.29354  2.67741  2.69355  4.24690  2.90347  2.73739  3.18146  2.89801  2.37887  2.77519  2.98518  4.58477  3.61503
          0.01391  4.67824  5.40058  0.61958  0.77255  1.22280  0.34871
     69   2.93048  5.40913  1.38571  2.49585  4.73214  3.57957  3.86983  4.21247  2.67199  3.71244  4.48153  2.79086  3.18746  2.03795  3.17934  2.88399  3.17499  3.08922  5.86501  4.44542    519 d - - -
          2.68744  4.42409  2.77543  2.73126  3.46349  2.40567  3.72132  3.29232  2.67663  2.69289  4.24587  2.90370  2.73728  3.18258  2.89687  2.37957  2.77509  2.98644  4.58661  3.61290
          1.19494  0.36673  5.45265  2.09280  0.13164  0.44695  1.02048
     70   2.90956  3.83966  2.49616  1.83855  4.76597  3.29922  2.95171  4.25214  2.04061  3.72613  4.46158  2.46895  4.07608  2.57313  3.09801  2.45428  2.82516  3.81153  5.85339  4.44213    539 e - - -
          2.68618  4.42225  2.77519  2.73123  3.46354  2.40513  3.72494  3.29354  2.67741  2.69355  4.24690  2.90347  2.73739  3.18146  2.89801  2.37887  2.77519  2.98518  4.58477  3.61503
          0.04734  5.07586  3.21903  0.61958  0.77255  0.86610  0.54574
     71   3.86933  5.19510  5.21055  4.75327  2.79785  4.80644  4.23730  3.67157  4.45568  3.18180  2.74006  4.62936  5.13289  4.60274  3.85343  4.14110  4.09117  3.53310  0.80537  1.73071    540 w - - -
          2.68618  4.42225  2.77519  2.73123  3.46354  2.40513  3.72494  3.29354  2.67741  2.69355  4.24690  2.90347  2.73739  3.18146  2.89801  2.37887  2.77519  2.98518  4.58477  3.61503
          0.23708  5.03819  1.58675  0.61958  0.77255  0.77231  0.61979
     72   2.14477  5.09753  2.81453  2.62728  4.35668  2.82291  3.84454  3.13320  2.48883  3.36634  4.16433  2.37816  4.03412  2.98080  3.10142  2.57892  3.06041  3.44166  5.58772  2.21042    541 a - - -
          2.68686  4.42427  2.77291  2.73208  3.46556  2.40401  3.72506  3.29316  2.67702  2.69407  4.24682  2.90089  2.73599  3.18348  2.89862  2.38041  2.77579  2.98658  4.58101  3.61354
          1.04762  0.43778  5.58254  2.12795  0.12679  1.20502  0.35623
     73   2.82218  5.30975  1.89404  1.98745  3.60486  3.59806  3.78715  4.12426  2.24211  3.61081  3.75557  2.76137  3.99206  2.88683  2.78399  2.54502  2.53442  3.69514  5.74821  4.34302    565 d - - -
          2.68618  4.42225  2.77519  2.73123  3.46354  2.40513  3.72494  3.29354  2.67741  2.69355  4.24690  2.90347  2.73739  3.18146  2.89801  2.37887  2.77519  2.98518  4.58477  3.61503
          0.14308  4.86019  2.07492  0.61958  0.77255  1.20502  0.35623
     74   2.84578  4.41212  4.00858  3.43738  1.70267  3.88384  4.09977  2.33590  2.13299  2.59657  3.52057  3.73822  4.25616  3.60833  3.59420  2.81251  3.07720  2.67166  4.86937  2.72874    566 f - - -
          2.68618  4.42225  2.77519  2.73123  3.46354  2.40513  3.72494  3.29354  2.67741  2.69355  4.24690  2.90347  2.73739  3.18146  2.89801  2.37887  2.77519  2.98518  4.58477  3.61503
          0.01320  4.73030  5.45265  0.61958  0.77255  0.61642  0.77626
     75   2.89634  4.50052  3.45220  3.42099  1.89961  2.27202  3.00497  2.53300  3.35146  2.46085  3.19650  3.76002  4.30405  3.08849  3.22901  3.19030  3.12820  2.76387  4.04839  3.24662    567 f - - -
          2.68618  4.42225  2.77519  2.73123  3.46354  2.40513  3.72494  3.29354  2.67741  2.69355  4.24690  2.90347  2.73739  3.18146  2.89801  2.37887  2.77519  2.98518  4.58477  3.61503
          0.04744  4.99565  3.22989  0.61958  0.77255  1.01477  0.45018
     76   2.91796  4.76838  3.97130  3.57244  4.17168  0.81217  4.52016  3.74245  3.57482  3.44070  4.32376  3.83927  4.34086  3.87319  3.89954  2.49410  3.30755  2.93111  5.62798  2.63636    568 g - - -
          2.68618  4.42225  2.77519  2.73123  3.46354  2.40513  3.72494  3.29354  2.67741  2.69355  4.24690  2.90347  2.73739  3.18146  2.89801  2.37887  2.77519  2.98518  4.58477  3.61503
          0.01049  4.95870  5.68105  0.61958  0.77255  0.91986  0.50846
     77   2.92203  4.83066  3.52870  2.98438  2.72251  1.32240  4.04409  3.38649  2.63808  3.06074  3.92927  3.45004  4.20805  2.83351  3.34351  3.05350  2.88708  3.13036  5.35661  3.10949    569 g - - -
          2.68618  4.42225  2.77519  2.73123  3.46354  2.40513  3.72494  3.29354  2.67741  2.69355  4.24690  2.90347  2.73739  3.18146  2.89801  2.37887  2.77519  2.98518  4.58477  3.61503
          0.01010  4.99565  5.71800  0.61958  0.77255  0.25710  1.48410
     78   3.00244  5.50357  1.30561  2.52638  4.84263  3.76041  3.95953  4.32572  2.09784  3.02134  4.54730  2.69708  4.16233  3.05943  2.99481  2.54127  2.86041  3.89127  5.93838  4.52853    570 d - - -
          2.68618  4.42225  2.77519  2.73123  3.46354  2.40513  3.72494  3.29354  2.67741  2.69355  4.24690  2.90347  2.73739  3.18146  2.89801  2.37887  2.77519  2.98518  4.58477  3.61503
          0.00809  5.21747  5.93981  0.61958  0.77255  0.48576  0.95510
     79   2.13082  4.48078  4.92401  4.32543  2.49967  4.24145  4.50474  2.90738  4.13504  1.16088  3.58489  4.35239  3.46550  4.27905  4.18103  3.54930  3.32403  2.72860  2.57070  2.98584    571 l - - -
          2.68618  4.42225  2.77519  2.73123  3.46354  2.40513  3.72494  3.29354  2.67741  2.69355  4.24690  2.90347  2.73739  3.18146  2.89801  2.37887  2.77519  2.98518  4.58477  3.61503
          0.00809  5.21747  5.93981  0.61958  0.77255  0.48576  0.95510
     80   2.82911  5.47708  3.22965  2.55020  4.81933  3.75125  3.93690  4.30179  1.52279  3.78021  4.51885  2.16715  3.74585  2.66394  2.18080  2.62670  2.97528  3.49269  5.91058  3.67068    572 k - - -
          2.68618  4.42225  2.77519  2.73123  3.46354  2.40513  3.72494  3.29354  2.67741  2.69355  4.24690  2.90347  2.73739  3.18146  2.89801  2.37887  2.77519  2.98518  4.58477  3.61503
          0.00809  5.21747  5.93981  0.61958  0.77255  0.48576  0.95510
     81   3.04900  5.51908  2.76551  2.33973  4.84509  1.22901  4.00931  4.32072  2.60493  3.81926  4.57441  2.72792  4.20054  3.11759  3.27064  2.63212  2.90236  3.01946  5.96842  4.56174    573 g - - -
          2.68618  4.42225  2.77519  2.73123  3.46354  2.40513  3.72494  3.29354  2.67741  2.69355  4.24690  2.90347  2.73739  3.18146  2.89801  2.37887  2.77519  2.98518  4.58477  3.61503
          0.00809  5.21747  5.93981  0.61958  0.77255  0.48576  0.95510
     82   3.91453  5.16543  5.94213  5.37274  2.78975  5.29025  5.68078  1.33678  5.22301  1.29476  2.94774  5.46201  5.47676  5.23753  5.21495  4.65716  4.14115  1.39672  5.89833  4.83412    574 l - - -
          2.68595  4.42295  2.77590  2.73017  3.46424  2.40583  3.72565  3.29347  2.67811  2.69278  4.24760  2.90365  2.73810  3.18157  2.89718  2.37957  2.77485  2.98479  4.57465  3.61467
          0.34167  1.24901  5.93981  1.52442  0.24558  0.48576  0.95510
     83   2.37589  5.43038  2.42398  2.68722  4.75370  3.75526  3.94474  2.80846  2.43271  3.25054  4.47687  2.45726  2.70684  2.89133  2.61401  2.94598  2.06802  3.80929  5.87629  4.47893    583 t - - -
          2.68618  4.42225  2.77519  2.73123  3.46354  2.40513  3.72494  3.29354  2.67741  2.69355  4.24690  2.90347  2.73739  3.18146  2.89801  2.37887  2.77519  2.98518  4.58477  3.61503
          0.00809  5.21747  5.93981  0.61958  0.77255  0.48576  0.95510
     84   2.65267  5.57199  1.78652  1.76448  4.91381  3.77277  3.29318  4.40451  2.58963  3.87586  4.61654  2.21780  4.19021  2.26320  3.25108  2.72518  3.28221  3.96146  6.00317  4.58265    584 e - - -
          2.68618  4.42225  2.77519  2.73123  3.46354  2.40513  3.72494  3.29354  2.67741  2.69355  4.24690  2.90347  2.73739  3.18146  2.89801  2.37887  2.77519  2.98518  4.58477  3.61503
          0.00809  5.21747  5.93981  0.61958  0.77255  0.48576  0.95510
     85   3.10002  3.00985  3.40233  2.49366  4.84264  3.86748  4.00910  4.28883  1.39405  2.53474  4.55333  2.93823  4.25188  2.81022  1.91003  3.07700  3.32085  3.89249  5.91776  4.56326    585 k - - -
          2.68618  4.42225  2.77519  2.73123  3.46354  2.40513  3.72494  3.29354  2.67741  2.69355  4.24690  2.90347  2.73739  3.18146  2.89801  2.37887  2.77519  2.98518  4.58477  3.61503
          0.00809  5.21747  5.93981  0.61958  0.77255  0.48576  0.95510
     86   2.21277  4.44740  4.75379  3.42381  3.54339  4.17519  4.49634  2.42942  3.98943  1.15295  3.05233  4.25368  4.54040  4.16621  3.60778  3.47574  2.83311  2.05074  5.06929  3.88727    586 l - - -
          2.68618  4.42225  2.77519  2.73123  3.46354  2.40513  3.72494  3.29354  2.67741  2.69355  4.24690  2.90347  2.73739  3.18146  2.89801  2.37887  2.77519  2.98518  4.58477  3.61503
          0.00809  5.21747  5.93981  0.61958  0.77255  0.48576  0.95510
     87   2.29306  5.53459  1.31182  2.68713  4.87485  3.76942  3.98461  4.35988  2.12912  3.83961  4.58311  2.98633  2.96945  2.91430  3.23312  2.77382  2.91402  3.92402  5.97282  4.55907    587 d - - -
          2.68618  4.42225  2.77519  2.73123  3.46354  2.40513  3.72494  3.29354  2.67741  2.69355  4.24690  2.90347  2.73739  3.18146  2.89801  2.37887  2.77519  2.98518  4.58477  3.61503
          0.00809  5.21747  5.93981  0.61958  0.77255  0.48576  0.95510
     88   2.98071  5.27594  2.94859  2.76859  4.54233  3.26955  3.98927  3.97613  2.40991  3.19036  4.33866  3.04254  4.18248  3.00396  3.13411  2.73703  2.27922  3.40676  5.75883  1.42938    588 y - - -
          2.68618  4.42225  2.77519  2.73123  3.46354  2.40513  3.72494  3.29354  2.67741  2.69355  4.24690  2.90347  2.73739  3.18146  2.89801  2.37887  2.77519  2.98518  4.58477  3.61503
          0.00809  5.21747  5.93981  0.61958  0.77255  0.48576  0.95510
     89   4.54579  5.69430  6.53275  5.96411  2.91906  6.02591  6.24887  1.33057  5.85115  0.59622  3.50360  6.20310  5.91823  5.57960  5.72815  5.46082  4.73709  3.15943  6.07332  5.12055    589 L - - -
          2.68579  4.42228  2.77522  2.73126  3.46357  2.40515  3.72497  3.29357  2.67743  2.69358  4.24692  2.90349  2.73742  3.18149  2.89803  2.37889  2.77522  2.98521  4.58480  3.61506
          0.06615  2.79075  5.93981  0.26321  1.46351  0.48576  0.95510
     90   2.21503  5.49308  3.22684  2.31868  4.83939  2.74094  3.94089  4.32384  1.56320  3.79726  4.53437  2.44807  4.14930  2.34062  2.73394  2.76216  3.21589  3.88459  5.92345  4.51501    591 k - - -
          2.68618  4.42225  2.77519  2.73123  3.46354  2.40513  3.72494  3.29354  2.67741  2.69355  4.24690  2.90347  2.73739  3.18146  2.89801  2.37887  2.77519  2.98518  4.58477  3.61503
          0.00809  5.21747  5.93981  0.61958  0.77255  0.48576  0.95510
     91   2.58172  5.48832  2.32372  2.00099  4.83209  2.54871  3.93889  4.31778  2.67601  3.79309  4.52967  2.53626  2.86898  2.15473  3.16941  2.56379  3.21036  3.87833  3.76800  4.51032    592 e - - -
          2.68618  4.42225  2.77519  2.73123  3.46354  2.40513  3.72494  3.29354  2.67741  2.69355  4.24690  2.90347  2.73739  3.18146  2.89801  2.37887  2.77519  2.98518  4.58477  3.61503
          0.00809  5.21747  5.93981  0.61958  0.77255  0.48576  0.95510
     92   1.86283  4.74425  3.29082  3.29290  3.88465  3.97747  3.72099  2.88779  2.90476  1.16654  3.84834  3.70505  4.36048  3.55734  3.60660  2.94900  3.24184  3.01932  5.32534  4.08849    593 l - - -
          2.68618  4.42225  2.77519  2.73123  3.46354  2.40513  3.72494  3.29354  2.67741  2.69355  4.24690  2.90347  2.73739  3.18146  2.89801  2.37887  2.77519  2.98518  4.58477  3.61503
          0.00809  5.21747  5.93981  0.61958  0.77255  0.48576  0.95510
     93   3.67682  5.58798  4.31072  4.36297  6.00489  0.19342  5.72272  5.76826  4.91748  5.34708  6.20762  3.41491  5.00278  5.08044  5.17992  3.83805  4.22863  4.95805  7.13709  6.06501    594 G - - -
          2.68618  4.42225  2.77519  2.73123  3.46354  2.40513  3.72494  3.29354  2.67741  2.69355  4.24690  2.90347  2.73739  3.18146  2.89801  2.37887  2.77519  2.98518  4.58477  3.61503
          0.00809  5.21747  5.93981  0.61958  0.77255  0.48576  0.95510
     94   3.20284  4.55680  5.15605  4.55834  2.31901  4.40800  4.73614  1.34983  4.35965  2.65287  3.65596  4.55883  4.75756  4.49596  4.38208  3.72727  2.96615  1.51190  5.20527  2.29574    595 i - - -
          2.68618  4.42225  2.77519  2.73123  3.46354  2.40513  3.72494  3.29354  2.67741  2.69355  4.24690  2.90347  2.73739  3.18146  2.89801  2.37887  2.77519  2.98518  4.58477  3.61503
          0.00809  5.21747  5.93981  0.61958  0.77255  0.48576  0.95510
     95   2.84012  5.50455  2.61812  2.21188  4.84868  2.86946  3.94947  4.33548  1.90263  3.80966  4.54678  2.31874  4.15291  3.04723  3.18450  2.10280  2.14324  3.89495  5.93757  4.52452    596 k - - -
          2.68618  4.42225  2.77519  2.73123  3.46354  2.40513  3.72494  3.29354  2.67741  2.69355  4.24690  2.90347  2.73739  3.18146  2.89801  2.37887  2.77519  2.98518  4.58477  3.61503
          0.00809  5.21747  5.93981  0.61958  0.77255  0.48576  0.95510
     96   1.36872  3.36628  4.45090  3.86553  3.60669  3.74214  4.41549  2.95196  3.75010  2.69804  3.11692  4.08315  4.48214  3.41992  3.93966  2.97764  2.71579  2.07162  5.11269  2.31555    597 a - - -
          2.68618  4.42225  2.77519  2.73123  3.46354  2.40513  3.72494  3.29354  2.67741  2.69355  4.24690  2.90347  2.73739  3.18146  2.89801  2.37887  2.77519  2.98518  4.58477  3.61503
          0.00809  5.21747  5.93981  0.61958  0.77255  0.48576  0.95510
     97   4.05967  5.22767  6.20484  5.74389  4.41025  5.74438  6.48933  1.06944  5.70521  1.54152  4.11833  5.91585  5.88911  5.87811  5.83309  5.19872  4.31278  1.07036  6.63903  5.49108    598 i - - -
          2.68618  4.42225  2.77519  2.73123  3.46354  2.40513  3.72494  3.29354  2.67741  2.69355  4.24690  2.90347  2.73739  3.18146  2.89801  2.37887  2.77519  2.98518  4.58477  3.61503
          0.00809  5.21747  5.93981  0.61958  0.77255  0.48576  0.95510
     98   3.05655  4.47204  4.76157  3.82267  2.78109  4.19187  4.47443  2.50906  4.00174  2.46615  3.58581  4.26078  4.55669  2.41788  4.09613  3.49230  3.28840  2.30524  1.57139  2.25595    599 w - - -
          2.68618  4.42225  2.77519  2.73123  3.46354  2.40513  3.72494  3.29354  2.67741  2.69355  4.24690  2.90347  2.73739  3.18146  2.89801  2.37887  2.77519  2.98518  4.58477  3.61503
          0.00809  5.21747  5.93981  0.61958  0.77255  0.48576  0.95510
     99   3.41219  4.74507  5.38781  4.78796  3.09883  4.64583  4.99669  1.96311  4.59495  1.16286  2.68990  4.80768  4.95588  4.69391  4.60269  3.97260  2.47132  1.62540  5.41043  4.26978    600 l - - -
          2.68618  4.42225  2.77519  2.73123  3.46354  2.40513  3.72494  3.29354  2.67741  2.69355  4.24690  2.90347  2.73739  3.18146  2.89801  2.37887  2.77519  2.98518  4.58477  3.61503
          0.00809  5.21747  5.93981  0.61958  0.77255  0.48576  0.95510
    100   2.72285  5.48222  2.38572  2.34865  4.82035  3.75508  3.95227  4.30156  2.69508  3.78582  3.82905  2.35456  2.56113  3.05240  3.18822  1.52974  2.90553  3.86983  5.92171  4.51382    601 s - - -
          2.68618  4.42225  2.77519  2.73123  3.46354  2.40513  3.72494  3.29354  2.67741  2.69355  4.24690  2.90347  2.73739  3.18146  2.89801  2.37887  2.77519  2.98518  4.58477  3.61503
          0.00809  5.21747  5.93981  0.61958  0.77255  0.48576  0.95510
    101   2.47634  5.31924  2.22042  3.18824  5.09144  2.78385  4.53465  4.53773  3.43190  4.13062  4.93121  3.64889  0.84567  3.70378  3.90487  3.23209  3.53759  3.24230  6.33521  4.99317    602 p - - -
          2.68618  4.42225  2.77519  2.73123  3.46354  2.40513  3.72494  3.29354  2.67741  2.69355  4.24690  2.90347  2.73739  3.18146  2.89801  2.37887  2.77519  2.98518  4.58477  3.61503
          0.00809  5.21747  5.93981  0.61958  0.77255  0.48576  0.95510
    102   2.25535  4.45273  4.85047  4.24918  2.93397  4.20759  4.53439  1.28548  4.07136  2.62411  3.56626  4.31396  2.14662  4.23434  4.14012  3.51336  3.28648  2.36710  5.07681  2.80622    603 i - - -
          2.68618  4.42225  2.77519  2.73123  3.46354  2.40513  3.72494  3.29354  2.67741  2.69355  4.24690  2.90347  2.73739  3.18146  2.89801  2.37887  2.77519  2.98518  4.58477  3.61503
          0.00809  5.21747  5.93981  0.61958  0.77255  0.48576  0.95510
    103   2.79275  4.08991  3.83329  2.70375  1.76940  3.96785  2.25804  3.25482  3.22565  2.59279  3.85133  2.96566  4.34804  2.83021  3.59093  3.07384  3.23202  3.02588  3.88140  2.82615    604 f - - -
          2.68618  4.42225  2.77519  2.73123  3.46354  2.40513  3.72494  3.29354  2.67741  2.69355  4.24690  2.90347  2.73739  3.18146  2.89801  2.37887  2.77519  2.98518  4.58477  3.61503
          0.00809  5.21747  5.93981  0.61958  0.77255  0.48576  0.95510
    104   2.72397  5.48169  2.66926  1.70956  2.83153  3.38464  3.93577  4.30978  1.81411  3.78611  4.52297  3.21545  2.85336  2.58794  2.87118  2.93771  3.20615  3.87141  5.91522  4.50518    605 e - - -
          2.68618  4.42225  2.77519  2.73123  3.46354  2.40513  3.72494  3.29354  2.67741  2.69355  4.24690  2.90347  2.73739  3.18146  2.89801  2.37887  2.77519  2.98518  4.58477  3.61503
          0.00809  5.21747  5.93981  0.61958  0.77255  0.48576  0.95510
    105   2.98438  2.89260  3.07538  2.90859  3.44007  3.03266  2.81751  2.93845  2.89627  3.30769  2.97848  2.84474  4.23301  2.68891  3.34322  1.71969  2.97828  3.37757  5.58953  4.28193    606 s - - -
          2.68618  4.42225  2.77519  2.73123  3.46354  2.40513  3.72494  3.29354  2.67741  2.69355  4.24690  2.90347  2.73739  3.18146  2.89801  2.37887  2.77519  2.98518  4.58477  3.61503
          0.00809  5.21747  5.93981  0.61958  0.77255  0.48576  0.95510
    106   2.71113  4.52306  4.35945  3.77710  3.14844  4.09475  4.38891  2.23636  3.11522  2.04474  2.78383  4.02949  2.17782  3.29105  3.89264  2.24197  2.69101  2.47276  5.13063  3.93318    607 l - - -
          2.68611  4.42232  2.77526  2.73130  3.46361  2.40520  3.72501  3.29361  2.67748  2.69348  4.24697  2.90354  2.73706  3.18153  2.89808  2.37894  2.77526  2.98474  4.58484  3.61510
          0.43185  2.88051  1.22218  0.87828  0.53699  0.48576  0.95510
    107   2.31839  5.23583  2.90218  2.43623  4.54104  2.85384  2.91204  3.99973  2.56132  2.93322  4.28754  3.10113  4.00899  2.30758  3.04639  1.98160  2.87505  3.04824  5.69347  4.30799    612 s - - -
          2.68618  4.42225  2.77519  2.73123  3.46354  2.40513  3.72494  3.29354  2.67741  2.69355  4.24690  2.90347  2.73739  3.18146  2.89801  2.37887  2.77519  2.98518  4.58477  3.61503
          0.07519  4.87222  2.73686  0.61958  0.77255  1.19046  0.36252
    108   2.81963  5.05382  2.93699  2.64159  4.32555  1.57353  3.85469  3.75064  2.64618  3.34061  4.14570  2.89060  4.03202  2.99823  2.84542  2.56892  2.53561  3.41131  3.28028  4.22610    613 g - - -
          2.68618  4.42225  2.77519  2.73123  3.46354  2.40513  3.72494  3.29354  2.67741  2.69355  4.24690  2.90347  2.73739  3.18146  2.89801  2.37887  2.77519  2.98518  4.58477  3.61503
          0.01219  4.80922  5.53157  0.61958  0.77255  1.26268  0.33253
    109   2.81001  4.67285  3.49526  2.93203  3.83366  2.88307  3.96845  3.20847  2.89936  2.01673  3.76851  2.90729  4.11830  3.22560  2.64384  2.22699  2.69784  2.96112  2.81694  3.49982    614 l - - -
          2.68618  4.42225  2.77519  2.73123  3.46354  2.40513  3.72494  3.29354  2.67741  2.69355  4.24690  2.90347  2.73739  3.18146  2.89801  2.37887  2.77519  2.98518  4.58477  3.61503
          0.01219  4.80922  5.53157  0.61958  0.77255  1.12596  0.39207
    110   2.65277  5.23011  2.85926  2.54884  4.53713  2.82682  3.79766  3.99690  2.31716  3.51923  4.28150  3.08983  3.04559  2.38315  3.03488  1.96701  2.68606  2.81702  5.68685  3.46111    615 s - - -
          2.68672  4.42327  2.77410  2.73072  3.46360  2.40369  3.72399  3.29456  2.67699  2.69431  4.24547  2.90354  2.73768  3.18219  2.89903  2.37903  2.77542  2.98551  4.58579  3.61493
          0.88886  0.53604  5.56952  1.56258  0.23521  0.20405  1.68968
    111   2.52526  4.89867  3.65226  3.09171  4.08336  2.40621  4.15202  3.46192  3.06202  2.31558  4.00754  3.55379  3.16295  3.39264  2.93264  1.71462  3.23317  3.20436  2.40208  4.20051    627 s - - -
          2.68618  4.42225  2.77519  2.73123  3.46354  2.40513  3.72494  3.29354  2.67741  2.69355  4.24690  2.90347  2.73739  3.18146  2.89801  2.37887  2.77519  2.98518  4.58477  3.61503
          0.00809  5.21747  5.93981  0.61958  0.77255  0.48576  0.95510
    112   3.33975  5.15681  3.07806  3.44345  2.44880  3.38169  3.36174  3.71865  3.41990  3.32983  4.26428  2.04342  4.59819  3.71475  3.80408  3.46375  3.56945  3.48386  2.38773  1.38398    628 y - - -
          2.68618  4.42225  2.77519  2.73123  3.46354  2.40513  3.72494  3.29354  2.67741  2.69355  4.24690  2.90347  2.73739  3.18146  2.89801  2.37887  2.77519  2.98518  4.58477  3.61503
          0.00809  5.21747  5.93981  0.61958  0.77255  0.48576  0.95510
    113   2.76203  5.23804  2.98075  2.57425  4.49218  2.63467  1.61332  3.91944  2.78451  3.20320  4.30387  3.31489  4.18928  2.94957  3.25493  2.99870  2.61722  3.57912  3.28118  2.88501    629 h - - -
          2.68618  4.42225  2.77519  2.73123  3.46354  2.40513  3.72494  3.29354  2.67741  2.69355  4.24690  2.90347  2.73739  3.18146  2.89801  2.37887  2.77519  2.98518  4.58477  3.61503
          0.00809  5.21747  5.93981  0.61958  0.77255  0.48576  0.95510
    114   2.97454  5.38421  3.05796  2.70896  4.68951  1.79121  3.34462  4.14823  2.21956  2.77662  4.43560  3.24957  3.00765  3.06725  2.42503  2.55845  3.03758  3.20804  5.84140  3.53895    630 g - - -
          2.68618  4.42225  2.77519  2.73123  3.46354  2.40513  3.72494  3.29354  2.67741  2.69355  4.24690  2.90347  2.73739  3.18146  2.89801  2.37887  2.77519  2.98518  4.58477  3.61503
          0.00809  5.21747  5.93981  0.61958  0.77255  0.48576  0.95510
    115   5.46352  6.43895  5.93485  5.95327  3.38581  5.48986  4.92844  5.41888  5.84434  4.54173  5.94875  5.60421  5.97793  5.79592  5.72344  5.43941  5.76932  5.34281  5.03252  0.11449    631 Y - - -
          2.68618  4.42225  2.77519  2.73123  3.46354  2.40513  3.72494  3.29354  2.67741  2.69355  4.24690  2.90347  2.73739  3.18146  2.89801  2.37887  2.77519  2.98518  4.58477  3.61503
          0.00809  5.21747  5.93981  0.61958  0.77255  0.48576  0.95510
    116   3.21961  5.22223  1.43644  3.16633  3.12350  4.06578  4.11894  3.82882  3.15171  2.91090  4.31230  3.63310  4.44803  1.81811  3.58036  3.28760  3.44975  3.55888  3.33059  2.27038    632 d - - -
          2.68618  4.42225  2.77519  2.73123  3.46354  2.40513  3.72494  3.29354  2.67741  2.69355  4.24690  2.90347  2.73739  3.18146  2.89801  2.37887  2.77519  2.98518  4.58477  3.61503
          0.00809  5.21747  5.93981  0.61958  0.77255  0.48576  0.95510
    117   3.02120  4.43432  4.75945  4.15860  3.53048  4.16418  4.48568  2.16063  3.99054  2.27794  3.01757  4.24925  2.27142  4.16360  4.07812  2.78114  1.60576  2.14294  3.76545  3.87129    633 t - - -
          2.68618  4.42225  2.77519  2.73123  3.46354  2.40513  3.72494  3.29354  2.67741  2.69355  4.24690  2.90347  2.73739  3.18146  2.89801  2.37887  2.77519  2.98518  4.58477  3.61503
          0.00809  5.21747  5.93981  0.61958  0.77255  0.48576  0.95510
    118   2.37285  5.33764  3.28817  2.03002  3.68583  3.77415  3.39864  4.07364  2.73011  3.61833  4.39373  3.26814  3.16803  2.45715  2.65978  2.96876  1.88517  2.71940  5.80590  3.79149    634 t - - -
          2.68618  4.42225  2.77519  2.73123  3.46354  2.40513  3.72494  3.29354  2.67741  2.69355  4.24690  2.90347  2.73739  3.18146  2.89801  2.37887  2.77519  2.98518  4.58477  3.61503
          0.00809  5.21747  5.93981  0.61958  0.77255  0.48576  0.95510
    119   3.94615  6.73303  0.50941  2.43160  5.99925  4.01106  4.67334  5.59959  3.85874  5.02594  5.93146  2.68242  4.70581  3.85669  4.58648  2.37282  4.26613  5.10575  7.17424  5.53813    635 D - - -
          2.68618  4.42225  2.77519  2.73123  3.46354  2.40513  3.72494  3.29354  2.67741  2.69355  4.24690  2.90347  2.73739  3.18146  2.89801  2.37887  2.77519  2.98518  4.58477  3.61503
          0.00809  5.21747  5.93981  0.61958  0.77255  0.48576  0.95510
    120   3.53752  4.92620  5.02861  4.50622  2.01112  2.30381  4.38567  3.39836  4.35309  2.26901  4.05231  4.51747  4.93310  2.94123  4.44747  3.89278  3.76577  3.22092  2.59910  1.22969    636 y - - -
          2.68618  4.42225  2.77519  2.73123  3.46354  2.40513  3.72494  3.29354  2.67741  2.69355  4.24690  2.90347  2.73739  3.18146  2.89801  2.37887  2.77519  2.98518  4.58477  3.61503
          0.00809  5.21747  5.93981  0.61958  0.77255  0.48576  0.95510
    121   2.79245  4.96536  3.55689  2.83851  3.46470  2.28572  4.09958  3.53470  2.35386  2.87852  3.09684  3.07913  4.26348  3.31196  3.07987  3.09570  1.74195  2.89803  5.50891  3.04732    637 t - - -
          2.68618  4.42225  2.77519  2.73123  3.46354  2.40513  3.72494  3.29354  2.67741  2.69355  4.24690  2.90347  2.73739  3.18146  2.89801  2.37887  2.77519  2.98518  4.58477  3.61503
          0.00809  5.21747  5.93981  0.61958  0.77255  0.48576  0.95510
    122   2.72305  5.44743  2.99453  1.94854  4.77727  3.75294  3.94176  2.84389  1.53815  2.94617  4.49220  2.60900  4.14628  2.63375  3.17182  2.94346  3.20514  3.82987  5.88916  3.55447    638 k - - -
          2.68626  4.42250  2.77518  2.73148  3.46290  2.40507  3.72520  3.29302  2.67725  2.69295  4.24715  2.90351  2.73765  3.18104  2.89826  2.37903  2.77532  2.98544  4.58502  3.61528
          0.22783  2.15394  2.43363  1.36580  0.29461  0.48576  0.95510
    123   2.73912  4.48471  3.72469  3.71309  3.35018  3.01490  4.33966  1.63538  3.04198  2.28828  3.59806  3.97320  4.41832  3.85500  2.93613  3.32433  3.19986  1.61652  5.09287  3.89429    645 v - - -
          2.68618  4.42225  2.77519  2.73123  3.46354  2.40513  3.72494  3.29354  2.67741  2.69355  4.24690  2.90347  2.73739  3.18146  2.89801  2.37887  2.77519  2.98518  4.58477  3.61503
          0.00884  5.12854  5.85089  0.61958  0.77255  0.35153  1.21608
    124   2.57645  5.43904  1.72627  2.56088  4.76430  3.75542  3.50313  3.03332  2.68939  2.78596  4.48509  1.93547  3.74837  2.74454  2.95178  2.94753  3.20739  3.81902  5.88358  4.48458    646 d - - -
          2.68618  4.42225  2.77519  2.73123  3.46354  2.40513  3.72494  3.29354  2.67741  2.69355  4.24690  2.90347  2.73739  3.18146  2.89801  2.37887  2.77519  2.98518  4.58477  3.61503
          0.00809  5.21747  5.93981  0.61958  0.77255  0.48576  0.95510
    125   2.12679  5.27963  3.32470  2.05917  4.55847  2.89199  3.99387  3.99418  2.76964  3.56228  4.35182  3.30046  2.08318  3.12341  3.24472  2.55642  2.44156  3.27906  5.77130  2.88892    647 e - - -
          2.68618  4.42225  2.77519  2.73123  3.46354  2.40513  3.72494  3.29354  2.67741  2.69355  4.24690  2.90347  2.73739  3.18146  2.89801  2.37887  2.77519  2.98518  4.58477  3.61503
          0.00809  5.21747  5.93981  0.61958  0.77255  0.48576  0.95510
    126   2.97454  5.36660  3.27340  2.44708  4.14822  3.38428  3.13887  3.47362  2.38600  2.93500  3.23316  2.71388  3.58337  2.13131  2.15107  2.96121  3.20574  2.58762  5.82802  4.44693    648 q - - -
          2.68618  4.42225  2.77519  2.73123  3.46354  2.40513  3.72494  3.29354  2.67741  2.69355  4.24690  2.90347  2.73739  3.18146  2.89801  2.37887  2.77519  2.98518  4.58477  3.61503
          0.00809  5.21747  5.93981  0.61958  0.77255  0.48576  0.95510
    127   3.09013  4.46892  4.97910  4.37743  1.60603  3.44275  4.50730  2.89882  4.17435  1.41176  2.78625  4.37489  4.60684  4.30744  3.66036  3.55582  3.32181  2.71818  3.69368  2.44420    649 l - - -
          2.68618  4.42225  2.77519  2.73123  3.46354  2.40513  3.72494  3.29354  2.67741  2.69355  4.24690  2.90347  2.73739  3.18146  2.89801  2.37887  2.77519  2.98518  4.58477  3.61503
          0.00809  5.21747  5.93981  0.61958  0.77255  0.48576  0.95510
    128   3.10931  5.05167  4.58200  4.54587  5.78847  0.45158  5.63219  5.31825  4.83753  4.97573  5.73176  4.43338  2.22173  4.97310  5.02978  2.43355  3.68321  4.42900  7.09322  5.99042    650 G - - -
          2.68618  4.42225  2.77519  2.73123  3.46354  2.40513  3.72494  3.29354  2.67741  2.69355  4.24690  2.90347  2.73739  3.18146  2.89801  2.37887  2.77519  2.98518  4.58477  3.61503
          0.00809  5.21747  5.93981  0.61958  0.77255  0.48576  0.95510
    129   2.99174  4.41705  1.95578  2.82192  4.51559  3.80219  4.03508  2.60966  2.82759  3.52914  4.33153  2.34759  4.20838  3.17638  3.29684  2.28742  1.73076  3.59467  5.75736  4.41150    651 t - - -
          2.68618  4.42225  2.77519  2.73123  3.46354  2.40513  3.72494  3.29354  2.67741  2.69355  4.24690  2.90347  2.73739  3.18146  2.89801  2.37887  2.77519  2.98518  4.58477  3.61503
          0.00809  5.21747  5.93981  0.61958  0.77255  0.48576  0.95510
    130   2.97228  5.44580  2.17594  2.01422  4.77554  3.75191  3.94060  4.25083  2.11313  2.73074  3.81979  2.90394  4.14501  3.04205  2.38244  2.65799  2.69116  3.16873  4.44044  3.83665    652 e - - -
          2.68618  4.42225  2.77519  2.73123  3.46354  2.40513  3.72494  3.29354  2.67741  2.69355  4.24690  2.90347  2.73739  3.18146  2.89801  2.37887  2.77519  2.98518  4.58477  3.61503
          0.00809  5.21747  5.93981  0.61958  0.77255  0.48576  0.95510
    131   1.94950  5.46701  2.25365  2.05585  4.80556  3.74798  3.93578  3.21928  2.47593  3.76951  3.56510  3.21796  3.49251  2.43838  3.00410  2.32849  2.92121  3.85414  5.90360  4.49660    653 a - - -
          2.68618  4.42225  2.77519  2.73123  3.46354  2.40513  3.72494  3.29354  2.67741  2.69355  4.24690  2.90347  2.73739  3.18146  2.89801  2.37887  2.77519  2.98518  4.58477  3.61503
          0.00809  5.21747  5.93981  0.61958  0.77255  0.48576  0.95510
    132   2.70598  5.55250  1.46285  2.38321  4.89360  2.97332  3.98553  4.38184  2.12804  3.85607  4.59727  3.23539  4.18320  2.33268  3.23543  2.99210  2.38588  3.94161  5.98516  4.56797    654 d - - -
          2.68618  4.42225  2.77519  2.73123  3.46354  2.40513  3.72494  3.29354  2.67741  2.69355  4.24690  2.90347  2.73739  3.18146  2.89801  2.37887  2.77519  2.98518  4.58477  3.61503
          0.00809  5.21747  5.93981  0.61958  0.77255  0.48576  0.95510
    133   4.70980  5.81889  6.11013  5.81580  0.78907  5.64674  4.71385  3.66668  5.61429  1.05642  4.13376  5.41238  5.80678  5.35517  5.46445  5.04183  4.90650  3.88076  4.78074  2.75173    655 f - - -
          2.68618  4.42225  2.77519  2.73123  3.46354  2.40513  3.72494  3.29354  2.67741  2.69355  4.24690  2.90347  2.73739  3.18146  2.89801  2.37887  2.77519  2.98518  4.58477  3.61503
          0.00809  5.21747  5.93981  0.61958  0.77255  0.48576  0.95510
    134   2.87935  5.44899  2.53439  2.13397  4.77897  3.75830  3.94500  3.46905  1.83094  3.00679  4.49412  3.23231  4.15119  3.04698  1.67554  2.94957  3.21028  3.16700  5.88975  4.49076    656 r - - -
          2.68618  4.42225  2.77519  2.73123  3.46354  2.40513  3.72494  3.29354  2.67741  2.69355  4.24690  2.90347  2.73739  3.18146  2.89801  2.37887  2.77519  2.98518  4.58477  3.61503
          0.00809  5.21747  5.93981  0.61958  0.77255  0.48576  0.95510
    135   2.53563  5.46383  2.87515  2.67217  3.36784  3.74859  3.33750  4.28155  2.08581  3.76576  4.50655  2.65972  4.14188  2.46517  2.43415  2.49035  2.32351  3.85027  5.90119  2.78163    657 k - - -
          2.68618  4.42225  2.77519  2.73123  3.46354  2.40513  3.72494  3.29354  2.67741  2.69355  4.24690  2.90347  2.73739  3.18146  2.89801  2.37887  2.77519  2.98518  4.58477  3.61503
          0.00809  5.21747  5.93981  0.61958  0.77255  0.48576  0.95510
    136   2.36543  4.66811  4.90943  4.34239  3.68745  4.30988  4.74994  2.96831  4.17759  0.81612  2.27887  4.44636  4.71255  4.36032  4.28583  2.78811  3.47546  2.85320  5.31864  4.15778    658 l - - -
          2.68618  4.42225  2.77519  2.73123  3.46354  2.40513  3.72494  3.29354  2.67741  2.69355  4.24690  2.90347  2.73739  3.18146  2.89801  2.37887  2.77519  2.98518  4.58477  3.61503
          0.00809  5.21747  5.93981  0.61958  0.77255  0.48576  0.95510
    137   2.42461  3.09040  5.47104  4.90610  3.99677  4.77678  5.21544  1.33419  4.74181  2.83368  2.34463  4.93911  5.10220  4.91003  4.79425  4.12066  3.70014  1.16828  5.67970  4.48921    659 v - - -
          2.68618  4.42225  2.77519  2.73123  3.46354  2.40513  3.72494  3.29354  2.67741  2.69355  4.24690  2.90347  2.73739  3.18146  2.89801  2.37887  2.77519  2.98518  4.58477  3.61503
          0.00809  5.21747  5.93981  0.61958  0.77255  0.48576  0.95510
    138   2.66666  5.48613  1.95400  2.48768  4.83131  3.47898  3.93467  4.31759  2.49222  3.79145  4.52691  2.65675  2.70641  2.83327  2.36497  2.13650  2.63756  3.87686  5.91862  4.50722    660 d - - -
          2.68618  4.42225  2.77519  2.73123  3.46354  2.40513  3.72494  3.29354  2.67741  2.69355  4.24690  2.90347  2.73739  3.18146  2.89801  2.37887  2.77519  2.98518  4.58477  3.61503
          0.00809  5.21747  5.93981  0.61958  0.77255  0.48576  0.95510
    139   2.04797  5.44100  2.15968  1.88071  2.82296  3.75338  3.94276  4.24208  2.36383  3.73874  4.48645  3.22794  4.14671  3.04511  2.87849  2.52295  2.78732  3.27173  5.88447  4.48438    661 e - - -
          2.68618  4.42225  2.77519  2.73123  3.46354  2.40513  3.72494  3.29354  2.67741  2.69355  4.24690  2.90347  2.73739  3.18146  2.89801  2.37887  2.77519  2.98518  4.58477  3.61503
          0.00809  5.21747  5.93981  0.61958  0.77255  0.48576  0.95510
    140   1.07512  2.83668  4.54059  3.95016  3.59027  4.13119  4.44154  2.93347  3.80815  2.27296  3.18715  4.13550  4.50267  4.02978  2.84867  3.42214  3.25766  2.74131  3.30493  3.91246    662 a - - -
          2.68618  4.42225  2.77519  2.73123  3.46354  2.40513  3.72494  3.29354  2.67741  2.69355  4.24690  2.90347  2.73739  3.18146  2.89801  2.37887  2.77519  2.98518  4.58477  3.61503
          0.00809  5.21747  5.93981  0.61958  0.77255  0.48576  0.95510
    141   2.98249  5.47373  2.30160  2.67664  3.77489  3.27180  1.46114  4.29043  2.36494  3.77508  4.51717  3.07500  3.00278  2.81654  2.98361  2.80356  3.21398  3.85985  5.91101  4.50469    663 h - - -
          2.68518  4.42396  2.77446  2.73057  3.46287  2.40669  3.72362  3.29279  2.67698  2.69213  4.24860  2.90495  2.73837  3.18248  2.89971  2.37880  2.77564  2.98423  4.58366  3.61255
          0.18906  1.77414  5.93981  2.85703  0.05916  0.48576  0.95510
    142   1.74096  5.49113  2.39311  2.25213  4.83588  3.27027  3.93883  4.32217  2.57308  3.79622  4.53223  2.33913  4.14427  2.46748  2.46611  2.94104  2.70671  3.88167  5.92365  4.51195    687 a - - -
          2.68618  4.42225  2.77519  2.73123  3.46354  2.40513  3.72494  3.29354  2.67741  2.69355  4.24690  2.90347  2.73739  3.18146  2.89801  2.37887  2.77519  2.98518  4.58477  3.61503
          0.00809  5.21747  5.93981  0.61958  0.77255  0.48576  0.95510
    143   2.14711  5.47911  2.39821  2.67625  4.82011  3.75384  3.94133  4.30180  1.99542  3.78170  4.52159  2.74653  3.16333  3.03972  1.73187  2.94586  3.21257  3.86774  5.91330  3.28132    688 r - - -
          2.68618  4.42225  2.77519  2.73123  3.46354  2.40513  3.72494  3.29354  2.67741  2.69355  4.24690  2.90347  2.73739  3.18146  2.89801  2.37887  2.77519  2.98518  4.58477  3.61503
          0.00809  5.21747  5.93981  0.61958  0.77255  0.48576  0.95510
    144   3.70681  5.91665  2.89181  3.25729  5.94979  0.35147  5.01005  5.57867  4.22571  5.10005  5.98638  2.87149  4.77481  4.23801  4.82487  3.70915  4.16290  4.92720  7.16902  5.72790    689 G - - -
          2.68618  4.42225  2.77519  2.73123  3.46354  2.40513  3.72494  3.29354  2.67741  2.69355  4.24690  2.90347  2.73739  3.18146  2.89801  2.37887  2.77519  2.98518  4.58477  3.61503
          0.00809  5.21747  5.93981  0.61958  0.77255  0.48576  0.95510
    145   3.55477  4.88636  5.27167  2.12499  4.10691  4.86642  5.29338  0.91120  4.61541  2.82585  2.89176  4.91070  5.17878  4.84275  4.77888  4.20284  3.79828  1.58732  5.85623  4.66222    690 i - - -
          2.68618  4.42225  2.77519  2.73123  3.46354  2.40513  3.72494  3.29354  2.67741  2.69355  4.24690  2.90347  2.73739  3.18146  2.89801  2.37887  2.77519  2.98518  4.58477  3.61503
          0.00809  5.21747  5.93981  0.61958  0.77255  0.48576  0.95510
    146   2.36340  5.47838  3.06436  2.70250  4.81799  3.77347  3.95370  4.29227  1.22511  3.77691  4.52315  2.94075  4.16617  2.84758  2.23285  2.78115  3.23044  3.03859  5.91078  4.51428    691 k - - -
          2.68805  4.42472  2.77631  2.72778  3.45857  2.40546  3.72217  3.29098  2.67796  2.69347  4.24651  2.90507  2.73856  3.18393  2.89829  2.38113  2.77525  2.98561  4.57126  3.61064
          0.18906  1.77414  5.93981  3.22184  0.04070  0.48576  0.95510
    147   3.98648  5.16458  6.12904  5.67438  3.26030  5.65423  6.39965  0.88856  5.63407  2.90920  4.23420  5.82258  5.84406  5.86403  5.78515  5.10125  4.24469  0.90450  6.64020  5.40679    732 i - - -
          2.68618  4.42225  2.77519  2.73123  3.46354  2.40513  3.72494  3.29354  2.67741  2.69355  4.24690  2.90347  2.73739  3.18146  2.89801  2.37887  2.77519  2.98518  4.58477  3.61503
          0.00809  5.21747  5.93981  0.61958  0.77255  0.48576  0.95510
    148   3.03005  4.42284  4.87487  4.26835  3.04262  4.18668  4.51046  1.47599  4.07891  1.82465  3.53912  3.11413  4.55100  4.23192  4.12887  2.66052  3.26226  2.33932  5.03744  2.19230    733 i - - -
          2.68618  4.42225  2.77519  2.73123  3.46354  2.40513  3.72494  3.29354  2.67741  2.69355  4.24690  2.90347  2.73739  3.18146  2.89801  2.37887  2.77519  2.98518  4.58477  3.61503
          0.00809  5.21747  5.93981  0.61958  0.77255  0.48576  0.95510
    149   2.31913  4.41844  4.87277  4.26576  2.52691  4.18139  4.51010  2.84600  4.07597  1.35091  3.53545  4.30553  4.54656  4.22899  4.12541  2.65969  2.77505  1.79000  5.03932  3.27185    734 l - - -
          2.68618  4.42225  2.77519  2.73123  3.46354  2.40513  3.72494  3.29354  2.67741  2.69355  4.24690  2.90347  2.73739  3.18146  2.89801  2.37887  2.77519  2.98518  4.58477  3.61503
          0.00809  5.21747  5.93981  0.61958  0.77255  0.48576  0.95510
    150   3.58138  5.84546  0.43282  3.09874  5.59408  3.94965  4.77443  5.05569  3.88816  4.68609  5.56385  3.63369  4.65597  3.97588  4.47523  2.61052  3.98136  3.20995  6.86854  5.39849    735 D - - -
          2.68618  4.42225  2.77519  2.73123  3.46354  2.40513  3.72494  3.29354  2.67741  2.69355  4.24690  2.90347  2.73739  3.18146  2.89801  2.37887  2.77519  2.98518  4.58477  3.61503
          0.00809  5.21747  5.93981  0.61958  0.77255  0.48576  0.95510
    151   2.42292  4.62119  3.53145  2.46870  2.99117  2.54540  4.30477  2.76124  3.44081  2.36342  3.72976  3.85421  4.40888  3.71781  3.74088  3.07427  2.62628  1.75109  5.21658  2.93643    736 v - - -
          2.68618  4.42225  2.77519  2.73123  3.46354  2.40513  3.72494  3.29354  2.67741  2.69355  4.24690  2.90347  2.73739  3.18146  2.89801  2.37887  2.77519  2.98518  4.58477  3.61503
          0.00809  5.21747  5.93981  0.61958  0.77255  0.48576  0.95510
    152   2.88837  4.60844  4.76029  4.17939  3.75831  4.33257  4.67517  2.46497  3.07585  2.36485  3.73661  4.35542  3.47305  4.25984  4.18481  3.63640  3.41723  0.77144  5.31751  4.12619    737 v - - -
          2.68618  4.42225  2.77519  2.73123  3.46354  2.40513  3.72494  3.29354  2.67741  2.69355  4.24690  2.90347  2.73739  3.18146  2.89801  2.37887  2.77519  2.98518  4.58477  3.61503
          0.00809  5.21747  5.93981  0.61958  0.77255  0.48576  0.95510
    153   3.09830  4.47019  5.03153  4.42198  2.01465  4.27679  4.61345  1.98187  4.21843  2.39233  1.98365  4.42791  2.58057  4.35319  4.23982  3.58943  2.91557  1.80888  5.10644  3.93357    738 v - - -
          2.68618  4.42225  2.77519  2.73123  3.46354  2.40513  3.72494  3.29354  2.67741  2.69355  4.24690  2.90347  2.73739  3.18146  2.89801  2.37887  2.77519  2.98518  4.58477  3.61503
          0.00809  5.21747  5.93981  0.61958  0.77255  0.48576  0.95510
    154   4.06883  6.64387  2.11644  3.02253  6.04792  4.10633  4.86606  5.77845  4.10847  5.21543  6.17062  0.37889  4.83256  4.07687  4.82508  3.91277  4.43155  5.25473  7.23429  5.66111    739 N - - -
          2.68618  4.42225  2.77519  2.73123  3.46354  2.40513  3.72494  3.29354  2.67741  2.69355  4.24690  2.90347  2.73739  3.18146  2.89801  2.37887  2.77519  2.98518  4.58477  3.61503
          0.00809  5.21747  5.93981  0.61958  0.77255  0.48576  0.95510
    155   3.46332  5.21090  4.28606  3.64097  4.04521  4.32050  0.77954  3.19522  2.98671  2.35447  4.24548  3.99635  4.68291  3.66709  2.55812  3.63391  3.67022  3.49066  5.48596  4.13596    740 h - - -
          2.68618  4.42225  2.77519  2.73123  3.46354  2.40513  3.72494  3.29354  2.67741  2.69355  4.24690  2.90347  2.73739  3.18146  2.89801  2.37887  2.77519  2.98518  4.58477  3.61503
          0.00809  5.21747  5.93981  0.61958  0.77255  0.48576  0.95510
    156   2.72373  4.60508  4.14161  3.56678  3.72433  4.04972  4.32713  3.07481  2.81663  2.40626  1.79208  3.89508  4.42578  3.76051  3.76463  3.06726  1.43978  2.86719  5.20422  3.26864    741 t - - -
          2.68626  4.42233  2.77527  2.73131  3.46330  2.40499  3.72502  3.29362  2.67734  2.69362  4.24697  2.90354  2.73732  3.18154  2.89808  2.37894  2.77481  2.98526  4.58485  3.61511
          0.23580  3.14142  1.79071  1.11448  0.39762  0.48576  0.95510
    157   1.80293  4.97351  3.59369  3.06710  4.53138  1.91035  4.22249  3.95009  3.06182  3.57255  3.36131  2.97207  4.21414  3.39727  3.49884  1.53065  2.75400  3.56471  5.81997  4.51827    746 s - - -
          2.68618  4.42225  2.77519  2.73123  3.46354  2.40513  3.72494  3.29354  2.67741  2.69355  4.24690  2.90347  2.73739  3.18146  2.89801  2.37887  2.77519  2.98518  4.58477  3.61503
          0.00968  5.03809  5.76044  0.61958  0.77255  0.94034  0.49511
    158   2.43024  5.39084  2.00843  2.33316  4.72932  2.92989  3.85851  4.21092  2.59684  3.69338  4.43354  2.50026  3.36355  2.95721  2.79441  2.57987  2.55672  3.77800  5.82752  2.84983    747 d - - -
          2.68618  4.42225  2.77519  2.73123  3.46354  2.40513  3.72494  3.29354  2.67741  2.69355  4.24690  2.90347  2.73739  3.18146  2.89801  2.37887  2.77519  2.98518  4.58477  3.61503
          0.00968  5.03809  5.76044  0.61958  0.77255  0.94034  0.49511
    159   1.91826  5.39702  2.18863  2.42845  4.73725  2.46016  3.85883  4.22018  2.40286  3.70026  4.43930  2.90786  4.06390  2.69103  2.86105  2.33520  3.12821  3.24134  5.83250  4.42382    748 a - - -
          2.68618  4.42225  2.77519  2.73123  3.46354  2.40513  3.72494  3.29354  2.67741  2.69355  4.24690  2.90347  2.73739  3.18146  2.89801  2.37887  2.77519  2.98518  4.58477  3.61503
          0.00968  5.03809  5.76044  0.61958  0.77255  0.94034  0.49511
    160   2.73474  5.20044  2.69320  2.68013  3.59278  3.32481  2.42251  3.90558  2.67768  3.47305  4.26237  2.87390  4.09660  3.03198  3.15321  1.75285  2.38643  3.09278  5.68181  3.53593    749 s - - -
          2.68607  4.42258  2.77483  2.73111  3.46387  2.40518  3.72528  3.29387  2.67755  2.69285  4.24513  2.90332  2.73752  3.18179  2.89810  2.37920  2.77532  2.98551  4.58381  3.61487
          0.21004  1.75592  4.09231  1.42747  0.27433  0.94034  0.49511
    161   2.89153  5.20100  2.87403  2.67212  3.58920  2.34969  3.89711  2.52141  2.45321  3.47411  4.26248  2.95515  2.13677  2.53606  3.14678  2.89724  2.72092  3.55114  5.68123  4.32021    764 p - - -
          2.68618  4.42225  2.77519  2.73123  3.46354  2.40513  3.72494  3.29354  2.67741  2.69355  4.24690  2.90347  2.73739  3.18146  2.89801  2.37887  2.77519  2.98518  4.58477  3.61503
          0.00982  5.02445  5.74679  0.61958  0.77255  0.96523  0.47948
    162   2.63287  5.05994  2.74545  2.09047  3.73375  3.73139  3.93764  3.18817  2.74762  3.31412  4.13336  3.27112  3.64581  2.83195  3.20734  2.64269  2.60304  3.38651  2.60580  2.38011    765 e - - -
          2.68618  4.42225  2.77519  2.73123  3.46354  2.40513  3.72494  3.29354  2.67741  2.69355  4.24690  2.90347  2.73739  3.18146  2.89801  2.37887  2.77519  2.98518  4.58477  3.61503
          0.00982  5.02445  5.74679  0.61958  0.77255  0.90270  0.51999
    163   2.50034  4.66393  3.32069  2.81422  1.62876  2.78361  4.12515  2.79377  2.79948  2.87762  3.76534  3.59156  4.25718  3.43877  3.24212  3.11730  3.14242  2.94036  4.02152  2.72273    766 f - - -
          2.68618  4.42225  2.77519  2.73123  3.46354  2.40513  3.72494  3.29354  2.67741  2.69355  4.24690  2.90347  2.73739  3.18146  2.89801  2.37887  2.77519  2.98518  4.58477  3.61503
          0.00968  5.03809  5.76044  0.61958  0.77255  0.94034  0.49511
    164   2.45470  5.38228  2.62922  2.05904  4.71871  3.66890  3.85710  3.46158  2.59528  3.68387  4.42526  2.62113  4.06234  2.12322  2.70057  2.70580  2.24066  3.07642  5.82015  4.41443    767 e - - -
          2.68618  4.42225  2.77519  2.73123  3.46354  2.40513  3.72494  3.29354  2.67741  2.69355  4.24690  2.90347  2.73739  3.18146  2.89801  2.37887  2.77519  2.98518  4.58477  3.61503
          0.00968  5.03809  5.76044  0.61958  0.77255  0.59913  0.79693
    165   2.47958  5.36705  2.70552  2.08383  3.26680  2.93144  3.65972  3.47889  2.13232  2.79820  4.41546  3.19345  4.10659  3.01070  2.15398  2.71833  3.15965  3.36631  5.81752  4.42481    768 e - - -
          2.68618  4.42225  2.77519  2.73123  3.46354  2.40513  3.72494  3.29354  2.67741  2.69355  4.24690  2.90347  2.73739  3.18146  2.89801  2.37887  2.77519  2.98518  4.58477  3.61503
          0.00892  5.12005  5.84239  0.61958  0.77255  0.76742  0.62401
    166   1.92001  4.93514  3.51101  2.95895  4.14128  2.26542  3.76667  3.53155  2.94508  3.19227  4.04411  2.77803  4.22219  3.27968  3.37491  2.30382  3.18507  2.62614  5.49656  2.16467    769 a - - -
          2.68618  4.42225  2.77519  2.73123  3.46354  2.40513  3.72494  3.29354  2.67741  2.69355  4.24690  2.90347  2.73739  3.18146  2.89801  2.37887  2.77519  2.98518  4.58477  3.61503
          0.00892  5.12005  5.84239  0.61958  0.77255  0.76742  0.62401
    167   2.20811  5.11990  3.34553  2.78749  4.35401  2.42634  3.97516  3.76829  2.77989  2.31778  4.19232  3.09236  3.55229  2.81188  2.79650  1.98273  2.82969  3.14286  5.62610  3.50944    770 s - - -
          2.68618  4.42225  2.77519  2.73123  3.46354  2.40513  3.72494  3.29354  2.67741  2.69355  4.24690  2.90347  2.73739  3.18146  2.89801  2.37887  2.77519  2.98518  4.58477  3.61503
          0.00892  5.12005  5.84239  0.61958  0.77255  0.57677  0.82487
    168   2.87279  5.44959  2.67764  2.06328  4.79207  3.71990  3.90718  4.27615  1.95445  2.79916  3.58871  3.18838  3.47188  2.66036  2.52835  2.04370  2.82214  3.83884  5.88378  4.47449    771 k - - -
          2.68618  4.42225  2.77519  2.73123  3.46354  2.40513  3.72494  3.29354  2.67741  2.69355  4.24690  2.90347  2.73739  3.18146  2.89801  2.37887  2.77519  2.98518  4.58477  3.61503
          0.28315  5.15989  1.42356  0.61958  0.77255  0.66483  0.72228
    169   3.24825  4.72039  4.47051  3.04080  2.64930  4.26596  4.19576  3.11807  3.85443  2.80715  3.81621  4.13474  4.62937  4.05962  4.04733  3.56801  3.48069  2.14439  4.63637  0.91861    772 y - - -
          2.68618  4.42225  2.77519  2.73123  3.46354  2.40513  3.72494  3.29354  2.67741  2.69355  4.24690  2.90347  2.73739  3.18146  2.89801  2.37887  2.77519  2.98518  4.58477  3.61503
          0.01126  4.88799  5.61034  0.61958  0.77255  1.17077  0.37125
    170   2.54944  4.87684  3.04472  2.79200  4.07420  3.37141  3.92518  3.46768  2.77790  1.77191  3.21454  2.43796  3.00012  3.01639  3.21821  2.66436  2.84723  3.18551  5.40996  3.46993    773 l - - -
          2.68618  4.42225  2.77519  2.73123  3.46354  2.40513  3.72494  3.29354  2.67741  2.69355  4.24690  2.90347  2.73739  3.18146  2.89801  2.37887  2.77519  2.98518  4.58477  3.61503
          0.01126  4.88799  5.61034  0.61958  0.77255  0.89408  0.52591
    171   2.48284  5.38693  2.57700  2.11617  4.73138  3.17432  3.83178  4.21825  2.24092  3.69197  4.42842  2.53085  3.18528  2.36303  3.06500  1.96198  3.10556  3.77737  5.81939  4.40659    774 s - - -
          2.68714  4.42201  2.77474  2.73074  3.46390  2.40534  3.72608  3.29272  2.67588  2.69424  4.24734  2.90397  2.73723  3.18105  2.89709  2.37943  2.77548  2.98506  4.58590  3.61491
          1.01786  0.69941  1.95368  1.71116  0.19925  1.06668  0.42182
    172   2.85174  4.69018  3.56747  2.99733  3.85240  1.67595  3.99411  3.22734  2.56374  2.05328  3.79166  3.43862  4.15597  3.25732  2.88583  2.76144  3.08192  2.98342  3.20950  3.99305    790 g - - -
          2.68618  4.42225  2.77519  2.73123  3.46354  2.40513  3.72494  3.29354  2.67741  2.69355  4.24690  2.90347  2.73739  3.18146  2.89801  2.37887  2.77519  2.98518  4.58477  3.61503
          0.10931  4.81399  2.34929  0.61958  0.77255  1.25754  0.33457
    173   2.79556  5.13817  3.08058  1.90536  4.42831  2.13309  3.78505  3.87124  2.54304  2.56947  4.20336  2.85220  3.98083  2.90826  2.63401  2.79150  2.50092  3.50069  5.61234  4.24474    791 e - - -
          2.68618  4.42225  2.77519  2.73123  3.46354  2.40513  3.72494  3.29354  2.67741  2.69355  4.24690  2.90347  2.73739  3.18146  2.89801  2.37887  2.77519  2.98518  4.58477  3.61503
          0.01336  4.71804  5.44038  0.61958  0.77255  1.15045  0.38052
    174   1.86160  4.46994  3.77711  3.20548  3.59896  3.80649  4.06616  2.18975  2.84916  2.46060  3.57576  3.58313  4.18364  3.19773  2.41004  3.05930  3.03560  2.20019  5.05857  3.38248    792 a - - -
          2.68618  4.42225  2.77519  2.73123  3.46354  2.40513  3.72494  3.29354  2.67741  2.69355  4.24690  2.90347  2.73739  3.18146  2.89801  2.37887  2.77519  2.98518  4.58477  3.61503
          0.01254  4.78061  5.50295  0.61958  0.77255  0.64408  0.74474
    175   3.71285  5.09263  4.95738  4.48524  1.76418  3.21069  4.17998  3.60622  2.87024  3.18589  4.23213  4.47029  4.99911  4.44626  4.44920  3.97561  3.93733  3.43656  2.73517  0.89756    793 y - - -
          2.68619  4.42339  2.77383  2.73215  3.46332  2.40475  3.72609  3.29408  2.67725  2.69392  4.24804  2.90372  2.73670  3.17983  2.89864  2.37959  2.77581  2.98576  4.57721  3.61424
          0.83414  0.57539  5.72442  1.56564  0.23440  0.26026  1.47338
    176   2.28058  5.40599  2.60771  2.69785  4.18196  2.67126  3.08710  4.18420  2.37757  2.43094  4.45501  3.00080  4.15238  2.28911  3.18548  2.36282  3.20451  3.77969  5.00114  3.16776    802 a - - -
          2.68618  4.42225  2.77519  2.73123  3.46354  2.40513  3.72494  3.29354  2.67741  2.69355  4.24690  2.90347  2.73739  3.18146  2.89801  2.37887  2.77519  2.98518  4.58477  3.61503
          0.06615  5.21747  2.83725  0.61958  0.77255  0.48576  0.95510
    177   2.51653  5.44637  2.70257  2.45295  4.78581  3.09082  3.91145  4.26804  2.45604  3.74931  4.48879  3.19169  2.41320  2.53421  3.14139  1.65153  2.78492  3.83404  5.88246  3.79760    803 s - - -
          2.68618  4.42225  2.77519  2.73123  3.46354  2.40513  3.72494  3.29354  2.67741  2.69355  4.24690  2.90347  2.73739  3.18146  2.89801  2.37887  2.77519  2.98518  4.58477  3.61503
          0.00857  5.15989  5.88223  0.61958  0.77255  0.66483  0.72228
    178   2.67046  5.43482  2.48417  2.27601  4.77104  2.57494  3.91039  3.02328  2.22876  2.96201  4.47781  2.70239  3.34828  2.53890  3.13990  2.75916  2.82188  3.82070  5.87283  3.11689    804 k - - -
          2.68618  4.42225  2.77519  2.73123  3.46354  2.40513  3.72494  3.29354  2.67741  2.69355  4.24690  2.90347  2.73739  3.18146  2.89801  2.37887  2.77519  2.98518  4.58477  3.61503
          0.00857  5.15989  5.88223  0.61958  0.77255  0.66483  0.72228
    179   1.94492  5.28743  3.39705  2.92095  4.88672  2.50945  4.18339  4.35245  2.96607  3.88717  4.65239  3.19079  3.92377  2.10371  3.43870  1.26389  3.30863  3.89421  6.05296  4.68633    805 s - - -
          2.68618  4.42225  2.77519  2.73123  3.46354  2.40513  3.72494  3.29354  2.67741  2.69355  4.24690  2.90347  2.73739  3.18146  2.89801  2.37887  2.77519  2.98518  4.58477  3.61503
          0.00857  5.15989  5.88223  0.61958  0.77255  0.66483  0.72228
    180   2.94812  5.34033  2.42954  2.69011  3.70753  3.74119  3.93406  4.09373  2.69002  2.92036  4.39355  2.77437  1.88390  2.89166  2.86603  2.14761  2.58182  3.70588  5.80178  3.84582    806 p - - -
          2.68618  4.42225  2.77519  2.73123  3.46354  2.40513  3.72494  3.29354  2.67741  2.69355  4.24690  2.90347  2.73739  3.18146  2.89801  2.37887  2.77519  2.98518  4.58477  3.61503
          0.00857  5.15989  5.88223  0.61958  0.77255  0.66483  0.72228
    181   4.89519  5.90843  5.95838  5.83161  1.36929  5.52650  4.28293  4.49046  5.60289  2.93989  3.79613  5.13278  5.78653  5.28498  5.40765  4.91648  5.09415  4.42523  2.35110  0.72821    807 y - - -
          2.68618  4.42225  2.77519  2.73123  3.46354  2.40513  3.72494  3.29354  2.67741  2.69355  4.24690  2.90347  2.73739  3.18146  2.89801  2.37887  2.77519  2.98518  4.58477  3.61503
          0.00857  5.15989  5.88223  0.61958  0.77255  0.38815  1.13417
    182   2.97479  5.45870  2.70525  2.35284  3.17281  2.32193  2.16900  3.53659  2.36627  3.75909  4.50237  3.02462  4.14523  3.04013  2.03810  2.94211  3.20592  3.84351  5.89765  4.49371    808 r - - -
          2.68605  4.41671  2.77455  2.73082  3.46257  2.40513  3.72469  3.29216  2.67798  2.69446  4.24393  2.90339  2.73786  3.18210  2.89831  2.37918  2.77508  2.98609  4.58568  3.61594
          1.56321  0.73723  1.16443  1.29396  0.32046  0.48576  0.95510
    183   2.53864  4.59614  3.62939  3.06421  3.74382  2.77475  4.03290  2.53980  3.02580  2.81420  3.05109  2.63943  4.16545  3.33620  3.39881  2.06276  2.29062  2.87654  3.24121  3.93024    816 s - - -
          2.68618  4.42225  2.77519  2.73123  3.46354  2.40513  3.72494  3.29354  2.67741  2.69355  4.24690  2.90347  2.73739  3.18146  2.89801  2.37887  2.77519  2.98518  4.58477  3.61503
          0.01173  4.84718  5.56952  0.61958  0.77255  0.20405  1.68968
    184   3.35771  5.94197  1.12153  2.01482  5.26358  3.15345  4.24349  4.77593  3.10723  4.23910  5.01200  1.99047  4.38968  3.36804  3.20973  2.36714  3.61243  4.32436  6.37175  4.90419    817 d - - -
          2.68618  4.42225  2.77519  2.73123  3.46354  2.40513  3.72494  3.29354  2.67741  2.69355  4.24690  2.90347  2.73739  3.18146  2.89801  2.37887  2.77519  2.98518  4.58477  3.61503
          0.00809  5.21747  5.93981  0.61958  0.77255  0.48576  0.95510
    185   5.45302  6.25335  6.13800  6.16922  2.49601  5.79319  4.31293  4.98076  5.92111  4.04759  5.46816  5.26885  6.02899  5.47230  5.65041  5.21531  5.62999  4.95131  0.86948  0.89425    818 w - - -
          2.68618  4.42225  2.77519  2.73123  3.46354  2.40513  3.72494  3.29354  2.67741  2.69355  4.24690  2.90347  2.73739  3.18146  2.89801  2.37887  2.77519  2.98518  4.58477  3.61503
          0.19659  5.21747  1.75415  0.61958  0.77255  0.48576  0.95510
    186   2.24457  4.45205  4.18442  3.60514  2.73457  3.55016  3.76373  2.42068  3.23198  2.65094  3.56439  3.88598  3.47983  3.76369  3.75588  2.51933  3.14733  2.42796  5.05649  1.71538    819 y - - -
          2.68618  4.42225  2.77519  2.73123  3.46354  2.40513  3.72494  3.29354  2.67741  2.69355  4.24690  2.90347  2.73739  3.18146  2.89801  2.37887  2.77519  2.98518  4.58477  3.61503
          0.03086  5.03063  3.73594  0.61958  0.77255  0.95407  0.48641
    187   2.88955  3.68931  2.51959  2.42831  3.39329  3.76868  3.48006  2.81026  2.85090  2.27867  3.98644  2.48371  4.15526  3.18827  3.28624  2.44659  2.58134  2.74739  5.43892  4.14610    820 l - - -
          2.68618  4.42225  2.77519  2.73123  3.46354  2.40513  3.72494  3.29354  2.67741  2.69355  4.24690  2.90347  2.73739  3.18146  2.89801  2.37887  2.77519  2.98518  4.58477  3.61503
          0.00996  5.00974  5.73208  0.61958  0.77255  0.99102  0.46394
    188   2.90908  4.39835  3.45430  3.74319  1.71997  3.28141  4.30313  1.92439  3.63086  2.59441  3.51329  3.96758  2.88997  3.85755  3.82534  3.28686  2.56519  2.65282  3.06915  3.80975    821 f - - -
          2.68618  4.42225  2.77519  2.73123  3.46354  2.40513  3.72494  3.29354  2.67741  2.69355  4.24690  2.90347  2.73739  3.18146  2.89801  2.37887  2.77519  2.98518  4.58477  3.61503
          0.00996  5.00974  5.73208  0.61958  0.77255  0.99102  0.46394
    189   2.37668  3.88978  2.89435  1.98505  4.71738  3.65767  3.84853  4.19861  2.11091  3.68181  4.42252  2.60669  3.31109  2.94756  3.07928  1.75270  3.11639  3.76621  5.81653  4.40943    822 s - - -
          2.68618  4.42225  2.77519  2.73123  3.46354  2.40513  3.72494  3.29354  2.67741  2.69355  4.24690  2.90347  2.73739  3.18146  2.89801  2.37887  2.77519  2.98518  4.58477  3.61503
          0.00996  5.00974  5.73208  0.61958  0.77255  0.99102  0.46394
    190   2.89079  5.40253  2.04459  2.04187  4.74695  2.65130  3.84934  4.23328  2.43150  3.70743  4.44394  3.12409  3.05144  2.73542  2.26255  2.43157  2.88339  3.79293  5.83504  4.42307    823 e - - -
          2.68618  4.42225  2.77519  2.73123  3.46354  2.40513  3.72494  3.29354  2.67741  2.69355  4.24690  2.90347  2.73739  3.18146  2.89801  2.37887  2.77519  2.98518  4.58477  3.61503
          0.00996  5.00974  5.73208  0.61958  0.77255  0.99102  0.46394
    191   2.58875  5.35125  1.70835  2.27373  3.67892  3.66042  3.84934  3.43307  2.25205  3.64946  4.39629  3.13445  4.05359  2.41818  2.77288  2.85067  2.70585  3.33798  5.79386  4.39309    824 d - - -
          2.68455  4.42453  2.77373  2.73012  3.46048  2.40690  3.72935  3.29298  2.67389  2.69259  4.24878  2.90315  2.73802  3.18447  2.90178  2.38101  2.77461  2.98473  4.57756  3.61342
          0.90492  0.80446  1.90989  3.24983  0.03955  0.99102  0.46394
    192   2.57724  5.36090  2.65054  1.91189  4.69736  2.16955  3.82032  4.18015  2.57414  3.66422  4.40992  2.46317  4.01672  2.92325  2.81935  2.82486  2.19421  3.74816  5.80101  4.38907    926 e - - -
          2.68618  4.42225  2.77519  2.73123  3.46354  2.40513  3.72494  3.29354  2.67741  2.69355  4.24690  2.90347  2.73739  3.18146  2.89801  2.37887  2.77519  2.98518  4.58477  3.61503
          0.01166  4.85325  5.57560  0.61958  0.77255  1.04979  0.43080
    193   2.83854  5.17390  2.82356  2.60712  4.45369  2.64608  3.83674  2.44635  2.11559  3.45063  3.43781  2.80923  4.03326  2.96003  2.49197  2.83802  2.20943  3.52897  5.64772  4.28093    927 k - - -
          2.68618  4.42225  2.77519  2.73123  3.46354  2.40513  3.72494  3.29354  2.67741  2.69355  4.24690  2.90347  2.73739  3.18146  2.89801  2.37887  2.77519  2.98518  4.58477  3.61503
          0.01116  4.89714  5.61949  0.61958  0.77255  1.15902  0.37657
    194   5.09345  5.93004  5.83250  5.83749  1.75967  5.48074  4.02842  4.64168  5.59828  3.73873  5.13928  4.97054  5.71936  5.16738  5.34105  4.89554  5.27367  4.60195  2.44425  0.48102    928 Y - - -
          2.68737  4.42376  2.77471  2.73136  3.46173  2.40595  3.72577  3.29187  2.67780  2.69356  4.24841  2.90376  2.73861  3.18297  2.89667  2.37944  2.77410  2.98368  4.57711  3.61436
          0.78158  0.61861  5.61949  1.97830  0.14885  0.21847  1.62836
    195   2.37691  5.48482  2.73508  1.74511  4.82175  1.86544  3.95425  4.30285  2.69798  3.78748  4.53015  2.69728  4.15626  2.88772  3.19139  2.74333  2.78696  3.04292  5.92378  4.51574    947 e - - -
          2.68618  4.42225  2.77519  2.73123  3.46354  2.40513  3.72494  3.29354  2.67741  2.69355  4.24690  2.90347  2.73739  3.18146  2.89801  2.37887  2.77519  2.98518  4.58477  3.61503
          0.00809  5.21747  5.93981  0.61958  0.77255  0.48576  0.95510
    196   2.97615  3.45526  2.03781  2.57168  4.78850  2.28618  3.94310  4.26561  2.23914  3.37732  4.50086  2.82486  4.14700  3.04399  3.17476  1.92595  2.66244  3.83999  5.89701  4.49368    948 s - - -
          2.68618  4.42225  2.77519  2.73123  3.46354  2.40513  3.72494  3.29354  2.67741  2.69355  4.24690  2.90347  2.73739  3.18146  2.89801  2.37887  2.77519  2.98518  4.58477  3.61503
          0.00809  5.21747  5.93981  0.61958  0.77255  0.48576  0.95510
    197   2.40972  4.83718  3.70331  3.13968  2.17432  3.32360  4.16362  2.64903  2.91742  3.05823  3.93351  2.53533  3.63138  3.43007  2.19490  3.00855  2.88272  3.12264  2.76492  4.14409    949 f - - -
          2.68618  4.42225  2.77519  2.73123  3.46354  2.40513  3.72494  3.29354  2.67741  2.69355  4.24690  2.90347  2.73739  3.18146  2.89801  2.37887  2.77519  2.98518  4.58477  3.61503
          0.00809  5.21747  5.93981  0.61958  0.77255  0.48576  0.95510
    198   2.59890  4.58099  3.89590  3.68180  2.81769  3.48337  4.35476  3.04433  3.59520  2.51808  3.69330  3.64498  4.46183  3.40598  3.84758  3.36099  3.26394  2.84183  1.13121  3.22015    950 w - - -
          2.68618  4.42225  2.77519  2.73123  3.46354  2.40513  3.72494  3.29354  2.67741  2.69355  4.24690  2.90347  2.73739  3.18146  2.89801  2.37887  2.77519  2.98518  4.58477  3.61503
          0.45397  5.21747  1.02311  0.61958  0.77255  0.48576  0.95510
    199   2.52575  5.03354  2.89672  2.60915  4.28370  3.61330  3.81440  2.57258  2.15846  2.66650  4.10074  2.77654  2.87182  2.95548  2.69178  2.46408  3.02232  2.95047  5.52771  4.18285    951 k - - -
          2.68685  4.42341  2.77358  2.73145  3.46303  2.40437  3.72611  3.29389  2.67759  2.69471  4.24806  2.90356  2.73775  3.18223  2.89782  2.37820  2.77515  2.98535  4.58480  3.61382
          1.42418  0.71088  1.31646  1.92074  0.15841  0.57013  0.83345
    200   2.80621  5.31356  2.30726  1.87150  4.65682  3.57536  3.27928  4.14172  2.17600  2.74796  4.35511  2.65974  3.97122  2.50751  2.81730  2.51521  3.03762  3.70331  5.74668  4.33637    965 e - - -
          2.68618  4.42225  2.77519  2.73123  3.46354  2.40513  3.72494  3.29354  2.67741  2.69355  4.24690  2.90347  2.73739  3.18146  2.89801  2.37887  2.77519  2.98518  4.58477  3.61503
          0.01226  4.80338  5.52573  0.61958  0.77255  1.26889  0.33009
    201   1.99242  4.37814  2.87694  3.43681  2.83665  3.87003  4.15343  2.82854  3.35574  2.21418  2.56016  3.26131  4.24364  3.61600  3.61995  3.13911  3.04795  1.83268  4.98237  3.77589    966 v - - -
          2.68618  4.42225  2.77519  2.73123  3.46354  2.40513  3.72494  3.29354  2.67741  2.69355  4.24690  2.90347  2.73739  3.18146  2.89801  2.37887  2.77519  2.98518  4.58477  3.61503
          0.01226  4.80338  5.52573  0.61958  0.77255  1.26889  0.33009
    202   2.81498  4.60620  3.58733  3.02272  3.74129  2.85829  4.00304  3.12239  2.97673  1.98458  3.70556  3.45535  4.14575  1.92565  3.35300  3.00153  2.27658  2.88739  4.26011  3.05714    967 q - - -
          2.68618  4.42225  2.77519  2.73123  3.46354  2.40513  3.72494  3.29354  2.67741  2.69355  4.24690  2.90347  2.73739  3.18146  2.89801  2.37887  2.77519  2.98518  4.58477  3.61503
          0.01226  4.80338  5.52573  0.61958  0.77255  1.26889  0.33009
    203   2.81990  5.02639  3.21544  2.65576  4.24513  3.64563  3.27790  3.68702  2.62303  3.28405  4.09672  1.95595  4.03470  2.76096  2.53508  2.85108  2.42268  3.36203  3.19535  2.66108    968 n - - -
          2.68618  4.42225  2.77519  2.73123  3.46354  2.40513  3.72494  3.29354  2.67741  2.69355  4.24690  2.90347  2.73739  3.18146  2.89801  2.37887  2.77519  2.98518  4.58477  3.61503
          0.04643  4.80338  3.29235  0.61958  0.77255  1.26889  0.33009
    204   2.79820  2.75608  4.32656  3.73644  2.87255  2.98023  3.12520  2.25592  2.46865  2.45188  2.60580  3.91744  4.27956  3.81500  3.76446  3.20055  3.03024  2.51020  3.68705  2.75716    969 i - - -
          2.68618  4.42225  2.77519  2.73123  3.46354  2.40513  3.72494  3.29354  2.67741  2.69355  4.24690  2.90347  2.73739  3.18146  2.89801  2.37887  2.77519  2.98518  4.58477  3.61503
          0.01268  4.76964  5.49198  0.61958  0.77255  0.33741  1.25043
    205   2.85428  5.50009  2.10811  2.21702  4.84289  2.31037  3.93450  4.33141  2.68246  3.80448  4.54355  2.23954  4.13414  2.74870  2.56459  2.04678  3.21560  3.88994  5.93231  4.51577    970 s - - -
          2.68618  4.42225  2.77519  2.73123  3.46354  2.40513  3.72494  3.29354  2.67741  2.69355  4.24690  2.90347  2.73739  3.18146  2.89801  2.37887  2.77519  2.98518  4.58477  3.61503
          0.00875  5.13917  5.86152  0.61958  0.77255  0.60226  0.79313
    206   3.11483  4.49308  4.98736  3.65719  1.33147  4.27689  4.56192  2.85462  4.18812  1.68241  2.98976  4.40398  4.62836  4.31915  4.22006  3.58760  3.34555  2.25966  5.03367  2.40141    971 f - - -
          2.68598  4.41947  2.77541  2.73236  3.45994  2.40521  3.72327  3.29285  2.67804  2.69372  4.24566  2.90275  2.73785  3.18096  2.89914  2.37927  2.77454  2.98631  4.58590  3.61490
          0.36942  1.18388  5.88496  1.97271  0.14975  0.39177  1.12659
    207   2.34076  5.37198  2.08939  2.37794  3.99382  2.92363  3.95901  3.63128  2.37301  2.96350  4.42456  2.92233  3.49732  3.07185  3.19793  2.48788  3.20544  2.84063  5.83214  2.95976    999 d - - -
          2.68618  4.42225  2.77519  2.73123  3.46354  2.40513  3.72494  3.29354  2.67741  2.69355  4.24690  2.90347  2.73739  3.18146  2.89801  2.37887  2.77519  2.98518  4.58477  3.61503
          0.00809  5.21747  5.93981  0.61958  0.77255  0.48576  0.95510
    208   2.72212  5.29811  3.17160  2.59507  3.26293  2.09365  3.23616  4.01169  1.95018  3.57274  3.24755  3.28546  4.17448  3.01362  3.22702  2.04160  3.20790  3.65026  3.36445  4.41166   1000 k - - -
          2.68618  4.42225  2.77519  2.73123  3.46354  2.40513  3.72494  3.29354  2.67741  2.69355  4.24690  2.90347  2.73739  3.18146  2.89801  2.37887  2.77519  2.98518  4.58477  3.61503
          0.00809  5.21747  5.93981  0.61958  0.77255  0.48576  0.95510
    209   3.01787  4.48922  3.94455  3.56243  2.75722  3.39165  4.42558  2.93596  3.78815  1.20265  2.46247  4.11103  4.49215  3.17789  3.96207  3.41011  3.24988  2.74226  5.09784  2.39610   1001 l - - -
          2.68618  4.42225  2.77519  2.73123  3.46354  2.40513  3.72494  3.29354  2.67741  2.69355  4.24690  2.90347  2.73739  3.18146  2.89801  2.37887  2.77519  2.98518  4.58477  3.61503
          0.00809  5.21747  5.93981  0.61958  0.77255  0.48576  0.95510
    210   1.89858  5.68505  2.46032  2.49173  5.01954  3.83256  4.13282  4.50370  2.45873  3.99688  4.76401  3.30708  1.23220  3.25103  3.44783  2.95644  3.44184  4.07727  6.14516  4.72120   1002 p - - -
          2.68618  4.42225  2.77519  2.73123  3.46354  2.40513  3.72494  3.29354  2.67741  2.69355  4.24690  2.90347  2.73739  3.18146  2.89801  2.37887  2.77519  2.98518  4.58477  3.61503
          0.00809  5.21747  5.93981  0.61958  0.77255  0.48576  0.95510
    211   3.34831  5.90214  0.96382  2.02200  5.21548  3.87636  4.23834  4.71592  2.46562  4.19377  4.97223  2.87808  4.38773  3.36496  3.63022  3.27218  3.60132  2.43657  6.33583  4.88010   1003 d - - -
          2.68618  4.42225  2.77519  2.73123  3.46354  2.40513  3.72494  3.29354  2.67741  2.69355  4.24690  2.90347  2.73739  3.18146  2.89801  2.37887  2.77519  2.98518  4.58477  3.61503
          0.00809  5.21747  5.93981  0.61958  0.77255  0.48576  0.95510
    212   2.83463  4.50033  4.93251  4.33932  3.61747  3.58314  4.62871  1.45932  4.16028  1.19111  3.62131  4.39199  4.63427  4.32357  4.22554  2.75523  3.34311  2.36702  5.16778  3.98845   1004 l - - -
          2.68618  4.42225  2.77519  2.73123  3.46354  2.40513  3.72494  3.29354  2.67741  2.69355  4.24690  2.90347  2.73739  3.18146  2.89801  2.37887  2.77519  2.98518  4.58477  3.61503
          0.00809  5.21747  5.93981  0.61958  0.77255  0.48576  0.95510
    213   2.99172  5.49295  2.15982  2.67901  4.83527  2.89081  3.94854  4.31802  2.01676  3.79586  4.53572  1.60352  4.15494  3.04710  2.47308  2.79216  3.22296  3.88244  4.01609  4.51817   1005 n - - -
          2.68737  4.42344  2.77584  2.73242  3.46381  2.40594  3.72383  3.29316  2.67619  2.69222  4.23781  2.90357  2.73806  3.18067  2.89831  2.37934  2.77638  2.98446  4.58410  3.61290
          0.43625  1.04723  5.93981  1.84312  0.17236  0.48576  0.95510
    214   2.49170  5.13619  3.41242  2.85394  3.23183  2.55277  4.03120  3.77100  2.46110  3.01798  3.65899  3.36760  3.60094  2.68334  2.63828  3.02972  1.69537  3.46079  5.64794  3.37369   1019 t - - -
          2.68618  4.42225  2.77519  2.73123  3.46354  2.40513  3.72494  3.29354  2.67741  2.69355  4.24690  2.90347  2.73739  3.18146  2.89801  2.37887  2.77519  2.98518  4.58477  3.61503
          0.00809  5.21747  5.93981  0.61958  0.77255  0.48576  0.95510
    215   2.85019  5.52369  2.17471  1.70693  4.86774  2.35335  3.96052  4.35602  2.50006  3.82851  4.56601  2.58314  4.16223  2.85401  2.87544  2.14794  3.23887  3.91405  5.95548  4.54013   1020 e - - -
          2.68618  4.42225  2.77519  2.73123  3.46354  2.40513  3.72494  3.29354  2.67741  2.69355  4.24690  2.90347  2.73739  3.18146  2.89801  2.37887  2.77519  2.98518  4.58477  3.61503
          0.00809  5.21747  5.93981  0.61958  0.77255  0.48576  0.95510
    216   3.10935  5.61527  3.16314  1.73143  4.95495  3.80811  3.07854  4.43992  2.79246  3.91631  4.66804  1.44938  4.23763  3.14911  2.90251  1.94996  3.34531  4.00584  6.04637  4.63273   1021 n - - -
          2.68618  4.42225  2.77519  2.73123  3.46354  2.40513  3.72494  3.29354  2.67741  2.69355  4.24690  2.90347  2.73739  3.18146  2.89801  2.37887  2.77519  2.98518  4.58477  3.61503
          0.00809  5.21747  5.93981  0.61958  0.77255  0.48576  0.95510
    217   2.97584  5.36115  3.04841  2.65899  4.65743  3.43692  3.37356  4.11044  2.51792  3.64538  4.41507  3.06712  1.79545  3.07812  3.20347  2.06939  2.47146  3.72533  4.18936  2.71159   1022 p - - -
          2.68618  4.42225  2.77519  2.73123  3.46354  2.40513  3.72494  3.29354  2.67741  2.69355  4.24690  2.90347  2.73739  3.18146  2.89801  2.37887  2.77519  2.98518  4.58477  3.61503
          0.00809  5.21747  5.93981  0.61958  0.77255  0.48576  0.95510
    218   2.33431  5.45827  3.23019  2.00181  4.79301  3.23029  3.74149  4.27177  2.53225  3.75915  4.50169  1.98339  3.06068  2.77606  3.16804  2.74874  2.42874  3.39635  5.89719  3.04466   1023 n - - -
          2.68618  4.42225  2.77519  2.73123  3.46354  2.40513  3.72494  3.29354  2.67741  2.69355  4.24690  2.90347  2.73739  3.18146  2.89801  2.37887  2.77519  2.98518  4.58477  3.61503
          0.00809  5.21747  5.93981  0.61958  0.77255  0.48576  0.95510
    219   1.76164  4.57460  4.32387  3.12965  3.13521  4.12098  4.41559  2.64225  2.87286  2.76478  3.69053  4.02733  4.49290  3.90657  3.89262  3.39784  3.27901  1.17463  5.19905  3.99674   1024 v - - -
          2.68618  4.42225  2.77519  2.73123  3.46354  2.40513  3.72494  3.29354  2.67741  2.69355  4.24690  2.90347  2.73739  3.18146  2.89801  2.37887  2.77519  2.98518  4.58477  3.61503
          0.00809  5.21747  5.93981  0.61958  0.77255  0.48576  0.95510
    220   2.81144  5.32805  3.29405  2.49756  4.61287  3.77677  3.97125  3.43880  2.23535  2.92358  4.38512  3.27282  4.16849  2.15363  2.27535  2.39356  2.48548  2.97552  5.79848  2.84958   1025 q - - -
          2.68576  4.42358  2.77509  2.73227  3.46111  2.40579  3.72503  3.29088  2.67590  2.69401  4.24613  2.90319  2.73780  3.18280  2.89879  2.37956  2.77556  2.98555  4.58032  3.61413
          0.46498  1.30151  2.30524  2.19145  0.11851  0.48576  0.95510
    221   2.99628  5.52059  1.93862  1.95987  4.86234  2.77369  3.94362  4.35293  2.44273  3.82448  4.56521  2.18910  4.13942  2.15411  3.20027  2.74868  2.85510  3.91003  5.95194  4.53153   1049 d - - -
          2.68618  4.42225  2.77519  2.73123  3.46354  2.40513  3.72494  3.29354  2.67741  2.69355  4.24690  2.90347  2.73739  3.18146  2.89801  2.37887  2.77519  2.98518  4.58477  3.61503
          0.00896  5.11532  5.83767  0.61958  0.77255  0.64195  0.74711
    222   2.08856  5.43440  2.67103  1.99240  4.77338  3.22009  3.90179  4.25510  2.44808  3.73707  3.64191  2.66930  4.10738  2.67657  2.86993  2.90323  2.81125  3.82177  5.87071  2.34343   1050 e - - -
          2.68618  4.42225  2.77519  2.73123  3.46354  2.40513  3.72494  3.29354  2.67741  2.69355  4.24690  2.90347  2.73739  3.18146  2.89801  2.37887  2.77519  2.98518  4.58477  3.61503
          0.00871  5.14341  5.86575  0.61958  0.77255  0.70905  0.67749
    223   2.75966  4.40967  4.63106  3.37537  2.70687  4.11014  4.42573  1.54907  3.29774  1.90501  2.37309  4.16359  3.12349  3.45207  3.99964  3.40659  3.21101  2.48919  5.02585  3.84134   1051 i - - -
          2.68618  4.42225  2.77519  2.73123  3.46354  2.40513  3.72494  3.29354  2.67741  2.69355  4.24690  2.90347  2.73739  3.18146  2.89801  2.37887  2.77519  2.98518  4.58477  3.61503
          0.00871  5.14341  5.86575  0.61958  0.77255  0.36784  1.17839
    224   2.09114  5.33008  3.29251  2.32665  3.70421  3.77604  3.97054  2.60140  2.17748  3.60955  4.38694  2.37786  4.16783  2.85246  2.71827  2.97105  2.55806  3.68832  5.80008  2.90480   1052 a - - -
          2.68618  4.42225  2.77519  2.73123  3.46354  2.40513  3.72494  3.29354  2.67741  2.69355  4.24690  2.90347  2.73739  3.18146  2.89801  2.37887  2.77519  2.98518  4.58477  3.61503
          0.00809  5.21747  5.93981  0.61958  0.77255  0.48576  0.95510
    225   1.98071  5.46779  2.04907  2.27783  3.49676  3.29030  3.05732  4.28781  2.11188  3.77029  4.51019  2.90669  4.14175  3.03475  3.16548  2.75619  2.86079  3.85493  5.90436  3.28032   1053 a - - -
          2.68618  4.42225  2.77519  2.73123  3.46354  2.40513  3.72494  3.29354  2.67741  2.69355  4.24690  2.90347  2.73739  3.18146  2.89801  2.37887  2.77519  2.98518  4.58477  3.61503
          0.00809  5.21747  5.93981  0.61958  0.77255  0.48576  0.95510
    226   2.18092  4.40115  4.96306  3.51340  2.79050  4.18987  4.52203  1.87766  4.13956  2.42487  2.80456  4.34451  4.55364  4.27513  4.15606  3.50019  3.25509  1.84332  2.67157  2.48392   1054 v - - -
          2.68618  4.42225  2.77519  2.73123  3.46354  2.40513  3.72494  3.29354  2.67741  2.69355  4.24690  2.90347  2.73739  3.18146  2.89801  2.37887  2.77519  2.98518  4.58477  3.61503
          0.00809  5.21747  5.93981  0.61958  0.77255  0.48576  0.95510
    227   1.83280  4.42291  4.81966  4.21520  2.84218  3.58328  4.49587  2.40125  4.03519  1.49538  3.18784  4.27788  4.53673  4.19708  4.10153  2.36105  3.25320  2.67058  5.04160  2.66739   1055 l - - -
          2.68618  4.42225  2.77519  2.73123  3.46354  2.40513  3.72494  3.29354  2.67741  2.69355  4.24690  2.90347  2.73739  3.18146  2.89801  2.37887  2.77519  2.98518  4.58477  3.61503
          0.00809  5.21747  5.93981  0.61958  0.77255  0.48576  0.95510
    228   2.87060  5.50092  3.27011  2.70909  4.84990  3.56512  3.95531  4.32622  1.35416  3.80091  4.54430  2.53301  4.17297  2.51726  2.03708  2.53267  3.06796  3.51713  5.92565  4.52972   1056 k - - -
          2.68618  4.42225  2.77519  2.73123  3.46354  2.40513  3.72494  3.29354  2.67741  2.69355  4.24690  2.90347  2.73739  3.18146  2.89801  2.37887  2.77519  2.98518  4.58477  3.61503
          0.01957  5.21747  4.27168  0.61958  0.77255  0.48576  0.95510
    229   2.32150  5.20607  2.62639  2.65984  2.83679  2.62814  4.00011  3.87526  2.79218  3.46843  4.27405  2.97774  4.18852  2.39232  2.92016  2.99932  3.05591  2.88203  3.51334  2.48068   1057 a - - -
          2.68618  4.42225  2.77519  2.73123  3.46354  2.40513  3.72494  3.29354  2.67741  2.69355  4.24690  2.90347  2.73739  3.18146  2.89801  2.37887  2.77519  2.98518  4.58477  3.61503
          0.00818  5.20608  5.92842  0.61958  0.77255  0.46217  0.99403
    230   3.06751  3.14766  4.77968  4.18202  3.50576  4.20451  4.49526  2.90417  4.00652  1.63315  3.57840  4.27670  4.56783  2.57315  4.09933  3.50603  3.29931  2.48072  1.45994  3.36679   1058 w - - -
          2.68618  4.42225  2.77519  2.73123  3.46354  2.40513  3.72494  3.29354  2.67741  2.69355  4.24690  2.90347  2.73739  3.18146  2.89801  2.37887  2.77519  2.98518  4.58477  3.61503
          0.00809  5.21747  5.93981  0.61958  0.77255  0.48576  0.95510
    231   2.60421  2.97253  4.80260  4.19902  3.52112  4.16942  4.49301  2.01418  3.44051  1.73214  2.75509  4.26976  4.53488  2.89424  3.22700  3.47249  3.25306  1.75675  5.04507  3.86452   1059 l - - -
          2.68618  4.42225  2.77519  2.73123  3.46354  2.40513  3.72494  3.29354  2.67741  2.69355  4.24690  2.90347  2.73739  3.18146  2.89801  2.37887  2.77519  2.98518  4.58477  3.61503
          0.44417  5.21747  1.04066  0.61958  0.77255  0.48576  0.95510
    232   2.87348  5.32438  3.03609  2.12340  4.66664  3.60744  3.82180  4.13524  2.54983  3.63032  4.38977  1.59276  4.02312  2.93080  2.23936  2.55180  2.51851  3.71865  5.77276  4.38038   1060 n - - -
          2.68597  4.42285  2.77303  2.73161  3.46414  2.40524  3.72555  3.29414  2.67758  2.69329  4.24750  2.90301  2.73709  3.18207  2.89861  2.37916  2.77580  2.98579  4.58537  3.61251
          0.58479  0.82388  5.50812  1.38484  0.28817  0.18952  1.75654
    233   2.31013  5.45419  2.16574  2.21915  4.78673  2.66673  3.94006  4.26406  2.68011  3.60151  4.49822  2.51902  4.14466  2.65833  3.17088  2.71056  2.97318  3.83809  2.92525  2.92687   1066 d - - -
          2.68618  4.42225  2.77519  2.73123  3.46354  2.40513  3.72494  3.29354  2.67741  2.69355  4.24690  2.90347  2.73739  3.18146  2.89801  2.37887  2.77519  2.98518  4.58477  3.61503
          0.00809  5.21747  5.93981  0.61958  0.77255  0.48576  0.95510
    234   2.58102  4.86135  2.90674  3.10880  2.99893  3.91670  2.52411  3.16734  2.85749  2.17954  3.43803  3.56689  4.30014  2.56256  2.74906  3.14449  2.69750  2.85780  4.49010  2.80271   1067 l - - -
          2.68618  4.42225  2.77519  2.73123  3.46354  2.40513  3.72494  3.29354  2.67741  2.69355  4.24690  2.90347  2.73739  3.18146  2.89801  2.37887  2.77519  2.98518  4.58477  3.61503
          0.00809  5.21747  5.93981  0.61958  0.77255  0.48576  0.95510
    235   2.79516  5.45686  3.34999  3.12982  5.14976  0.64814  3.80828  4.61138  3.40300  4.18273  4.99581  3.14448  4.48296  3.30359  3.86283  2.56624  3.62699  4.15321  6.37621  5.02162   1068 G - - -
          2.68618  4.42225  2.77519  2.73123  3.46354  2.40513  3.72494  3.29354  2.67741  2.69355  4.24690  2.90347  2.73739  3.18146  2.89801  2.37887  2.77519  2.98518  4.58477  3.61503
          0.00809  5.21747  5.93981  0.61958  0.77255  0.48576  0.95510
    236   1.72028  3.51712  5.63742  5.10136  4.20196  5.00094  5.51900  1.11616  4.96849  2.66017  4.06641  5.16509  5.31073  5.16459  5.05397  4.36589  3.85684  1.32146  5.97187  4.76862   1069 i - - -
          2.68618  4.42225  2.77519  2.73123  3.46354  2.40513  3.72494  3.29354  2.67741  2.69355  4.24690  2.90347  2.73739  3.18146  2.89801  2.37887  2.77519  2.98518  4.58477  3.61503
          0.00809  5.21747  5.93981  0.61958  0.77255  0.48576  0.95510
    237   2.74135  5.42273  1.19837  2.74456  2.74878  3.26508  4.02130  4.19150  2.19313  3.72465  4.49745  3.28583  4.20591  3.13985  3.28216  2.73661  3.01365  3.80096  5.90218  4.51696   1070 d - - -
          2.68618  4.42225  2.77519  2.73123  3.46354  2.40513  3.72494  3.29354  2.67741  2.69355  4.24690  2.90347  2.73739  3.18146  2.89801  2.37887  2.77519  2.98518  4.58477  3.61503
          0.00809  5.21747  5.93981  0.61958  0.77255  0.48576  0.95510
    238   4.90396  6.37730  5.75481  5.82104  6.66487  0.04963  6.66611  6.72197  6.11226  6.09885  7.19364  5.92793  5.75589  6.34993  6.06807  5.13100  5.44718  6.04944  7.29099  6.85327   1071 G - - -
          2.68618  4.42225  2.77519  2.73123  3.46354  2.40513  3.72494  3.29354  2.67741  2.69355  4.24690  2.90347  2.73739  3.18146  2.89801  2.37887  2.77519  2.98518  4.58477  3.61503
          0.12365  5.21747  2.19924  0.61958  0.77255  0.48576  0.95510
    239   4.74418  5.79451  5.89053  5.72488  0.76629  5.43972  4.26286  4.27735  5.49819  1.79468  4.81545  5.08120  5.69745  5.20966  5.31923  4.82522  4.94574  4.24503  1.87226  2.26688   1072 f - - -
          2.68618  4.42225  2.77519  2.73123  3.46354  2.40513  3.72494  3.29354  2.67741  2.69355  4.24690  2.90347  2.73739  3.18146  2.89801  2.37887  2.77519  2.98518  4.58477  3.61503
          0.07448  5.10289  2.72268  0.61958  0.77255  0.80742  0.59061
    240   4.83668  6.32669  5.44198  4.86944  6.02142  4.91415  5.35148  5.79404  3.60118  5.09063  6.14762  5.10754  5.44498  4.60665  0.12438  4.93508  5.08163  5.47812  6.68319  5.84318   1073 R - - -
          2.68618  4.42225  2.77519  2.73123  3.46354  2.40513  3.72494  3.29354  2.67741  2.69355  4.24690  2.90347  2.73739  3.18146  2.89801  2.37887  2.77519  2.98518  4.58477  3.61503
          0.00968  5.03809  5.76044  0.61958  0.77255  0.94034  0.49511
    241   3.90733  5.15813  5.89761  5.30814  2.46324  5.24475  5.57118  1.62340  5.14968  0.86988  2.82196  5.41636  5.38291  5.08941  5.10550  4.60884  4.12150  2.03361  5.71512  4.70023   1074 l - - -
          2.68618  4.42225  2.77519  2.73123  3.46354  2.40513  3.72494  3.29354  2.67741  2.69355  4.24690  2.90347  2.73739  3.18146  2.89801  2.37887  2.77519  2.98518  4.58477  3.61503
          0.00968  5.03809  5.76044  0.61958  0.77255  0.94034  0.49511
    242   4.70296  6.59626  0.12554  3.77583  6.24328  4.54840  5.50175  6.19384  4.84094  5.58453  6.69317  4.35231  5.25782  4.81759  5.39646  4.61770  5.08675  5.73947  7.08772  6.08666   1075 D - - -
          2.68618  4.42225  2.77519  2.73123  3.46354  2.40513  3.72494  3.29354  2.67741  2.69355  4.24690  2.90347  2.73739  3.18146  2.89801  2.37887  2.77519  2.98518  4.58477  3.61503
          0.00968  5.03809  5.76044  0.61958  0.77255  0.94034  0.49511
    243   1.33917  4.49068  4.19521  3.62627  3.09384  3.97148  3.42677  2.95541  3.53735  2.71287  3.62969  3.90340  4.37116  3.79310  3.78652  3.25791  2.13454  1.87287  5.12180  3.91526   1076 a - - -
          2.68618  4.42225  2.77519  2.73123  3.46354  2.40513  3.72494  3.29354  2.67741  2.69355  4.24690  2.90347  2.73739  3.18146  2.89801  2.37887  2.77519  2.98518  4.58477  3.61503
          0.00968  5.03809  5.76044  0.61958  0.77255  0.94034  0.49511
    244   1.23763  4.77979  3.85431  2.59099  4.16006  3.84731  4.43819  3.34435  3.45293  3.20092  4.10665  3.78419  4.37698  3.74989  3.80315  2.92852  3.30661  1.40678  5.60405  4.36844   1077 a - - -
          2.68618  4.42225  2.77519  2.73123  3.46354  2.40513  3.72494  3.29354  2.67741  2.69355  4.24690  2.90347  2.73739  3.18146  2.89801  2.37887  2.77519  2.98518  4.58477  3.61503
          0.00968  5.03809  5.76044  0.61958  0.77255  0.94034  0.49511
    245   3.09751  5.51446  3.35382  2.79305  4.89931  3.82978  3.96279  4.34364  1.09833  3.80739  4.57824  2.06451  3.18466  3.06995  2.62297  3.06571  2.79680  3.93379  5.91129  4.56918   1078 k - - -
          2.68618  4.42225  2.77519  2.73123  3.46354  2.40513  3.72494  3.29354  2.67741  2.69355  4.24690  2.90347  2.73739  3.18146  2.89801  2.37887  2.77519  2.98518  4.58477  3.61503
          0.00968  5.03809  5.76044  0.61958  0.77255  0.94034  0.49511
    246   3.16549  5.51997  3.07890  1.81220  4.61653  2.74561  1.19358  4.26160  2.89839  3.79580  4.60771  3.29385  4.27076  3.23951  3.36815  3.13730  3.40904  3.89239  5.87262  3.18904   1079 h - - -
          2.68618  4.42225  2.77519  2.73123  3.46354  2.40513  3.72494  3.29354  2.67741  2.69355  4.24690  2.90347  2.73739  3.18146  2.89801  2.37887  2.77519  2.98518  4.58477  3.61503
          0.00968  5.03809  5.76044  0.61958  0.77255  0.94034  0.49511
    247   3.01932  4.38820  4.95624  4.34776  3.13039  4.20239  4.54024  1.42792  4.14496  2.18496  2.69537  4.35404  3.49139  4.27887  4.16604  3.51599  3.25175  1.48978  5.02947  3.20128   1080 i - - -
          2.68618  4.42225  2.77519  2.73123  3.46354  2.40513  3.72494  3.29354  2.67741  2.69355  4.24690  2.90347  2.73739  3.18146  2.89801  2.37887  2.77519  2.98518  4.58477  3.61503
          0.00968  5.03809  5.76044  0.61958  0.77255  0.66366  0.72353
    248   1.95476  5.37736  2.42916  2.19220  3.48587  3.70441  3.89558  4.16900  2.49514  3.67265  4.42445  2.97418  2.90316  3.00013  3.12982  2.13293  3.15489  3.75539  5.82429  2.87954   1081 a - - -
          2.68696  4.42161  2.77368  2.72952  3.46474  2.40577  3.72475  3.29439  2.67828  2.69384  4.24610  2.90259  2.73745  3.18235  2.89849  2.37829  2.77497  2.98547  4.58487  3.61510
          0.37333  1.17568  5.82524  2.08378  0.13291  0.32703  1.27676
    249   2.23884  4.91384  3.61065  2.86943  3.57334  2.45869  1.97214  2.84246  3.02640  2.62345  3.37272  3.06468  2.67429  3.35591  3.44340  2.92211  3.22223  3.20809  5.46619  4.19205   1097 h - - -
          2.68618  4.42225  2.77519  2.73123  3.46354  2.40513  3.72494  3.29354  2.67741  2.69355  4.24690  2.90347  2.73739  3.18146  2.89801  2.37887  2.77519  2.98518  4.58477  3.61503
          0.00809  5.21747  5.93981  0.61958  0.77255  0.48576  0.95510
    250   2.29778  5.44089  2.37063  2.28270  4.76862  3.18892  3.94175  3.30982  2.68352  3.19148  4.48614  2.39778  3.13811  2.84095  2.61891  2.64037  2.78092  3.09308  4.02266  4.48384   1098 e - - -
          2.68618  4.42225  2.77519  2.73123  3.46354  2.40513  3.72494  3.29354  2.67741  2.69355  4.24690  2.90347  2.73739  3.18146  2.89801  2.37887  2.77519  2.98518  4.58477  3.61503
          0.00809  5.21747  5.93981  0.61958  0.77255  0.48576  0.95510
    251   2.60217  4.85683  2.69952  3.82490  1.13624  4.29339  4.31560  3.34476  3.74938  3.02786  3.97370  4.10113  4.66082  3.99259  3.28929  3.56613  3.52281  3.14419  3.82717  1.89321   1099 f - - -
          2.68618  4.42225  2.77519  2.73123  3.46354  2.40513  3.72494  3.29354  2.67741  2.69355  4.24690  2.90347  2.73739  3.18146  2.89801  2.37887  2.77519  2.98518  4.58477  3.61503
          0.00809  5.21747  5.93981  0.61958  0.77255  0.48576  0.95510
    252   3.05010  4.42829  4.97331  4.36350  2.58919  4.21394  4.52456  2.69825  4.15634  1.47740  3.53709  4.36054  4.57613  4.29053  4.17581  3.21254  2.95655  2.36632  1.70163  2.82272   1100 l - - -
          2.68618  4.42225  2.77519  2.73123  3.46354  2.40513  3.72494  3.29354  2.67741  2.69355  4.24690  2.90347  2.73739  3.18146  2.89801  2.37887  2.77519  2.98518  4.58477  3.61503
          0.00809  5.21747  5.93981  0.61958  0.77255  0.48576  0.95510
    253   2.73565  5.47319  3.05767  2.53065  4.81423  3.74748  3.93496  4.29722  1.82305  3.77667  4.51499  3.05322  2.25101  2.38121  2.86752  2.36545  2.44587  3.03728  5.90823  4.49991   1101 k - - -
          2.68618  4.42225  2.77519  2.73123  3.46354  2.40513  3.72494  3.29354  2.67741  2.69355  4.24690  2.90347  2.73739  3.18146  2.89801  2.37887  2.77519  2.98518  4.58477  3.61503
          0.00809  5.21747  5.93981  0.61958  0.77255  0.48576  0.95510
    254   2.58497  5.46543  2.99157  2.10765  4.80316  3.74861  1.89275  3.56088  2.67406  3.76755  3.17040  2.59465  4.14203  2.40125  2.77295  2.47261  3.20354  3.85213  5.90249  4.49603   1102 h - - -
          2.68618  4.42225  2.77519  2.73123  3.46354  2.40513  3.72494  3.29354  2.67741  2.69355  4.24690  2.90347  2.73739  3.18146  2.89801  2.37887  2.77519  2.98518  4.58477  3.61503
          0.00809  5.21747  5.93981  0.61958  0.77255  0.48576  0.95510
    255   3.44238  4.78178  5.40992  4.79945  1.43397  4.64627  4.95659  2.07468  4.59586  1.50699  2.94531  4.81031  4.94416  4.66118  4.58253  3.96973  3.66761  2.24219  2.50813  4.19578   1103 f - - -
          2.68618  4.42225  2.77519  2.73123  3.46354  2.40513  3.72494  3.29354  2.67741  2.69355  4.24690  2.90347  2.73739  3.18146  2.89801  2.37887  2.77519  2.98518  4.58477  3.61503
          0.00809  5.21747  5.93981  0.61958  0.77255  0.48576  0.95510
    256   2.58387  5.14420  2.81043  2.85504  4.37123  3.82659  4.03158  3.25735  2.13889  2.64838  3.27055  3.36872  4.21544  3.19133  1.61506  3.03250  3.21713  3.46966  5.65398  2.63570   1104 r - - -
          2.68618  4.42225  2.77519  2.73123  3.46354  2.40513  3.72494  3.29354  2.67741  2.69355  4.24690  2.90347  2.73739  3.18146  2.89801  2.37887  2.77519  2.98518  4.58477  3.61503
          0.00809  5.21747  5.93981  0.61958  0.77255  0.48576  0.95510
    257   2.57019  5.48212  2.67713  2.02795  4.82690  2.94358  3.93287  4.31270  2.41170  3.78727  4.52289  2.92157  4.13918  2.80680  2.40392  2.31598  2.01203  3.87261  5.91494  3.66248   1105 t - - -
          2.68618  4.42225  2.77519  2.73123  3.46354  2.40513  3.72494  3.29354  2.67741  2.69355  4.24690  2.90347  2.73739  3.18146  2.89801  2.37887  2.77519  2.98518  4.58477  3.61503
          0.00809  5.21747  5.93981  0.61958  0.77255  0.48576  0.95510
    258   1.67653  5.47093  2.34805  2.33534  4.81119  3.33436  3.36300  4.29378  2.28608  3.28413  4.51286  2.90582  3.16678  3.03270  2.82412  2.75914  3.20288  3.18565  5.90650  3.82495   1106 a - - -
          2.68618  4.42225  2.77519  2.73123  3.46354  2.40513  3.72494  3.29354  2.67741  2.69355  4.24690  2.90347  2.73739  3.18146  2.89801  2.37887  2.77519  2.98518  4.58477  3.61503
          0.00809  5.21747  5.93981  0.61958  0.77255  0.48576  0.95510
    259   2.44554  4.45903  5.05031  4.43940  2.79868  4.27279  4.61192  1.73357  4.23039  1.66737  2.43520  4.43234  4.63002  4.36216  4.24347  3.09719  3.32352  1.74023  5.09994  3.92614   1107 l - - -
          2.68437  4.42297  2.77519  2.73068  3.46425  2.40584  3.72519  3.29426  2.67763  2.69382  4.24761  2.90304  2.73811  3.18113  2.89818  2.37907  2.77591  2.98555  4.58254  3.61161
          0.61706  1.22655  1.78877  1.52086  0.24657  0.48576  0.95510
    260   2.90499  5.40564  2.72544  2.59512  4.74743  2.91508  3.86319  4.23002  1.44396  3.70844  4.44801  2.19319  4.06970  2.68303  2.85909  2.79119  3.03430  3.79470  5.83896  3.19925   1115 k - - -
          2.68618  4.42225  2.77519  2.73123  3.46354  2.40513  3.72494  3.29354  2.67741  2.69355  4.24690  2.90347  2.73739  3.18146  2.89801  2.37887  2.77519  2.98518  4.58477  3.61503
          0.13449  5.03770  2.12567  0.61958  0.77255  0.94107  0.49464
    261   2.72320  5.36387  2.56627  2.43391  4.70310  2.61851  3.82570  4.18590  2.06455  3.66792  4.41005  2.65684  4.02656  2.92610  3.06503  2.06905  2.05448  3.75221  5.80229  4.39226   1116 t - - -
          2.68618  4.42225  2.77519  2.73123  3.46354  2.40513  3.72494  3.29354  2.67741  2.69355  4.24690  2.90347  2.73739  3.18146  2.89801  2.37887  2.77519  2.98518  4.58477  3.61503
          0.01097  4.91418  5.63652  0.61958  0.77255  1.13647  0.38706
    262   2.40411  5.10435  3.21009  2.19538  4.35958  3.04106  2.86030  3.34663  2.41308  2.96834  4.16997  3.17936  3.19981  2.77912  3.11857  2.71014  3.07578  2.09479  5.59491  4.24591   1117 v - - -
          2.68618  4.42225  2.77519  2.73123  3.46354  2.40513  3.72494  3.29354  2.67741  2.69355  4.24690  2.90347  2.73739  3.18146  2.89801  2.37887  2.77519  2.98518  4.58477  3.61503
          0.05074  4.91418  3.16688  0.61958  0.77255  0.97598  0.47292
    263   2.38569  5.24333  3.14369  2.58728  2.97652  3.63884  3.44848  4.00032  1.89347  3.52956  4.29654  2.28158  4.03121  2.94331  2.63853  2.50337  2.36428  3.61067  5.70293  4.32166   1118 k - - -
          2.68590  4.42255  2.77405  2.73153  3.46384  2.40509  3.72525  3.29384  2.67727  2.69341  4.24720  2.90377  2.73683  3.18177  2.89831  2.37917  2.77550  2.98549  4.58414  3.61468
          0.34023  1.46328  2.86613  1.19486  0.36061  0.51694  0.90719
    264   2.90543  5.23516  2.09229  2.67570  3.65000  3.37868  3.90517  3.95346  1.98659  3.51097  4.29470  3.20934  2.06351  3.03009  3.15218  2.71834  3.13677  3.58910  3.21658  3.44126   1126 k - - -
          2.68618  4.42225  2.77519  2.73123  3.46354  2.40513  3.72494  3.29354  2.67741  2.69355  4.24690  2.90347  2.73739  3.18146  2.89801  2.37887  2.77519  2.98518  4.58477  3.61503
          0.00952  5.05534  5.77769  0.61958  0.77255  0.90746  0.51676
    265   2.97133  5.49468  1.96357  1.81922  4.83574  3.02231  3.91831  4.32607  2.53655  3.79834  4.53980  2.22600  2.54083  3.01980  2.90645  2.58789  3.20647  3.88382  5.92647  4.50601   1127 e - - -
          2.68618  4.42225  2.77519  2.73123  3.46354  2.40513  3.72494  3.29354  2.67741  2.69355  4.24690  2.90347  2.73739  3.18146  2.89801  2.37887  2.77519  2.98518  4.58477  3.61503
          0.00952  5.05534  5.77769  0.61958  0.77255  0.58007  0.82066
    266   1.94704  4.69708  3.80230  3.23560  2.24572  3.65777  3.34752  2.97422  3.19325  2.17112  3.79920  2.74275  3.42013  3.49856  2.95978  2.83911  2.77341  2.68370  5.27627  4.03815   1128 a - - -
          2.68618  4.42225  2.77519  2.73123  3.46354  2.40513  3.72494  3.29354  2.67741  2.69355  4.24690  2.90347  2.73739  3.18146  2.89801  2.37887  2.77519  2.98518  4.58477  3.61503
          0.00881  5.13227  5.85461  0.61958  0.77255  0.60077  0.79494
    267   3.18234  4.55828  4.98819  4.41091  1.70809  4.31325  3.56057  3.00077  4.21808  1.86591  3.67799  4.39642  2.48483  4.34037  4.25238  3.62443  3.41324  2.31870  3.08847  2.00214   1129 f - - -
          2.68618  4.42225  2.77519  2.73123  3.46354  2.40513  3.72494  3.29354  2.67741  2.69355  4.24690  2.90347  2.73739  3.18146  2.89801  2.37887  2.77519  2.98518  4.58477  3.61503
          0.00857  5.15989  5.88223  0.61958  0.77255  0.66483  0.72228
    268   3.00581  3.50302  4.97111  4.35618  3.46509  4.17730  4.51134  1.69708  4.14141  2.00085  1.67707  4.34011  4.53926  4.27132  4.14909  3.48912  2.95335  2.13937  3.56813  3.22664   1130 m - - -
          2.68618  4.42225  2.77519  2.73123  3.46354  2.40513  3.72494  3.29354  2.67741  2.69355  4.24690  2.90347  2.73739  3.18146  2.89801  2.37887  2.77519  2.98518  4.58477  3.61503
          0.02306  5.15989  4.07133  0.61958  0.77255  0.66483  0.72228
    269   2.99511  4.39403  4.80131  4.19710  2.27895  4.14912  4.47460  1.90735  2.35003  2.29234  3.50926  4.25757  4.51330  4.17725  4.08038  3.45386  2.61182  1.67594  5.01694  2.92130   1131 v - - -
          2.68618  4.42225  2.77519  2.73123  3.46354  2.40513  3.72494  3.29354  2.67741  2.69355  4.24690  2.90347  2.73739  3.18146  2.89801  2.37887  2.77519  2.98518  4.58477  3.61503
          0.00869  5.14552  5.86787  0.61958  0.77255  0.70354  0.68286
    270   1.25470  5.09550  3.80871  3.47216  4.97887  1.08233  4.66029  4.40838  3.51860  3.69628  4.86160  3.82346  4.43866  2.62900  3.89607  3.19699  3.48547  3.93153  6.26427  4.99227   1132 g - - -
          2.68618  4.42225  2.77519  2.73123  3.46354  2.40513  3.72494  3.29354  2.67741  2.69355  4.24690  2.90347  2.73739  3.18146  2.89801  2.37887  2.77519  2.98518  4.58477  3.61503
          0.00869  5.14552  5.86787  0.61958  0.77255  0.62962  0.76099
    271   3.77805  6.39955  2.86855  0.45154  5.61939  3.98152  3.01089  5.25654  3.49887  4.69886  5.56940  2.95694  4.62081  3.69966  4.04078  3.63772  4.06905  4.80703  6.77316  5.24207   1133 E - - -
          2.68618  4.42225  2.77519  2.73123  3.46354  2.40513  3.72494  3.29354  2.67741  2.69355  4.24690  2.90347  2.73739  3.18146  2.89801  2.37887  2.77519  2.98518  4.58477  3.61503
          0.00857  5.15989  5.88223  0.61958  0.77255  0.66483  0.72228
    272   2.14211  4.42572  4.60222  4.00792  3.52451  4.11272  4.42602  2.38752  3.86251  2.24227  3.54222  2.46308  4.48030  4.05707  3.99210  2.61345  3.21896  1.50563  4.05914  2.95815   1134 v - - -
          2.68618  4.42225  2.77519  2.73123  3.46354  2.40513  3.72494  3.29354  2.67741  2.69355  4.24690  2.90347  2.73739  3.18146  2.89801  2.37887  2.77519  2.98518  4.58477  3.61503
          0.00857  5.15989  5.88223  0.61958  0.77255  0.66483  0.72228
    273   3.04272  4.44385  4.81053  4.21428  3.41831  4.18403  3.66427  2.10227  4.03512  1.93710  3.56087  3.23452  4.54775  4.19508  4.10499  3.48831  3.27449  2.45470  1.65491  2.25690   1135 w - - -
          2.68618  4.42225  2.77519  2.73123  3.46354  2.40513  3.72494  3.29354  2.67741  2.69355  4.24690  2.90347  2.73739  3.18146  2.89801  2.37887  2.77519  2.98518  4.58477  3.61503
          0.00857  5.15989  5.88223  0.61958  0.77255  0.66483  0.72228
    274   2.78805  5.43344  2.81496  2.45492  4.76902  2.20870  3.14070  4.24837  2.46011  2.74322  4.47661  2.90285  4.11601  2.33174  3.14051  2.05607  2.91659  3.39218  5.87183  3.85419   1136 s - - -
          2.68618  4.42225  2.77519  2.73123  3.46354  2.40513  3.72494  3.29354  2.67741  2.69355  4.24690  2.90347  2.73739  3.18146  2.89801  2.37887  2.77519  2.98518  4.58477  3.61503
          0.00857  5.15989  5.88223  0.61958  0.77255  0.66483  0.72228
    275   2.59731  5.44325  1.96432  1.94182  4.78202  2.61128  2.75150  4.26375  2.64817  3.74585  4.48564  2.95433  4.11585  2.85389  3.14012  2.71708  2.67209  3.83052  3.74409  3.80465   1137 e - - -
          2.68618  4.42225  2.77519  2.73123  3.46354  2.40513  3.72494  3.29354  2.67741  2.69355  4.24690  2.90347  2.73739  3.18146  2.89801  2.37887  2.77519  2.98518  4.58477  3.61503
          0.00857  5.15989  5.88223  0.61958  0.77255  0.66483  0.72228
    276   1.95524  5.40836  2.57584  2.33740  4.73201  2.40256  3.92136  4.20322  2.66626  3.31357  4.45541  2.83989  2.40725  3.02536  3.15562  2.76729  2.84566  3.78759  5.85461  3.13129   1138 a - - -
          2.68618  4.42225  2.77519  2.73123  3.46354  2.40513  3.72494  3.29354  2.67741  2.69355  4.24690  2.90347  2.73739  3.18146  2.89801  2.37887  2.77519  2.98518  4.58477  3.61503
          0.00857  5.15989  5.88223  0.61958  0.77255  0.66483  0.72228
    277   2.94648  5.40256  2.63095  2.51047  4.72535  2.28315  3.91842  3.65261  2.23589  3.69832  4.44920  2.86377  3.66917  3.02241  3.15133  1.84973  2.71524  2.70779  5.84885  3.78583   1139 s - - -
          2.68618  4.42225  2.77519  2.73123  3.46354  2.40513  3.72494  3.29354  2.67741  2.69355  4.24690  2.90347  2.73739  3.18146  2.89801  2.37887  2.77519  2.98518  4.58477  3.61503
          0.00857  5.15989  5.88223  0.61958  0.77255  0.66483  0.72228
    278   2.73385  5.41363  2.37320  1.89261  4.74101  3.03030  3.91548  3.73978  2.08172  2.52442  3.22232  2.59922  4.11953  3.01778  3.14713  2.66496  3.17714  3.40888  5.85705  4.45700   1140 e - - -
          2.68618  4.42225  2.77519  2.73123  3.46354  2.40513  3.72494  3.29354  2.67741  2.69355  4.24690  2.90347  2.73739  3.18146  2.89801  2.37887  2.77519  2.98518  4.58477  3.61503
          0.00857  5.15989  5.88223  0.61958  0.77255  0.66483  0.72228
    279   2.59332  5.26753  2.25647  2.72722  4.54093  3.32514  3.95320  3.03760  2.26376  3.54169  4.32782  3.25972  3.90621  2.59439  2.67467  2.68987  2.71446  2.22613  3.99673  3.59469   1141 v - - -
          2.68642  4.42262  2.77520  2.73160  3.46391  2.40540  3.72531  3.29342  2.67771  2.69324  4.24727  2.90320  2.73694  3.18156  2.89764  2.37896  2.77490  2.98509  4.58207  3.61540
          0.86924  1.05727  1.45531  0.79024  0.60465  0.38815  1.13417
    280   1.62588  5.12832  3.09025  2.67697  3.43379  3.05766  3.42476  3.81131  2.45580  3.39501  4.19457  3.20343  4.07785  2.72084  3.14344  2.14191  2.83267  2.91296  5.61951  4.27044   1150 a - - -
          2.68618  4.42225  2.77519  2.73123  3.46354  2.40513  3.72494  3.29354  2.67741  2.69355  4.24690  2.90347  2.73739  3.18146  2.89801  2.37887  2.77519  2.98518  4.58477  3.61503
          0.05914  4.97203  2.98593  0.61958  0.77255  1.05265  0.42926
    281   2.43214  5.36350  2.39221  1.93791  4.70632  3.62183  3.81492  4.19164  2.35759  3.66792  4.40550  2.68746  2.64513  2.91266  2.90468  2.14895  2.76415  3.75308  5.79728  4.38603   1151 e - - -
          2.68618  4.42225  2.77519  2.73123  3.46354  2.40513  3.72494  3.29354  2.67741  2.69355  4.24690  2.90347  2.73739  3.18146  2.89801  2.37887  2.77519  2.98518  4.58477  3.61503
          0.01086  4.92375  5.64610  0.61958  0.77255  1.12340  0.39330
    282   5.01862  5.92684  5.73650  5.66250  2.45288  5.43999  3.22632  4.64561  5.37799  3.76757  5.14645  4.94604  5.69336  5.10995  5.21719  4.85207  5.20474  4.58930  2.96351  0.33723   1152 Y - - -
          2.68618  4.42225  2.77519  2.73123  3.46354  2.40513  3.72494  3.29354  2.67741  2.69355  4.24690  2.90347  2.73739  3.18146  2.89801  2.37887  2.77519  2.98518  4.58477  3.61503
          0.01086  4.92375  5.64610  0.61958  0.77255  0.51735  0.90658
    283   2.95955  4.40078  4.56337  3.06788  2.89423  4.08402  4.39618  2.40619  3.82613  1.49815  3.51434  4.11934  4.45132  2.89260  3.95952  3.37794  2.63958  2.23147  5.01522  2.23271   1153 l - - -
          2.68675  4.42282  2.77516  2.73165  3.46369  2.40441  3.72512  3.29293  2.67742  2.69291  4.24636  2.90363  2.73742  3.18126  2.89762  2.37930  2.77522  2.98556  4.58534  3.61535
          0.70308  0.68917  5.82524  0.91168  0.51391  0.80742  0.59061
    284   2.92011  5.40437  1.99118  2.62327  4.73845  2.38354  3.00578  4.21675  2.15117  3.70495  3.78024  2.66369  4.09116  2.69766  3.11607  2.70963  2.74611  3.78910  4.01673  3.38094   1159 d - - -
          2.68618  4.42225  2.77519  2.73123  3.46354  2.40513  3.72494  3.29354  2.67741  2.69355  4.24690  2.90347  2.73739  3.18146  2.89801  2.37887  2.77519  2.98518  4.58477  3.61503
          0.18499  5.10289  1.81518  0.61958  0.77255  0.80742  0.59061
    285   2.68562  5.16533  3.18866  2.63153  3.74020  2.04453  3.85517  3.87535  2.28646  3.07719  4.22622  3.16326  4.05044  2.46487  2.77207  1.98930  3.08294  3.51658  5.64370  3.43036   1160 s - - -
          2.68618  4.42225  2.77519  2.73123  3.46354  2.40513  3.72494  3.29354  2.67741  2.69355  4.24690  2.90347  2.73739  3.18146  2.89801  2.37887  2.77519  2.98518  4.58477  3.61503
          0.01081  4.92871  5.65106  0.61958  0.77255  1.11651  0.39663
    286   2.86979  4.36593  3.01234  3.67966  1.72433  3.07877  4.25865  2.51045  3.57074  1.87949  3.11213  3.44430  4.33116  3.80154  3.77356  3.24233  2.83049  2.37488  4.97555  3.78037   1161 f - - -
          2.68618  4.42225  2.77519  2.73123  3.46354  2.40513  3.72494  3.29354  2.67741  2.69355  4.24690  2.90347  2.73739  3.18146  2.89801  2.37887  2.77519  2.98518  4.58477  3.61503
          0.01081  4.92871  5.65106  0.61958  0.77255  1.11651  0.39663
    287   3.08244  5.62774  1.58353  2.43095  4.95602  3.01017  3.99495  4.45503  2.81470  3.92797  4.69079  1.67419  2.54877  3.11188  2.86397  3.01731  3.32936  4.01288  6.06296  4.61929   1162 d - - -
          2.68618  4.42225  2.77519  2.73123  3.46354  2.40513  3.72494  3.29354  2.67741  2.69355  4.24690  2.90347  2.73739  3.18146  2.89801  2.37887  2.77519  2.98518  4.58477  3.61503
          0.01081  4.92871  5.65106  0.61958  0.77255  1.11651  0.39663
    288   1.76146  5.01732  3.39925  2.45518  4.60575  2.16100  4.13634  4.03904  2.95724  3.63340  4.43040  3.38400  4.14885  3.29088  3.41166  1.44710  3.18201  3.14995  5.85089  4.52336   1163 s - - -
          2.68618  4.42225  2.77519  2.73123  3.46354  2.40513  3.72494  3.29354  2.67741  2.69355  4.24690  2.90347  2.73739  3.18146  2.89801  2.37887  2.77519  2.98518  4.58477  3.61503
          0.01081  4.92871  5.65106  0.61958  0.77255  0.41237  1.08495
    289   2.95901  3.45931  3.12240  2.91348  3.91086  3.12591  4.14825  2.69867  2.55897  2.35487  2.95448  2.82759  4.28818  3.43486  3.50377  2.93588  2.19150  2.07791  5.33152  4.08172   1164 v - - -
          2.68623  4.42116  2.77541  2.73145  3.46375  2.40520  3.72424  3.29376  2.67762  2.69376  4.24361  2.90350  2.73737  3.18136  2.89822  2.37884  2.77487  2.98520  4.58499  3.61525
          1.02185  1.37479  0.94887  0.61628  0.77641  0.36784  1.17839
    290   1.90230  4.60452  5.19332  4.64172  3.79498  4.63341  5.08896  1.65163  4.51013  1.70304  3.66375  4.75216  4.94191  4.69702  4.61533  3.98159  3.54405  1.27985  5.56693  4.38534   1167 v - - -
          2.68618  4.42225  2.77519  2.73123  3.46354  2.40513  3.72494  3.29354  2.67741  2.69355  4.24690  2.90347  2.73739  3.18146  2.89801  2.37887  2.77519  2.98518  4.58477  3.61503
          0.01260  4.77600  5.49834  0.61958  0.77255  0.18747  1.76642
    291   3.01893  4.43338  4.20985  4.15019  1.70715  4.16081  4.48127  2.42218  3.98320  2.03574  2.21804  4.24347  4.52692  3.50930  3.49617  2.99405  2.72267  2.68271  5.05096  2.55571   1168 f - - -
          2.68618  4.42225  2.77519  2.73123  3.46354  2.40513  3.72494  3.29354  2.67741  2.69355  4.24690  2.90347  2.73739  3.18146  2.89801  2.37887  2.77519  2.98518  4.58477  3.61503
          0.00809  5.21747  5.93981  0.61958  0.77255  0.48576  0.95510
    292   3.79998  6.53740  1.04286  1.72838  5.80294  3.98245  3.12715  5.37541  3.64423  4.81054  5.66562  1.44775  4.63182  3.72906  4.30343  3.64264  4.09563  4.89766  6.95009  5.36902   1169 d - - -
          2.68618  4.42225  2.77519  2.73123  3.46354  2.40513  3.72494  3.29354  2.67741  2.69355  4.24690  2.90347  2.73739  3.18146  2.89801  2.37887  2.77519  2.98518  4.58477  3.61503
          0.06627  5.21747  2.83537  0.61958  0.77255  0.48576  0.95510
    293   2.60484  4.65269  5.08389  4.51231  0.97589  4.42465  4.52911  2.69973  4.32353  2.44524  3.68675  4.50382  4.77103  4.43712  4.35813  3.73983  3.51626  2.59394  4.91062  2.05739   1170 f - - -
          2.68618  4.42225  2.77519  2.73123  3.46354  2.40513  3.72494  3.29354  2.67741  2.69355  4.24690  2.90347  2.73739  3.18146  2.89801  2.37887  2.77519  2.98518  4.58477  3.61503
          0.00857  5.15977  5.88212  0.61958  0.77255  0.66516  0.72194
    294   2.69916  5.44275  2.03620  2.32233  4.78176  3.72171  3.90982  4.26349  2.45768  2.71430  4.48507  3.19147  2.27895  2.45048  2.79094  2.45082  3.17764  3.83014  5.87898  3.63216   1171 d - - -
          2.68621  4.42228  2.77522  2.73126  3.46357  2.40515  3.72497  3.29357  2.67743  2.69358  4.24692  2.90349  2.73742  3.18149  2.89803  2.37889  2.77522  2.98521  4.58480  3.61399
          0.10557  2.73306  3.34774  0.26321  1.46351  0.48748  0.95236
    295   3.91054  3.33718  5.55622  5.12003  1.23791  4.93265  4.42771  3.53264  4.90967  1.55993  4.15606  4.86276  5.24319  4.86996  4.85645  4.27364  4.13386  3.44409  4.60295  1.33689   1173 f - - -
          2.68627  4.42234  2.77528  2.73132  3.46312  2.40522  3.72503  3.29363  2.67750  2.69364  4.24699  2.90356  2.73748  3.18155  2.89674  2.37896  2.77528  2.98527  4.58486  3.61512
          0.46055  1.64519  1.73679  0.11777  2.19736  0.65464  0.73320
    296   2.65020  5.27614  3.15666  2.40180  3.73870  2.86713  3.14756  4.04027  2.40053  3.56428  3.32511  2.17102  4.04875  2.14921  3.08525  2.53881  3.09731  3.64524  3.27030  4.34781   1175 q - - -
          2.68618  4.42225  2.77519  2.73123  3.46354  2.40513  3.72494  3.29354  2.67741  2.69355  4.24690  2.90347  2.73739  3.18146  2.89801  2.37887  2.77519  2.98518  4.58477  3.61503
          0.01033  4.97323  5.69557  0.61958  0.77255  0.93305  0.49980
    297   2.30827  5.32142  2.29033  2.25438  4.63974  3.29474  3.85125  3.42287  2.59729  3.61524  3.52848  2.90131  3.22455  2.95690  2.74409  2.39165  2.57176  3.69761  5.77047  2.96865   1176 e - - -
          2.68618  4.42225  2.77519  2.73123  3.46354  2.40513  3.72494  3.29354  2.67741  2.69355  4.24690  2.90347  2.73739  3.18146  2.89801  2.37887  2.77519  2.98518  4.58477  3.61503
          0.01005  5.00084  5.72319  0.61958  0.77255  1.00611  0.45513
    298   2.61853  5.32297  2.61859  2.48399  4.64174  3.66188  3.60727  2.77022  2.16504  3.61680  4.37070  3.14030  4.05471  2.49632  2.27793  2.30133  3.10903  2.51819  5.77155  4.37743   1177 k - - -
          2.68618  4.42225  2.77519  2.73123  3.46354  2.40513  3.72494  3.29354  2.67741  2.69355  4.24690  2.90347  2.73739  3.18146  2.89801  2.37887  2.77519  2.98518  4.58477  3.61503
          0.01005  5.00084  5.72319  0.61958  0.77255  0.84562  0.56088
    299   2.24571  4.45765  4.89605  4.29397  2.70625  4.24249  4.57028  1.46995  4.10933  1.37770  3.45740  4.35649  4.59018  4.25942  3.32492  3.55266  3.30449  2.58772  5.07944  3.91048   1178 l - - -
          2.68618  4.42225  2.77519  2.73123  3.46354  2.40513  3.72494  3.29354  2.67741  2.69355  4.24690  2.90347  2.73739  3.18146  2.89801  2.37887  2.77519  2.98518  4.58477  3.61503
          0.00968  5.03809  5.76044  0.61958  0.77255  0.94034  0.49511
    300   2.38479  5.37803  2.14289  2.22336  3.47499  3.37520  3.28395  4.19167  2.21558  3.67893  3.74570  3.14099  4.06279  2.95737  2.04765  2.70629  3.12315  3.76317  5.81685  3.74834   1179 r - - -
          2.68618  4.42225  2.77519  2.73123  3.46354  2.40513  3.72494  3.29354  2.67741  2.69355  4.24690  2.90347  2.73739  3.18146  2.89801  2.37887  2.77519  2.98518  4.58477  3.61503
          0.00968  5.03809  5.76044  0.61958  0.77255  0.94034  0.49511
    301   2.53854  5.14718  3.26756  2.30997  2.25522  3.01261  3.52026  3.82504  2.32855  3.41197  3.28748  2.65632  4.10765  3.05719  2.89325  2.55362  2.89063  3.48700  3.27051  4.29281   1180 f - - -
          2.68618  4.42225  2.77519  2.73123  3.46354  2.40513  3.72494  3.29354  2.67741  2.69355  4.24690  2.90347  2.73739  3.18146  2.89801  2.37887  2.77519  2.98518  4.58477  3.61503
          0.00968  5.03809  5.76044  0.61958  0.77255  0.94034  0.49511
    302   1.54807  4.40963  4.34134  3.75602  2.70974  2.86304  4.31595  2.39406  3.64291  2.22456  3.52403  3.62492  4.38636  3.86958  3.22773  2.98747  2.93976  2.33874  5.01965  3.19923   1181 a - - -
          2.68618  4.42225  2.77519  2.73123  3.46354  2.40513  3.72494  3.29354  2.67741  2.69355  4.24690  2.90347  2.73739  3.18146  2.89801  2.37887  2.77519  2.98518  4.58477  3.61503
          0.00968  5.03809  5.76044  0.61958  0.77255  0.94034  0.49511
    303   2.40313  4.34953  4.90478  4.29503  2.38026  4.15079  4.48738  1.72443  4.09140  1.82399  2.98103  4.30078  4.51031  4.22955  4.11460  2.72583  3.20773  1.84115  4.98686  3.81125   1182 i - - -
          2.68618  4.42225  2.77519  2.73123  3.46354  2.40513  3.72494  3.29354  2.67741  2.69355  4.24690  2.90347  2.73739  3.18146  2.89801  2.37887  2.77519  2.98518  4.58477  3.61503
          0.02609  5.03809  3.94953  0.61958  0.77255  0.94034  0.49511
    304   2.56506  5.39775  2.26994  2.57989  4.74186  2.35836  3.84946  4.22722  2.32065  3.70260  4.43910  2.55461  4.05528  2.48993  2.36826  2.38821  2.73974  3.78797  5.83097  4.42036   1183 d - - -
          2.68618  4.42225  2.77519  2.73123  3.46354  2.40513  3.72494  3.29354  2.67741  2.69355  4.24690  2.90347  2.73739  3.18146  2.89801  2.37887  2.77519  2.98518  4.58477  3.61503
          0.08452  5.02185  2.59760  0.61958  0.77255  0.89594  0.52462
    305   2.86590  5.34902  3.12509  2.56893  4.68402  3.05249  3.82972  4.16164  2.09080  3.64922  3.86081  1.98393  4.03603  2.17423  2.65922  2.24284  2.89484  3.73433  5.78709  3.64887   1184 n - - -
          2.68618  4.42225  2.77519  2.73123  3.46354  2.40513  3.72494  3.29354  2.67741  2.69355  4.24690  2.90347  2.73739  3.18146  2.89801  2.37887  2.77519  2.98518  4.58477  3.61503
          0.01042  4.96541  5.68776  0.61958  0.77255  1.06286  0.42383
    306   2.89020  5.32528  3.12891  2.04452  3.90472  1.78214  3.86091  4.11082  2.60778  3.62140  4.38026  3.14119  4.06071  2.53087  2.77153  1.96099  3.12298  3.70417  5.77847  4.38646   1185 g - - -
          2.68618  4.42225  2.77519  2.73123  3.46354  2.40513  3.72494  3.29354  2.67741  2.69355  4.24690  2.90347  2.73739  3.18146  2.89801  2.37887  2.77519  2.98518  4.58477  3.61503
          0.01042  4.96541  5.68776  0.61958  0.77255  1.06286  0.42383
    307   2.72712  5.12906  2.96828  2.67137  2.59838  2.68424  3.67591  3.25153  2.44686  3.39564  4.19429  2.52998  4.07374  2.88143  2.95232  2.25514  2.39709  3.47110  3.89342  4.26879   1186 s - - -
          2.68618  4.42225  2.77519  2.73123  3.46354  2.40513  3.72494  3.29354  2.67741  2.69355  4.24690  2.90347  2.73739  3.18146  2.89801  2.37887  2.77519  2.98518  4.58477  3.61503
          0.01042  4.96541  5.68776  0.61958  0.77255  1.06286  0.42383
    308   2.86358  5.24250  2.08686  2.50432  4.53655  2.80088  3.27938  3.00387  2.61104  2.50014  4.29698  3.14980  4.05130  2.78770  2.68424  2.25526  2.86116  3.34274  5.70697  4.32910   1187 d - - -
          2.68618  4.42225  2.77519  2.73123  3.46354  2.40513  3.72494  3.29354  2.67741  2.69355  4.24690  2.90347  2.73739  3.18146  2.89801  2.37887  2.77519  2.98518  4.58477  3.61503
          0.01042  4.96541  5.68776  0.61958  0.77255  1.06286  0.42383
    309   1.90666  3.02046  2.40162  3.20082  2.77190  3.86084  4.11560  3.08717  2.98464  2.60277  3.22103  3.60300  4.24001  3.45425  3.50473  2.65894  2.44263  2.86351  5.17388  3.26321   1188 a - - -
          2.68618  4.42225  2.77519  2.73123  3.46354  2.40513  3.72494  3.29354  2.67741  2.69355  4.24690  2.90347  2.73739  3.18146  2.89801  2.37887  2.77519  2.98518  4.58477  3.61503
          0.01042  4.96541  5.68776  0.61958  0.77255  1.06286  0.42383
    310   2.86176  5.33602  2.42309  2.37666  4.66606  2.31593  3.33032  4.14156  2.37689  3.63487  3.79031  2.57100  3.20947  2.82562  2.75386  2.83117  3.09293  3.16589  4.41494  2.87251   1189 g - - -
          2.68618  4.42225  2.77519  2.73123  3.46354  2.40513  3.72494  3.29354  2.67741  2.69355  4.24690  2.90347  2.73739  3.18146  2.89801  2.37887  2.77519  2.98518  4.58477  3.61503
          0.01042  4.96541  5.68776  0.61958  0.77255  0.77485  0.61762
    311   2.70531  3.08050  4.18667  3.09255  2.70432  3.98636  4.27425  2.37643  3.02609  2.11151  2.80961  2.22554  4.35879  3.26475  3.18304  3.25971  3.15072  2.71392  3.71947  3.43132   1190 l - - -
          2.68427  4.42373  2.77354  2.73228  3.46310  2.40627  3.72397  3.29173  2.67753  2.69263  4.24627  2.90368  2.73796  3.17966  2.89809  2.38034  2.77667  2.98485  4.58624  3.61521
          0.99513  0.69852  2.01739  1.89729  0.16249  0.94034  0.49511
    312   2.84588  5.29451  2.34510  2.40695  4.61426  3.11672  3.81667  4.08273  2.19839  1.84380  4.34262  2.89045  4.01899  2.92249  2.68370  2.48475  2.89814  3.67161  5.74206  4.34670   1205 l - - -
          2.68618  4.42225  2.77519  2.73123  3.46354  2.40513  3.72494  3.29354  2.67741  2.69355  4.24690  2.90347  2.73739  3.18146  2.89801  2.37887  2.77519  2.98518  4.58477  3.61503
          0.01114  4.89900  5.62135  0.61958  0.77255  0.75560  0.63436
    313   2.66888  5.30743  2.57057  2.34387  3.83131  3.66943  3.10107  4.08096  2.30421  3.59803  2.31692  3.15141  4.06220  2.81544  3.09660  2.30031  2.18846  3.67960  5.76108  4.37168   1206 t - - -
          2.68618  4.42225  2.77519  2.73123  3.46354  2.40513  3.72494  3.29354  2.67741  2.69355  4.24690  2.90347  2.73739  3.18146  2.89801  2.37887  2.77519  2.98518  4.58477  3.61503
          0.00994  5.01150  5.73385  0.61958  0.77255  0.98798  0.46574
    314   2.88443  5.16224  2.66552  2.52131  4.42287  2.98379  3.89853  2.56035  2.67928  3.11934  4.22625  2.76428  4.09037  3.03254  2.82919  2.10596  2.30048  3.21648  5.64909  3.02937   1207 s - - -
          2.68618  4.42225  2.77519  2.73123  3.46354  2.40513  3.72494  3.29354  2.67741  2.69355  4.24690  2.90347  2.73739  3.18146  2.89801  2.37887  2.77519  2.98518  4.58477  3.61503
          0.00994  5.01150  5.73385  0.61958  0.77255  0.98798  0.46574
    315   2.37039  4.42665  3.40518  3.64318  2.67657  3.98357  4.27543  1.89452  3.54524  2.20920  3.16034  3.45628  3.56990  2.78129  3.30791  3.26022  3.13850  2.58927  3.18404  3.07956   1208 i - - -
          2.68618  4.42225  2.77519  2.73123  3.46354  2.40513  3.72494  3.29354  2.67741  2.69355  4.24690  2.90347  2.73739  3.18146  2.89801  2.37887  2.77519  2.98518  4.58477  3.61503
          0.00994  5.01150  5.73385  0.61958  0.77255  0.98798  0.46574
    316   2.47453  5.31245  3.16580  2.46066  4.62518  2.55302  3.86067  4.08838  2.40410  3.13737  4.36195  2.83659  4.06314  2.07190  2.78962  2.86278  2.62116  3.68564  5.76464  2.40698   1209 q - - -
          2.68618  4.42225  2.77519  2.73123  3.46354  2.40513  3.72494  3.29354  2.67741  2.69355  4.24690  2.90347  2.73739  3.18146  2.89801  2.37887  2.77519  2.98518  4.58477  3.61503
          0.00994  5.01150  5.73385  0.61958  0.77255  0.87025  0.54274
    317   2.68042  5.38404  3.02176  1.72528  4.72128  2.59349  3.85655  4.20177  2.22333  3.30576  3.58639  2.90499  4.06195  2.16311  3.08574  2.70542  2.92300  3.77048  5.82141  3.56134   1210 e - - -
          2.68618  4.42225  2.77519  2.73123  3.46354  2.40513  3.72494  3.29354  2.67741  2.69355  4.24690  2.90347  2.73739  3.18146  2.89801  2.37887  2.77519  2.98518  4.58477  3.61503
          0.04651  5.03809  3.24521  0.61958  0.77255  0.94034  0.49511
    318   2.79902  5.11579  3.04946  2.48270  3.69495  2.89052  3.90672  3.78612  2.69812  2.98488  3.07140  2.88433  4.09532  3.04942  2.26930  2.52608  2.17586  3.45297  5.61159  2.76932   1211 t - - -
          2.68618  4.42225  2.77519  2.73123  3.46354  2.40513  3.72494  3.29354  2.67741  2.69355  4.24690  2.90347  2.73739  3.18146  2.89801  2.37887  2.77519  2.98518  4.58477  3.61503
          0.01004  5.00162  5.72397  0.61958  0.77255  1.00480  0.45589
    319   2.06551  4.63210  3.74439  3.17758  3.77156  3.02105  4.11699  3.13446  2.79060  2.41386  3.31164  3.25521  2.87164  3.43953  3.49539  3.10854  2.50287  2.90715  3.27208  2.27680   1212 a - - -
          2.68618  4.42225  2.77519  2.73123  3.46354  2.40513  3.72494  3.29354  2.67741  2.69355  4.24690  2.90347  2.73739  3.18146  2.89801  2.37887  2.77519  2.98518  4.58477  3.61503
          0.01004  5.00162  5.72397  0.61958  0.77255  0.84737  0.55956
    320   2.89341  5.33225  2.60311  2.08237  3.66836  2.51618  3.86895  4.11432  2.61627  3.62507  3.72931  2.57347  2.17196  2.74618  3.10380  2.86999  3.12464  3.19415  5.78269  3.51134   1213 e - - -
          2.68618  4.42225  2.77519  2.73123  3.46354  2.40513  3.72494  3.29354  2.67741  2.69355  4.24690  2.90347  2.73739  3.18146  2.89801  2.37887  2.77519  2.98518  4.58477  3.61503
          0.00968  5.03809  5.76044  0.61958  0.77255  0.94034  0.49511
    321   2.67767  4.96102  3.39933  2.38360  3.69943  3.35652  3.75142  2.96442  2.07293  2.12470  4.04277  3.04352  3.44068  3.16738  3.26997  2.97867  2.78275  3.27225  5.49026  2.44707   1214 k - - -
          2.68618  4.42225  2.77519  2.73123  3.46354  2.40513  3.72494  3.29354  2.67741  2.69355  4.24690  2.90347  2.73739  3.18146  2.89801  2.37887  2.77519  2.98518  4.58477  3.61503
          0.00968  5.03809  5.76044  0.61958  0.77255  0.94034  0.49511
    322   2.24467  5.27063  2.95057  2.64405  4.56388  3.19418  3.88392  4.01469  2.51250  2.29659  3.47619  2.93272  2.31827  2.72245  2.36803  2.88473  2.92845  3.63313  5.73563  4.35857   1215 a - - -
          2.68618  4.42225  2.77519  2.73123  3.46354  2.40513  3.72494  3.29354  2.67741  2.69355  4.24690  2.90347  2.73739  3.18146  2.89801  2.37887  2.77519  2.98518  4.58477  3.61503
          0.00968  5.03809  5.76044  0.61958  0.77255  0.94034  0.49511
    323   2.25270  5.30708  2.21756  2.62591  4.61378  3.68277  3.87453  4.07354  2.62635  3.59591  4.35815  2.59639  2.81329  2.38507  3.11179  2.35671  2.88876  2.90548  3.70494  3.79877   1216 d - - -
          2.68618  4.42225  2.77519  2.73123  3.46354  2.40513  3.72494  3.29354  2.67741  2.69355  4.24690  2.90347  2.73739  3.18146  2.89801  2.37887  2.77519  2.98518  4.58477  3.61503
          0.00968  5.03809  5.76044  0.61958  0.77255  0.94034  0.49511
    324   2.43363  5.29889  2.44326  2.62964  2.67174  2.68326  3.87635  4.06034  2.32353  3.58639  3.35066  3.16997  3.10149  2.87890  2.81217  2.24303  2.78944  3.66711  5.75727  4.37279   1217 s - - -
          2.68618  4.42225  2.77519  2.73123  3.46354  2.40513  3.72494  3.29354  2.67741  2.69355  4.24690  2.90347  2.73739  3.18146  2.89801  2.37887  2.77519  2.98518  4.58477  3.61503
          0.00968  5.03809  5.76044  0.61958  0.77255  0.94034  0.49511
    325   2.55628  5.23216  3.00236  2.17934  2.45339  3.39107  3.89610  3.95296  2.66448  3.50875  4.29103  2.62432  4.09164  2.73540  3.01557  2.74720  2.81334  3.58674  5.70658  2.09059   1218 y - - -
          2.68618  4.42225  2.77519  2.73123  3.46354  2.40513  3.72494  3.29354  2.67741  2.69355  4.24690  2.90347  2.73739  3.18146  2.89801  2.37887  2.77519  2.98518  4.58477  3.61503
          0.00968  5.03809  5.76044  0.61958  0.77255  0.94034  0.49511
    326   2.70209  5.36781  3.15496  2.40042  4.69845  3.18918  3.28478  3.01625  1.97204  3.29691  4.41230  2.49279  4.06462  2.47547  2.83733  2.08257  3.02632  3.24267  5.80916  4.40722   1219 k - - -
          2.68618  4.42225  2.77519  2.73123  3.46354  2.40513  3.72494  3.29354  2.67741  2.69355  4.24690  2.90347  2.73739  3.18146  2.89801  2.37887  2.77519  2.98518  4.58477  3.61503
          0.00968  5.03809  5.76044  0.61958  0.77255  0.66366  0.72353
    327   1.89346  3.87431  3.31103  2.54846  3.87016  3.89447  4.13875  2.66490  3.12301  2.31698  3.82305  3.59069  4.27568  3.00377  3.05621  2.93751  2.25958  2.50837  3.56028  4.05040   1220 a - - -
          2.68618  4.42225  2.77519  2.73123  3.46354  2.40513  3.72494  3.29354  2.67741  2.69355  4.24690  2.90347  2.73739  3.18146  2.89801  2.37887  2.77519  2.98518  4.58477  3.61503
          0.00907  5.10289  5.82524  0.61958  0.77255  0.80742  0.59061
    328   2.22110  4.36657  4.72194  4.11945  3.23866  2.95440  4.42676  2.40790  2.95738  2.19239  2.32375  4.19832  4.47001  4.11469  3.71028  3.40639  3.19035  1.56016  3.69288  3.80398   1221 v - - -
          2.68618  4.42225  2.77519  2.73123  3.46354  2.40513  3.72494  3.29354  2.67741  2.69355  4.24690  2.90347  2.73739  3.18146  2.89801  2.37887  2.77519  2.98518  4.58477  3.61503
          0.00907  5.10289  5.82524  0.61958  0.77255  0.80742  0.59061
    329   2.93211  5.19600  3.02085  2.36897  4.45477  3.74503  3.95035  2.91091  2.73647  3.46490  4.26417  2.17884  4.13904  3.08759  3.20820  2.31953  1.70223  2.69455  5.68848  4.33792   1222 t - - -
          2.68618  4.42225  2.77519  2.73123  3.46354  2.40513  3.72494  3.29354  2.67741  2.69355  4.24690  2.90347  2.73739  3.18146  2.89801  2.37887  2.77519  2.98518  4.58477  3.61503
          0.00907  5.10289  5.82524  0.61958  0.77255  0.80742  0.59061
    330   3.15735  4.53908  4.93387  4.35375  1.39889  4.28882  4.42455  2.95603  2.82446  1.48211  3.18665  4.36464  4.64359  4.29654  4.21154  3.59865  3.38778  2.78971  3.48864  2.65345   1223 f - - -
          2.68618  4.42225  2.77519  2.73123  3.46354  2.40513  3.72494  3.29354  2.67741  2.69355  4.24690  2.90347  2.73739  3.18146  2.89801  2.37887  2.77519  2.98518  4.58477  3.61503
          0.00907  5.10289  5.82524  0.61958  0.77255  0.80742  0.59061
    331   3.16231  5.06891  5.80617  5.26884  3.95201  5.22533  5.71173  2.28497  5.14060  0.75286  3.73404  5.38877  5.44467  5.23437  5.19546  4.60761  4.05760  1.36385  5.98313  4.88485   1224 l - - -
          2.68618  4.42225  2.77519  2.73123  3.46354  2.40513  3.72494  3.29354  2.67741  2.69355  4.24690  2.90347  2.73739  3.18146  2.89801  2.37887  2.77519  2.98518  4.58477  3.61503
          0.00907  5.10289  5.82524  0.61958  0.77255  0.32703  1.27676
    332   2.37979  5.46209  1.76114  2.20761  4.79681  2.37338  3.94406  3.64681  2.68481  3.76364  4.50723  3.22464  4.14781  3.04451  2.61748  2.19360  3.20990  3.50215  5.90266  4.49802   1225 d - - -
          2.68618  4.42225  2.77519  2.73123  3.46354  2.40513  3.72494  3.29354  2.67741  2.69355  4.24690  2.90347  2.73739  3.18146  2.89801  2.37887  2.77519  2.98518  4.58477  3.61503
          0.00809  5.21747  5.93981  0.61958  0.77255  0.48576  0.95510
    333   3.08797  5.45216  3.30460  2.86301  4.96178  2.45823  4.16039  4.43530  2.45176  3.94527  4.70672  1.34915  4.27895  3.27893  3.40563  1.68541  2.77521  3.98495  6.09506  4.70815   1226 n - - -
          2.68618  4.42225  2.77519  2.73123  3.46354  2.40513  3.72494  3.29354  2.67741  2.69355  4.24690  2.90347  2.73739  3.18146  2.89801  2.37887  2.77519  2.98518  4.58477  3.61503
          0.00809  5.21747  5.93981  0.61958  0.77255  0.48576  0.95510
    334   3.03883  5.11331  3.50937  2.95940  3.60735  3.42112  1.02415  3.73134  2.91550  3.36123  4.20334  2.98301  4.27837  3.28114  3.04617  2.60838  3.27138  3.43932  4.63873  4.22306   1227 h - - -
          2.68618  4.42225  2.77519  2.73123  3.46354  2.40513  3.72494  3.29354  2.67741  2.69355  4.24690  2.90347  2.73739  3.18146  2.89801  2.37887  2.77519  2.98518  4.58477  3.61503
          0.00809  5.21747  5.93981  0.61958  0.77255  0.48576  0.95510
    335   4.14064  6.96875  0.40900  1.81539  6.22000  4.07985  4.81121  5.87936  4.10026  5.28408  6.26241  3.52557  4.81021  4.01385  4.90076  3.92403  4.48187  5.37020  7.38945  5.72930   1228 D - - -
          2.68618  4.42225  2.77519  2.73123  3.46354  2.40513  3.72494  3.29354  2.67741  2.69355  4.24690  2.90347  2.73739  3.18146  2.89801  2.37887  2.77519  2.98518  4.58477  3.61503
          0.00809  5.21747  5.93981  0.61958  0.77255  0.48576  0.95510
    336   2.98079  5.18884  3.37577  1.74067  3.24493  3.81023  4.01402  3.38807  2.81251  3.44820  3.24627  2.80924  3.83973  2.93095  3.27721  2.74563  1.57252  3.52181  5.69019  4.35331   1229 t - - -
          2.68618  4.42225  2.77519  2.73123  3.46354  2.40513  3.72494  3.29354  2.67741  2.69355  4.24690  2.90347  2.73739  3.18146  2.89801  2.37887  2.77519  2.98518  4.58477  3.61503
          0.00809  5.21747  5.93981  0.61958  0.77255  0.48576  0.95510
    337   2.97423  5.37181  2.34666  2.15758  4.67252  2.94186  3.95905  3.10879  2.71389  3.07393  2.71013  2.93041  3.58300  2.54496  2.67993  2.79824  3.20544  2.86010  5.83200  3.26462   1230 e - - -
          2.68639  4.42344  2.77443  2.73002  3.46391  2.40592  3.72613  3.29328  2.67753  2.69386  4.24139  2.90198  2.73795  3.18265  2.89758  2.37966  2.77546  2.98512  4.58595  3.61375
          0.32206  1.29935  5.93981  2.07537  0.13412  0.48576  0.95510
    338   2.98487  5.28609  3.32655  2.41170  3.56592  3.79333  3.98880  3.99024  2.75797  2.86986  4.34810  2.64163  3.18125  3.11836  1.27164  2.74835  3.21572  3.63565  5.76503  3.61551   1262 r - - -
          2.68618  4.42225  2.77519  2.73123  3.46354  2.40513  3.72494  3.29354  2.67741  2.69355  4.24690  2.90347  2.73739  3.18146  2.89801  2.37887  2.77519  2.98518  4.58477  3.61503
          0.04310  5.21747  3.30323  0.61958  0.77255  0.48576  0.95510
    339   2.85790  4.45778  4.51990  3.93000  1.79790  3.03955  3.72108  1.99298  3.80046  2.18761  3.57330  3.59411  4.47755  4.01050  2.99628  2.98917  2.57595  2.53670  5.07070  3.09836   1263 f - - -
          2.68623  4.42261  2.77510  2.73159  3.46350  2.40482  3.72466  3.29292  2.67735  2.69317  4.24726  2.90348  2.73776  3.18183  2.89837  2.37923  2.77556  2.98434  4.58513  3.61423
          0.43436  1.57345  1.93107  1.22488  0.34785  0.59876  0.79739
    340   2.55529  5.32991  3.17089  2.49217  4.64635  2.56549  3.86751  4.11147  2.20524  2.18893  4.37883  3.15785  3.41665  2.22457  2.86495  2.20984  3.12458  3.70521  5.77984  4.38850   1268 l - - -
          2.68618  4.42225  2.77519  2.73123  3.46354  2.40513  3.72494  3.29354  2.67741  2.69355  4.24690  2.90347  2.73739  3.18146  2.89801  2.37887  2.77519  2.98518  4.58477  3.61503
          0.00977  5.02928  5.75162  0.61958  0.77255  0.95653  0.48487
    341   2.47649  5.33928  2.96838  2.62508  4.68467  3.02050  3.88762  4.15445  2.28964  3.66059  4.41402  2.97064  2.23167  2.99415  3.12559  2.18697  1.89515  3.73749  5.81357  4.41846   1269 t - - -
          2.68618  4.42225  2.77519  2.73123  3.46354  2.40513  3.72494  3.29354  2.67741  2.69355  4.24690  2.90347  2.73739  3.18146  2.89801  2.37887  2.77519  2.98518  4.58477  3.61503
          0.00977  5.02928  5.75162  0.61958  0.77255  0.95653  0.48487
    342   2.90418  4.72003  3.64600  3.08166  2.96742  3.84641  3.14423  3.00642  2.47403  2.22985  3.52374  2.99464  4.22851  2.49127  3.43685  2.56674  2.74395  2.00798  5.28862  4.03610   1270 v - - -
          2.68618  4.42225  2.77519  2.73123  3.46354  2.40513  3.72494  3.29354  2.67741  2.69355  4.24690  2.90347  2.73739  3.18146  2.89801  2.37887  2.77519  2.98518  4.58477  3.61503
          0.00977  5.02928  5.75162  0.61958  0.77255  0.95653  0.48487
    343   2.91901  3.49033  4.30573  3.13908  2.19048  4.00815  3.33918  2.70408  3.61336  1.61620  3.53101  3.02243  4.37868  3.35969  3.81801  3.28937  3.15099  2.67246  5.01994  2.32610   1271 l - - -
          2.68618  4.42225  2.77519  2.73123  3.46354  2.40513  3.72494  3.29354  2.67741  2.69355  4.24690  2.90347  2.73739  3.18146  2.89801  2.37887  2.77519  2.98518  4.58477  3.61503
          0.00977  5.02928  5.75162  0.61958  0.77255  0.95653  0.48487
    344   2.66501  5.46414  2.64513  2.24968  4.79953  1.43709  3.92403  4.28230  2.45139  3.76925  4.51948  2.95556  4.11388  3.03022  3.18933  2.49791  2.59149  3.85210  5.90929  4.49510   1272 g - - -
          2.68618  4.42225  2.77519  2.73123  3.46354  2.40513  3.72494  3.29354  2.67741  2.69355  4.24690  2.90347  2.73739  3.18146  2.89801  2.37887  2.77519  2.98518  4.58477  3.61503
          0.00977  5.02928  5.75162  0.61958  0.77255  0.95653  0.48487
    345   2.89473  5.19062  3.24025  2.68328  3.58725  2.07743  3.50911  3.89133  2.02126  3.46132  4.25301  2.61933  3.39778  2.73449  3.15039  2.90370  3.12586  3.53864  4.18661  2.37270   1273 k - - -
          2.68618  4.42225  2.77519  2.73123  3.46354  2.40513  3.72494  3.29354  2.67741  2.69355  4.24690  2.90347  2.73739  3.18146  2.89801  2.37887  2.77519  2.98518  4.58477  3.61503
          0.00977  5.02928  5.75162  0.61958  0.77255  0.45973  0.99819
    346   2.74971  5.43503  2.26237  2.53476  4.77163  3.72116  3.90935  4.25168  2.32144  3.24735  4.02538  2.10155  4.11462  2.57009  3.13882  1.86629  2.98102  3.03074  5.87280  4.46696   1274 s - - -
          2.68416  4.42234  2.77418  2.72968  3.46392  2.40649  3.72519  3.29361  2.67745  2.69299  4.24761  2.90259  2.73823  3.18124  2.89929  2.37883  2.77674  2.98580  4.57967  3.61658
          1.15681  0.71505  1.62787  1.84817  0.17141  0.67253  0.71420
    347   2.12805  5.31296  1.95972  2.36593  4.63539  3.63641  3.82878  4.10589  2.57446  3.11810  4.36029  2.69826  4.03123  2.56698  3.06369  2.33122  2.85977  2.90303  5.75977  4.36235   1289 d - - -
          2.68618  4.42225  2.77519  2.73123  3.46354  2.40513  3.72494  3.29354  2.67741  2.69355  4.24690  2.90347  2.73739  3.18146  2.89801  2.37887  2.77519  2.98518  4.58477  3.61503
          0.01066  4.94198  5.66432  0.61958  0.77255  0.28124  1.40587
    348   2.48998  5.45250  2.46352  2.19178  3.65841  2.96099  3.92782  3.69696  2.20031  3.25433  4.49546  3.21071  3.17248  2.80292  2.30720  2.43922  3.19395  3.02195  5.89046  4.48484   1290 e - - -
          2.68618  4.42225  2.77519  2.73123  3.46354  2.40513  3.72494  3.29354  2.67741  2.69355  4.24690  2.90347  2.73739  3.18146  2.89801  2.37887  2.77519  2.98518  4.58477  3.61503
          0.00825  5.19809  5.92043  0.61958  0.77255  0.44710  1.02021
    349   2.26911  5.48191  2.32673  2.33275  4.82623  3.27171  3.93377  4.31167  1.59471  3.78680  4.52284  2.80551  4.14003  2.58449  2.98740  2.86546  2.94397  3.87216  3.25394  4.50441   1291 k - - -
          2.68618  4.42225  2.77519  2.73123  3.46354  2.40513  3.72494  3.29354  2.67741  2.69355  4.24690  2.90347  2.73739  3.18146  2.89801  2.37887  2.77519  2.98518  4.58477  3.61503
          0.00809  5.21747  5.93981  0.61958  0.77255  0.48576  0.95510
    350   2.80729  5.46353  2.96244  2.35035  3.38560  2.97534  3.93651  4.28104  1.72411  2.81080  3.61014  2.73965  4.14194  2.54317  2.35103  2.93791  2.77959  3.84990  5.90097  4.49490   1292 k - - -
          2.68618  4.42225  2.77519  2.73123  3.46354  2.40513  3.72494  3.29354  2.67741  2.69355  4.24690  2.90347  2.73739  3.18146  2.89801  2.37887  2.77519  2.98518  4.58477  3.61503
          0.00809  5.21747  5.93981  0.61958  0.77255  0.48576  0.95510
    351   2.99616  3.17164  3.22589  2.91518  3.34899  3.01037  4.18583  2.60386  2.29077  2.01289  3.89583  3.62983  4.32563  3.47290  2.73927  2.50303  3.22781  2.75734  5.36789  2.80565   1293 l - - -
          2.68618  4.42225  2.77519  2.73123  3.46354  2.40513  3.72494  3.29354  2.67741  2.69355  4.24690  2.90347  2.73739  3.18146  2.89801  2.37887  2.77519  2.98518  4.58477  3.61503
          0.00809  5.21747  5.93981  0.61958  0.77255  0.48576  0.95510
    352   2.53053  5.45025  2.40759  2.41925  4.78179  3.75130  3.55892  3.19679  1.73665  2.79371  4.49450  3.22413  3.18156  3.04057  2.29646  2.94110  2.84439  3.83361  5.89107  3.80515   1294 k - - -
          2.68618  4.42225  2.77519  2.73123  3.46354  2.40513  3.72494  3.29354  2.67741  2.69355  4.24690  2.90347  2.73739  3.18146  2.89801  2.37887  2.77519  2.98518  4.58477  3.61503
          0.00809  5.21747  5.93981  0.61958  0.77255  0.48576  0.95510
    353   2.82626  4.46664  4.80754  4.20612  3.00230  4.20567  4.52676  2.42880  2.98647  1.02100  3.03844  4.29418  4.56682  3.15166  4.11822  3.50800  3.29010  2.23101  5.08251  3.90532   1295 l - - -
          2.68618  4.42225  2.77519  2.73123  3.46354  2.40513  3.72494  3.29354  2.67741  2.69355  4.24690  2.90347  2.73739  3.18146  2.89801  2.37887  2.77519  2.98518  4.58477  3.61503
          0.00809  5.21747  5.93981  0.61958  0.77255  0.48576  0.95510
    354   0.76090  5.02049  3.96813  3.58086  3.20184  2.76741  4.68970  4.15957  3.65101  3.83024  4.67396  1.96207  4.46806  3.94133  4.03464  3.22161  3.46878  3.75381  6.08272  4.80766   1296 a - - -
          2.68618  4.42225  2.77519  2.73123  3.46354  2.40513  3.72494  3.29354  2.67741  2.69355  4.24690  2.90347  2.73739  3.18146  2.89801  2.37887  2.77519  2.98518  4.58477  3.61503
          0.00809  5.21747  5.93981  0.61958  0.77255  0.48576  0.95510
    355   1.93947  4.73136  3.86042  3.29345  3.86990  3.35792  4.22669  3.23231  3.24965  2.50565  3.83419  2.69710  4.35449  3.26399  3.60796  2.80027  2.11541  2.72593  3.38490  2.19714   1297 a - - -
          2.68618  4.42225  2.77519  2.73123  3.46354  2.40513  3.72494  3.29354  2.67741  2.69355  4.24690  2.90347  2.73739  3.18146  2.89801  2.37887  2.77519  2.98518  4.58477  3.61503
          0.00809  5.21747  5.93981  0.61958  0.77255  0.48576  0.95510
    356   1.64145  4.88466  3.64495  2.39141  4.05148  3.90818  4.13951  2.24182  2.87590  2.63091  3.97825  2.86491  4.29245  3.38412  3.46717  2.62790  2.73124  2.50716  5.44239  4.17464   1298 a - - -
          2.68618  4.42225  2.77519  2.73123  3.46354  2.40513  3.72494  3.29354  2.67741  2.69355  4.24690  2.90347  2.73739  3.18146  2.89801  2.37887  2.77519  2.98518  4.58477  3.61503
          0.00809  5.21747  5.93981  0.61958  0.77255  0.48576  0.95510
    357   3.03218  4.43628  3.04471  4.20918  2.00297  4.18084  4.49979  2.02680  4.03325  1.47522  3.54906  3.37456  4.54548  4.19756  4.10576  3.48418  3.26429  2.25079  5.04736  2.95280   1299 l - - -
          2.68618  4.42225  2.77519  2.73123  3.46354  2.40513  3.72494  3.29354  2.67741  2.69355  4.24690  2.90347  2.73739  3.18146  2.89801  2.37887  2.77519  2.98518  4.58477  3.61503
          0.00809  5.21747  5.93981  0.61958  0.77255  0.48576  0.95510
    358   2.84082  4.47134  4.91250  4.30726  3.53875  4.24168  4.56909  1.77847  4.12202  1.67766  2.34109  4.35907  4.59980  2.16675  4.17672  3.54875  3.31222  2.03591  5.09359  3.41765   1300 l - - -
          2.68618  4.42225  2.77519  2.73123  3.46354  2.40513  3.72494  3.29354  2.67741  2.69355  4.24690  2.90347  2.73739  3.18146  2.89801  2.37887  2.77519  2.98518  4.58477  3.61503
          0.00809  5.21747  5.93981  0.61958  0.77255  0.48576  0.95510
    359   2.72889  4.93108  5.56466  4.95884  2.67100  4.84153  5.16537  2.61607  4.76939  0.84328  2.04237  5.00255  5.10475  4.81244  4.75742  4.17229  3.83221  2.21291  5.49996  4.40587   1301 l - - -
          2.68618  4.42225  2.77519  2.73123  3.46354  2.40513  3.72494  3.29354  2.67741  2.69355  4.24690  2.90347  2.73739  3.18146  2.89801  2.37887  2.77519  2.98518  4.58477  3.61503
          0.00809  5.21747  5.93981  0.61958  0.77255  0.48576  0.95510
    360   1.50221  4.86931  4.19100  3.68518  4.45239  2.12097  4.64680  3.83225  3.64864  2.16252  4.39499  3.95968  4.44478  3.94304  3.99461  2.22612  1.64167  3.49181  5.85879  4.63324   1302 a - - -
          2.68618  4.42225  2.77519  2.73123  3.46354  2.40513  3.72494  3.29354  2.67741  2.69355  4.24690  2.90347  2.73739  3.18146  2.89801  2.37887  2.77519  2.98518  4.58477  3.61503
          0.00809  5.21747  5.93981  0.61958  0.77255  0.48576  0.95510
    361   2.53180  4.90444  3.63120  3.06802  4.07358  3.90519  3.67200  3.05002  2.57393  2.56465  3.99657  3.53603  4.28928  3.36941  1.86331  2.08815  3.22701  3.19745  3.72251  2.32756   1303 r - - -
          2.68618  4.42225  2.77519  2.73123  3.46354  2.40513  3.72494  3.29354  2.67741  2.69355  4.24690  2.90347  2.73739  3.18146  2.89801  2.37887  2.77519  2.98518  4.58477  3.61503
          0.00809  5.21747  5.93981  0.61958  0.77255  0.48576  0.95510
    362   2.38230  5.48789  2.34562  2.47701  4.82495  3.75861  3.95413  4.30577  2.69427  3.28338  4.53195  2.90767  1.67505  2.84805  2.13654  2.95849  3.22626  3.87448  5.92440  4.51718   1304 p - - -
          2.68605  4.42238  2.77487  2.73119  3.46367  2.40511  3.72508  3.29367  2.67754  2.69368  4.24703  2.90330  2.73753  3.18159  2.89814  2.37900  2.77533  2.98531  4.58490  3.61351
          0.46738  1.33761  2.19924  0.08649  2.49066  0.48576  0.95510
    363   2.67226  5.22969  3.80845  3.67244  5.46942  0.47092  4.92896  4.91784  2.56249  4.52275  5.35172  3.97636  4.57186  4.15272  3.99515  3.35393  3.70003  4.30351  6.65560  5.43654   1306 G - - -
          2.68618  4.42225  2.77519  2.73123  3.46354  2.40513  3.72494  3.29354  2.67741  2.69355  4.24690  2.90347  2.73739  3.18146  2.89801  2.37887  2.77519  2.98518  4.58477  3.61503
          0.00907  5.10289  5.82524  0.61958  0.77255  0.80742  0.59061
    364   2.40380  4.51609  4.13833  3.56177  3.63064  4.00140  2.97549  2.51109  3.48119  2.71675  2.39021  3.24592  4.37512  3.74256  3.74768  2.25010  1.90822  2.52063  4.29859  3.16108   1307 t - - -
          2.68618  4.42225  2.77519  2.73123  3.46354  2.40513  3.72494  3.29354  2.67741  2.69355  4.24690  2.90347  2.73739  3.18146  2.89801  2.37887  2.77519  2.98518  4.58477  3.61503
          0.00907  5.10289  5.82524  0.61958  0.77255  0.32703  1.27676
    365   2.54350  5.01761  3.54671  2.54402  4.21557  3.88554  4.10958  3.60267  2.55499  3.25965  4.11098  3.48267  1.27290  3.31261  3.37740  3.11181  3.24816  2.56376  3.21112  4.27059   1308 p - - -
          2.68618  4.42225  2.77519  2.73123  3.46354  2.40513  3.72494  3.29354  2.67741  2.69355  4.24690  2.90347  2.73739  3.18146  2.89801  2.37887  2.77519  2.98518  4.58477  3.61503
          0.00809  5.21747  5.93981  0.61958  0.77255  0.48576  0.95510
    366   2.97834  4.12764  2.58356  2.17618  3.80803  3.79792  3.99823  3.35507  2.53898  2.60631  4.30048  3.17551  3.66122  2.55058  3.25463  2.04782  3.20963  2.54027  5.72595  3.11801   1309 s - - -
          2.68618  4.42225  2.77519  2.73123  3.46354  2.40513  3.72494  3.29354  2.67741  2.69355  4.24690  2.90347  2.73739  3.18146  2.89801  2.37887  2.77519  2.98518  4.58477  3.61503
          0.00809  5.21747  5.93981  0.61958  0.77255  0.48576  0.95510
    367   2.73695  4.51130  5.05067  4.44828  3.05602  4.33253  2.97352  1.12782  4.25505  2.20147  3.60985  4.47255  4.68675  4.40132  4.29202  3.64673  3.37615  1.66954  5.17665  3.99657   1310 i - - -
          2.68618  4.42225  2.77519  2.73123  3.46354  2.40513  3.72494  3.29354  2.67741  2.69355  4.24690  2.90347  2.73739  3.18146  2.89801  2.37887  2.77519  2.98518  4.58477  3.61503
          0.00809  5.21747  5.93981  0.61958  0.77255  0.48576  0.95510
    368   4.70843  5.82435  5.82070  5.59069  1.56024  5.42437  3.57021  4.42371  5.38186  3.76905  3.00837  4.27878  5.70831  5.19530  5.28079  4.79581  4.91648  4.31137  4.42955  0.54315   1311 Y - - -
          2.68618  4.42225  2.77519  2.73123  3.46354  2.40513  3.72494  3.29354  2.67741  2.69355  4.24690  2.90347  2.73739  3.18146  2.89801  2.37887  2.77519  2.98518  4.58477  3.61503
          0.00809  5.21747  5.93981  0.61958  0.77255  0.48576  0.95510
    369   3.30132  4.81839  4.50310  3.95050  2.97598  4.32689  2.50291  2.62331  3.85785  2.98775  3.93745  3.34888  4.69073  4.08010  4.08880  2.11819  3.53141  3.10174  3.61017  1.15315   1312 y - - -
          2.68618  4.42225  2.77519  2.73123  3.46354  2.40513  3.72494  3.29354  2.67741  2.69355  4.24690  2.90347  2.73739  3.18146  2.89801  2.37887  2.77519  2.98518  4.58477  3.61503
          0.00809  5.21747  5.93981  0.61958  0.77255  0.48576  0.95510
    370   2.94274  5.59505  2.68195  2.33806  4.93526  1.23861  4.03691  4.42227  2.80799  3.90361  4.65328  2.97715  3.45036  3.14357  2.90798  2.16381  3.32733  3.98649  6.03976  4.62009   1313 g - - -
          2.68618  4.42225  2.77519  2.73123  3.46354  2.40513  3.72494  3.29354  2.67741  2.69355  4.24690  2.90347  2.73739  3.18146  2.89801  2.37887  2.77519  2.98518  4.58477  3.61503
          0.00809  5.21747  5.93981  0.61958  0.77255  0.48576  0.95510
    371   2.97545  5.47242  1.49741  2.19876  4.81167  3.74945  3.07967  4.29356  2.45047  3.09838  4.51477  3.21904  3.44420  2.76983  2.94752  2.94014  3.00525  3.85997  5.90831  2.76028   1314 d - - -
          2.68618  4.42225  2.77519  2.73123  3.46354  2.40513  3.72494  3.29354  2.67741  2.69355  4.24690  2.90347  2.73739  3.18146  2.89801  2.37887  2.77519  2.98518  4.58477  3.61503
          0.03202  5.21747  3.64611  0.61958  0.77255  0.48576  0.95510
    372   2.96406  5.35548  3.06752  1.16327  4.65397  3.05716  3.95012  4.10836  2.70626  2.82474  3.61879  2.89483  3.63890  3.06403  3.04419  2.95083  2.99834  3.32886  5.81710  3.78929   1315 e - - -
          2.68618  4.42225  2.77519  2.73123  3.46354  2.40513  3.72494  3.29354  2.67741  2.69355  4.24690  2.90347  2.73739  3.18146  2.89801  2.37887  2.77519  2.98518  4.58477  3.61503
          0.00828  5.19373  5.91607  0.61958  0.77255  0.56478  0.84045
    373   2.19640  4.65270  3.97118  2.28401  3.13845  3.99628  4.25931  2.35704  3.34503  2.38392  3.22408  3.19563  4.37365  2.92764  3.67146  2.41572  2.96730  2.92081  3.48849  2.76401   1316 a - - -
          2.68618  4.42225  2.77519  2.73123  3.46354  2.40513  3.72494  3.29354  2.67741  2.69355  4.24690  2.90347  2.73739  3.18146  2.89801  2.37887  2.77519  2.98518  4.58477  3.61503
          0.00828  5.19373  5.91607  0.61958  0.77255  0.56478  0.84045
    374   3.03527  5.38875  2.88903  2.64523  4.67953  1.30818  3.61880  4.12862  2.81055  3.67800  4.46166  3.28944  4.20820  3.15158  3.29640  1.99276  2.71415  3.75435  5.87037  3.20691   1317 g - - -
          2.68618  4.42225  2.77519  2.73123  3.46354  2.40513  3.72494  3.29354  2.67741  2.69355  4.24690  2.90347  2.73739  3.18146  2.89801  2.37887  2.77519  2.98518  4.58477  3.61503
          0.15171  5.19373  2.00091  0.61958  0.77255  0.56478  0.84045
    375   2.63074  3.63922  3.68386  2.85906  3.24779  3.86508  4.10773  2.95395  2.56668  2.40679  2.44699  3.03205  4.24662  2.54211  2.75318  2.74987  3.14681  2.27563  5.28196  4.03345   1318 v - - -
          2.68618  4.42225  2.77519  2.73123  3.46354  2.40513  3.72494  3.29354  2.67741  2.69355  4.24690  2.90347  2.73739  3.18146  2.89801  2.37887  2.77519  2.98518  4.58477  3.61503
          0.00955  5.05157  5.77392  0.61958  0.77255  0.75430  0.63552
    376   2.32413  4.98278  3.42165  2.67241  3.57866  3.09593  3.61658  3.23577  2.43963  3.22459  3.72073  3.36153  2.85146  3.18967  3.29244  1.91761  2.54172  3.29396  3.91079  3.00802   1319 s - - -
          2.68649  4.42284  2.77457  2.73063  3.46317  2.40507  3.72553  3.29353  2.67758  2.69381  4.24748  2.90256  2.73752  3.18148  2.89807  2.37925  2.77578  2.98533  4.58318  3.61458
          0.59465  0.80913  5.80935  1.06266  0.42394  0.70578  0.68067
    377   2.66353  5.02248  3.42026  2.86253  4.23967  1.49251  4.01487  3.27182  2.85040  3.27631  4.11107  3.36459  3.41306  2.41094  3.29776  2.67354  2.62556  3.12729  5.55545  3.13782   1327 g - - -
          2.68618  4.42225  2.77519  2.73123  3.46354  2.40513  3.72494  3.29354  2.67741  2.69355  4.24690  2.90347  2.73739  3.18146  2.89801  2.37887  2.77519  2.98518  4.58477  3.61503
          0.03438  5.11589  3.58306  0.61958  0.77255  0.77733  0.61550
    378   2.66884  5.27875  2.58888  2.22326  4.56535  1.74235  3.92526  4.01074  2.69367  3.56079  4.34019  3.21992  4.11891  3.04703  3.17463  2.72749  2.48754  2.97836  5.75337  2.78578   1328 g - - -
          2.68618  4.42225  2.77519  2.73123  3.46354  2.40513  3.72494  3.29354  2.67741  2.69355  4.24690  2.90347  2.73739  3.18146  2.89801  2.37887  2.77519  2.98518  4.58477  3.61503
          0.00918  5.09070  5.81304  0.61958  0.77255  0.64911  0.73922
    379   2.74061  5.42986  3.20385  2.54378  4.76812  2.21676  3.90570  4.24509  1.58935  3.73020  4.47417  2.98446  4.11444  3.00573  2.21639  2.35317  2.86365  3.81724  5.86540  4.00698   1329 k - - -
          2.68618  4.42225  2.77519  2.73123  3.46354  2.40513  3.72494  3.29354  2.67741  2.69355  4.24690  2.90347  2.73739  3.18146  2.89801  2.37887  2.77519  2.98518  4.58477  3.61503
          0.03425  5.13049  3.58416  0.61958  0.77255  0.44439  1.02503
    380   3.81722  6.54507  0.51783  2.63553  5.82172  3.96030  4.57209  5.39352  3.11556  4.83412  5.70862  3.07680  4.62686  3.74542  4.34935  2.35270  4.12222  4.91780  6.98116  5.39186   1330 D - - -
          2.68554  4.42263  2.77481  2.73105  3.46459  2.40482  3.72401  3.29098  2.67701  2.69392  4.24679  2.90390  2.73789  3.18191  2.89767  2.37973  2.77517  2.98607  4.58396  3.61576
          0.76367  1.06282  1.66830  1.77896  0.18490  0.40357  1.10242
    381   2.98668  5.41134  3.10340  2.44880  4.76615  3.78937  4.18370  4.19567  3.01325  3.08783  4.61025  2.48549  0.94103  3.34491  3.47031  3.17110  3.43874  3.83602  5.99972  4.63810   1340 p - - -
          2.68671  4.42278  2.77457  2.73016  3.46407  2.40476  3.72387  3.29407  2.67794  2.69364  4.24561  2.90311  2.73765  3.18116  2.89837  2.37922  2.77535  2.98510  4.58530  3.61556
          0.84207  0.72201  2.48404  0.95112  0.48827  0.74910  0.64016
    382   2.87895  5.11738  2.01037  2.52272  3.51254  2.19665  3.30230  3.19870  2.69436  3.14237  4.18493  3.01517  4.09218  3.04554  3.16284  2.90287  2.78558  3.45513  5.61201  2.63634   1353 d - - -
          2.68618  4.42225  2.77519  2.73123  3.46354  2.40513  3.72494  3.29354  2.67741  2.69355  4.24690  2.90347  2.73739  3.18146  2.89801  2.37887  2.77519  2.98518  4.58477  3.61503
          0.05418  4.99415  3.07991  0.61958  0.77255  0.95472  0.48600
    383   2.16569  3.58964  2.66848  2.91870  3.78475  3.83849  4.08551  2.47783  3.08330  2.53947  3.28836  2.61375  3.79334  3.39252  3.45428  3.07756  2.54276  2.14215  5.21709  3.97450   1354 v - - -
          2.68618  4.42225  2.77519  2.73123  3.46354  2.40513  3.72494  3.29354  2.67741  2.69355  4.24690  2.90347  2.73739  3.18146  2.89801  2.37887  2.77519  2.98518  4.58477  3.61503
          0.01042  4.96522  5.68757  0.61958  0.77255  1.06315  0.42368
    384   3.04967  2.92341  3.41572  2.49698  4.63946  3.52855  3.96262  4.05246  2.38688  3.59165  4.39770  3.33964  4.20892  3.09344  1.09180  2.69119  3.27233  3.70054  5.75984  4.45131   1355 r - - -
          2.68618  4.42225  2.77519  2.73123  3.46354  2.40513  3.72494  3.29354  2.67741  2.69355  4.24690  2.90347  2.73739  3.18146  2.89801  2.37887  2.77519  2.98518  4.58477  3.61503
          0.01042  4.96522  5.68757  0.61958  0.77255  1.06315  0.42368
    385   2.86553  5.12560  3.23140  2.51018  3.82865  3.18130  3.88406  3.09135  2.35254  2.98742  4.19116  2.80385  4.07479  3.02155  1.88484  2.01794  2.94813  3.46705  4.78199  3.75969   1356 r - - -
          2.68618  4.42225  2.77519  2.73123  3.46354  2.40513  3.72494  3.29354  2.67741  2.69355  4.24690  2.90347  2.73739  3.18146  2.89801  2.37887  2.77519  2.98518  4.58477  3.61503
          0.01042  4.96522  5.68757  0.61958  0.77255  0.92643  0.50412
    386   2.59106  5.28577  2.52732  2.20083  4.59056  3.24428  3.86070  3.30418  2.61427  3.57405  3.76777  3.15285  2.13018  2.88593  3.09937  2.69693  2.06814  3.65473  5.74418  4.35903   1357 t - - -
          2.68618  4.42225  2.77519  2.73123  3.46354  2.40513  3.72494  3.29354  2.67741  2.69355  4.24690  2.90347  2.73739  3.18146  2.89801  2.37887  2.77519  2.98518  4.58477  3.61503
          0.01008  4.99778  5.72013  0.61958  0.77255  0.89349  0.52632
    387   2.44590  4.35184  3.43773  3.96081  2.16182  4.04736  4.36234  2.52316  3.81152  1.93215  1.81533  3.81829  4.41458  4.00204  3.93338  2.92221  3.00213  2.42043  4.96807  3.78301   1358 m - - -
          2.68618  4.42225  2.77519  2.73123  3.46354  2.40513  3.72494  3.29354  2.67741  2.69355  4.24690  2.90347  2.73739  3.18146  2.89801  2.37887  2.77519  2.98518  4.58477  3.61503
          0.00981  5.02474  5.74708  0.61958  0.77255  0.96471  0.47980
    388   2.52066  5.30045  2.84303  2.62047  3.54123  3.11122  3.86876  3.40838  2.47087  2.61838  4.35149  2.50855  2.43445  2.52521  2.69393  2.48192  3.11864  3.67012  5.75701  4.37069   1359 p - - -
          2.68618  4.42225  2.77519  2.73123  3.46354  2.40513  3.72494  3.29354  2.67741  2.69355  4.24690  2.90347  2.73739  3.18146  2.89801  2.37887  2.77519  2.98518  4.58477  3.61503
          0.00981  5.02474  5.74708  0.61958  0.77255  0.96471  0.47980
    389   3.48630  5.71380  5.52864  5.29903  2.64101  5.18739  4.19508  4.33796  5.01785  3.64400  4.90557  4.88653  5.52247  4.98540  4.98665  4.59259  4.76886  4.23195  0.63046  1.50851   1360 W - - -
          2.68618  4.42225  2.77519  2.73123  3.46354  2.40513  3.72494  3.29354  2.67741  2.69355  4.24690  2.90347  2.73739  3.18146  2.89801  2.37887  2.77519  2.98518  4.58477  3.61503
          0.00981  5.02474  5.74708  0.61958  0.77255  0.96471  0.47980
    390   2.88848  5.37738  2.31519  2.39645  3.97278  2.13204  3.85324  4.19278  2.22321  2.97105  4.42062  2.98767  4.05815  2.34933  3.08353  2.60976  2.47877  3.76304  5.81557  4.41000   1361 g - - -
          2.68618  4.42225  2.77519  2.73123  3.46354  2.40513  3.72494  3.29354  2.67741  2.69355  4.24690  2.90347  2.73739  3.18146  2.89801  2.37887  2.77519  2.98518  4.58477  3.61503
          0.00981  5.02474  5.74708  0.61958  0.77255  0.96471  0.47980
    391   2.90723  3.12277  1.63174  2.39490  4.74429  3.67046  3.86563  4.22633  2.31255  3.70729  4.44877  2.37447  3.22412  2.96526  2.43185  2.87042  3.13907  3.79288  5.84031  4.43214   1362 d - - -
          2.68618  4.42225  2.77519  2.73123  3.46354  2.40513  3.72494  3.29354  2.67741  2.69355  4.24690  2.90347  2.73739  3.18146  2.89801  2.37887  2.77519  2.98518  4.58477  3.61503
          0.00981  5.02474  5.74708  0.61958  0.77255  0.96471  0.47980
    392   2.88702  5.35592  2.16394  1.83955  4.68374  3.66703  3.21769  4.15778  2.40462  3.65381  4.40117  3.14136  4.06027  2.72944  3.08772  2.27804  2.91737  2.92154  4.19601  2.99492   1363 e - - -
          2.68618  4.42225  2.77519  2.73123  3.46354  2.40513  3.72494  3.29354  2.67741  2.69355  4.24690  2.90347  2.73739  3.18146  2.89801  2.37887  2.77519  2.98518  4.58477  3.61503
          0.04181  5.02474  3.37038  0.61958  0.77255  0.96471  0.47980
    393   2.77447  5.37052  2.02856  2.38071  4.71006  3.64884  2.92673  4.19208  2.38125  3.67339  3.73235  3.11845  3.51641  2.81135  2.18077  2.42047  2.90418  3.75819  5.80647  3.06907   1364 d - - -
          2.68618  4.42225  2.77519  2.73123  3.46354  2.40513  3.72494  3.29354  2.67741  2.69355  4.24690  2.90347  2.73739  3.18146  2.89801  2.37887  2.77519  2.98518  4.58477  3.61503
          0.01013  4.99305  5.71540  0.61958  0.77255  1.01904  0.44776
    394   2.64834  5.35462  3.15357  2.59637  4.68733  2.87287  3.84939  4.15964  2.22757  3.65250  4.40099  2.71632  4.05790  2.28274  2.03878  2.85802  2.00290  3.34232  5.79388  4.39758   1365 t - - -
          2.68453  4.42496  2.77328  2.73270  3.46454  2.40639  3.72557  3.29498  2.67763  2.69447  4.24790  2.90320  2.73819  3.17978  2.89911  2.37966  2.77212  2.98420  4.58633  3.61211
          1.01591  0.69555  1.97235  2.53564  0.08252  0.63448  0.75547
    395   2.27068  5.34475  2.59648  2.36996  4.67856  3.15536  2.82395  4.15677  2.34108  3.64525  4.38852  3.10952  3.36270  2.92697  3.05748  1.96263  2.64765  3.72935  5.78424  3.12257   1402 s - - -
          2.68618  4.42225  2.77519  2.73123  3.46354  2.40513  3.72494  3.29354  2.67741  2.69355  4.24690  2.90347  2.73739  3.18146  2.89801  2.37887  2.77519  2.98518  4.58477  3.61503
          0.01048  4.95971  5.68205  0.61958  0.77255  0.90321  0.51964
    396   2.72753  4.34080  4.66750  4.06759  2.78504  4.07554  4.39841  2.18925  3.18138  1.16906  3.44563  4.16019  4.43966  4.07298  3.98775  2.64999  3.16201  2.28003  4.96346  3.78260   1403 l - - -
          2.68618  4.42225  2.77519  2.73123  3.46354  2.40513  3.72494  3.29354  2.67741  2.69355  4.24690  2.90347  2.73739  3.18146  2.89801  2.37887  2.77519  2.98518  4.58477  3.61503
          0.01006  5.00050  5.72285  0.61958  0.77255  0.67930  0.70719
    397   2.62315  4.37778  4.59298  3.99691  2.34472  4.07624  4.39137  2.33459  3.18936  1.86862  3.49438  4.12782  4.44335  2.46155  3.17094  3.37240  3.17796  2.11373  3.43835  2.91187   1404 l - - -
          2.68618  4.42225  2.77519  2.73123  3.46354  2.40513  3.72494  3.29354  2.67741  2.69355  4.24690  2.90347  2.73739  3.18146  2.89801  2.37887  2.77519  2.98518  4.58477  3.61503
          0.00927  5.08159  5.80394  0.61958  0.77255  0.85407  0.55457
    398   2.48165  5.42052  2.28942  2.15380  4.76421  3.68519  3.87355  4.24939  2.48685  3.32903  4.46169  2.14964  2.79171  2.97047  2.64305  2.29386  2.85637  3.81045  5.85395  4.44351   1405 n - - -
          2.68618  4.42225  2.77519  2.73123  3.46354  2.40513  3.72494  3.29354  2.67741  2.69355  4.24690  2.90347  2.73739  3.18146  2.89801  2.37887  2.77519  2.98518  4.58477  3.61503
          0.00927  5.08159  5.80394  0.61958  0.77255  0.60715  0.78724
    399   2.60479  5.22071  2.99758  2.20808  1.99302  3.75408  2.81847  2.94115  2.57420  3.15648  4.28439  3.26538  3.59303  2.55567  3.20589  2.65146  3.02279  3.56567  5.70685  3.84412   1406 f - - -
          2.68618  4.42225  2.77519  2.73123  3.46354  2.40513  3.72494  3.29354  2.67741  2.69355  4.24690  2.90347  2.73739  3.18146  2.89801  2.37887  2.77519  2.98518  4.58477  3.61503
          0.00877  5.13638  5.85873  0.61958  0.77255  0.72712  0.66029
    400   2.97648  4.37119  4.81598  3.32282  2.32764  3.50692  4.45846  1.93987  4.02053  2.16149  3.48938  3.58144  4.49672  4.17498  4.07253  3.43753  2.54165  2.16982  3.20716  2.21763   1407 i - - -
          2.68618  4.42225  2.77519  2.73123  3.46354  2.40513  3.72494  3.29354  2.67741  2.69355  4.24690  2.90347  2.73739  3.18146  2.89801  2.37887  2.77519  2.98518  4.58477  3.61503
          0.00877  5.13638  5.85873  0.61958  0.77255  0.60939  0.78457
    401   2.60302  5.44364  2.70121  2.36606  3.21559  3.72077  3.90833  4.26602  1.70819  3.74674  4.03125  3.19019  3.37883  2.55522  2.36510  2.43652  2.83253  3.43477  5.87936  4.47151   1408 k - - -
          2.68618  4.42225  2.77519  2.73123  3.46354  2.40513  3.72494  3.29354  2.67741  2.69355  4.24690  2.90347  2.73739  3.18146  2.89801  2.37887  2.77519  2.98518  4.58477  3.61503
          0.00857  5.15989  5.88223  0.61958  0.77255  0.66483  0.72228
    402   2.35369  5.44533  3.19798  2.36405  4.78598  2.82570  3.90824  4.26878  1.98142  3.74872  4.48723  2.58340  3.60599  2.53569  2.97616  2.31461  2.35539  2.98228  5.88070  4.47250   1409 k - - -
          2.68618  4.42225  2.77519  2.73123  3.46354  2.40513  3.72494  3.29354  2.67741  2.69355  4.24690  2.90347  2.73739  3.18146  2.89801  2.37887  2.77519  2.98518  4.58477  3.61503
          0.00857  5.15989  5.88223  0.61958  0.77255  0.66483  0.72228
    403   3.45883  4.78397  5.41690  4.82296  3.69161  3.87081  5.06456  2.04252  4.63924  1.00052  2.09400  4.86298  5.00392  4.73545  4.65522  4.03868  3.68946  1.75670  5.46250  4.33086   1410 l - - -
          2.68618  4.42225  2.77519  2.73123  3.46354  2.40513  3.72494  3.29354  2.67741  2.69355  4.24690  2.90347  2.73739  3.18146  2.89801  2.37887  2.77519  2.98518  4.58477  3.61503
          0.00857  5.15989  5.88223  0.61958  0.77255  0.66483  0.72228
    404   2.55033  4.91908  2.93739  2.50312  4.09876  3.85630  4.08069  2.38507  2.96725  2.42740  4.00828  2.81342  4.24202  3.29991  3.39192  2.24524  2.59138  2.03995  5.46630  4.18495   1411 v - - -
          2.68618  4.42225  2.77519  2.73123  3.46354  2.40513  3.72494  3.29354  2.67741  2.69355  4.24690  2.90347  2.73739  3.18146  2.89801  2.37887  2.77519  2.98518  4.58477  3.61503
          0.00857  5.15989  5.88223  0.61958  0.77255  0.66483  0.72228
    405   2.50144  5.45285  2.54290  2.22211  4.79664  2.95964  3.90657  3.70373  2.45069  2.78512  4.49386  2.52324  4.11282  2.38042  2.17202  2.49597  3.17640  3.84280  5.88627  4.47609   1412 r - - -
          2.68618  4.42225  2.77519  2.73123  3.46354  2.40513  3.72494  3.29354  2.67741  2.69355  4.24690  2.90347  2.73739  3.18146  2.89801  2.37887  2.77519  2.98518  4.58477  3.61503
          0.00857  5.15989  5.88223  0.61958  0.77255  0.66483  0.72228
    406   2.55681  4.48086  5.06903  4.45936  1.72872  4.29973  4.63005  1.79728  4.25244  1.60643  3.51419  4.45680  4.64898  4.37605  4.26416  3.61456  3.34766  2.13956  5.10162  3.02873   1413 l - - -
          2.68618  4.42225  2.77519  2.73123  3.46354  2.40513  3.72494  3.29354  2.67741  2.69355  4.24690  2.90347  2.73739  3.18146  2.89801  2.37887  2.77519  2.98518  4.58477  3.61503
          0.00857  5.15989  5.88223  0.61958  0.77255  0.66483  0.72228
    407   3.53942  5.41764  4.25350  3.53233  4.25226  4.31380  2.79349  4.03071  2.70902  3.59064  3.10638  3.90184  4.65822  3.48945  0.69506  3.62975  3.72071  3.78512  3.51109  4.20015   1414 r - - -
          2.68618  4.42225  2.77519  2.73123  3.46354  2.40513  3.72494  3.29354  2.67741  2.69355  4.24690  2.90347  2.73739  3.18146  2.89801  2.37887  2.77519  2.98518  4.58477  3.61503
          0.00857  5.15989  5.88223  0.61958  0.77255  0.66483  0.72228
    408   2.51643  5.41800  3.21502  2.44668  3.89107  3.72914  3.35504  4.22047  2.13042  3.05402  4.46320  1.64275  4.12200  2.74194  2.31153  2.91977  3.18031  3.39853  5.85989  4.46049   1415 n - - -
          2.68618  4.42225  2.77519  2.73123  3.46354  2.40513  3.72494  3.29354  2.67741  2.69355  4.24690  2.90347  2.73739  3.18146  2.89801  2.37887  2.77519  2.98518  4.58477  3.61503
          0.00857  5.15989  5.88223  0.61958  0.77255  0.66483  0.72228
    409   2.05225  5.45808  2.66217  2.31177  4.80208  3.72118  3.91004  4.28734  2.31763  3.76282  4.49939  2.44435  4.11594  3.00703  2.04271  2.38042  2.41637  3.84822  5.89127  4.48078   1416 r - - -
          2.68618  4.42225  2.77519  2.73123  3.46354  2.40513  3.72494  3.29354  2.67741  2.69355  4.24690  2.90347  2.73739  3.18146  2.89801  2.37887  2.77519  2.98518  4.58477  3.61503
          0.32456  5.15989  1.30413  0.61958  0.77255  0.66483  0.72228
    410   2.82527  3.95589  3.18872  2.63022  4.34620  3.64128  2.33093  3.77527  2.30121  2.94684  4.15468  1.98524  4.03158  2.97421  2.81583  2.53471  3.05594  3.43282  5.57553  2.95364   1417 n - - -
          2.68618  4.42225  2.77519  2.73123  3.46354  2.40513  3.72494  3.29354  2.67741  2.69355  4.24690  2.90347  2.73739  3.18146  2.89801  2.37887  2.77519  2.98518  4.58477  3.61503
          0.01173  4.84706  5.56941  0.61958  0.77255  1.22048  0.34968
    411   2.43240  5.12752  3.18097  2.63342  4.40737  3.64250  3.84781  3.84145  2.60868  3.41034  4.20441  3.15951  1.87462  2.01886  2.81498  2.53333  3.07519  3.48779  5.61768  3.17576   1418 p - - -
          2.68618  4.42225  2.77519  2.73123  3.46354  2.40513  3.72494  3.29354  2.67741  2.69355  4.24690  2.90347  2.73739  3.18146  2.89801  2.37887  2.77519  2.98518  4.58477  3.61503
          0.01173  4.84706  5.56941  0.61958  0.77255  1.22048  0.34968
    412   1.47738  4.63666  3.60501  3.03905  3.79554  3.77662  4.02465  3.16330  2.97674  2.86204  3.74370  3.47152  4.16337  2.96503  2.62348  2.68594  3.06919  2.07760  3.90480  3.96448   1419 a - - -
          2.68618  4.42225  2.77519  2.73123  3.46354  2.40513  3.72494  3.29354  2.67741  2.69355  4.24690  2.90347  2.73739  3.18146  2.89801  2.37887  2.77519  2.98518  4.58477  3.61503
          0.12223  4.84706  2.23306  0.61958  0.77255  0.94943  0.48933
    413   3.62783  4.92049  5.48878  4.91184  2.20890  4.85485  4.97950  1.96552  4.73665  0.75217  3.27886  4.96167  5.06073  4.72062  4.71599  4.19687  3.84289  2.84784  5.19551  3.19179   1420 l - - -
          2.68618  4.42225  2.77519  2.73123  3.46354  2.40513  3.72494  3.29354  2.67741  2.69355  4.24690  2.90347  2.73739  3.18146  2.89801  2.37887  2.77519  2.98518  4.58477  3.61503
          0.01203  4.82253  5.54488  0.61958  0.77255  0.47283  0.97613
    414   1.82376  5.29118  3.22292  2.08769  4.58393  2.92068  3.90622  4.03450  2.05895  3.57387  3.72994  3.20419  4.10476  2.84171  3.14731  2.71610  2.54607  2.92050  5.75660  3.56793   1421 a - - -
          2.68618  4.42225  2.77519  2.73123  3.46354  2.40513  3.72494  3.29354  2.67741  2.69355  4.24690  2.90347  2.73739  3.18146  2.89801  2.37887  2.77519  2.98518  4.58477  3.61503
          0.00920  5.08890  5.81125  0.61958  0.77255  0.52468  0.89586
    415   2.08859  5.34203  2.90848  2.23867  4.64165  3.53189  3.34588  3.56085  2.48718  3.00594  3.54276  2.98138  4.13271  2.81279  2.72360  2.86123  2.32598  2.75721  5.80292  3.43335   1422 a - - -
          2.68618  4.42225  2.77519  2.73123  3.46354  2.40513  3.72494  3.29354  2.67741  2.69355  4.24690  2.90347  2.73739  3.18146  2.89801  2.37887  2.77519  2.98518  4.58477  3.61503
          0.00857  5.15989  5.88223  0.61958  0.77255  0.66483  0.72228
    416   3.55485  5.72385  2.40112  3.25520  5.87905  0.38954  4.98943  5.47967  4.22121  5.02447  5.89236  3.75204  4.69138  4.22080  4.81314  3.26726  4.03014  4.79314  7.12012  5.69392   1423 G - - -
          2.68618  4.42225  2.77519  2.73123  3.46354  2.40513  3.72494  3.29354  2.67741  2.69355  4.24690  2.90347  2.73739  3.18146  2.89801  2.37887  2.77519  2.98518  4.58477  3.61503
          0.00857  5.15989  5.88223  0.61958  0.77255  0.66483  0.72228
    417   2.54048  5.45024  2.12711  2.26651  4.79253  3.72010  3.90790  3.84213  2.20461  3.75433  4.49168  2.34135  4.11383  2.34103  3.13630  2.62739  2.56671  2.81980  5.88455  4.47516   1424 d - - -
          2.68622  4.42229  2.77524  2.73128  3.46241  2.40517  3.72499  3.29358  2.67745  2.69359  4.24694  2.90351  2.73744  3.18151  2.89805  2.37891  2.77524  2.98523  4.58395  3.61507
          0.25972  2.30732  2.04636  0.19763  1.71857  0.66483  0.72228
    418   2.66219  4.43967  4.21009  3.40465  2.35906  3.52099  4.27620  2.49304  3.53457  1.87397  2.69323  3.40533  2.80748  2.57170  3.76787  3.26125  2.91093  2.45668  5.04539  3.84525   1426 l - - -
          2.68618  4.42225  2.77519  2.73123  3.46354  2.40513  3.72494  3.29354  2.67741  2.69355  4.24690  2.90347  2.73739  3.18146  2.89801  2.37887  2.77519  2.98518  4.58477  3.61503
          0.00981  5.02474  5.74708  0.61958  0.77255  0.55541  0.85294
    419   2.65540  5.03737  3.41144  1.88644  4.24810  3.79709  4.00851  2.96694  2.84039  3.13964  3.18349  3.35765  4.18520  2.39205  2.72593  3.00637  2.02644  2.75001  5.55997  3.40730   1427 e - - -
          2.68618  4.42225  2.77519  2.73123  3.46354  2.40513  3.72494  3.29354  2.67741  2.69355  4.24690  2.90347  2.73739  3.18146  2.89801  2.37887  2.77519  2.98518  4.58477  3.61503
          0.00886  5.12698  5.84933  0.61958  0.77255  0.75059  0.63882
    420   2.93038  5.43536  2.84362  2.06205  4.77803  3.09554  3.46177  4.26232  2.25894  3.73961  4.47666  3.17326  3.44760  2.62759  2.89520  2.42444  1.77424  3.39126  5.86945  3.80435   1428 t - - -
          2.68618  4.42225  2.77519  2.73123  3.46354  2.40513  3.72494  3.29354  2.67741  2.69355  4.24690  2.90347  2.73739  3.18146  2.89801  2.37887  2.77519  2.98518  4.58477  3.61503
          0.00886  5.12698  5.84933  0.61958  0.77255  0.75059  0.63882
    421   2.93914  5.08615  2.99314  2.56153  4.30961  3.78303  2.95654  2.96238  2.80663  1.68047  4.16123  2.46962  3.58510  3.15337  2.74432  2.63535  3.17049  3.09944  3.94108  4.27653   1429 l - - -
          2.68618  4.42225  2.77519  2.73123  3.46354  2.40513  3.72494  3.29354  2.67741  2.69355  4.24690  2.90347  2.73739  3.18146  2.89801  2.37887  2.77519  2.98518  4.58477  3.61503
          0.00886  5.12698  5.84933  0.61958  0.77255  0.75059  0.63882
    422   2.78058  4.47216  4.32775  3.74485  2.75298  3.17472  3.49158  2.68631  3.24088  2.27894  3.58576  3.99148  4.42194  3.87607  3.39332  2.61694  3.19812  2.72800  2.89233  1.62506   1430 y - - -
          2.68618  4.42225  2.77519  2.73123  3.46354  2.40513  3.72494  3.29354  2.67741  2.69355  4.24690  2.90347  2.73739  3.18146  2.89801  2.37887  2.77519  2.98518  4.58477  3.61503
          0.00886  5.12698  5.84933  0.61958  0.77255  0.75059  0.63882
    423   1.89526  4.57411  3.26897  3.46150  3.15585  2.87150  3.60846  2.84719  3.39489  1.98157  3.68269  3.34510  4.36238  3.67177  3.69470  2.66646  2.92407  2.25170  3.14160  3.95435   1431 a - - -
          2.68618  4.42225  2.77519  2.73123  3.46354  2.40513  3.72494  3.29354  2.67741  2.69355  4.24690  2.90347  2.73739  3.18146  2.89801  2.37887  2.77519  2.98518  4.58477  3.61503
          0.04389  5.12698  3.29672  0.61958  0.77255  0.75059  0.63882
    424   2.66319  5.42096  2.12166  2.61813  4.75803  3.69592  3.88922  4.23917  2.28639  3.72283  4.46447  2.51582  4.09309  2.28213  3.12196  2.23082  2.95930  3.80746  5.85810  2.30754   1432 d - - -
          2.68618  4.42225  2.77519  2.73123  3.46354  2.40513  3.72494  3.29354  2.67741  2.69355  4.24690  2.90347  2.73739  3.18146  2.89801  2.37887  2.77519  2.98518  4.58477  3.61503
          0.00917  5.09226  5.81461  0.61958  0.77255  0.83109  0.57194
    425   3.04050  5.57406  2.36257  2.11695  4.91244  2.63690  2.99548  4.40614  2.50445  3.87624  4.62210  1.54346  4.16433  2.37709  3.25535  2.98874  3.27840  3.96217  6.00428  4.57689   1433 n - - -
          2.68618  4.42225  2.77519  2.73123  3.46354  2.40513  3.72494  3.29354  2.67741  2.69355  4.24690  2.90347  2.73739  3.18146  2.89801  2.37887  2.77519  2.98518  4.58477  3.61503
          0.17619  5.09226  1.86176  0.61958  0.77255  0.67060  0.71621
    426   2.86307  5.31242  2.86503  2.20310  4.63260  2.20459  3.83640  3.03073  2.58156  3.22174  4.35975  2.89119  2.58734  2.67244  2.59692  2.65369  2.91268  3.28519  5.76030  4.36488   1434 e - - -
          2.68600  4.42284  2.77430  2.73083  3.46413  2.40509  3.72554  3.29366  2.67674  2.69396  4.24749  2.90208  2.73799  3.18124  2.89860  2.37909  2.77579  2.98578  4.58536  3.61437
          0.94938  0.62668  2.54271  1.01359  0.45085  0.39593  1.11795
    427   2.92117  4.06228  1.93463  2.61298  4.76944  2.60333  3.88233  4.25392  2.17281  3.73108  4.46850  2.36889  3.00267  2.69107  2.99232  2.26309  3.15260  3.81618  5.86092  4.45099   1442 d - - -
          2.68618  4.42225  2.77519  2.73123  3.46354  2.40513  3.72494  3.29354  2.67741  2.69355  4.24690  2.90347  2.73739  3.18146  2.89801  2.37887  2.77519  2.98518  4.58477  3.61503
          0.00914  5.09581  5.81816  0.61958  0.77255  0.82327  0.57802
    428   2.37134  3.44807  4.79827  4.19098  3.05644  3.48585  4.43808  1.78594  4.00189  2.08161  3.00591  4.23287  4.01575  3.25777  3.56495  3.41690  2.79166  1.72129  4.96925  3.79036   1443 v - - -
          2.68618  4.42225  2.77519  2.73123  3.46354  2.40513  3.72494  3.29354  2.67741  2.69355  4.24690  2.90347  2.73739  3.18146  2.89801  2.37887  2.77519  2.98518  4.58477  3.61503
          0.00914  5.09581  5.81816  0.61958  0.77255  0.53526  0.88072
    429   2.43992  4.40500  4.83818  4.23246  3.49319  4.16721  4.49398  1.75139  4.04597  1.88796  3.15953  4.28330  4.53016  4.20313  2.97271  3.47315  3.24244  2.29689  5.02753  1.78173   1444 i - - -
          2.68618  4.42225  2.77519  2.73123  3.46354  2.40513  3.72494  3.29354  2.67741  2.69355  4.24690  2.90347  2.73739  3.18146  2.89801  2.37887  2.77519  2.98518  4.58477  3.61503
          0.00857  5.15989  5.88223  0.61958  0.77255  0.66483  0.72228
    430   1.28175  4.54755  4.17335  3.59726  3.66513  2.77444  4.31768  2.63348  3.51570  2.26322  3.11246  3.90454  4.40676  3.77745  3.32054  2.52195  3.21358  2.51731  5.15211  3.94549   1445 a - - -
          2.68618  4.42225  2.77519  2.73123  3.46354  2.40513  3.72494  3.29354  2.67741  2.69355  4.24690  2.90347  2.73739  3.18146  2.89801  2.37887  2.77519  2.98518  4.58477  3.61503
          0.00857  5.15989  5.88223  0.61958  0.77255  0.66483  0.72228
    431   4.01401  5.26324  5.61853  5.21912  0.97274  5.00082  4.37957  2.11583  5.00251  2.35508  4.28227  4.89282  5.30796  4.92629  4.92569  4.34606  4.23476  3.56494  2.08947  2.05570   1446 f - - -
          2.68618  4.42225  2.77519  2.73123  3.46354  2.40513  3.72494  3.29354  2.67741  2.69355  4.24690  2.90347  2.73739  3.18146  2.89801  2.37887  2.77519  2.98518  4.58477  3.61503
          0.00857  5.15989  5.88223  0.61958  0.77255  0.66483  0.72228
    432   2.70212  5.14348  3.36017  2.32168  3.47768  2.28792  3.39118  3.26982  2.32978  3.40047  4.21501  3.32052  4.17656  3.14394  2.78181  2.41998  2.94543  2.33259  5.64822  3.07519   1447 g - - -
          2.68618  4.42225  2.77519  2.73123  3.46354  2.40513  3.72494  3.29354  2.67741  2.69355  4.24690  2.90347  2.73739  3.18146  2.89801  2.37887  2.77519  2.98518  4.58477  3.61503
          0.00857  5.15989  5.88223  0.61958  0.77255  0.66483  0.72228
    433   3.32685  5.41316  3.84753  3.19644  4.71619  4.09744  4.15114  4.08668  2.38490  3.20207  2.92838  3.64497  4.46405  3.30487  0.86539  2.37789  3.52698  3.78843  5.83314  4.59480   1448 r - - -
          2.68618  4.42225  2.77519  2.73123  3.46354  2.40513  3.72494  3.29354  2.67741  2.69355  4.24690  2.90347  2.73739  3.18146  2.89801  2.37887  2.77519  2.98518  4.58477  3.61503
          0.00857  5.15989  5.88223  0.61958  0.77255  0.66483  0.72228
    434   2.95481  5.43843  3.20850  1.91185  4.77397  1.96901  3.91712  4.25162  2.52717  3.73859  4.48236  3.20127  4.12357  2.65965  2.30793  2.59011  2.26180  3.82410  5.87590  3.57465   1449 e - - -
          2.68618  4.42225  2.77519  2.73123  3.46354  2.40513  3.72494  3.29354  2.67741  2.69355  4.24690  2.90347  2.73739  3.18146  2.89801  2.37887  2.77519  2.98518  4.58477  3.61503
          0.19410  5.15989  1.76797  0.61958  0.77255  0.66483  0.72228
    435   2.87585  4.84479  3.00432  2.89065  3.55667  2.92683  2.97307  2.33065  2.12313  2.83364  3.93297  2.93173  4.15311  3.20535  3.29848  2.98615  2.77919  2.25390  5.38966  3.39610   1450 k - - -
          2.68618  4.42225  2.77519  2.73123  3.46354  2.40513  3.72494  3.29354  2.67741  2.69355  4.24690  2.90347  2.73739  3.18146  2.89801  2.37887  2.77519  2.98518  4.58477  3.61503
          0.01031  4.97610  5.69844  0.61958  0.77255  1.04629  0.43269
    436   2.32477  4.95123  2.41080  2.61190  3.07039  2.88199  3.94797  2.38816  2.78683  3.19511  4.03182  3.30127  4.12257  2.55295  3.23354  2.66865  2.77305  2.57192  5.47749  4.17025   1451 a - - -
          2.68618  4.42225  2.77519  2.73123  3.46354  2.40513  3.72494  3.29354  2.67741  2.69355  4.24690  2.90347  2.73739  3.18146  2.89801  2.37887  2.77519  2.98518  4.58477  3.61503
          0.01031  4.97610  5.69844  0.61958  0.77255  0.91690  0.51042
    437   2.88571  5.39405  2.19805  2.29708  4.73757  2.74586  3.38214  4.22283  2.25872  3.29521  4.43549  1.90930  4.05089  2.94269  2.72777  2.84788  2.60789  3.78393  5.82719  4.41648   1452 n - - -
          2.68676  4.42350  2.77365  2.73139  3.46203  2.40386  3.72620  3.29413  2.67742  2.69410  4.24815  2.90381  2.73756  3.18234  2.89926  2.37901  2.77526  2.98408  4.58602  3.61409
          0.66206  0.73197  5.72884  1.79704  0.18127  0.26250  1.46589
    438   2.97313  3.83954  2.24606  1.74689  4.81486  3.74752  3.93572  4.29794  2.38298  3.77751  4.51589  3.21659  3.47356  2.56353  3.16458  1.87642  2.78116  3.29574  5.90922  4.50067   1464 e - - -
          2.68618  4.42225  2.77519  2.73123  3.46354  2.40513  3.72494  3.29354  2.67741  2.69355  4.24690  2.90347  2.73739  3.18146  2.89801  2.37887  2.77519  2.98518  4.58477  3.61503
          0.00809  5.21747  5.93981  0.61958  0.77255  0.48576  0.95510
    439   2.44123  5.45660  3.23349  2.47923  4.79054  2.58372  3.38075  4.26821  1.52850  3.75686  4.50041  3.22379  4.14498  2.57713  3.02700  2.58363  2.58687  2.85598  5.89581  4.49240   1465 k - - -
          2.68618  4.42225  2.77519  2.73123  3.46354  2.40513  3.72494  3.29354  2.67741  2.69355  4.24690  2.90347  2.73739  3.18146  2.89801  2.37887  2.77519  2.98518  4.58477  3.61503
          0.00809  5.21747  5.93981  0.61958  0.77255  0.48576  0.95510
    440   2.04656  3.51015  4.89926  4.28975  2.79783  2.39543  4.50998  2.42987  4.09327  1.96691  3.52763  4.31480  4.54534  4.24056  4.13166  2.75033  2.95626  1.79047  5.02977  3.24638   1466 v - - -
          2.68618  4.42225  2.77519  2.73123  3.46354  2.40513  3.72494  3.29354  2.67741  2.69355  4.24690  2.90347  2.73739  3.18146  2.89801  2.37887  2.77519  2.98518  4.58477  3.61503
          0.00809  5.21747  5.93981  0.61958  0.77255  0.48576  0.95510
    441   2.38537  4.40276  4.94314  4.33072  3.18325  3.43303  3.89332  1.79406  4.12490  1.50348  3.16657  4.33488  4.55043  4.26406  4.14798  3.27667  3.25372  1.99219  5.02397  2.78942   1467 l - - -
          2.68618  4.42225  2.77519  2.73123  3.46354  2.40513  3.72494  3.29354  2.67741  2.69355  4.24690  2.90347  2.73739  3.18146  2.89801  2.37887  2.77519  2.98518  4.58477  3.61503
          0.00809  5.21747  5.93981  0.61958  0.77255  0.48576  0.95510
    442   2.64357  3.34525  4.65586  3.49989  3.55936  4.15308  4.46837  2.23822  3.40150  2.65060  3.28664  4.19883  4.52032  4.10427  3.48860  3.24023  3.25618  0.98599  5.07765  3.89223   1468 v - - -
          2.68618  4.42225  2.77519  2.73123  3.46354  2.40513  3.72494  3.29354  2.67741  2.69355  4.24690  2.90347  2.73739  3.18146  2.89801  2.37887  2.77519  2.98518  4.58477  3.61503
          0.00809  5.21747  5.93981  0.61958  0.77255  0.48576  0.95510
    443   1.60681  4.50225  4.92828  4.33349  3.62718  3.54691  4.63319  2.00543  4.15867  1.90248  3.63081  4.39564  4.04960  4.32504  4.22924  3.58853  3.34709  1.45877  5.17583  3.99424   1469 v - - -
          2.68618  4.42225  2.77519  2.73123  3.46354  2.40513  3.72494  3.29354  2.67741  2.69355  4.24690  2.90347  2.73739  3.18146  2.89801  2.37887  2.77519  2.98518  4.58477  3.61503
          0.06615  5.21747  2.83725  0.61958  0.77255  0.48576  0.95510
    444   2.98913  4.38327  4.83193  4.22467  2.81873  4.14480  2.78317  1.65529  4.03556  2.06749  3.23119  2.95873  4.50971  4.18940  3.49863  3.23480  3.22128  2.02368  3.21941  3.15151   1470 i - - -
          2.68618  4.42225  2.77519  2.73123  3.46354  2.40513  3.72494  3.29354  2.67741  2.69355  4.24690  2.90347  2.73739  3.18146  2.89801  2.37887  2.77519  2.98518  4.58477  3.61503
          0.00857  5.15989  5.88223  0.61958  0.77255  0.66483  0.72228
    445   2.53877  5.53002  3.16703  2.55275  4.89094  3.79279  4.06298  4.36019  2.36293  3.86524  4.63319  1.00337  4.23865  3.17966  3.30428  2.73157  2.88164  3.94319  6.01754  4.62020   1471 n - - -
          2.68618  4.42225  2.77519  2.73123  3.46354  2.40513  3.72494  3.29354  2.67741  2.69355  4.24690  2.90347  2.73739  3.18146  2.89801  2.37887  2.77519  2.98518  4.58477  3.61503
          0.00857  5.15989  5.88223  0.61958  0.77255  0.66483  0.72228
    446   2.55104  5.42706  2.26767  2.51038  3.20939  2.94909  3.42486  3.52442  2.12960  2.88420  4.47090  2.38278  4.11699  3.01246  2.52164  2.67333  3.03201  3.81119  5.86703  4.46347   1472 k - - -
          2.68671  4.42290  2.77529  2.73102  3.46242  2.40497  3.72559  3.29302  2.67751  2.69379  4.24755  2.90354  2.73804  3.18211  2.89822  2.37918  2.77526  2.98313  4.58542  3.61362
          0.32231  1.55744  2.73565  1.77829  0.18504  0.66483  0.72228
    447   2.44250  4.05990  2.84828  2.20768  4.75022  2.27528  3.88300  4.23122  2.62104  3.71469  4.45518  2.40391  3.57740  2.98183  2.70950  1.91104  2.95438  3.79895  5.84954  4.44289   1486 s - - -
          2.68618  4.42225  2.77519  2.73123  3.46354  2.40513  3.72494  3.29354  2.67741  2.69355  4.24690  2.90347  2.73739  3.18146  2.89801  2.37887  2.77519  2.98518  4.58477  3.61503
          0.03445  5.09581  3.58478  0.61958  0.77255  0.82327  0.57802
    448   2.79402  5.42489  2.14794  2.12587  4.77039  2.24668  3.87091  4.25714  2.18499  3.73029  4.46573  2.70538  3.43034  2.67880  2.54662  2.79734  2.85814  3.81581  5.85699  4.44496   1487 e - - -
          2.68618  4.42225  2.77519  2.73123  3.46354  2.40513  3.72494  3.29354  2.67741  2.69355  4.24690  2.90347  2.73739  3.18146  2.89801  2.37887  2.77519  2.98518  4.58477  3.61503
          0.00937  5.07073  5.79308  0.61958  0.77255  0.87667  0.53814
    449   2.29050  5.16976  3.27685  2.24396  3.37574  2.69131  3.92985  3.41222  2.49842  3.43575  4.23551  3.24606  4.12027  2.87532  3.18578  2.29425  1.88319  3.51103  5.66061  3.62586   1488 t - - -
          2.68618  4.42225  2.77519  2.73123  3.46354  2.40513  3.72494  3.29354  2.67741  2.69355  4.24690  2.90347  2.73739  3.18146  2.89801  2.37887  2.77519  2.98518  4.58477  3.61503
          0.07885  5.07073  2.66575  0.61958  0.77255  0.87667  0.53814
    450   2.16519  5.38970  2.44993  1.81287  4.73398  3.25683  3.84041  4.21968  2.38498  3.69464  4.43080  3.11900  2.83079  2.67601  2.64364  2.52732  2.84756  3.77996  5.82272  4.41174   1489 e - - -
          2.68623  4.42230  2.77525  2.73129  3.46359  2.40518  3.72500  3.29276  2.67746  2.69342  4.24695  2.90329  2.73745  3.18152  2.89806  2.37892  2.77525  2.98524  4.58482  3.61508
          0.57563  1.95886  1.21526  0.17177  1.84628  0.42442  1.06175
    451   2.85644  5.37005  2.80741  2.19363  4.71302  3.20616  3.81006  4.19991  1.84294  3.67400  4.41303  2.82554  2.99121  1.82408  3.04745  2.51446  3.08921  3.75991  5.80212  4.38823   1491 q - - -
          2.68618  4.42225  2.77519  2.73123  3.46354  2.40513  3.72494  3.29354  2.67741  2.69355  4.24690  2.90347  2.73739  3.18146  2.89801  2.37887  2.77519  2.98518  4.58477  3.61503
          0.01145  4.87154  5.59389  0.61958  0.77255  1.08752  0.41106
    452   2.63277  4.84332  3.38884  2.60573  4.03207  3.72407  3.94383  2.98465  2.81126  2.51840  3.92936  3.31732  3.18972  2.07005  3.24452  2.19587  2.34821  2.86674  4.04677  4.09230   1492 q - - -
          2.68608  4.42257  2.77552  2.73070  3.46209  2.40497  3.72527  3.29331  2.67773  2.69339  4.24557  2.90344  2.73772  3.18178  2.89833  2.37919  2.77552  2.98502  4.58324  3.61535
          0.44628  1.28824  2.47407  1.11113  0.39926  0.43299  1.04573
    453   2.62832  4.31444  4.89627  4.28137  2.54113  4.10744  3.83086  1.82528  4.06759  1.91372  2.63194  4.26784  4.47111  4.19985  4.07789  3.41848  2.77316  1.99788  3.63260  2.75253   1498 i - - -
          2.68618  4.42225  2.77519  2.73123  3.46354  2.40513  3.72494  3.29354  2.67741  2.69355  4.24690  2.90347  2.73739  3.18146  2.89801  2.37887  2.77519  2.98518  4.58477  3.61503
          0.11752  5.06069  2.25826  0.61958  0.77255  0.89692  0.52395
    454   2.62086  5.23924  3.16325  2.33564  4.53365  3.65567  3.84974  3.98494  2.60767  3.07725  4.29437  1.92482  4.04845  2.23614  3.08921  2.48365  2.21588  3.60254  3.71755  4.32645   1499 n - - -
          2.68618  4.42225  2.77519  2.73123  3.46354  2.40513  3.72494  3.29354  2.67741  2.69355  4.24690  2.90347  2.73739  3.18146  2.89801  2.37887  2.77519  2.98518  4.58477  3.61503
          0.01054  4.95372  5.67606  0.61958  0.77255  1.08049  0.41465
    455   2.72566  4.32677  4.60973  4.01085  3.04560  4.04843  4.36709  1.67442  3.84631  1.33735  3.42197  4.11960  3.87687  3.68712  3.04102  3.34834  3.14024  2.37504  4.94425  3.76363   1500 l - - -
          2.68618  4.42225  2.77519  2.73123  3.46354  2.40513  3.72494  3.29354  2.67741  2.69355  4.24690  2.90347  2.73739  3.18146  2.89801  2.37887  2.77519  2.98518  4.58477  3.61503
          0.01054  4.95372  5.67606  0.61958  0.77255  1.08049  0.41465
    456   2.35302  5.36850  1.93170  2.56044  4.70799  3.63770  3.83616  4.18985  2.57909  3.67303  4.41490  2.24767  2.93153  2.66193  2.92635  2.43746  2.47338  3.75705  5.80807  4.39955   1501 d - - -
          2.68618  4.42225  2.77519  2.73123  3.46354  2.40513  3.72494  3.29354  2.67741  2.69355  4.24690  2.90347  2.73739  3.18146  2.89801  2.37887  2.77519  2.98518  4.58477  3.61503
          0.01054  4.95372  5.67606  0.61958  0.77255  1.08049  0.41465
    457   2.88379  3.82261  4.55763  3.96061  2.45600  3.00418  4.33599  2.74808  3.80478  1.89491  3.42802  3.46681  4.38492  3.98933  3.91466  3.31533  1.78454  1.88154  4.92793  3.53383   1502 t - - -
          2.68618  4.42225  2.77519  2.73123  3.46354  2.40513  3.72494  3.29354  2.67741  2.69355  4.24690  2.90347  2.73739  3.18146  2.89801  2.37887  2.77519  2.98518  4.58477  3.61503
          0.05241  4.95372  3.12345  0.61958  0.77255  1.08049  0.41465
    458   2.54885  5.24655  3.13896  2.24010  4.54922  3.63721  3.36311  4.00514  2.57968  2.81751  4.29937  3.12394  3.06643  2.07277  2.91529  2.83209  1.86498  3.61436  5.70513  4.32311   1503 t - - -
          2.68618  4.42225  2.77519  2.73123  3.46354  2.40513  3.72494  3.29354  2.67741  2.69355  4.24690  2.90347  2.73739  3.18146  2.89801  2.37887  2.77519  2.98518  4.58477  3.61503
          0.01099  4.91229  5.63464  0.61958  0.77255  1.13901  0.38586
    459   2.54992  5.34035  2.51650  2.34758  4.68045  3.23271  3.80435  3.58324  1.86866  3.64345  4.38244  3.08567  4.01007  2.42660  2.89321  2.40219  2.19725  3.72834  5.77594  4.36801   1504 k - - -
          2.68618  4.42225  2.77519  2.73123  3.46354  2.40513  3.72494  3.29354  2.67741  2.69355  4.24690  2.90347  2.73739  3.18146  2.89801  2.37887  2.77519  2.98518  4.58477  3.61503
          0.06289  4.91229  2.92619  0.61958  0.77255  0.62728  0.76366
    460   2.90106  4.62101  3.42281  3.21241  2.10221  3.67605  3.33808  2.63705  2.37671  2.56059  3.72422  3.23489  4.26021  3.46835  3.52045  2.33745  2.68889  2.45778  3.50029  3.96874   1505 f - - -
          2.68579  4.42260  2.77555  2.73141  3.46389  2.40517  3.72530  3.29350  2.67776  2.69247  4.24663  2.90382  2.73705  3.18182  2.89716  2.37903  2.77555  2.98524  4.58512  3.61538
          1.35191  0.71505  1.37798  0.56469  0.84057  0.98041  0.47025
    461   2.45590  5.35578  1.66922  2.19012  4.69019  2.91722  3.79764  4.17607  2.39032  3.65838  4.40730  2.79725  3.98725  2.90343  3.06793  2.38893  2.70803  3.74231  5.79520  4.37695   1509 d - - -
          2.68618  4.42225  2.77519  2.73123  3.46354  2.40513  3.72494  3.29354  2.67741  2.69355  4.24690  2.90347  2.73739  3.18146  2.89801  2.37887  2.77519  2.98518  4.58477  3.61503
          0.01320  4.72969  5.45203  0.61958  0.77255  1.34141  0.30310
    462   2.92493  5.07009  3.10826  2.77959  4.51114  1.07294  4.06206  3.94949  2.87806  2.96886  4.38116  2.71413  4.13160  2.82872  3.30302  2.76393  3.22390  3.58306  5.77138  4.44006   1510 g - - -
          2.68618  4.42225  2.77519  2.73123  3.46354  2.40513  3.72494  3.29354  2.67741  2.69355  4.24690  2.90347  2.73739  3.18146  2.89801  2.37887  2.77519  2.98518  4.58477  3.61503
          0.01320  4.72969  5.45203  0.61958  0.77255  1.34141  0.30310
    463   2.69816  4.77250  3.32651  2.76620  3.96029  3.65912  3.36768  2.88067  2.48771  3.00777  3.85889  2.69008  4.04547  2.87755  3.17938  2.18790  2.65850  2.05282  5.31264  3.27932   1511 v - - -
          2.68591  4.41953  2.77452  2.73163  3.46394  2.40512  3.72534  3.29394  2.67740  2.69395  4.24615  2.90320  2.73752  3.18186  2.89817  2.37927  2.77560  2.98558  4.58388  3.61212
          0.61597  0.83550  3.64113  1.05826  0.42627  1.17795  0.36804
    464   2.15499  4.57769  3.56580  3.00128  3.13726  3.74079  3.42835  3.09283  2.96476  2.79453  3.67752  3.02653  4.12253  2.82632  3.34386  2.97747  1.91815  2.13934  5.14980  3.43222   1515 t - - -
          2.68618  4.42225  2.77519  2.73123  3.46354  2.40513  3.72494  3.29354  2.67741  2.69355  4.24690  2.90347  2.73739  3.18146  2.89801  2.37887  2.77519  2.98518  4.58477  3.61503
          0.10076  4.75811  2.43880  0.61958  0.77255  0.90527  0.51824
    465   2.63047  4.22682  4.59856  3.38881  1.89325  3.96890  4.28956  2.16977  3.81953  2.17345  3.34347  4.06747  4.33430  3.32098  3.89303  3.27179  3.05344  2.16505  2.98791  2.74716   1516 f - - -
          2.68618  4.42225  2.77519  2.73123  3.46354  2.40513  3.72494  3.29354  2.67741  2.69355  4.24690  2.90347  2.73739  3.18146  2.89801  2.37887  2.77519  2.98518  4.58477  3.61503
          0.10774  4.81402  2.36419  0.61958  0.77255  1.25751  0.33458
    466   2.78218  5.23757  3.05293  2.10959  4.56480  3.56142  3.49684  4.03387  1.85253  3.04829  4.28407  2.83208  3.95358  2.84879  2.22253  2.59127  2.48968  3.61885  5.67833  3.61266   1517 k - - -
          2.68618  4.42225  2.77519  2.73123  3.46354  2.40513  3.72494  3.29354  2.67741  2.69355  4.24690  2.90347  2.73739  3.18146  2.89801  2.37887  2.77519  2.98518  4.58477  3.61503
          0.01334  4.71961  5.44196  0.61958  0.77255  1.35053  0.29989
    467   2.93432  5.68876  1.08137  2.50729  5.05402  2.20029  4.05578  4.55922  2.16299  4.04376  4.84648  3.08058  4.16494  3.19835  3.50720  3.08164  3.43868  4.11480  6.19174  4.72473   1518 d - - -
          2.68618  4.42225  2.77519  2.73123  3.46354  2.40513  3.72494  3.29354  2.67741  2.69355  4.24690  2.90347  2.73739  3.18146  2.89801  2.37887  2.77519  2.98518  4.58477  3.61503
          0.01334  4.71961  5.44196  0.61958  0.77255  1.35053  0.29989
    468   2.20866  3.29533  4.58636  3.47956  2.81615  3.95321  4.28078  2.38779  3.80861  1.56724  3.31589  4.05506  4.31719  3.97400  3.88113  3.25765  2.78876  1.85642  4.83019  3.64958   1519 l - - -
          2.68618  4.42225  2.77519  2.73123  3.46354  2.40513  3.72494  3.29354  2.67741  2.69355  4.24690  2.90347  2.73739  3.18146  2.89801  2.37887  2.77519  2.98518  4.58477  3.61503
          0.01334  4.71961  5.44196  0.61958  0.77255  1.00932  0.45329
    469   2.83482  4.23032  4.66527  4.05893  2.66469  3.98999  4.31619  2.21464  3.30458  1.29913  2.96201  4.10741  4.35391  4.02803  3.92760  3.10876  2.78602  2.30051  4.84966  3.05747   1520 l - - -
          2.68622  4.42054  2.77520  2.73097  3.46275  2.40532  3.72524  3.29352  2.67757  2.69384  4.24719  2.90376  2.73769  3.18176  2.89809  2.37864  2.77549  2.98443  4.58506  3.61444
          0.43834  1.16105  3.17629  0.98360  0.46835  0.72171  0.66538
    470   2.94400  5.44271  2.71716  2.34114  4.78628  2.28482  3.89905  4.27159  2.66663  3.75531  4.50432  2.03360  2.51138  3.00509  3.16834  2.01559  2.81550  3.83691  5.89279  4.47607   1528 s - - -
          2.68618  4.42225  2.77519  2.73123  3.46354  2.40513  3.72494  3.29354  2.67741  2.69355  4.24690  2.90347  2.73739  3.18146  2.89801  2.37887  2.77519  2.98518  4.58477  3.61503
          0.01048  4.95932  5.68166  0.61958  0.77255  0.62303  0.76855
    471   2.58077  5.48475  2.80456  2.48818  4.85027  1.47327  4.00573  4.32934  2.79004  3.82883  4.58824  2.10666  4.17327  3.11907  3.29201  2.51267  2.49833  3.90098  5.97880  4.56819   1529 g - - -
          2.68627  4.42250  2.77482  2.73111  3.46341  2.40538  3.72441  3.29379  2.67766  2.69344  4.24715  2.90345  2.73735  3.18151  2.89775  2.37881  2.77527  2.98519  4.58502  3.61528
          0.49374  1.02033  3.53416  0.48337  0.95895  0.85640  0.55284
    472   2.64107  5.40392  2.41262  1.80831  4.74685  3.67284  3.86015  3.63182  2.13654  3.70828  3.74815  2.22914  3.62989  2.73446  2.78136  2.86162  2.94260  3.29234  5.83787  4.42822   1532 e - - -
          2.68618  4.42225  2.77519  2.73123  3.46354  2.40513  3.72494  3.29354  2.67741  2.69355  4.24690  2.90347  2.73739  3.18146  2.89801  2.37887  2.77519  2.98518  4.58477  3.61503
          0.00953  5.05398  5.77632  0.61958  0.77255  0.83620  0.56802
    473   2.55850  4.98563  3.40609  2.59891  4.19161  2.84249  3.99304  3.12209  2.83416  3.23020  4.06813  3.34798  3.89871  3.17602  3.07171  1.89377  1.91401  3.08023  5.51447  2.72729   1533 s - - -
          2.68618  4.42225  2.77519  2.73123  3.46354  2.40513  3.72494  3.29354  2.67741  2.69355  4.24690  2.90347  2.73739  3.18146  2.89801  2.37887  2.77519  2.98518  4.58477  3.61503
          0.00938  5.06971  5.79206  0.61958  0.77255  0.87876  0.53665
    474   2.69120  4.54164  4.02762  3.45363  3.66215  3.96605  4.23834  2.65886  2.59295  2.56624  3.65061  3.79447  4.34125  2.75778  3.67256  3.22754  2.59723  1.68133  5.13857  2.00301   1534 v - - -
          2.68618  4.42225  2.77519  2.73123  3.46354  2.40513  3.72494  3.29354  2.67741  2.69355  4.24690  2.90347  2.73739  3.18146  2.89801  2.37887  2.77519  2.98518  4.58477  3.61503
          0.00938  5.06971  5.79206  0.61958  0.77255  0.87876  0.53665
    475   2.90667  5.34131  3.18637  2.34217  3.09416  3.69261  3.31850  4.12083  2.42802  3.63345  4.39013  2.85957  3.25400  2.37576  2.87875  2.44152  1.88077  2.92729  5.79264  4.40098   1535 t - - -
          2.68618  4.42225  2.77519  2.73123  3.46354  2.40513  3.72494  3.29354  2.67741  2.69355  4.24690  2.90347  2.73739  3.18146  2.89801  2.37887  2.77519  2.98518  4.58477  3.61503
          0.00938  5.06971  5.79206  0.61958  0.77255  0.87876  0.53665
    476   2.64693  4.38216  4.54348  3.95000  3.48230  3.34003  4.37779  1.80734  3.80685  2.13736  3.49902  2.60562  4.43228  4.00364  3.94074  2.92417  2.79912  1.61586  4.22062  3.81188   1536 v - - -
          2.68618  4.42225  2.77519  2.73123  3.46354  2.40513  3.72494  3.29354  2.67741  2.69355  4.24690  2.90347  2.73739  3.18146  2.89801  2.37887  2.77519  2.98518  4.58477  3.61503
          0.40468  5.06971  1.11924  0.61958  0.77255  0.87876  0.53665
    477   2.76008  5.15707  2.76914  2.10226  4.45746  2.80028  3.74401  3.17152  2.34208  3.44323  4.21053  2.28586  3.94287  2.85753  2.98508  2.74519  2.41342  2.74470  5.61781  4.23504   1537 e - - -
          2.68618  4.42225  2.77519  2.73123  3.46354  2.40513  3.72494  3.29354  2.67741  2.69355  4.24690  2.90347  2.73739  3.18146  2.89801  2.37887  2.77519  2.98518  4.58477  3.61503
          0.01390  4.67892  5.40127  0.61958  0.77255  0.47843  0.96695
    478   2.54681  5.38188  2.47557  2.49193  4.71659  3.12165  3.86177  4.19530  2.13025  3.05605  4.42532  2.85296  4.06682  2.71335  2.81387  1.89115  3.12731  2.62616  5.82078  4.41617   1538 s - - -
          2.68618  4.42225  2.77519  2.73123  3.46354  2.40513  3.72494  3.29354  2.67741  2.69355  4.24690  2.90347  2.73739  3.18146  2.89801  2.37887  2.77519  2.98518  4.58477  3.61503
          0.00960  5.04663  5.76898  0.61958  0.77255  0.92427  0.50554
    479   2.82671  5.40837  1.81478  2.59450  4.74914  3.00129  3.86720  4.23272  2.45537  3.71208  3.98560  2.26079  4.07131  2.30290  3.09975  2.35110  2.56021  3.79693  5.84389  4.43423   1539 d - - -
          2.68618  4.42225  2.77519  2.73123  3.46354  2.40513  3.72494  3.29354  2.67741  2.69355  4.24690  2.90347  2.73739  3.18146  2.89801  2.37887  2.77519  2.98518  4.58477  3.61503
          0.00960  5.04663  5.76898  0.61958  0.77255  0.86175  0.54891
    480   3.32466  5.88063  1.83610  2.46013  5.21027  1.08546  4.21187  4.71871  3.11038  4.19678  4.98702  3.25791  4.33743  2.77004  3.66415  2.49893  3.27961  4.27538  6.34314  4.87302   1540 g - - -
          2.68618  4.42225  2.77519  2.73123  3.46354  2.40513  3.72494  3.29354  2.67741  2.69355  4.24690  2.90347  2.73739  3.18146  2.89801  2.37887  2.77519  2.98518  4.58477  3.61503
          0.00947  5.05998  5.78232  0.61958  0.77255  0.89834  0.52298
    481   2.90219  5.38134  3.03671  2.40841  4.71365  3.68073  3.15375  3.61286  1.78348  3.68099  4.42544  3.15331  4.07384  1.94106  2.80236  2.30615  2.76199  3.20934  4.24747  4.41886   1541 k - - -
          2.68618  4.42225  2.77519  2.73123  3.46354  2.40513  3.72494  3.29354  2.67741  2.69355  4.24690  2.90347  2.73739  3.18146  2.89801  2.37887  2.77519  2.98518  4.58477  3.61503
          0.00947  5.05998  5.78232  0.61958  0.77255  0.89834  0.52298
    482   2.52093  4.31747  4.86732  4.25433  2.60487  3.50640  4.43490  1.94198  4.04669  2.11566  3.09342  3.57948  4.46718  4.18429  4.06684  3.41299  3.01977  1.88380  3.79003  2.17405   1542 v - - -
          2.68618  4.42225  2.77519  2.73123  3.46354  2.40513  3.72494  3.29354  2.67741  2.69355  4.24690  2.90347  2.73739  3.18146  2.89801  2.37887  2.77519  2.98518  4.58477  3.61503
          0.00639  5.05689        *  0.61958  0.77255  0.00000        *
//
HMMER3/f [3.1b2 | February 2015]
NAME  CELL
LENG  269
ALPH  amino
RF    no
MM    no
CONS  yes
CS    no
MAP   yes
DATE  Mon Jul  2 11:13:36 2018
NSEQ  49
EFFN  7.264465
CKSUM 1055242981
STATS LOCAL MSV      -10.6893  0.70222
STATS LOCAL VITERBI  -12.7461  0.70222
STATS LOCAL FORWARD   -4.5204  0.70222
HMM          A        C        D        E        F        G        H        I        K        L        M        N        P        Q        R        S        T        V        W        Y   
            m->m     m->i     m->d     i->m     i->i     d->m     d->d
  COMPO   2.46124  4.57413  2.84699  2.73934  3.41516  2.70625  3.72795  2.99421  2.73001  2.61861  3.71851  2.88373  3.11606  3.15579  3.01984  2.55707  2.80228  2.77657  3.96545  3.36769
          2.68619  4.42226  2.77520  2.73124  3.46355  2.40514  3.72495  3.29355  2.67742  2.69356  4.24612  2.90348  2.73741  3.18147  2.89802  2.37888  2.77520  2.98519  4.58478  3.61504
          0.41071  4.04021  1.14186  0.40394  1.10167  0.00000        *
      1   4.85166  6.21458  6.00059  5.88115  4.86394  5.25413  6.33656  4.27540  5.66060  3.41232  0.12719  5.97460  5.84437  5.97852  5.65963  5.23321  5.25715  4.41172  6.65014  5.55847      2 M - - -
          2.68729  4.42293  2.77624  2.73228  3.46478  2.40634  3.72548  3.29387  2.67540  2.69416  4.24541  2.90328  2.73583  3.18291  2.89686  2.37828  2.77312  2.98517  4.58461  3.61601
          1.37114  0.32283  3.81297  1.29258  0.32098  0.15202  1.95879
      2   3.28931  3.32516  5.21580  4.60315  2.99704  4.45527  4.78690  2.29146  4.39638  1.62987  1.27993  4.60550  4.81822  2.89851  4.41750  2.91554  3.24988  2.91187  5.28980  4.11398     21 m - - -
          2.68618  4.42225  2.77519  2.73123  3.46354  2.40513  3.72494  3.29354  2.67741  2.69355  4.24690  2.90347  2.73739  3.18146  2.89801  2.37887  2.77519  2.98518  4.58477  3.61503
          0.00527  5.64421  6.36656  0.61958  0.77255  0.55604  0.85209
      3   3.40313  5.85995  3.45962  3.09620  5.24117  4.15045  3.53478  4.69543  1.16873  4.14569  4.90416  2.82547  4.53253  2.94143  1.32191  3.08112  3.61942  4.27284  4.58430  4.88675     22 k - - -
          2.68618  4.42225  2.77519  2.73123  3.46354  2.40513  3.72494  3.29354  2.67741  2.69355  4.24690  2.90347  2.73739  3.18146  2.89801  2.37887  2.77519  2.98518  4.58477  3.61503
          0.07806  5.64421  2.63733  0.61958  0.77255  0.55604  0.85209
      4   3.66514  6.02413  3.99738  3.35753  5.47314  3.74500  3.99986  4.87195  0.99512  4.28359  5.07997  3.00940  4.72549  3.48409  1.24740  3.30371  3.14694  4.47894  6.32966  5.06483     23 k - - -
          2.68618  4.42225  2.77519  2.73123  3.46354  2.40513  3.72494  3.29354  2.67741  2.69355  4.24690  2.90347  2.73739  3.18146  2.89801  2.37887  2.77519  2.98518  4.58477  3.61503
          0.15643  5.57182  1.95894  0.61958  0.77255  0.85583  0.55327
      5   2.77000  3.38386  3.99500  3.42737  2.91095  3.64179  4.34639  2.70730  2.77746  2.23960  3.93176  3.43042  3.97919  2.97584  1.71514  2.59020  2.90925  2.77348  4.22604  4.17711     24 r - - -
          2.68618  4.42225  2.77519  2.73123  3.46354  2.40513  3.72494  3.29354  2.67741  2.69355  4.24690  2.90347  2.73739  3.18146  2.89801  2.37887  2.77519  2.98518  4.58477  3.61503
          0.11798  5.42197  2.23618  0.61958  0.77255  1.24795  0.33840
      6   2.88034  4.78965  3.57363  3.32794  3.24854  3.64525  4.27010  2.16797  2.39309  1.68403  3.89172  3.50530  3.82004  3.14023  2.79903  3.03845  3.04474  2.22032  5.36878  4.13064     25 l - - -
          2.68618  4.42225  2.77519  2.73123  3.46354  2.40513  3.72494  3.29354  2.67741  2.69355  4.24690  2.90347  2.73739  3.18146  2.89801  2.37887  2.77519  2.98518  4.58477  3.61503
          0.24120  5.31136  1.56361  0.61958  0.77255  0.80035  0.59634
      7   2.51398  2.61921  4.83620  4.23148  2.55298  3.65528  4.51028  2.47133  3.65341  1.64583  3.55428  4.29293  4.55090  4.21241  3.47446  2.50824  2.43745  2.19579  5.05548  3.87546     26 l - - -
          2.68642  4.42260  2.77623  2.73200  3.46292  2.40517  3.72472  3.29249  2.67719  2.69295  4.24473  2.90422  2.73769  3.18209  2.89576  2.37982  2.77417  2.98499  4.58495  3.61620
          1.02928  0.64672  2.12883  1.42323  0.27567  0.24302  1.53365
      8   1.69352  4.72546  4.48883  3.91006  3.84123  3.55689  4.56198  3.18922  3.81604  1.95464  3.84381  4.18029  3.16293  4.06247  4.05129  2.01100  2.45936  2.04776  5.33662  3.12529     49 a - - -
          2.68618  4.42225  2.77519  2.73123  3.46354  2.40513  3.72494  3.29354  2.67741  2.69355  4.24690  2.90347  2.73739  3.18146  2.89801  2.37887  2.77519  2.98518  4.58477  3.61503
          0.01752  5.53104  4.31230  0.61958  0.77255  0.98499  0.46752
      9   4.75981  5.92543  6.75244  6.15507  2.04980  6.18806  6.42771  1.93426  6.02510  0.61357  2.41484  6.38189  6.09645  5.74375  5.88465  5.60233  4.94478  3.03435  6.27269  5.38904     50 L - - -
          2.68618  4.42225  2.77519  2.73123  3.46354  2.40513  3.72494  3.29354  2.67741  2.69355  4.24690  2.90347  2.73739  3.18146  2.89801  2.37887  2.77519  2.98518  4.58477  3.61503
          0.00597  5.51949  6.24184  0.61958  0.77255  1.01786  0.44843
     10   3.12597  5.17963  5.90450  5.32213  3.33476  5.19878  5.57846  1.84910  5.14944  0.95894  3.06521  5.36811  5.45719  5.21883  5.15258  4.54482  4.12029  1.39888  5.91019  4.79851     51 l - - -
          2.68618  4.42225  2.77519  2.73123  3.46354  2.40513  3.72494  3.29354  2.67741  2.69355  4.24690  2.90347  2.73739  3.18146  2.89801  2.37887  2.77519  2.98518  4.58477  3.61503
          0.14186  5.51949  2.05375  0.61958  0.77255  1.01786  0.44843
     11   1.77823  4.82931  3.93546  3.36874  3.09519  3.59724  4.31052  2.53596  2.70208  2.70856  3.93149  3.78317  3.42537  3.63158  3.12189  1.99526  2.38412  2.56911  5.40859  4.17054     52 a - - -
          2.68618  4.42225  2.77519  2.73123  3.46354  2.40513  3.72494  3.29354  2.67741  2.69355  4.24690  2.90347  2.73739  3.18146  2.89801  2.37887  2.77519  2.98518  4.58477  3.61503
          0.25047  5.38447  1.52797  0.61958  0.77255  1.31922  0.31108
     12   1.72171  3.31168  4.21304  3.63934  3.67094  2.34161  4.34016  2.51799  3.55474  2.59392  3.66861  3.92712  2.99970  3.81088  3.81083  2.99052  2.06192  2.48310  5.15971  3.95563     53 a - - -
          2.68618  4.42225  2.77519  2.73123  3.46354  2.40513  3.72494  3.29354  2.67741  2.69355  4.24690  2.90347  2.73739  3.18146  2.89801  2.37887  2.77519  2.98518  4.58477  3.61503
          0.00872  5.14272  5.86506  0.61958  0.77255  1.04180  0.43513
     13   2.21305  4.50246  4.03048  4.06064  3.27209  2.55026  4.49507  2.74730  3.91926  1.74356  3.45856  4.21421  4.54988  4.11743  4.05615  2.53799  3.29115  1.48590  5.11904  3.93237     54 v - - -
          2.68645  4.42261  2.77555  2.73159  3.46267  2.40548  3.72530  3.29252  2.67776  2.69363  4.24481  2.90382  2.73775  3.18182  2.89822  2.37923  2.77522  2.98221  4.58513  3.61491
          0.64473  0.74920  6.01087  0.35083  1.21774  0.18556  1.77574
     14   1.48864  4.04474  5.12768  4.51994  3.16006  3.88161  4.76167  2.34654  4.32939  2.01652  3.23195  4.55849  4.79901  3.23345  4.37771  2.28263  2.61150  2.12550  5.29056  4.11184     60 a - - -
          2.68618  4.42225  2.77519  2.73123  3.46354  2.40513  3.72494  3.29354  2.67741  2.69355  4.24690  2.90347  2.73739  3.18146  2.89801  2.37887  2.77519  2.98518  4.58477  3.61503
          0.00527  5.64490  6.36724  0.61958  0.77255  0.44612  1.02195
     15   1.39241  4.71288  4.93435  4.33820  3.05015  2.48341  4.72919  2.41592  4.18632  2.67708  3.12302  4.02970  4.78011  4.37440  4.30337  1.96869  2.83953  2.36135  5.32950  4.14491     61 a - - -
          2.68618  4.42225  2.77519  2.73123  3.46354  2.40513  3.72494  3.29354  2.67741  2.69355  4.24690  2.90347  2.73739  3.18146  2.89801  2.37887  2.77519  2.98518  4.58477  3.61503
          0.00520  5.65768  6.38003  0.61958  0.77255  0.48576  0.95510
     16   2.76517  4.67879  5.27129  4.65686  3.00604  4.03183  4.81362  2.34478  4.44253  0.91173  3.17829  4.64108  4.84076  4.57358  4.45098  3.59277  2.85075  1.96085  5.30560  4.13002     62 l - - -
          2.68618  4.42225  2.77519  2.73123  3.46354  2.40513  3.72494  3.29354  2.67741  2.69355  4.24690  2.90347  2.73739  3.18146  2.89801  2.37887  2.77519  2.98518  4.58477  3.61503
          0.00520  5.65768  6.38003  0.61958  0.77255  0.48576  0.95510
     17   1.99171  3.90358  4.23816  4.25290  3.37955  2.33383  4.70756  2.57104  3.79080  2.18964  2.35679  3.51281  4.76578  3.30479  4.26256  2.50204  2.83408  2.20296  4.34096  4.15588     63 a - - -
          2.68618  4.42225  2.77519  2.73123  3.46354  2.40513  3.72494  3.29354  2.67741  2.69355  4.24690  2.90347  2.73739  3.18146  2.89801  2.37887  2.77519  2.98518  4.58477  3.61503
          0.00520  5.65768  6.38003  0.61958  0.77255  0.48576  0.95510
     18   2.92504  5.32789  6.02430  5.42628  3.11514  5.30014  5.64102  2.17510  5.24234  0.68589  2.74105  5.47141  5.54312  5.27228  5.22284  4.64059  4.25249  1.95344  5.94045  4.85555     64 L - - -
          2.68618  4.42225  2.77519  2.73123  3.46354  2.40513  3.72494  3.29354  2.67741  2.69355  4.24690  2.90347  2.73739  3.18146  2.89801  2.37887  2.77519  2.98518  4.58477  3.61503
          0.00520  5.65768  6.38003  0.61958  0.77255  0.48576  0.95510
     19   1.70300  3.25928  5.11182  4.50562  3.49029  3.13599  4.76558  2.49145  4.32003  2.37863  3.30123  4.55539  3.65480  4.47695  4.37674  2.08852  2.13517  2.03466  5.30239  4.12304     65 a - - -
          2.68618  4.42225  2.77519  2.73123  3.46354  2.40513  3.72494  3.29354  2.67741  2.69355  4.24690  2.90347  2.73739  3.18146  2.89801  2.37887  2.77519  2.98518  4.58477  3.61503
          0.00520  5.65768  6.38003  0.61958  0.77255  0.48576  0.95510
     20   1.57231  4.03501  4.31550  3.74327  2.89028  1.71014  4.55383  3.36288  3.67907  2.43372  3.62205  3.23286  2.99424  3.95869  3.41698  3.05964  2.91018  2.89257  5.48027  4.26339     66 a - - -
          2.68668  4.41608  2.77586  2.73323  3.46069  2.40343  3.72562  3.29207  2.67875  2.69297  4.24835  2.90543  2.73722  3.18130  2.89933  2.37934  2.77455  2.98327  4.58412  3.61546
          1.44970  0.91745  1.00561  1.88606  0.16448  0.48576  0.95510
     21   2.65182  5.42830  3.23673  2.33913  4.76548  2.86697  3.97451  4.23400  2.72748  3.74263  4.49845  1.97112  4.16654  2.91762  3.21634  2.48208  1.52992  3.59004  5.89817  4.50320     97 t - - -
          2.68618  4.42225  2.77519  2.73123  3.46354  2.40513  3.72494  3.29354  2.67741  2.69355  4.24690  2.90347  2.73739  3.18146  2.89801  2.37887  2.77519  2.98518  4.58477  3.61503
          0.12001  5.20492  2.22935  0.61958  0.77255  0.72885  0.65867
     22   1.66426  4.91728  3.73381  3.17077  4.07883  3.97625  4.21028  3.45296  2.96399  2.05592  3.62343  2.72847  4.35973  3.46630  3.24307  2.10811  2.37754  2.85725  5.47867  3.69702     98 a - - -
          2.68618  4.42225  2.77519  2.73123  3.46354  2.40513  3.72494  3.29354  2.67741  2.69355  4.24690  2.90347  2.73739  3.18146  2.89801  2.37887  2.77519  2.98518  4.58477  3.61503
          0.04041  5.32978  3.35940  0.61958  0.77255  1.41069  0.27968
     23   1.41120  5.48544  3.27375  2.39419  4.81571  2.65627  3.97920  3.75202  2.37385  3.78441  4.53025  2.66579  4.18366  2.78138  3.03861  2.70056  2.59858  3.64558  5.92724  4.52561     99 a - - -
          2.68618  4.42225  2.77519  2.73123  3.46354  2.40513  3.72494  3.29354  2.67741  2.69355  4.24690  2.90347  2.73739  3.18146  2.89801  2.37887  2.77519  2.98518  4.58477  3.61503
          0.00747  5.29684  6.01919  0.61958  0.77255  0.86563  0.54609
     24   2.08242  4.54170  4.18230  4.39824  2.83263  4.30719  4.63500  2.65491  4.20633  1.80478  3.66002  3.91647  3.93544  4.35765  4.25236  3.08192  2.46102  1.60548  3.57295  2.93562    100 v - - -
          2.68618  4.42225  2.77519  2.73123  3.46354  2.40513  3.72494  3.29354  2.67741  2.69355  4.24690  2.90347  2.73739  3.18146  2.89801  2.37887  2.77519  2.98518  4.58477  3.61503
          0.00646  5.44180  6.16415  0.61958  0.77255  0.97049  0.47626
     25   1.46657  5.56158  2.93254  2.82884  4.88853  3.07253  4.08611  4.35853  2.43801  3.49523  4.61394  3.13837  3.52973  3.19068  3.31959  1.64565  2.83337  3.57302  6.01388  4.61763    101 a - - -
          2.68618  4.42225  2.77519  2.73123  3.46354  2.40513  3.72494  3.29354  2.67741  2.69355  4.24690  2.90347  2.73739  3.18146  2.89801  2.37887  2.77519  2.98518  4.58477  3.61503
          0.00617  5.48621  6.20856  0.61958  0.77255  1.15371  0.37901
     26   1.00886  5.44080  3.49182  2.94120  4.77323  2.63664  4.16646  4.21471  2.79769  3.77243  4.55550  3.46590  4.34029  2.58843  3.17524  2.52019  2.84048  3.49262  5.96947  4.60812    102 a - - -
          2.68618  4.42225  2.77519  2.73123  3.46354  2.40513  3.72494  3.29354  2.67741  2.69355  4.24690  2.90347  2.73739  3.18146  2.89801  2.37887  2.77519  2.98518  4.58477  3.61503
          0.03828  5.48621  3.39876  0.61958  0.77255  1.15371  0.37901
     27   1.92718  5.47479  3.39798  2.28136  4.01841  3.26262  4.08260  4.22146  2.43638  3.00688  4.52905  3.37971  2.61403  2.69796  3.32337  2.35947  2.11449  3.44227  4.52295  4.56050    103 a - - -
          2.68618  4.42225  2.77519  2.73123  3.46354  2.40513  3.72494  3.29354  2.67741  2.69355  4.24690  2.90347  2.73739  3.18146  2.89801  2.37887  2.77519  2.98518  4.58477  3.61503
          0.00638  5.45430  6.17665  0.61958  0.77255  1.12140  0.39426
     28   2.22193  5.60691  2.60476  2.05957  4.95065  3.33967  4.06028  4.43579  2.37084  3.05166  4.64803  3.34026  1.99439  2.72376  3.28860  2.22857  2.95711  3.99686  6.04038  4.63003    104 p - - -
          2.68618  4.42225  2.77519  2.73123  3.46354  2.40513  3.72494  3.29354  2.67741  2.69355  4.24690  2.90347  2.73739  3.18146  2.89801  2.37887  2.77519  2.98518  4.58477  3.61503
          0.06947  5.46930  2.76631  0.61958  0.77255  1.19237  0.36169
     29   1.59227  4.94056  3.79950  3.23600  3.82084  4.02584  4.26235  2.68788  2.84904  3.16208  4.03687  3.68758  3.18327  3.02210  3.31723  2.46145  2.23847  2.07010  5.50499  4.24653    105 a - - -
          2.68618  4.42225  2.77519  2.73123  3.46354  2.40513  3.72494  3.29354  2.67741  2.69355  4.24690  2.90347  2.73739  3.18146  2.89801  2.37887  2.77519  2.98518  4.58477  3.61503
          0.00669  5.40653  6.12887  0.61958  0.77255  1.31930  0.31105
     30   2.51534  3.45997  2.77870  2.40403  3.06935  3.00333  3.61630  4.31063  2.36308  3.42025  3.98421  3.32624  3.36873  2.34652  3.27189  2.48963  2.13615  3.89723  5.96624  3.66787    106 t - - -
          2.68618  4.42225  2.77519  2.73123  3.46354  2.40513  3.72494  3.29354  2.67741  2.69355  4.24690  2.90347  2.73739  3.18146  2.89801  2.37887  2.77519  2.98518  4.58477  3.61503
          0.02612  5.40653  3.84918  0.61958  0.77255  1.31930  0.31105
     31   1.73668  4.35213  2.75368  1.93769  4.89623  3.47391  4.03306  4.37675  2.77395  3.86199  4.60387  2.18555  4.23458  3.13295  3.26598  2.34989  2.25306  3.94479  5.99826  4.59196    107 a - - -
          2.68618  4.42225  2.77519  2.73123  3.46354  2.40513  3.72494  3.29354  2.67741  2.69355  4.24690  2.90347  2.73739  3.18146  2.89801  2.37887  2.77519  2.98518  4.58477  3.61503
          0.08394  5.38722  2.57778  0.61958  0.77255  0.77940  0.61374
     32   2.16960  5.22603  2.47786  2.97441  4.44656  3.26476  3.51220  3.85324  2.96489  2.48808  3.80698  2.72849  2.43286  3.31083  3.42029  2.28692  3.32157  2.86058  3.82758  3.02375    108 a - - -
          2.68134  4.42341  2.77695  2.72807  3.46660  2.40793  3.73034  3.28901  2.67429  2.69704  4.24230  2.90210  2.73852  3.18026  2.90240  2.38078  2.77375  2.98216  4.58563  3.61558
          1.48549  0.39325  2.31520  2.93574  0.05455  1.06893  0.42064
     33   2.47006  5.41126  2.67761  2.42266  4.21093  3.83047  4.02391  2.89807  2.78287  2.83192  4.46591  2.80912  2.55759  2.62009  3.26516  2.02254  2.70527  2.99761  5.87623  4.49884    184 s - - -
          2.68618  4.42225  2.77519  2.73123  3.46354  2.40513  3.72494  3.29354  2.67741  2.69355  4.24690  2.90347  2.73739  3.18146  2.89801  2.37887  2.77519  2.98518  4.58477  3.61503
          0.22615  5.33913  1.62151  0.61958  0.77255  1.39598  0.28447
     34   2.14406  5.18309  2.59598  2.75976  4.44431  1.70809  3.96870  3.86734  2.38711  2.63750  4.26047  3.28347  4.15297  3.10965  3.22714  2.96290  2.58251  3.03974  5.68684  4.34131    185 g - - -
          2.68618  4.42225  2.77519  2.73123  3.46354  2.40513  3.72494  3.29354  2.67741  2.69355  4.24690  2.90347  2.73739  3.18146  2.89801  2.37887  2.77519  2.98518  4.58477  3.61503
          0.00890  5.12188  5.84423  0.61958  0.77255  0.81974  0.58080
     35   3.11326  5.06883  2.88905  3.11342  4.17632  2.99534  4.20868  3.63489  2.90024  3.29856  3.69248  3.22882  4.38118  3.44223  3.52579  3.22407  3.34591  3.37072  1.04647  2.96430    186 w - - -
          2.68578  4.42397  2.77579  2.73229  3.46257  2.40479  3.72526  3.29389  2.67691  2.69318  4.24639  2.90237  2.73911  3.18051  2.89895  2.37935  2.77261  2.98668  4.58648  3.61373
          1.51930  0.24996  6.07329  1.31425  0.31290  1.37686  0.29085
     36   3.09750  4.48331  4.98986  4.37943  2.33712  4.25885  3.85443  2.36355  3.57516  1.27321  2.54580  4.39744  4.62321  4.32427  3.06732  3.24788  3.32965  2.73085  4.12671  2.60433    196 l - - -
          2.68618  4.42225  2.77519  2.73123  3.46354  2.40513  3.72494  3.29354  2.67741  2.69355  4.24690  2.90347  2.73739  3.18146  2.89801  2.37887  2.77519  2.98518  4.58477  3.61503
          0.18957  5.35095  1.78416  0.61958  0.77255  1.37686  0.29085
     37   2.51273  4.53861  4.20562  3.62795  2.81552  4.04291  2.57475  1.92624  3.32457  2.73847  3.02758  3.92584  2.70712  3.08818  3.79991  2.92084  2.52946  2.25344  5.14123  3.93653    197 i - - -
          2.68618  4.42225  2.77519  2.73123  3.46354  2.40513  3.72494  3.29354  2.67741  2.69355  4.24690  2.90347  2.73739  3.18146  2.89801  2.37887  2.77519  2.98518  4.58477  3.61503
          0.00848  5.16986  5.89221  0.61958  0.77255  1.61755  0.22113
     38   2.44565  3.43889  2.66658  3.63391  2.81422  4.04423  4.32884  2.69789  3.54840  2.73617  3.27767  3.47371  4.41731  3.09465  3.80331  2.82126  2.61547  1.71019  5.13932  2.71803    198 v - - -
          2.68618  4.42225  2.77519  2.73123  3.46354  2.40513  3.72494  3.29354  2.67741  2.69355  4.24690  2.90347  2.73739  3.18146  2.89801  2.37887  2.77519  2.98518  4.58477  3.61503
          0.00848  5.16986  5.89221  0.61958  0.77255  1.61755  0.22113
     39   2.18758  5.45132  2.98480  2.04059  3.55273  2.92123  3.91222  4.27593  2.41337  3.75499  4.49298  2.97646  3.63038  2.52922  2.92666  2.03957  2.52799  3.58662  5.88627  4.47759    199 s - - -
          2.68618  4.42225  2.77519  2.73123  3.46354  2.40513  3.72494  3.29354  2.67741  2.69355  4.24690  2.90347  2.73739  3.18146  2.89801  2.37887  2.77519  2.98518  4.58477  3.61503
          0.00848  5.16986  5.89221  0.61958  0.77255  0.67840  0.70811
     40   2.73301  6.07595  2.38804  2.72190  5.41887  0.85158  4.42924  4.92623  3.31405  4.40348  5.18713  3.02003  4.55800  3.19436  3.86289  2.22768  3.79218  4.47980  6.54739  5.08267    200 g - - -
          2.68618  4.42225  2.77519  2.73123  3.46354  2.40513  3.72494  3.29354  2.67741  2.69355  4.24690  2.90347  2.73739  3.18146  2.89801  2.37887  2.77519  2.98518  4.58477  3.61503
          0.00659  5.42201  6.14436  0.61958  0.77255  1.24787  0.33843
     41   2.89777  5.58707  3.32287  2.53010  4.93224  2.53542  4.03711  4.41766  2.20630  3.89200  4.62811  1.94965  4.24388  1.96195  2.89101  2.56313  2.22551  3.97785  6.01934  4.60913    201 n - - -
          2.68618  4.42225  2.77519  2.73123  3.46354  2.40513  3.72494  3.29354  2.67741  2.69355  4.24690  2.90347  2.73739  3.18146  2.89801  2.37887  2.77519  2.98518  4.58477  3.61503
          0.00659  5.42201  6.14436  0.61958  0.77255  1.24787  0.33843
     42   2.63965  5.59182  3.33722  2.42338  4.93827  3.85897  3.18324  4.42144  2.24698  3.89533  4.63305  2.97488  4.25192  2.71621  1.44269  2.65489  2.16928  3.98341  6.02151  4.61505    202 r - - -
          2.68570  4.41991  2.77580  2.73130  3.46415  2.40491  3.72555  3.29415  2.67750  2.69416  4.24751  2.90408  2.73800  3.18207  2.89794  2.37836  2.77414  2.98506  4.58174  3.61426
          0.31270  1.77841  2.30638  1.68175  0.20585  1.24787  0.33843
     43   3.18257  4.96388  5.66413  5.07542  3.07247  4.94274  5.31206  1.51937  4.89481  1.30312  2.31455  5.11043  5.21943  4.97410  4.89844  4.28193  3.89042  1.54861  5.67225  4.55035    216 l - - -
          2.68618  4.42225  2.77519  2.73123  3.46354  2.40513  3.72494  3.29354  2.67741  2.69355  4.24690  2.90347  2.73739  3.18146  2.89801  2.37887  2.77519  2.98518  4.58477  3.61503
          0.00730  5.31945  6.04180  0.61958  0.77255  1.42654  0.27462
     44   2.73463  4.18414  2.28507  2.82596  2.46501  4.05870  4.32023  2.63543  3.08481  2.61746  3.83358  3.83247  3.11282  3.35952  3.72823  3.31000  3.28916  1.65275  5.31624  3.32282    217 v - - -
          2.68618  4.42225  2.77519  2.73123  3.46354  2.40513  3.72494  3.29354  2.67741  2.69355  4.24690  2.90347  2.73739  3.18146  2.89801  2.37887  2.77519  2.98518  4.58477  3.61503
          0.00730  5.31945  6.04180  0.61958  0.77255  1.42654  0.27462
     45   2.04543  5.68637  1.26983  2.76243  5.02590  3.85416  4.10202  4.51634  2.06283  3.99038  4.73888  3.06498  4.28973  2.39362  3.37358  2.71504  3.40249  4.07615  6.12097  4.69756    218 d - - -
          2.68618  4.42225  2.77519  2.73123  3.46354  2.40513  3.72494  3.29354  2.67741  2.69355  4.24690  2.90347  2.73739  3.18146  2.89801  2.37887  2.77519  2.98518  4.58477  3.61503
          0.00730  5.31945  6.04180  0.61958  0.77255  1.42654  0.27462
     46   2.49445  5.45682  3.07681  2.43079  3.06765  2.33590  3.99933  3.92890  2.42371  3.74891  3.55400  2.35052  3.15564  3.10653  3.23434  2.32945  2.37014  3.48692  5.90837  4.51676    219 s - - -
          2.68618  4.42225  2.77519  2.73123  3.46354  2.40513  3.72494  3.29354  2.67741  2.69355  4.24690  2.90347  2.73739  3.18146  2.89801  2.37887  2.77519  2.98518  4.58477  3.61503
          0.02853  5.31945  3.76211  0.61958  0.77255  1.42654  0.27462
     47   2.54991  5.15178  2.13900  2.91168  4.37056  2.60765  4.08015  3.44560  2.90184  3.13704  3.45616  2.85674  4.25979  2.92134  3.35627  2.15583  3.04538  2.86198  2.99000  3.04064    220 d - - -
          2.68618  4.42225  2.77519  2.73123  3.46354  2.40513  3.72494  3.29354  2.67741  2.69355  4.24690  2.90347  2.73739  3.18146  2.89801  2.37887  2.77519  2.98518  4.58477  3.61503
          0.00746  5.29838  6.02072  0.61958  0.77255  1.45764  0.26499
     48   2.73653  5.52764  2.42506  2.48567  4.86777  1.94587  3.98718  4.35118  2.72800  3.83121  3.92290  1.81620  4.19063  2.78738  3.22154  2.48210  2.59250  3.91591  5.96366  4.55388    221 n - - -
          2.68618  4.42225  2.77519  2.73123  3.46354  2.40513  3.72494  3.29354  2.67741  2.69355  4.24690  2.90347  2.73739  3.18146  2.89801  2.37887  2.77519  2.98518  4.58477  3.61503
          0.00746  5.29838  6.02072  0.61958  0.77255  1.45764  0.26499
     49   1.94110  5.50678  3.05373  2.71198  4.84556  2.04385  3.12374  4.32657  1.89096  3.80996  4.55052  2.38477  3.43825  3.07675  3.20749  2.83014  3.03254  3.53145  5.94474  4.53804    222 k - - -
          2.68618  4.42225  2.77519  2.73123  3.46354  2.40513  3.72494  3.29354  2.67741  2.69355  4.24690  2.90347  2.73739  3.18146  2.89801  2.37887  2.77519  2.98518  4.58477  3.61503
          0.00746  5.29838  6.02072  0.61958  0.77255  1.26121  0.33311
     50   3.02743  5.52850  3.05373  1.88075  4.86953  3.23121  3.99015  4.35267  2.51156  3.09244  4.57022  2.73054  3.09500  3.08778  2.61719  2.16226  1.97931  3.53674  5.96360  3.98960    223 e - - -
          2.68409  4.42038  2.77735  2.73351  3.46387  2.40312  3.72551  3.29359  2.68038  2.69269  4.24874  2.90191  2.74013  3.18094  2.90136  2.37880  2.77281  2.98224  4.57910  3.61395
          1.31876  0.48086  2.16910  2.46689  0.08867  1.18901  0.36315
     51   3.10063  4.82647  4.00920  3.44228  3.94112  4.04726  3.29935  3.36656  3.27252  3.07070  3.96637  3.82250  4.45098  3.65688  3.25062  2.61996  2.67888  2.90052  0.98217  4.12081    257 w - - -
[truncated: 1,119,939 more chars]
