# Supplementary material for: Community diversity and habitat structure shape the repertoire of extracellular proteins in bacteria
Source: Nat Commun. 2020 Feb 6;11:758. doi: 10.1038/s41467-020-14572-x (PMC7005277; doi:10.1038/s41467-020-14572-x)
Supplement: Supplementary file 12 — Source Data [file 41467_2020_14572_MOESM12_ESM.zip]

Archive with 24 entries (21 files):
- source_data/
- source_data/Fig4.tsv
- __MACOSX/
- __MACOSX/source_data/
- __MACOSX/source_data/._Fig4.tsv
- source_data/FigS3.dotplot.tsv
- __MACOSX/source_data/._FigS3.dotplot.tsv
- source_data/Fig2a_boxplot.tsv
- __MACOSX/source_data/._Fig2a_boxplot.tsv
- source_data/Fig3_dotplot.txt
- __MACOSX/source_data/._Fig3_dotplot.txt
- source_data/Fig2b_boxplot.txt
- __MACOSX/source_data/._Fig2b_boxplot.txt
- source_data/FigS4.boxplot.txt
- __MACOSX/source_data/._FigS4.boxplot.txt
- source_data/Fig5a_dotplot.tsv
- __MACOSX/source_data/._Fig5a_dotplot.tsv
- source_data/Fig5b_dotplot.txt
- __MACOSX/source_data/._Fig5b_dotplot.txt
- source_data/Fig4a.tsv
- __MACOSX/source_data/._Fig4a.tsv
- source_data/Fig6.boxplot.txt
- __MACOSX/source_data/._Fig6.boxplot.txt
- __MACOSX/._source_data
