# Supplementary material for: Community diversity and habitat structure shape the repertoire of extracellular proteins in bacteria
Source: Nat Commun. 2020 Feb 6;11:758. doi: 10.1038/s41467-020-14572-x (PMC7005277; doi:10.1038/s41467-020-14572-x)
Supplement: Supplementary file 12 — Source Data [file 41467_2020_14572_MOESM12_ESM.zip › source_data/Fig4.tsv]

id	bacteriocin	degradative	size	bacteriocin.norm	degradative.norm	Freq.norm	sh	si	en	Phylum	Class	Order	Family	Genus	Species
ACCE	0	4	2443540	NA	1.63696931501019e-06	1.47327238350917e-05	3.39131746614456	0.128400895713675	29.7050619152909	Actinobacteria	Actinobacteriia	Actinomycetales	Acidothermaceae	Acidothermus	Acidothermus_cellulolyticus
ACMI	4	14	8248144	4.84957585609563e-07	1.69735154963347e-06	1.92770640279801e-05	3.73834027399919	0.0558874462458933	42.0281769875375	Actinobacteria	Actinobacteriia	Actinomycetales	Pseudonocardiaceae	Actinosynnema	Actinosynnema_mirum
ACMS	6	12	8773466	6.83880236157523e-07	1.36776047231505e-06	1.98325268485682e-05	3.84246883401376	0.0284942840817277	46.6404800200218	Actinobacteria	Actinobacteriia	Actinomycetales	Micromonosporaceae	Actinoplanes	Actinoplanes_missouriensis
ACN9	5	22	9228054	5.41826044797744e-07	2.38403459711007e-06	2.80665891205231e-05	3.51154318911291	0.0872313734578037	33.4999246345281	Actinobacteria	Actinobacteriia	Actinomycetales	Micromonosporaceae	Actinoplanes	Actinoplanes_sp.
ACSE	1	17	9239851	1.08226853441684e-07	1.83985650850863e-06	2.33770003434038e-05	3.84351553969243	0.0078585909286353	46.6893244337179	Actinobacteria	Actinobacteriia	Actinomycetales	Micromonosporaceae	Actinoplanes	Actinoplanes_sp.
AMME	2	27.75	10241819.5	1.95277801956967e-07	2.70947950215291e-06	2.58254893088088e-05	3.43736407776194	0.0918812113966368	31.104860021437	Actinobacteria	Actinobacteriia	Actinomycetales	Pseudonocardiaceae	Amycolatopsis	Amycolatopsis_mediterranei
AMME	2	27.75	10241819.5	1.95277801956967e-07	2.70947950215291e-06	2.58254893088088e-05	3.43736407776194	0.0918812113966368	31.104860021437	Actinobacteria	Actinobacteriia	Actinomycetales	Pseudonocardiaceae	Amycolatopsis	Amycolatopsis_mediterranei
AMME	2	27.75	10241819.5	1.95277801956967e-07	2.70947950215291e-06	2.58254893088088e-05	3.43736407776194	0.0918812113966368	31.104860021437	Actinobacteria	Actinobacteriia	Actinomycetales	Pseudonocardiaceae	Amycolatopsis	Amycolatopsis_mediterranei
AMME	2	27.75	10241819.5	1.95277801956967e-07	2.70947950215291e-06	2.58254893088088e-05	3.43736407776194	0.0918812113966368	31.104860021437	Actinobacteria	Actinobacteriia	Actinomycetales	Pseudonocardiaceae	Amycolatopsis	Amycolatopsis_mediterranei
AMOR	6	5	8948591	6.70496617847435e-07	5.58747181539529e-07	1.74329120640333e-05	2.95365013085516	0.00294365294576822	19.1758203931149	Actinobacteria	Actinobacteriia	Actinomycetales	Pseudonocardiaceae	Amycolatopsis	Amycolatopsis_orientalis
AMSU	2	1	4863490	4.11227328523344e-07	2.05613664261672e-07	8.8413875632519e-06	3.12933344463727	0.00421468271436545	22.8587378489904	Actinobacteria	Actinobacteriia	Actinomycetales	Mycobacteriaceae	Amycolicicoccus	Amycolicicoccus_subflavus
AMSU	2	1	4863490	4.11227328523344e-07	2.05613664261672e-07	8.8413875632519e-06	3.12933344463727	0.00421468271436545	22.8587378489904	Actinobacteria	Actinobacteriia	Actinomycetales	Mycobacteriaceae	Amycolicicoccus	Amycolicicoccus_subflavus
AMSU	2	1	4863490	4.11227328523344e-07	2.05613664261672e-07	8.8413875632519e-06	3.12933344463727	0.00421468271436545	22.8587378489904	Actinobacteria	Actinobacteriia	Actinomycetales	Mycobacteriaceae	Amycolicicoccus	Amycolicicoccus_subflavus
ARAR	1	3	3918192	2.55219754417343e-07	7.6565926325203e-07	6.89093336926827e-06	3.51988096313163	0.0421564313300609	33.7804071106348	Actinobacteria	Actinobacteriia	Actinomycetales	Micrococcaceae	Arthrobacter	Arthrobacter_arilaitensis
ARAR	1	3	3918192	2.55219754417343e-07	7.6565926325203e-07	6.89093336926827e-06	3.51988096313163	0.0421564313300609	33.7804071106348	Actinobacteria	Actinobacteriia	Actinomycetales	Micrococcaceae	Arthrobacter	Arthrobacter_arilaitensis
ARAR	1	3	3918192	2.55219754417343e-07	7.6565926325203e-07	6.89093336926827e-06	3.51988096313163	0.0421564313300609	33.7804071106348	Actinobacteria	Actinobacteriia	Actinomycetales	Micrococcaceae	Arthrobacter	Arthrobacter_arilaitensis
ARAU	0	5	5226648	NA	9.56636069618616e-07	1.10969784075759e-05	3.51023754569449	0.0160447131387772	33.4562142197286	Actinobacteria	Actinobacteriia	Actinomycetales	Micrococcaceae	Arthrobacter	Arthrobacter_aurescens
ARAU	0	5	5226648	NA	9.56636069618616e-07	1.10969784075759e-05	3.51023754569449	0.0160447131387772	33.4562142197286	Actinobacteria	Actinobacteriia	Actinomycetales	Micrococcaceae	Arthrobacter	Arthrobacter_aurescens
ARAU	0	5	5226648	NA	9.56636069618616e-07	1.10969784075759e-05	3.51023754569449	0.0160447131387772	33.4562142197286	Actinobacteria	Actinobacteriia	Actinomycetales	Micrococcaceae	Arthrobacter	Arthrobacter_aurescens
ARCH	2	4	4980870	4.01536277798858e-07	8.03072555597717e-07	1.44553060007589e-05	3.73272287720744	0.0407750865048076	41.7927499037147	Actinobacteria	Actinobacteriia	Actinomycetales	Micrococcaceae	Arthrobacter	Arthrobacter_chlorophenolicus
ARCH	2	4	4980870	4.01536277798858e-07	8.03072555597717e-07	1.44553060007589e-05	3.73272287720744	0.0407750865048076	41.7927499037147	Actinobacteria	Actinobacteriia	Actinomycetales	Micrococcaceae	Arthrobacter	Arthrobacter_chlorophenolicus
ARCH	2	4	4980870	4.01536277798858e-07	8.03072555597717e-07	1.44553060007589e-05	3.73272287720744	0.0407750865048076	41.7927499037147	Actinobacteria	Actinobacteriia	Actinomycetales	Micrococcaceae	Arthrobacter	Arthrobacter_chlorophenolicus
ARFB	2	4	5070478	3.94440129707692e-07	7.88880259415384e-07	1.14387637615231e-05	3.73723781783277	0.0619864528699262	41.9818682959958	Actinobacteria	Actinobacteriia	Actinomycetales	Micrococcaceae	Arthrobacter	Arthrobacter_sp.
ARFB	2	4	5070478	3.94440129707692e-07	7.88880259415384e-07	1.14387637615231e-05	3.73723781783277	0.0619864528699262	41.9818682959958	Actinobacteria	Actinobacteriia	Actinomycetales	Micrococcaceae	Arthrobacter	Arthrobacter_sp.
ARFB	2	4	5070478	3.94440129707692e-07	7.88880259415384e-07	1.14387637615231e-05	3.73723781783277	0.0619864528699262	41.9818682959958	Actinobacteria	Actinobacteriia	Actinomycetales	Micrococcaceae	Arthrobacter	Arthrobacter_sp.
ARFB	2	4	5070478	3.94440129707692e-07	7.88880259415384e-07	1.14387637615231e-05	3.73723781783277	0.0619864528699262	41.9818682959958	Actinobacteria	Actinobacteriia	Actinomycetales	Micrococcaceae	Arthrobacter	Arthrobacter_sp.
ARHA	1	1	1986154	5.03485631023576e-07	5.03485631023576e-07	8.05577009637722e-06	3.57355278751167	0.0291310878135226	35.6430004764546	Actinobacteria	Actinobacteriia	Actinomycetales	Actinomycetaceae	Arcanobacterium	Arcanobacterium_haemolyticum
ARPH	1	5	4535320	2.20491608089396e-07	1.10245804044698e-06	9.48113914784403e-06	3.73333331086677	0.0684981676563351	41.8182693931571	Actinobacteria	Actinobacteriia	Actinomycetales	Micrococcaceae	Arthrobacter	Arthrobacter_phenanthrenivorans
ARPH	1	5	4535320	2.20491608089396e-07	1.10245804044698e-06	9.48113914784403e-06	3.73333331086677	0.0684981676563351	41.8182693931571	Actinobacteria	Actinobacteriia	Actinomycetales	Micrococcaceae	Arthrobacter	Arthrobacter_phenanthrenivorans
ARPH	1	5	4535320	2.20491608089396e-07	1.10245804044698e-06	9.48113914784403e-06	3.73333331086677	0.0684981676563351	41.8182693931571	Actinobacteria	Actinobacteriia	Actinomycetales	Micrococcaceae	Arthrobacter	Arthrobacter_phenanthrenivorans
ARRU	1	4	5081038	1.96810179337372e-07	7.87240717349486e-07	9.44688860819384e-06	3.49041097389233	0.0173459250761965	32.7994246439196	Actinobacteria	Actinobacteriia	Actinomycetales	Micrococcaceae	Arthrobacter	Arthrobacter_sp.
ARRU	1	4	5081038	1.96810179337372e-07	7.87240717349486e-07	9.44688860819384e-06	3.49041097389233	0.0173459250761965	32.7994246439196	Actinobacteria	Actinobacteriia	Actinomycetales	Micrococcaceae	Arthrobacter	Arthrobacter_sp.
ARRU	1	4	5081038	1.96810179337372e-07	7.87240717349486e-07	9.44688860819384e-06	3.49041097389233	0.0173459250761965	32.7994246439196	Actinobacteria	Actinobacteriia	Actinomycetales	Micrococcaceae	Arthrobacter	Arthrobacter_sp.
BECA	0	4	4669183	NA	8.56680922551119e-07	7.92429853359785e-06	3.68501651983122	0.0724897909638161	39.8457806899961	Actinobacteria	Actinobacteriia	Actinomycetales	Beutenbergiaceae	Beutenbergia	Beutenbergia_cavernae
BIAD	0	2	2089645	NA	9.57100368722917e-07	6.22115239669896e-06	3.07575034286044	0.0721733345825124	21.6661328419562	Actinobacteria	Actinobacteriia	Bifidobacteriales	Bifidobacteriaceae	Bifidobacterium	Bifidobacterium_adolescentis
BIAN	0	2	1940879.91666667	NA	1.03046045395475e-06	5.02349471302943e-06	2.98470660252767	0.040598632953498	19.7806977781763	Actinobacteria	Actinobacteriia	Bifidobacteriales	Bifidobacteriaceae	Bifidobacterium	Bifidobacterium_animalis
BIAN	0	2	1940879.91666667	NA	1.03046045395475e-06	5.02349471302943e-06	2.98470660252767	0.040598632953498	19.7806977781763	Actinobacteria	Actinobacteriia	Bifidobacteriales	Bifidobacteriaceae	Bifidobacterium	Bifidobacterium_animalis
BIAN	0	2	1940879.91666667	NA	1.03046045395475e-06	5.02349471302943e-06	2.98470660252767	0.040598632953498	19.7806977781763	Actinobacteria	Actinobacteriia	Bifidobacteriales	Bifidobacteriaceae	Bifidobacterium	Bifidobacterium_animalis
BIAN	0	2	1940879.91666667	NA	1.03046045395475e-06	5.02349471302943e-06	2.98470660252767	0.040598632953498	19.7806977781763	Actinobacteria	Actinobacteriia	Bifidobacteriales	Bifidobacteriaceae	Bifidobacterium	Bifidobacterium_animalis
BIAN	0	2	1940879.91666667	NA	1.03046045395475e-06	5.02349471302943e-06	2.98470660252767	0.040598632953498	19.7806977781763	Actinobacteria	Actinobacteriia	Bifidobacteriales	Bifidobacteriaceae	Bifidobacterium	Bifidobacterium_animalis
BIAN	0	2	1940879.91666667	NA	1.03046045395475e-06	5.02349471302943e-06	2.98470660252767	0.040598632953498	19.7806977781763	Actinobacteria	Actinobacteriia	Bifidobacteriales	Bifidobacteriaceae	Bifidobacterium	Bifidobacterium_animalis
BIAN	0	2	1940879.91666667	NA	1.03046045395475e-06	5.02349471302943e-06	2.98470660252767	0.040598632953498	19.7806977781763	Actinobacteria	Actinobacteriia	Bifidobacteriales	Bifidobacteriaceae	Bifidobacterium	Bifidobacterium_animalis
BIAN	0	2	1940879.91666667	NA	1.03046045395475e-06	5.02349471302943e-06	2.98470660252767	0.040598632953498	19.7806977781763	Actinobacteria	Actinobacteriia	Bifidobacteriales	Bifidobacteriaceae	Bifidobacterium	Bifidobacterium_animalis
BIAN	0	2	1940879.91666667	NA	1.03046045395475e-06	5.02349471302943e-06	2.98470660252767	0.040598632953498	19.7806977781763	Actinobacteria	Actinobacteriia	Bifidobacteriales	Bifidobacteriaceae	Bifidobacterium	Bifidobacterium_animalis
BIAN	0	2	1940879.91666667	NA	1.03046045395475e-06	5.02349471302943e-06	2.98470660252767	0.040598632953498	19.7806977781763	Actinobacteria	Actinobacteriia	Bifidobacteriales	Bifidobacteriaceae	Bifidobacterium	Bifidobacterium_animalis
BIAN	0	2	1940879.91666667	NA	1.03046045395475e-06	5.02349471302943e-06	2.98470660252767	0.040598632953498	19.7806977781763	Actinobacteria	Actinobacteriia	Bifidobacteriales	Bifidobacteriaceae	Bifidobacterium	Bifidobacterium_animalis
BIAN	0	2	1940879.91666667	NA	1.03046045395475e-06	5.02349471302943e-06	2.98470660252767	0.040598632953498	19.7806977781763	Actinobacteria	Actinobacteriia	Bifidobacteriales	Bifidobacteriaceae	Bifidobacterium	Bifidobacterium_animalis
BIBI	0	1	2208400.66666667	NA	4.52816382051445e-07	1.26788586974405e-05	2.78236339787134	0.0447373001879358	16.1571616609106	Actinobacteria	Actinobacteriia	Bifidobacteriales	Bifidobacteriaceae	Bifidobacterium	Bifidobacterium_bifidum
BIBI	0	1	2208400.66666667	NA	4.52816382051445e-07	1.26788586974405e-05	2.78236339787134	0.0447373001879358	16.1571616609106	Actinobacteria	Actinobacteriia	Bifidobacteriales	Bifidobacteriaceae	Bifidobacterium	Bifidobacterium_bifidum
BIBI	0	1	2208400.66666667	NA	4.52816382051445e-07	1.26788586974405e-05	2.78236339787134	0.0447373001879358	16.1571616609106	Actinobacteria	Actinobacteriia	Bifidobacteriales	Bifidobacteriaceae	Bifidobacterium	Bifidobacterium_bifidum
BIBR	0	2	2375088	NA	8.4207406209791e-07	5.89451843468537e-06	2.90943219733673	0.0713577189175577	18.3463784864571	Actinobacteria	Actinobacteriia	Bifidobacteriales	Bifidobacteriaceae	Bifidobacterium	Bifidobacterium_breve
BIBR	0	2	2375088	NA	8.4207406209791e-07	5.89451843468537e-06	2.90943219733673	0.0713577189175577	18.3463784864571	Actinobacteria	Actinobacteriia	Bifidobacteriales	Bifidobacteriaceae	Bifidobacterium	Bifidobacterium_breve
BIDE	0	1	2636367	NA	3.79309860880522e-07	6.8275774958494e-06	3.24498127731779	0.0358360929191344	25.6612296086835	Actinobacteria	Actinobacteriia	Bifidobacteriales	Bifidobacteriaceae	Bifidobacterium	Bifidobacterium_dentium
BILO	0	2	2463002.5	NA	8.12017040177588e-07	8.72918318190906e-06	2.95987465860062	0.158904463687594	19.2955530723014	Actinobacteria	Actinobacteriia	Bifidobacteriales	Bifidobacteriaceae	Bifidobacterium	Bifidobacterium_longum
BILO	0	2	2463002.5	NA	8.12017040177588e-07	8.72918318190906e-06	2.95987465860062	0.158904463687594	19.2955530723014	Actinobacteria	Actinobacteriia	Bifidobacteriales	Bifidobacteriaceae	Bifidobacterium	Bifidobacterium_longum
BILO	0	2	2463002.5	NA	8.12017040177588e-07	8.72918318190906e-06	2.95987465860062	0.158904463687594	19.2955530723014	Actinobacteria	Actinobacteriia	Bifidobacteriales	Bifidobacteriaceae	Bifidobacterium	Bifidobacterium_longum
BILO	0	2	2463002.5	NA	8.12017040177588e-07	8.72918318190906e-06	2.95987465860062	0.158904463687594	19.2955530723014	Actinobacteria	Actinobacteriia	Bifidobacteriales	Bifidobacteriaceae	Bifidobacterium	Bifidobacterium_longum
BILO	0	2	2463002.5	NA	8.12017040177588e-07	8.72918318190906e-06	2.95987465860062	0.158904463687594	19.2955530723014	Actinobacteria	Actinobacteriia	Bifidobacteriales	Bifidobacteriaceae	Bifidobacterium	Bifidobacterium_longum
BILO	0	2	2463002.5	NA	8.12017040177588e-07	8.72918318190906e-06	2.95987465860062	0.158904463687594	19.2955530723014	Actinobacteria	Actinobacteriia	Bifidobacteriales	Bifidobacteriaceae	Bifidobacterium	Bifidobacterium_longum
BILO	0	2	2463002.5	NA	8.12017040177588e-07	8.72918318190906e-06	2.95987465860062	0.158904463687594	19.2955530723014	Actinobacteria	Actinobacteriia	Bifidobacteriales	Bifidobacteriaceae	Bifidobacterium	Bifidobacterium_longum
BILO	0	2	2463002.5	NA	8.12017040177588e-07	8.72918318190906e-06	2.95987465860062	0.158904463687594	19.2955530723014	Actinobacteria	Actinobacteriia	Bifidobacteriales	Bifidobacteriaceae	Bifidobacterium	Bifidobacterium_longum
BILO	0	2	2463002.5	NA	8.12017040177588e-07	8.72918318190906e-06	2.95987465860062	0.158904463687594	19.2955530723014	Actinobacteria	Actinobacteriia	Bifidobacteriales	Bifidobacteriaceae	Bifidobacterium	Bifidobacterium_longum
BILO	0	2	2463002.5	NA	8.12017040177588e-07	8.72918318190906e-06	2.95987465860062	0.158904463687594	19.2955530723014	Actinobacteria	Actinobacteriia	Bifidobacteriales	Bifidobacteriaceae	Bifidobacterium	Bifidobacterium_longum
BILO	0	2	2463002.5	NA	8.12017040177588e-07	8.72918318190906e-06	2.95987465860062	0.158904463687594	19.2955530723014	Actinobacteria	Actinobacteriia	Bifidobacteriales	Bifidobacteriaceae	Bifidobacterium	Bifidobacterium_longum
BILO	0	2	2463002.5	NA	8.12017040177588e-07	8.72918318190906e-06	2.95987465860062	0.158904463687594	19.2955530723014	Actinobacteria	Actinobacteriia	Bifidobacteriales	Bifidobacteriaceae	Bifidobacterium	Bifidobacterium_longum
BILO	0	2	2463002.5	NA	8.12017040177588e-07	8.72918318190906e-06	2.95987465860062	0.158904463687594	19.2955530723014	Actinobacteria	Actinobacteriia	Bifidobacteriales	Bifidobacteriaceae	Bifidobacterium	Bifidobacterium_longum
BILO	0	2	2463002.5	NA	8.12017040177588e-07	8.72918318190906e-06	2.95987465860062	0.158904463687594	19.2955530723014	Actinobacteria	Actinobacteriia	Bifidobacteriales	Bifidobacteriaceae	Bifidobacterium	Bifidobacterium_longum
BILO	0	2	2463002.5	NA	8.12017040177588e-07	8.72918318190906e-06	2.95987465860062	0.158904463687594	19.2955530723014	Actinobacteria	Actinobacteriia	Bifidobacteriales	Bifidobacteriaceae	Bifidobacterium	Bifidobacterium_longum
BILO	0	2	2463002.5	NA	8.12017040177588e-07	8.72918318190906e-06	2.95987465860062	0.158904463687594	19.2955530723014	Actinobacteria	Actinobacteriia	Bifidobacteriales	Bifidobacteriaceae	Bifidobacterium	Bifidobacterium_longum
BILO	0	2	2463002.5	NA	8.12017040177588e-07	8.72918318190906e-06	2.95987465860062	0.158904463687594	19.2955530723014	Actinobacteria	Actinobacteriia	Bifidobacteriales	Bifidobacteriaceae	Bifidobacterium	Bifidobacterium_longum
BITH	0	2	2291643	NA	8.72736285712914e-07	1.5272884999976e-05	3.04437360084957	0.0112295170436972	20.9968746582378	Actinobacteria	Actinobacteriia	Bifidobacteriales	Bifidobacteriaceae	Bifidobacterium	Bifidobacterium_thermophilum
BLSA	2	3	4875340	4.10227799497061e-07	6.15341699245591e-07	1.0050581087678e-05	3.80367984951308	0.0792893536548306	44.865981152783	Actinobacteria	Actinobacteriia	Actinomycetales	Geodermatophilaceae	Blastococcus	Blastococcus_saxobsidens
BRFA	2	3	3614992	5.53251570127956e-07	8.29877355191934e-07	9.12865090711127e-06	3.6704562603326	0.0526691854040463	39.2698190341521	Actinobacteria	Actinobacteriia	Actinomycetales	Dermabacteraceae	Brachybacterium	Brachybacterium_faecium
CAAC	0	23	10467782	NA	2.19721809261981e-06	3.20029591751146e-05	3.3496586924663	0.0104119821363355	28.4930071060084	Actinobacteria	Actinobacteriia	Actinomycetales	Catenulisporaceae	Catenulispora	Catenulispora_acidiphila
CAAR	1	0	2031902	4.92149719819164e-07	NA	1.42723418747558e-05	3.38665454094165	0.045691865019471	29.5668718687446	Actinobacteria	Actinobacteriia	Actinomycetales	Corynebacteriaceae	Corynebacterium	Corynebacterium_argentoratense
CEFI	1	5	4266344	2.343927259499e-07	1.1719636297495e-06	1.85170253500421e-05	3.87784957256839	0.0166522531339318	48.3201941956595	Actinobacteria	Actinobacteriia	Actinomycetales	Cellulomonadaceae	Cellulomonas	Cellulomonas_fimi
CEFL	1	11	4123179	2.42531308973004e-07	2.66784439870304e-06	1.86749107909213e-05	3.57738156919669	0.0190378587377874	35.7797313331432	Actinobacteria	Actinobacteriia	Actinomycetales	Cellulomonadaceae	Cellulomonas	Cellulomonas_flavigena
CEGI	1	13	3526441	2.83572020629297e-07	3.68643626818087e-06	1.87157533615336e-05	3.05478910742831	0.0202311852836975	21.216710608402	Actinobacteria	Actinobacteriia	Actinomycetales	Cellulomonadaceae	Cellulomonas	Cellvibrio_gilvus
CLMI	1	6.5	3287539.66666667	3.04178839312357e-07	1.97716245553032e-06	9.53093696512052e-06	3.69448362844806	0.121906176270068	40.2247962838034	Actinobacteria	Actinobacteriia	Actinomycetales	Microbacteriaceae	Clavibacter	Clavibacter_michiganensis
CLMI	1	6.5	3287539.66666667	3.04178839312357e-07	1.97716245553032e-06	9.53093696512052e-06	3.69448362844806	0.121906176270068	40.2247962838034	Actinobacteria	Actinobacteriia	Actinomycetales	Microbacteriaceae	Clavibacter	Clavibacter_michiganensis
CLMI	1	6.5	3287539.66666667	3.04178839312357e-07	1.97716245553032e-06	9.53093696512052e-06	3.69448362844806	0.121906176270068	40.2247962838034	Actinobacteria	Actinobacteriia	Actinomycetales	Microbacteriaceae	Clavibacter	Clavibacter_michiganensis
CLMI	1	6.5	3287539.66666667	3.04178839312357e-07	1.97716245553032e-06	9.53093696512052e-06	3.69448362844806	0.121906176270068	40.2247962838034	Actinobacteria	Actinobacteriia	Actinomycetales	Microbacteriaceae	Clavibacter	Clavibacter_michiganensis
CLMI	1	6.5	3287539.66666667	3.04178839312357e-07	1.97716245553032e-06	9.53093696512052e-06	3.69448362844806	0.121906176270068	40.2247962838034	Actinobacteria	Actinobacteriia	Actinomycetales	Microbacteriaceae	Clavibacter	Clavibacter_michiganensis
CLMI	1	6.5	3287539.66666667	3.04178839312357e-07	1.97716245553032e-06	9.53093696512052e-06	3.69448362844806	0.121906176270068	40.2247962838034	Actinobacteria	Actinobacteriia	Actinomycetales	Microbacteriaceae	Clavibacter	Clavibacter_michiganensis
CLMI	1	6.5	3287539.66666667	3.04178839312357e-07	1.97716245553032e-06	9.53093696512052e-06	3.69448362844806	0.121906176270068	40.2247962838034	Actinobacteria	Actinobacteriia	Actinomycetales	Microbacteriaceae	Clavibacter	Clavibacter_michiganensis
COAU	1	1	2819226	3.54707284907276e-07	3.54707284907276e-07	9.93180397740373e-06	3.66058323938053	0.0236011271041641	38.8840149478565	Actinobacteria	Actinobacteriia	Actinomycetales	Corynebacteriaceae	Corynebacterium	Corynebacterium_aurimucosum
COAU	1	1	2819226	3.54707284907276e-07	3.54707284907276e-07	9.93180397740373e-06	3.66058323938053	0.0236011271041641	38.8840149478565	Actinobacteria	Actinobacteriia	Actinomycetales	Corynebacteriaceae	Corynebacterium	Corynebacterium_aurimucosum
COCA	1	0	2928683	3.41450406206476e-07	NA	1.16093138110202e-05	3.55169216140505	0.061625181125424	34.8722771103667	Actinobacteria	Actinobacteriia	Actinomycetales	Corynebacteriaceae	Corynebacterium	Corynebacterium_callunae
COCA	1	0	2928683	3.41450406206476e-07	NA	1.16093138110202e-05	3.55169216140505	0.061625181125424	34.8722771103667	Actinobacteria	Actinobacteriia	Actinomycetales	Corynebacteriaceae	Corynebacterium	Corynebacterium_callunae
COCA	1	0	2928683	3.41450406206476e-07	NA	1.16093138110202e-05	3.55169216140505	0.061625181125424	34.8722771103667	Actinobacteria	Actinobacteriia	Actinomycetales	Corynebacteriaceae	Corynebacterium	Corynebacterium_callunae
CODI	1	1	2469401.38461538	4.04956442573532e-07	4.04956442573532e-07	1.09649744450679e-05	3.56030161989852	0.0551147114326511	35.1738046647003	Actinobacteria	Actinobacteriia	Actinomycetales	Corynebacteriaceae	Corynebacterium	Corynebacterium_diphtheriae
CODI	1	1	2469401.38461538	4.04956442573532e-07	4.04956442573532e-07	1.09649744450679e-05	3.56030161989852	0.0551147114326511	35.1738046647003	Actinobacteria	Actinobacteriia	Actinomycetales	Corynebacteriaceae	Corynebacterium	Corynebacterium_diphtheriae
CODI	1	1	2469401.38461538	4.04956442573532e-07	4.04956442573532e-07	1.09649744450679e-05	3.56030161989852	0.0551147114326511	35.1738046647003	Actinobacteria	Actinobacteriia	Actinomycetales	Corynebacteriaceae	Corynebacterium	Corynebacterium_diphtheriae
CODI	1	1	2469401.38461538	4.04956442573532e-07	4.04956442573532e-07	1.09649744450679e-05	3.56030161989852	0.0551147114326511	35.1738046647003	Actinobacteria	Actinobacteriia	Actinomycetales	Corynebacteriaceae	Corynebacterium	Corynebacterium_diphtheriae
CODI	1	1	2469401.38461538	4.04956442573532e-07	4.04956442573532e-07	1.09649744450679e-05	3.56030161989852	0.0551147114326511	35.1738046647003	Actinobacteria	Actinobacteriia	Actinomycetales	Corynebacteriaceae	Corynebacterium	Corynebacterium_diphtheriae
CODI	1	1	2469401.38461538	4.04956442573532e-07	4.04956442573532e-07	1.09649744450679e-05	3.56030161989852	0.0551147114326511	35.1738046647003	Actinobacteria	Actinobacteriia	Actinomycetales	Corynebacteriaceae	Corynebacterium	Corynebacterium_diphtheriae
CODI	1	1	2469401.38461538	4.04956442573532e-07	4.04956442573532e-07	1.09649744450679e-05	3.56030161989852	0.0551147114326511	35.1738046647003	Actinobacteria	Actinobacteriia	Actinomycetales	Corynebacteriaceae	Corynebacterium	Corynebacterium_diphtheriae
CODI	1	1	2469401.38461538	4.04956442573532e-07	4.04956442573532e-07	1.09649744450679e-05	3.56030161989852	0.0551147114326511	35.1738046647003	Actinobacteria	Actinobacteriia	Actinomycetales	Corynebacteriaceae	Corynebacterium	Corynebacterium_diphtheriae
CODI	1	1	2469401.38461538	4.04956442573532e-07	4.04956442573532e-07	1.09649744450679e-05	3.56030161989852	0.0551147114326511	35.1738046647003	Actinobacteria	Actinobacteriia	Actinomycetales	Corynebacteriaceae	Corynebacterium	Corynebacterium_diphtheriae
CODI	1	1	2469401.38461538	4.04956442573532e-07	4.04956442573532e-07	1.09649744450679e-05	3.56030161989852	0.0551147114326511	35.1738046647003	Actinobacteria	Actinobacteriia	Actinomycetales	Corynebacteriaceae	Corynebacterium	Corynebacterium_diphtheriae
CODI	1	1	2469401.38461538	4.04956442573532e-07	4.04956442573532e-07	1.09649744450679e-05	3.56030161989852	0.0551147114326511	35.1738046647003	Actinobacteria	Actinobacteriia	Actinomycetales	Corynebacteriaceae	Corynebacterium	Corynebacterium_diphtheriae
CODI	1	1	2469401.38461538	4.04956442573532e-07	4.04956442573532e-07	1.09649744450679e-05	3.56030161989852	0.0551147114326511	35.1738046647003	Actinobacteria	Actinobacteriia	Actinomycetales	Corynebacteriaceae	Corynebacterium	Corynebacterium_diphtheriae
CODI	1	1	2469401.38461538	4.04956442573532e-07	4.04956442573532e-07	1.09649744450679e-05	3.56030161989852	0.0551147114326511	35.1738046647003	Actinobacteria	Actinobacteriia	Actinomycetales	Corynebacteriaceae	Corynebacterium	Corynebacterium_diphtheriae
COEF	1	2	3219505	3.10606754765096e-07	6.21213509530192e-07	8.38638237865759e-06	3.48996870566879	0.0360827811367978	32.7849217079794	Actinobacteria	Actinobacteriia	Actinomycetales	Corynebacteriaceae	Corynebacterium	Corynebacterium_efficiens
COEF	1	2	3219505	3.10606754765096e-07	6.21213509530192e-07	8.38638237865759e-06	3.48996870566879	0.0360827811367978	32.7849217079794	Actinobacteria	Actinobacteriia	Actinomycetales	Corynebacteriaceae	Corynebacterium	Corynebacterium_efficiens
COEF	1	2	3219505	3.10606754765096e-07	6.21213509530192e-07	8.38638237865759e-06	3.48996870566879	0.0360827811367978	32.7849217079794	Actinobacteria	Actinobacteriia	Actinomycetales	Corynebacteriaceae	Corynebacterium	Corynebacterium_efficiens
COGL	1.14285714285714	1	3292185.71428571	3.47142367424159e-07	3.0374957149614e-07	1.0804806186077e-05	3.45039176293971	0.0757989767126551	31.5127354126682	Actinobacteria	Actinobacteriia	Actinomycetales	Corynebacteriaceae	Corynebacterium	Corynebacterium_glutamicum
COGL	1.14285714285714	1	3292185.71428571	3.47142367424159e-07	3.0374957149614e-07	1.0804806186077e-05	3.45039176293971	0.0757989767126551	31.5127354126682	Actinobacteria	Actinobacteriia	Actinomycetales	Corynebacteriaceae	Corynebacterium	Corynebacterium_glutamicum
COGL	1.14285714285714	1	3292185.71428571	3.47142367424159e-07	3.0374957149614e-07	1.0804806186077e-05	3.45039176293971	0.0757989767126551	31.5127354126682	Actinobacteria	Actinobacteriia	Actinomycetales	Corynebacteriaceae	Corynebacterium	Corynebacterium_glutamicum
COGL	1.14285714285714	1	3292185.71428571	3.47142367424159e-07	3.0374957149614e-07	1.0804806186077e-05	3.45039176293971	0.0757989767126551	31.5127354126682	Actinobacteria	Actinobacteriia	Actinomycetales	Corynebacteriaceae	Corynebacterium	Corynebacterium_glutamicum
COGL	1.14285714285714	1	3292185.71428571	3.47142367424159e-07	3.0374957149614e-07	1.0804806186077e-05	3.45039176293971	0.0757989767126551	31.5127354126682	Actinobacteria	Actinobacteriia	Actinomycetales	Corynebacteriaceae	Corynebacterium	Corynebacterium_glutamicum
COGL	1.14285714285714	1	3292185.71428571	3.47142367424159e-07	3.0374957149614e-07	1.0804806186077e-05	3.45039176293971	0.0757989767126551	31.5127354126682	Actinobacteria	Actinobacteriia	Actinomycetales	Corynebacteriaceae	Corynebacterium	Corynebacterium_glutamicum
COGL	1.14285714285714	1	3292185.71428571	3.47142367424159e-07	3.0374957149614e-07	1.0804806186077e-05	3.45039176293971	0.0757989767126551	31.5127354126682	Actinobacteria	Actinobacteriia	Actinomycetales	Corynebacteriaceae	Corynebacterium	Corynebacterium_glutamicum
COGL	1.14285714285714	1	3292185.71428571	3.47142367424159e-07	3.0374957149614e-07	1.0804806186077e-05	3.45039176293971	0.0757989767126551	31.5127354126682	Actinobacteria	Actinobacteriia	Actinomycetales	Corynebacteriaceae	Corynebacterium	Corynebacterium_glutamicum
COHA	4	2	3222008	1.24146184615308e-06	6.20730923076541e-07	9.62132930768639e-06	3.45944232844905	0.00857098424550386	31.7992380386098	Actinobacteria	Actinobacteriia	Actinomycetales	Corynebacteriaceae	Corynebacterium	Corynebacterium_halotolerans
COHA	4	2	3222008	1.24146184615308e-06	6.20730923076541e-07	9.62132930768639e-06	3.45944232844905	0.00857098424550386	31.7992380386098	Actinobacteria	Actinobacteriia	Actinomycetales	Corynebacteriaceae	Corynebacterium	Corynebacterium_halotolerans
COJE	1	0	2476822	4.03743183805699e-07	NA	9.68983641133679e-06	3.50197051445518	0.0510655532696861	33.1807707701622	Actinobacteria	Actinobacteriia	Actinomycetales	Corynebacteriaceae	Corynebacterium	Corynebacterium_jeikeium
COJE	1	0	2476822	4.03743183805699e-07	NA	9.68983641133679e-06	3.50197051445518	0.0510655532696861	33.1807707701622	Actinobacteria	Actinobacteriia	Actinomycetales	Corynebacteriaceae	Corynebacterium	Corynebacterium_jeikeium
COKR	0	1	2446804	NA	4.08696405596852e-07	1.34869813846961e-05	2.88729168615282	0.0103892365699779	17.9446440026043	Actinobacteria	Actinobacteriia	Actinomycetales	Corynebacteriaceae	Corynebacterium	Corynebacterium_kroppenstedtii
COMA	2	2	2833547	7.0582912512127e-07	7.0582912512127e-07	8.46994950145524e-06	3.68273282270365	0.0321429676746523	39.7548888193426	Actinobacteria	Actinobacteriia	Actinomycetales	Corynebacteriaceae	Corynebacterium	Corynebacterium_maris
COMA	2	2	2833547	7.0582912512127e-07	7.0582912512127e-07	8.46994950145524e-06	3.68273282270365	0.0321429676746523	39.7548888193426	Actinobacteria	Actinobacteriia	Actinomycetales	Corynebacteriaceae	Corynebacterium	Corynebacterium_maris
COPE	1	1.16666666666667	2321586.35714286	4.30739953705916e-07	5.02529945990235e-07	1.07992659821983e-05	3.57005651095049	0.0582558018061942	35.5186002847775	Actinobacteria	Actinobacteriia	Actinomycetales	Corynebacteriaceae	Corynebacterium	Corynebacterium_pseudotuberculosis
COPE	1	1.16666666666667	2321586.35714286	4.30739953705916e-07	5.02529945990235e-07	1.07992659821983e-05	3.57005651095049	0.0582558018061942	35.5186002847775	Actinobacteria	Actinobacteriia	Actinomycetales	Corynebacteriaceae	Corynebacterium	Corynebacterium_pseudotuberculosis
COPE	1	1.16666666666667	2321586.35714286	4.30739953705916e-07	5.02529945990235e-07	1.07992659821983e-05	3.57005651095049	0.0582558018061942	35.5186002847775	Actinobacteria	Actinobacteriia	Actinomycetales	Corynebacteriaceae	Corynebacterium	Corynebacterium_pseudotuberculosis
COPE	1	1.16666666666667	2321586.35714286	4.30739953705916e-07	5.02529945990235e-07	1.07992659821983e-05	3.57005651095049	0.0582558018061942	35.5186002847775	Actinobacteria	Actinobacteriia	Actinomycetales	Corynebacteriaceae	Corynebacterium	Corynebacterium_pseudotuberculosis
COPE	1	1.16666666666667	2321586.35714286	4.30739953705916e-07	5.02529945990235e-07	1.07992659821983e-05	3.57005651095049	0.0582558018061942	35.5186002847775	Actinobacteria	Actinobacteriia	Actinomycetales	Corynebacteriaceae	Corynebacterium	Corynebacterium_pseudotuberculosis
COPE	1	1.16666666666667	2321586.35714286	4.30739953705916e-07	5.02529945990235e-07	1.07992659821983e-05	3.57005651095049	0.0582558018061942	35.5186002847775	Actinobacteria	Actinobacteriia	Actinomycetales	Corynebacteriaceae	Corynebacterium	Corynebacterium_pseudotuberculosis
COPE	1	1.16666666666667	2321586.35714286	4.30739953705916e-07	5.02529945990235e-07	1.07992659821983e-05	3.57005651095049	0.0582558018061942	35.5186002847775	Actinobacteria	Actinobacteriia	Actinomycetales	Corynebacteriaceae	Corynebacterium	Corynebacterium_pseudotuberculosis
COPE	1	1.16666666666667	2321586.35714286	4.30739953705916e-07	5.02529945990235e-07	1.07992659821983e-05	3.57005651095049	0.0582558018061942	35.5186002847775	Actinobacteria	Actinobacteriia	Actinomycetales	Corynebacteriaceae	Corynebacterium	Corynebacterium_pseudotuberculosis
COPE	1	1.16666666666667	2321586.35714286	4.30739953705916e-07	5.02529945990235e-07	1.07992659821983e-05	3.57005651095049	0.0582558018061942	35.5186002847775	Actinobacteria	Actinobacteriia	Actinomycetales	Corynebacteriaceae	Corynebacterium	Corynebacterium_pseudotuberculosis
COPE	1	1.16666666666667	2321586.35714286	4.30739953705916e-07	5.02529945990235e-07	1.07992659821983e-05	3.57005651095049	0.0582558018061942	35.5186002847775	Actinobacteria	Actinobacteriia	Actinomycetales	Corynebacteriaceae	Corynebacterium	Corynebacterium_pseudotuberculosis
COPE	1	1.16666666666667	2321586.35714286	4.30739953705916e-07	5.02529945990235e-07	1.07992659821983e-05	3.57005651095049	0.0582558018061942	35.5186002847775	Actinobacteria	Actinobacteriia	Actinomycetales	Corynebacteriaceae	Corynebacterium	Corynebacterium_pseudotuberculosis
COPE	1	1.16666666666667	2321586.35714286	4.30739953705916e-07	5.02529945990235e-07	1.07992659821983e-05	3.57005651095049	0.0582558018061942	35.5186002847775	Actinobacteria	Actinobacteriia	Actinomycetales	Corynebacteriaceae	Corynebacterium	Corynebacterium_pseudotuberculosis
COPE	1	1.16666666666667	2321586.35714286	4.30739953705916e-07	5.02529945990235e-07	1.07992659821983e-05	3.57005651095049	0.0582558018061942	35.5186002847775	Actinobacteria	Actinobacteriia	Actinomycetales	Corynebacteriaceae	Corynebacterium	Corynebacterium_pseudotuberculosis
COPE	1	1.16666666666667	2321586.35714286	4.30739953705916e-07	5.02529945990235e-07	1.07992659821983e-05	3.57005651095049	0.0582558018061942	35.5186002847775	Actinobacteria	Actinobacteriia	Actinomycetales	Corynebacteriaceae	Corynebacterium	Corynebacterium_pseudotuberculosis
COPT	1	0	2337913	4.27731913035258e-07	NA	8.98237017374043e-06	3.77436007431724	0.0318724495483039	43.5696180752405	Actinobacteria	Actinobacteriia	Actinomycetales	Corynebacteriaceae	Corynebacterium	Corynebacterium_pseudotuberculosis
CORE	1	0	2601311	3.84421547442809e-07	NA	9.22611713862741e-06	3.67685955460236	0.00907274753604594	39.522082036523	Actinobacteria	Actinobacteriia	Actinomycetales	Corynebacteriaceae	Corynebacterium	Corynebacterium_resistens
COTR	1	0	2751233	3.63473395383088e-07	NA	9.45030827996029e-06	3.5867382936193	0.0399989130521868	36.1160835426914	Actinobacteria	Actinobacteriia	Actinomycetales	Corynebacteriaceae	Corynebacterium	Corynebacterium_terpenotabidum
COUL	1	1.33333333333333	2562552.33333333	3.90235932742577e-07	5.20314576990102e-07	9.36566238582185e-06	3.7530143540744	0.0431110668247868	42.6494489713905	Actinobacteria	Actinobacteriia	Actinomycetales	Corynebacteriaceae	Corynebacterium	Corynebacterium_ulcerans
COUL	1	1.33333333333333	2562552.33333333	3.90235932742577e-07	5.20314576990102e-07	9.36566238582185e-06	3.7530143540744	0.0431110668247868	42.6494489713905	Actinobacteria	Actinobacteriia	Actinomycetales	Corynebacteriaceae	Corynebacterium	Corynebacterium_ulcerans
COUL	1	1.33333333333333	2562552.33333333	3.90235932742577e-07	5.20314576990102e-07	9.36566238582185e-06	3.7530143540744	0.0431110668247868	42.6494489713905	Actinobacteria	Actinobacteriia	Actinomycetales	Corynebacteriaceae	Corynebacterium	Corynebacterium_ulcerans
COUR	1	0	2342642	4.26868467311693e-07	NA	1.02448432154806e-05	3.50547661794297	0.037103472255304	33.2973101664963	Actinobacteria	Actinobacteriia	Actinomycetales	Corynebacteriaceae	Corynebacterium	Corynebacterium_urealyticum
COUR	1	0	2342642	4.26868467311693e-07	NA	1.02448432154806e-05	3.50547661794297	0.037103472255304	33.2973101664963	Actinobacteria	Actinobacteriia	Actinomycetales	Corynebacteriaceae	Corynebacterium	Corynebacterium_urealyticum
COVA	1	1	3433007	2.91289822595759e-07	2.91289822595759e-07	1.19428827264261e-05	3.5299367295579	0.041918341116483	34.1218086445375	Actinobacteria	Actinobacteriia	Actinomycetales	Corynebacteriaceae	Corynebacterium	Corynebacterium_variabile
COWO	1	4	6359369	1.57248305610195e-07	6.2899322244078e-07	1.30516093656462e-05	3.4747866857197	0.19474234825114	32.2909396833327	Actinobacteria	Rubrobacteridae	Solirubrobacterales	Conexibacteraceae	Conexibacter	Conexibacter_woesei
CRCU	0	1	1617804	NA	6.18121849123874e-07	4.94497479299099e-06	3.15177595466842	0.0425977461890436	23.3775451967218	Actinobacteria	Coriobacteriia	Coriobacteriales	Coriobacteriaceae	Cryptobacterium	Cryptobacterium_curtum
EGYY	1	3	3123671	3.20136147500809e-07	9.60408442502427e-07	6.72285909751699e-06	3.27093559290152	0.132907637473015	26.335967564783	Actinobacteria	Coriobacteriia	Coriobacteriales	Coriobacteriaceae	Eggerthella	Eggerthella_sp.
FRAL	1	1	7497934	1.33370072342595e-07	1.33370072342595e-07	1.17365663661483e-05	3.6232056369931	0.0544713414137534	37.4574505583027	Actinobacteria	Actinobacteriia	Actinomycetales	Frankiaceae	Frankia	Frankia_alni
FRCC	0	1	5433628	NA	1.84039098738449e-07	7.1775248507995e-06	3.27637625574426	0.0175236167285968	26.47964317581	Actinobacteria	Actinobacteriia	Actinomycetales	Frankiaceae	Frankia	Frankia_sp.
FRDG	0	1	5340989	NA	1.87231241255131e-07	5.99139972016419e-06	3.57296835039364	0.038856209949553	35.6221754700244	Actinobacteria	Actinobacteriia	Actinomycetales	Frankiaceae	Frankia	Frankia_symbiont
FRDG	0	1	5340989	NA	1.87231241255131e-07	5.99139972016419e-06	3.57296835039364	0.038856209949553	35.6221754700244	Actinobacteria	Actinobacteriia	Actinomycetales	Frankiaceae	Frankia	Frankia_symbiont
FRDG	0	1	5340989	NA	1.87231241255131e-07	5.99139972016419e-06	3.57296835039364	0.038856209949553	35.6221754700244	Actinobacteria	Actinobacteriia	Actinomycetales	Frankiaceae	Frankia	Frankia_symbiont
FREA	1	3	8982042	1.11333258072051e-07	3.33999774216153e-07	7.79332806504356e-06	3.58355389350158	0.0676426858557156	36.0012584036306	Actinobacteria	Actinobacteriia	Actinomycetales	Frankiaceae	Frankia	Frankia_sp.
FREU	0	1	8815781	NA	1.13432944851965e-07	8.7343367536013e-06	3.65744338720997	0.0786551122872803	38.76211636104	Actinobacteria	Actinobacteriia	Actinomycetales	Frankiaceae	Frankia	Frankia_sp.
GAVA	0	2	1670471.33333333	NA	1.19726687916823e-06	8.38086815417764e-06	3.13375759855051	0.0248874329203199	22.9600924623825	Actinobacteria	Actinobacteriia	Bifidobacteriales	Bifidobacteriaceae	Gardnerella	Gardnerella_vaginalis
GAVA	0	2	1670471.33333333	NA	1.19726687916823e-06	8.38086815417764e-06	3.13375759855051	0.0248874329203199	22.9600924623825	Actinobacteria	Actinobacteriia	Bifidobacteriales	Bifidobacteriaceae	Gardnerella	Gardnerella_vaginalis
GAVA	0	2	1670471.33333333	NA	1.19726687916823e-06	8.38086815417764e-06	3.13375759855051	0.0248874329203199	22.9600924623825	Actinobacteria	Actinobacteriia	Bifidobacteriales	Bifidobacteriaceae	Gardnerella	Gardnerella_vaginalis
GEOB	0	4	5322497	NA	7.51526961875225e-07	9.20620528297151e-06	3.54294912601676	0.0839082968612673	34.5687165117439	Actinobacteria	Actinobacteriia	Actinomycetales	Geodermatophilaceae	Geodermatophilus	Geodermatophilus_obscurus
GOBR	1	2	5290012	1.89035488010235e-07	3.7807097602047e-07	1.02079163525527e-05	3.78590031794563	0.0444043389335869	44.0753345156088	Actinobacteria	Actinobacteriia	Actinomycetales	Gordoniaceae	Gordonia	Gordonia_bronchialis
GOBR	1	2	5290012	1.89035488010235e-07	3.7807097602047e-07	1.02079163525527e-05	3.78590031794563	0.0444043389335869	44.0753345156088	Actinobacteria	Actinobacteriia	Actinomycetales	Gordoniaceae	Gordonia	Gordonia_bronchialis
GOKT	0	4	5885710	NA	6.79612145348649e-07	9.00486092586961e-06	3.23492577949519	0.0120303798687475	25.4044861750856	Actinobacteria	Actinobacteriia	Actinomycetales	Gordoniaceae	Gordonia	Gordonia_sp.
GOKT	0	4	5885710	NA	6.79612145348649e-07	9.00486092586961e-06	3.23492577949519	0.0120303798687475	25.4044861750856	Actinobacteria	Actinobacteriia	Actinomycetales	Gordoniaceae	Gordonia	Gordonia_sp.
GOKT	0	4	5885710	NA	6.79612145348649e-07	9.00486092586961e-06	3.23492577949519	0.0120303798687475	25.4044861750856	Actinobacteria	Actinobacteriia	Actinomycetales	Gordoniaceae	Gordonia	Gordonia_sp.
GOKT	0	4	5885710	NA	6.79612145348649e-07	9.00486092586961e-06	3.23492577949519	0.0120303798687475	25.4044861750856	Actinobacteria	Actinobacteriia	Actinomycetales	Gordoniaceae	Gordonia	Gordonia_sp.
GOPO	0	1	5844299	NA	1.71106919752052e-07	9.92420134561904e-06	3.86309058232307	0.0113243664915355	47.6122738658421	Actinobacteria	Actinobacteriia	Actinomycetales	Gordoniaceae	Gordonia	Gordonia_polyisoprenivorans
GOPO	0	1	5844299	NA	1.71106919752052e-07	9.92420134561904e-06	3.86309058232307	0.0113243664915355	47.6122738658421	Actinobacteria	Actinobacteriia	Actinomycetales	Gordoniaceae	Gordonia	Gordonia_polyisoprenivorans
INCA	1	1	4024382	2.48485357503338e-07	2.48485357503338e-07	8.94547287012018e-06	3.38788672096239	0.165734812713069	29.6033260319706	Actinobacteria	Actinobacteriia	Actinomycetales	Intrasporangiaceae	Intrasporangium	Intrasporangium_calvum
ISVA	0	4	3307740	NA	1.20928488938066e-06	8.76731544800982e-06	3.21092246916294	0.0225289050858906	24.8019547136319	Actinobacteria	Actinobacteriia	Actinomycetales	Promicromonosporaceae	Isoptericola	Isoptericola_variabilis
JODE	0	5	2749646	NA	1.81841589790104e-06	1.34562776444677e-05	3.16631747679692	0.0360623791793926	23.7199739712848	Actinobacteria	Actinobacteriia	Actinomycetales	Jonesiaceae	Jonesia	Jonesia_denitrificans
KIRA	0	2	4956672	NA	4.03496539613676e-07	1.12979031091829e-05	3.5859854925625	0.0694164681363901	36.088905547928	Actinobacteria	Actinobacteriia	Actinomycetales	Kineosporiaceae	Kineococcus	Kineococcus_radiotolerans
KIRA	0	2	4956672	NA	4.03496539613676e-07	1.12979031091829e-05	3.5859854925625	0.0694164681363901	36.088905547928	Actinobacteria	Actinobacteriia	Actinomycetales	Kineosporiaceae	Kineococcus	Kineococcus_radiotolerans
KIRA	0	2	4956672	NA	4.03496539613676e-07	1.12979031091829e-05	3.5859854925625	0.0694164681363901	36.088905547928	Actinobacteria	Actinobacteriia	Actinomycetales	Kineosporiaceae	Kineococcus	Kineococcus_radiotolerans
KISE	1	26	8783278	1.13852709660334e-07	2.96017045116869e-06	2.44783325769718e-05	3.65853740383569	0.0358168452590767	38.8045459659019	Actinobacteria	Actinobacteriia	Actinomycetales	Streptomycetaceae	Kitasatospora	Kitasatospora_setae
KORH	0	3	2697540	NA	1.11212437999066e-06	7.0434544066075e-06	3.63397773717147	0.0464445609912963	37.863127039168	Actinobacteria	Actinobacteriia	Actinomycetales	Micrococcaceae	Kocuria	Kocuria_rhizophila
KRFL	2	7	7579488	2.63870066157503e-07	9.2354523155126e-07	1.95263848956552e-05	3.64823158868079	0.0910019616755078	38.4066871391408	Actinobacteria	Actinobacteriia	Actinomycetales	Nocardioidaceae	Kribbella	Kribbella_flavida
LEXY	1	1	2635288	3.79465166615565e-07	3.79465166615565e-07	1.38504785814681e-05	3.86526723187379	0.056056058817222	47.7160219710324	Actinobacteria	Actinobacteriia	Actinomycetales	Microbacteriaceae	Leifsonia	Leifsonia_xyli
LEXY	1	1	2635288	3.79465166615565e-07	3.79465166615565e-07	1.38504785814681e-05	3.86526723187379	0.056056058817222	47.7160219710324	Actinobacteria	Actinobacteriia	Actinomycetales	Microbacteriaceae	Leifsonia	Leifsonia_xyli
MIAU	1	17	7025559	1.42337428238806e-07	2.41973628005971e-06	2.19199639487762e-05	3.72840540817238	0.0373521546727102	41.6126999598297	Actinobacteria	Actinobacteriia	Actinomycetales	Micromonosporaceae	Micromonospora	Micromonospora_aurantiaca
MIL5	1	17	6962533	1.43625890175314e-07	2.44164013298034e-06	2.15438835262971e-05	3.70912099877214	0.0396578814820157	40.8179117589742	Actinobacteria	Actinobacteriia	Actinomycetales	Micromonosporaceae	Micromonospora	Micromonospora_sp.
MIPH	1	0	5683123	1.75959591231793e-07	NA	8.62201997035785e-06	3.73994513200803	0.0707303328889351	42.0956803961772	Actinobacteria	Actinobacteriia	Actinomycetales	Propionibacteriaceae	Microlunatus	Microlunatus_phosphovorus
MITE	2	2	3982034	5.02255882295329e-07	5.02255882295329e-07	1.15518852927926e-05	3.66514134995029	0.0315408984140999	39.0616571361898	Actinobacteria	Actinobacteriia	Actinomycetales	Microbacteriaceae	Microbacterium	Microbacterium_testaceum
MOMA	3	1	5575517	5.38066694084154e-07	1.79355564694718e-07	1.3989734046188e-05	3.70662071818625	0.0871643915937362	40.7159830049888	Actinobacteria	Actinobacteriia	Actinomycetales	Geodermatophilaceae	Modestobacter	Modestobacter_marinus,
MYAB	0	4	5180509	NA	7.72124901240399e-07	1.24505140325015e-05	3.13952858949302	0.00178777787436906	23.0929780198914	Actinobacteria	Actinobacteriia	Actinomycetales	Mycobacteriaceae	Mycobacterium	Mycobacterium_abscessus
MYAB	0	4	5180509	NA	7.72124901240399e-07	1.24505140325015e-05	3.13952858949302	0.00178777787436906	23.0929780198914	Actinobacteria	Actinobacteriia	Actinomycetales	Mycobacteriaceae	Mycobacterium	Mycobacterium_abscessus
MYAB	0	4	5180509	NA	7.72124901240399e-07	1.24505140325015e-05	3.13952858949302	0.00178777787436906	23.0929780198914	Actinobacteria	Actinobacteriia	Actinomycetales	Mycobacteriaceae	Mycobacterium	Mycobacterium_abscessus
MYAB	0	4	5180509	NA	7.72124901240399e-07	1.24505140325015e-05	3.13952858949302	0.00178777787436906	23.0929780198914	Actinobacteria	Actinobacteriia	Actinomycetales	Mycobacteriaceae	Mycobacterium	Mycobacterium_abscessus
MYAB	0	4	5180509	NA	7.72124901240399e-07	1.24505140325015e-05	3.13952858949302	0.00178777787436906	23.0929780198914	Actinobacteria	Actinobacteriia	Actinomycetales	Mycobacteriaceae	Mycobacterium	Mycobacterium_abscessus
MYAF	0	4	4389314	NA	9.11304135452601e-07	1.43530401333785e-05	1.86930424095543	0.000127494347180218	6.48378367844827	Actinobacteria	Actinobacteriia	Actinomycetales	Mycobacteriaceae	Mycobacterium	Mycobacterium_africanum
MYAV	1	3	5044898.66666667	1.98220036927071e-07	5.94660110781214e-07	1.00431485376383e-05	2.79203493173693	0.00487277673351223	16.3141842979913	Actinobacteria	Actinobacteriia	Actinomycetales	Mycobacteriaceae	Mycobacterium	Mycobacterium_avium
MYAV	1	3	5044898.66666667	1.98220036927071e-07	5.94660110781214e-07	1.00431485376383e-05	2.79203493173693	0.00487277673351223	16.3141842979913	Actinobacteria	Actinobacteriia	Actinomycetales	Mycobacteriaceae	Mycobacterium	Mycobacterium_avium
MYAV	1	3	5044898.66666667	1.98220036927071e-07	5.94660110781214e-07	1.00431485376383e-05	2.79203493173693	0.00487277673351223	16.3141842979913	Actinobacteria	Actinobacteriia	Actinomycetales	Mycobacteriaceae	Mycobacterium	Mycobacterium_avium
MYBO	0	4	4363764.4	NA	9.16639770928055e-07	1.40704204837456e-05	3.14113611611313	0.000965329372179456	23.1301304505558	Actinobacteria	Actinobacteriia	Actinomycetales	Mycobacteriaceae	Mycobacterium	Mycobacterium_bovis
MYBO	0	4	4363764.4	NA	9.16639770928055e-07	1.40704204837456e-05	3.14113611611313	0.000965329372179456	23.1301304505558	Actinobacteria	Actinobacteriia	Actinomycetales	Mycobacteriaceae	Mycobacterium	Mycobacterium_bovis
MYBO	0	4	4363764.4	NA	9.16639770928055e-07	1.40704204837456e-05	3.14113611611313	0.000965329372179456	23.1301304505558	Actinobacteria	Actinobacteriia	Actinomycetales	Mycobacteriaceae	Mycobacterium	Mycobacterium_bovis
MYBO	0	4	4363764.4	NA	9.16639770928055e-07	1.40704204837456e-05	3.14113611611313	0.000965329372179456	23.1301304505558	Actinobacteria	Actinobacteriia	Actinomycetales	Mycobacteriaceae	Mycobacterium	Mycobacterium_bovis
MYBO	0	4	4363764.4	NA	9.16639770928055e-07	1.40704204837456e-05	3.14113611611313	0.000965329372179456	23.1301304505558	Actinobacteria	Actinobacteriia	Actinomycetales	Mycobacteriaceae	Mycobacterium	Mycobacterium_bovis
MYCH	0	4	6342624	NA	6.30653811419375e-07	1.10364416998391e-05	3.4027172241315	0.0144422750694596	30.0456299404575	Actinobacteria	Actinobacteriia	Actinomycetales	Mycobacteriaceae	Mycobacterium	Mycobacterium_chubuense
MYCH	0	4	6342624	NA	6.30653811419375e-07	1.10364416998391e-05	3.4027172241315	0.0144422750694596	30.0456299404575	Actinobacteria	Actinobacteriia	Actinomycetales	Mycobacteriaceae	Mycobacterium	Mycobacterium_chubuense
MYCH	0	4	6342624	NA	6.30653811419375e-07	1.10364416998391e-05	3.4027172241315	0.0144422750694596	30.0456299404575	Actinobacteria	Actinobacteriia	Actinomycetales	Mycobacteriaceae	Mycobacterium	Mycobacterium_chubuense
MYCN	0	5	4477019.2	NA	1.11681450908229e-06	1.41165353948002e-05	3.42730060852543	0.00142778450713262	30.7934069969587	Actinobacteria	Actinobacteriia	Actinomycetales	Mycobacteriaceae	Mycobacterium	Mycobacterium_canettii
MYCN	0	5	4477019.2	NA	1.11681450908229e-06	1.41165353948002e-05	3.42730060852543	0.00142778450713262	30.7934069969587	Actinobacteria	Actinobacteriia	Actinomycetales	Mycobacteriaceae	Mycobacterium	Mycobacterium_canettii
MYCN	0	5	4477019.2	NA	1.11681450908229e-06	1.41165353948002e-05	3.42730060852543	0.00142778450713262	30.7934069969587	Actinobacteria	Actinobacteriia	Actinomycetales	Mycobacteriaceae	Mycobacterium	Mycobacterium_canettii
MYCN	0	5	4477019.2	NA	1.11681450908229e-06	1.41165353948002e-05	3.42730060852543	0.00142778450713262	30.7934069969587	Actinobacteria	Actinobacteriia	Actinomycetales	Mycobacteriaceae	Mycobacterium	Mycobacterium_canettii
MYCN	0	5	4477019.2	NA	1.11681450908229e-06	1.41165353948002e-05	3.42730060852543	0.00142778450713262	30.7934069969587	Actinobacteria	Actinobacteriia	Actinomycetales	Mycobacteriaceae	Mycobacterium	Mycobacterium_canettii
MYGI	0	4	5982829	NA	6.68580031286203e-07	1.03629904849361e-05	3.29456273770274	0.00141439655071504	26.9656204424917	Actinobacteria	Actinobacteriia	Actinomycetales	Mycobacteriaceae	Mycobacterium	Mycobacterium_gilvum
MYGI	0	4	5982829	NA	6.68580031286203e-07	1.03629904849361e-05	3.29456273770274	0.00141439655071504	26.9656204424917	Actinobacteria	Actinobacteriia	Actinomycetales	Mycobacteriaceae	Mycobacterium	Mycobacterium_gilvum
MYGI	0	4	5982829	NA	6.68580031286203e-07	1.03629904849361e-05	3.29456273770274	0.00141439655071504	26.9656204424917	Actinobacteria	Actinobacteriia	Actinomycetales	Mycobacteriaceae	Mycobacterium	Mycobacterium_gilvum
MYGI	0	4	5982829	NA	6.68580031286203e-07	1.03629904849361e-05	3.29456273770274	0.00141439655071504	26.9656204424917	Actinobacteria	Actinobacteriia	Actinomycetales	Mycobacteriaceae	Mycobacterium	Mycobacterium_gilvum
MYID	0	3	5589007	NA	5.36767980430155e-07	1.01985916281729e-05	2.66930777067565	0.000137193147855805	14.4299768815693	Actinobacteria	Actinobacteriia	Actinomycetales	Mycobacteriaceae	Mycobacterium	Mycobacterium_indicus
MYIN	0	3	5437729.33333333	NA	5.5170086925989e-07	1.06662168056912e-05	2.83145614394748	0.00383394624387632	16.970153828679	Actinobacteria	Actinobacteriia	Actinomycetales	Mycobacteriaceae	Mycobacterium	Mycobacterium_intracellulare
MYIN	0	3	5437729.33333333	NA	5.5170086925989e-07	1.06662168056912e-05	2.83145614394748	0.00383394624387632	16.970153828679	Actinobacteria	Actinobacteriia	Actinomycetales	Mycobacteriaceae	Mycobacterium	Mycobacterium_intracellulare
MYIN	0	3	5437729.33333333	NA	5.5170086925989e-07	1.06662168056912e-05	2.83145614394748	0.00383394624387632	16.970153828679	Actinobacteria	Actinobacteriia	Actinomycetales	Mycobacteriaceae	Mycobacterium	Mycobacterium_intracellulare
MYJD	0	2	4643668	NA	4.306940117166e-07	1.42129023866478e-05	3.00585680221466	0.00481572451522341	20.2035191022126	Actinobacteria	Actinobacteriia	Actinomycetales	Mycobacteriaceae	Mycobacterium	Mycobacterium_sp.
MYKA	0	3	6577228	NA	4.56119204017255e-07	1.47478542632246e-05	2.76688351567942	0.000130845687117411	15.9089765955924	Actinobacteria	Actinobacteriia	Actinomycetales	Mycobacteriaceae	Mycobacterium	Mycobacterium_kansasii
MYKA	0	3	6577228	NA	4.56119204017255e-07	1.47478542632246e-05	2.76688351567942	0.000130845687117411	15.9089765955924	Actinobacteria	Actinobacteriia	Actinomycetales	Mycobacteriaceae	Mycobacterium	Mycobacterium_kansasii
MYKM	0	2	6256079	NA	3.19689057634982e-07	9.43082720023197e-06	2.89848653858886	0.000269551419117818	18.1466603057839	Actinobacteria	Actinobacteriia	Actinomycetales	Mycobacteriaceae	Mycobacterium	Mycobacterium_sp.
MYKM	0	2	6256079	NA	3.19689057634982e-07	9.43082720023197e-06	2.89848653858886	0.000269551419117818	18.1466603057839	Actinobacteria	Actinobacteriia	Actinomycetales	Mycobacteriaceae	Mycobacterium	Mycobacterium_sp.
MYKM	0	2	6256079	NA	3.19689057634982e-07	9.43082720023197e-06	2.89848653858886	0.000269551419117818	18.1466603057839	Actinobacteria	Actinobacteriia	Actinomycetales	Mycobacteriaceae	Mycobacterium	Mycobacterium_sp.
MYLI	0	1	6208955	NA	1.61057698115061e-07	1.51394236228158e-05	2.89865242135633	0.000952852206342448	18.1496707737013	Actinobacteria	Actinobacteriia	Actinomycetales	Mycobacteriaceae	Mycobacterium	Mycobacterium_liflandii
MYLU	0	1	2501097	NA	3.99824556984395e-07	4.79789468381274e-06	3.71159960670919	0.0436864402736525	40.9192088450543	Actinobacteria	Actinobacteriia	Actinomycetales	Micrococcaceae	Micrococcus	Micrococcus_luteus
MYMA	0	5	6660144	NA	7.5073451865305e-07	1.45642496618692e-05	3.04261518326625	0.000253693791548464	20.9599858271338	Actinobacteria	Actinobacteriia	Actinomycetales	Mycobacteriaceae	Mycobacterium	Mycobacterium_marinum
MYMA	0	5	6660144	NA	7.5073451865305e-07	1.45642496618692e-05	3.04261518326625	0.000253693791548464	20.9599858271338	Actinobacteria	Actinobacteriia	Actinomycetales	Mycobacteriaceae	Mycobacterium	Mycobacterium_marinum
MYMC	0	2	5920523	NA	3.37807994327528e-07	9.12081584684326e-06	2.78149353087966	0.000649215687700722	16.1431131903389	Actinobacteria	Actinobacteriia	Actinomycetales	Mycobacteriaceae	Mycobacterium	Mycobacterium_sp.
MYMC	0	2	5920523	NA	3.37807994327528e-07	9.12081584684326e-06	2.78149353087966	0.000649215687700722	16.1431131903389	Actinobacteria	Actinobacteriia	Actinomycetales	Mycobacteriaceae	Mycobacterium	Mycobacterium_sp.
MYMS	1	4	5068807	1.97285081085155e-07	7.89140324340619e-07	7.29954800015073e-06	2.7249225243141	0.00104395139588948	15.2552319715128	Actinobacteria	Actinobacteriia	Actinomycetales	Mycobacteriaceae	Mycobacterium	Mycobacterium_massiliense
MYMT	0	3	5613626	NA	5.34413942075942e-07	8.72876105390705e-06	3.20111252933299	0.000122908732506213	24.5598385444181	Actinobacteria	Actinobacteriia	Actinomycetales	Mycobacteriaceae	Mycobacterium	Mycobacterium_sp.
MYRH	0	2	6415739	NA	3.11733379428309e-07	9.19613469313512e-06	3.56995727981288	0.00326002364597204	35.5150759085318	Actinobacteria	Actinobacteriia	Actinomycetales	Mycobacteriaceae	Mycobacterium	Mycobacterium_rhodesiae
MYSE	1	4	6988209	1.43098181522619e-07	5.72392726090476e-07	9.87377452506071e-06	3.79847018263473	0.00993947383181666	44.6328521263622	Actinobacteria	Actinobacteriia	Actinomycetales	Mycobacteriaceae	Mycobacterium	Mycobacterium_smegmatis
MYSM	1	3.5	7104987	1.40746211076811e-07	4.92611738768839e-07	1.11893237806065e-05	3.76630624407067	0.0576810360273955	43.2201250352921	Actinobacteria	Actinobacteriia	Actinomycetales	Mycobacteriaceae	Mycobacterium	Mycobacterium_smegmatis
MYSM	1	3.5	7104987	1.40746211076811e-07	4.92611738768839e-07	1.11893237806065e-05	3.76630624407067	0.0576810360273955	43.2201250352921	Actinobacteria	Actinobacteriia	Actinomycetales	Mycobacteriaceae	Mycobacterium	Mycobacterium_smegmatis
MYSM	1	3.5	7104987	1.40746211076811e-07	4.92611738768839e-07	1.11893237806065e-05	3.76630624407067	0.0576810360273955	43.2201250352921	Actinobacteria	Actinobacteriia	Actinomycetales	Mycobacteriaceae	Mycobacterium	Mycobacterium_smegmatis
MYSM	1	3.5	7104987	1.40746211076811e-07	4.92611738768839e-07	1.11893237806065e-05	3.76630624407067	0.0576810360273955	43.2201250352921	Actinobacteria	Actinobacteriia	Actinomycetales	Mycobacteriaceae	Mycobacterium	Mycobacterium_smegmatis
MYSM	1	3.5	7104987	1.40746211076811e-07	4.92611738768839e-07	1.11893237806065e-05	3.76630624407067	0.0576810360273955	43.2201250352921	Actinobacteria	Actinobacteriia	Actinomycetales	Mycobacteriaceae	Mycobacterium	Mycobacterium_smegmatis
MYSP	0	2	6048425	NA	3.30664594501874e-07	8.92794405155061e-06	2.89790366685492	0.000399514740759971	18.1360862123957	Actinobacteria	Actinobacteriia	Actinomycetales	Mycobacteriaceae	Mycobacterium	Mycobacterium_sp.
MYSR	0	4	5783292	NA	6.91647594484249e-07	9.85597822140054e-06	3.19710067867105	0.00125362884787156	24.4615055204887	Actinobacteria	Actinobacteriia	Actinomycetales	Mycobacteriaceae	Mycobacterium	Mycobacterium_sp.
MYSR	0	4	5783292	NA	6.91647594484249e-07	9.85597822140054e-06	3.19710067867105	0.00125362884787156	24.4615055204887	Actinobacteria	Actinobacteriia	Actinomycetales	Mycobacteriaceae	Mycobacterium	Mycobacterium_gilvum
MYSR	0	4	5783292	NA	6.91647594484249e-07	9.85597822140054e-06	3.19710067867105	0.00125362884787156	24.4615055204887	Actinobacteria	Actinobacteriia	Actinomycetales	Mycobacteriaceae	Mycobacterium	Mycobacterium_gilvum
MYTU	1	3.81818181818182	4404275	2.2705212549171e-07	8.66926297331983e-07	1.56172375012124e-05	3.17936866280407	0.0193600758235691	24.031576733455	Actinobacteria	Actinobacteriia	Actinomycetales	Mycobacteriaceae	Mycobacterium	Mycobacterium_tuberculosis
MYTU	1	3.81818181818182	4404275	2.2705212549171e-07	8.66926297331983e-07	1.56172375012124e-05	3.17936866280407	0.0193600758235691	24.031576733455	Actinobacteria	Actinobacteriia	Actinomycetales	Mycobacteriaceae	Mycobacterium	Mycobacterium_tuberculosis
MYTU	1	3.81818181818182	4404275	2.2705212549171e-07	8.66926297331983e-07	1.56172375012124e-05	3.17936866280407	0.0193600758235691	24.031576733455	Actinobacteria	Actinobacteriia	Actinomycetales	Mycobacteriaceae	Mycobacterium	Mycobacterium_tuberculosis
MYTU	1	3.81818181818182	4404275	2.2705212549171e-07	8.66926297331983e-07	1.56172375012124e-05	3.17936866280407	0.0193600758235691	24.031576733455	Actinobacteria	Actinobacteriia	Actinomycetales	Mycobacteriaceae	Mycobacterium	Mycobacterium_tuberculosis
MYTU	1	3.81818181818182	4404275	2.2705212549171e-07	8.66926297331983e-07	1.56172375012124e-05	3.17936866280407	0.0193600758235691	24.031576733455	Actinobacteria	Actinobacteriia	Actinomycetales	Mycobacteriaceae	Mycobacterium	Mycobacterium_tuberculosis
MYTU	1	3.81818181818182	4404275	2.2705212549171e-07	8.66926297331983e-07	1.56172375012124e-05	3.17936866280407	0.0193600758235691	24.031576733455	Actinobacteria	Actinobacteriia	Actinomycetales	Mycobacteriaceae	Mycobacterium	Mycobacterium_tuberculosis
MYTU	1	3.81818181818182	4404275	2.2705212549171e-07	8.66926297331983e-07	1.56172375012124e-05	3.17936866280407	0.0193600758235691	24.031576733455	Actinobacteria	Actinobacteriia	Actinomycetales	Mycobacteriaceae	Mycobacterium	Mycobacterium_tuberculosis
MYTU	1	3.81818181818182	4404275	2.2705212549171e-07	8.66926297331983e-07	1.56172375012124e-05	3.17936866280407	0.0193600758235691	24.031576733455	Actinobacteria	Actinobacteriia	Actinomycetales	Mycobacteriaceae	Mycobacterium	Mycobacterium_tuberculosis
MYTU	1	3.81818181818182	4404275	2.2705212549171e-07	8.66926297331983e-07	1.56172375012124e-05	3.17936866280407	0.0193600758235691	24.031576733455	Actinobacteria	Actinobacteriia	Actinomycetales	Mycobacteriaceae	Mycobacterium	Mycobacterium_tuberculosis
MYTU	1	3.81818181818182	4404275	2.2705212549171e-07	8.66926297331983e-07	1.56172375012124e-05	3.17936866280407	0.0193600758235691	24.031576733455	Actinobacteria	Actinobacteriia	Actinomycetales	Mycobacteriaceae	Mycobacterium	Mycobacterium_tuberculosis
MYTU	1	3.81818181818182	4404275	2.2705212549171e-07	8.66926297331983e-07	1.56172375012124e-05	3.17936866280407	0.0193600758235691	24.031576733455	Actinobacteria	Actinobacteriia	Actinomycetales	Mycobacteriaceae	Mycobacterium	Mycobacterium_tuberculosis
MYTU	1	3.81818181818182	4404275	2.2705212549171e-07	8.66926297331983e-07	1.56172375012124e-05	3.17936866280407	0.0193600758235691	24.031576733455	Actinobacteria	Actinobacteriia	Actinomycetales	Mycobacteriaceae	Mycobacterium	Mycobacterium_tuberculosis
MYTU	1	3.81818181818182	4404275	2.2705212549171e-07	8.66926297331983e-07	1.56172375012124e-05	3.17936866280407	0.0193600758235691	24.031576733455	Actinobacteria	Actinobacteriia	Actinomycetales	Mycobacteriaceae	Mycobacterium	Mycobacterium_tuberculosis
MYTU	1	3.81818181818182	4404275	2.2705212549171e-07	8.66926297331983e-07	1.56172375012124e-05	3.17936866280407	0.0193600758235691	24.031576733455	Actinobacteria	Actinobacteriia	Actinomycetales	Mycobacteriaceae	Mycobacterium	Mycobacterium_tuberculosis
MYTU	1	3.81818181818182	4404275	2.2705212549171e-07	8.66926297331983e-07	1.56172375012124e-05	3.17936866280407	0.0193600758235691	24.031576733455	Actinobacteria	Actinobacteriia	Actinomycetales	Mycobacteriaceae	Mycobacterium	Mycobacterium_tuberculosis
MYTU	1	3.81818181818182	4404275	2.2705212549171e-07	8.66926297331983e-07	1.56172375012124e-05	3.17936866280407	0.0193600758235691	24.031576733455	Actinobacteria	Actinobacteriia	Actinomycetales	Mycobacteriaceae	Mycobacterium	Mycobacterium_tuberculosis
MYTU	1	3.81818181818182	4404275	2.2705212549171e-07	8.66926297331983e-07	1.56172375012124e-05	3.17936866280407	0.0193600758235691	24.031576733455	Actinobacteria	Actinobacteriia	Actinomycetales	Mycobacteriaceae	Mycobacterium	Mycobacterium_tuberculosis
MYTU	1	3.81818181818182	4404275	2.2705212549171e-07	8.66926297331983e-07	1.56172375012124e-05	3.17936866280407	0.0193600758235691	24.031576733455	Actinobacteria	Actinobacteriia	Actinomycetales	Mycobacteriaceae	Mycobacterium	Mycobacterium_tuberculosis
MYTU	1	3.81818181818182	4404275	2.2705212549171e-07	8.66926297331983e-07	1.56172375012124e-05	3.17936866280407	0.0193600758235691	24.031576733455	Actinobacteria	Actinobacteriia	Actinomycetales	Mycobacteriaceae	Mycobacterium	Mycobacterium_tuberculosis
MYTU	1	3.81818181818182	4404275	2.2705212549171e-07	8.66926297331983e-07	1.56172375012124e-05	3.17936866280407	0.0193600758235691	24.031576733455	Actinobacteria	Actinobacteriia	Actinomycetales	Mycobacteriaceae	Mycobacterium	Mycobacterium_tuberculosis
MYTU	1	3.81818181818182	4404275	2.2705212549171e-07	8.66926297331983e-07	1.56172375012124e-05	3.17936866280407	0.0193600758235691	24.031576733455	Actinobacteria	Actinobacteriia	Actinomycetales	Mycobacteriaceae	Mycobacterium	Mycobacterium_tuberculosis
MYTU	1	3.81818181818182	4404275	2.2705212549171e-07	8.66926297331983e-07	1.56172375012124e-05	3.17936866280407	0.0193600758235691	24.031576733455	Actinobacteria	Actinobacteriia	Actinomycetales	Mycobacteriaceae	Mycobacterium	Mycobacterium_tuberculosis
MYTU	1	3.81818181818182	4404275	2.2705212549171e-07	8.66926297331983e-07	1.56172375012124e-05	3.17936866280407	0.0193600758235691	24.031576733455	Actinobacteria	Actinobacteriia	Actinomycetales	Mycobacteriaceae	Mycobacterium	Mycobacterium_tuberculosis
MYUL	0	2	5805761	NA	3.444854171572e-07	9.47334897182299e-06	2.77602855973887	0.000780045844394274	16.0551321684731	Actinobacteria	Actinobacteriia	Actinomycetales	Mycobacteriaceae	Mycobacterium	Mycobacterium_ulcerans
MYUL	0	2	5805761	NA	3.444854171572e-07	9.47334897182299e-06	2.77602855973887	0.000780045844394274	16.0551321684731	Actinobacteria	Actinobacteriia	Actinomycetales	Mycobacteriaceae	Mycobacterium	Mycobacterium_ulcerans
MYVA	0	1	6491865	NA	1.54038939503517e-07	1.06286868257427e-05	4.15245672965183	0.00284938874356679	63.5900320730563	Actinobacteria	Actinobacteriia	Actinomycetales	Mycobacteriaceae	Mycobacterium	Mycobacterium_vanbaalenii
MYYO	0	3	5662088	NA	5.29839875325145e-07	1.1126637381828e-05	3.14237164381329	0.000254091558762707	23.1587260291129	Actinobacteria	Actinobacteriia	Actinomycetales	Mycobacteriaceae	Mycobacterium	Mycobacterium_yongonense
MYYO	0	3	5662088	NA	5.29839875325145e-07	1.1126637381828e-05	3.14237164381329	0.000254091558762707	23.1587260291129	Actinobacteria	Actinobacteriia	Actinomycetales	Mycobacteriaceae	Mycobacterium	Mycobacterium_yongonense
MYYO	0	3	5662088	NA	5.29839875325145e-07	1.1126637381828e-05	3.14237164381329	0.000254091558762707	23.1587260291129	Actinobacteria	Actinobacteriia	Actinomycetales	Mycobacteriaceae	Mycobacterium	Mycobacterium_yongonense
NAMU	0	2	6060298	NA	3.30016774752661e-07	9.73549485520349e-06	3.68888447017297	0.0354169192697775	40.0002006428644	Actinobacteria	Actinobacteriia	Actinomycetales	Nakamurellaceae	Nakamurella	Nakamurella_multipartita
NOAL	1	5	5848211	1.70992462481261e-07	8.54962312406307e-07	1.02595477488757e-05	3.08976309565285	0.00560948679299874	21.9718721271218	Actinobacteria	Actinobacteriia	Actinomycetales	Nocardiopsaceae	Nocardiopsis	Nocardiopsis_alba
NOBR	1	6	9436348	1.05973200649234e-07	6.35839203895405e-07	1.14451056701173e-05	2.77785584654941	0.00576106649701972	16.0844963199189	Actinobacteria	Actinobacteriia	Actinomycetales	Nocardiaceae	Nocardia	Nocardia_brasiliensis
NOCA	3	4	5293685	5.66712979710731e-07	7.55617306280974e-07	9.44521632851218e-06	3.72930732545196	0.125693071370808	41.650248103088	Actinobacteria	Actinobacteriia	Actinomycetales	Nocardioidaceae	Nocardioides	Nocardioides_sp.
NOCA	3	4	5293685	5.66712979710731e-07	7.55617306280974e-07	9.44521632851218e-06	3.72930732545196	0.125693071370808	41.650248103088	Actinobacteria	Actinobacteriia	Actinomycetales	Nocardioidaceae	Nocardioides	Nocardioides_sp.
NOCY	1	1	6194645	1.61429751018824e-07	1.61429751018824e-07	1.08157933182612e-05	2.66707937443815	0.00549591575216152	14.3978569766085	Actinobacteria	Actinobacteriia	Actinomycetales	Nocardiaceae	Nocardia	Nocardia_cyriacigeorgica
NODA	2	8	6543312	3.05655606824189e-07	1.22262242729676e-06	1.03922906320224e-05	3.07746446719427	0.00613044360758422	21.7033031356317	Actinobacteria	Actinobacteriia	Actinomycetales	Nocardiopsaceae	Nocardiopsis	Nocardiopsis_dassonvillei
NODA	2	8	6543312	3.05655606824189e-07	1.22262242729676e-06	1.03922906320224e-05	3.07746446719427	0.00613044360758422	21.7033031356317	Actinobacteria	Actinobacteriia	Actinomycetales	Nocardiopsaceae	Nocardiopsis	Nocardiopsis_dassonvillei
NOFA	1	1	6292344	1.589232883644e-07	1.589232883644e-07	1.04889370320504e-05	2.68725284729132	0.00405959959418774	14.691261295025	Actinobacteria	Actinobacteriia	Actinomycetales	Nocardiaceae	Nocardia	Nocardia_farcinica
NOFA	1	1	6292344	1.589232883644e-07	1.589232883644e-07	1.04889370320504e-05	2.68725284729132	0.00405959959418774	14.691261295025	Actinobacteria	Actinobacteriia	Actinomycetales	Nocardiaceae	Nocardia	Nocardia_farcinica
NOFA	1	1	6292344	1.589232883644e-07	1.589232883644e-07	1.04889370320504e-05	2.68725284729132	0.00405959959418774	14.691261295025	Actinobacteria	Actinobacteriia	Actinomycetales	Nocardiaceae	Nocardia	Nocardia_farcinica
PRAC	0	2	2517913.6	NA	7.94308430599048e-07	1.19146264589857e-05	3.32240937500414	0.0822940974400489	27.7270750656596	Actinobacteria	Actinobacteriia	Actinomycetales	Propionibacteriaceae	Propionibacterium	Propionibacterium_acnes
PRAC	0	2	2517913.6	NA	7.94308430599048e-07	1.19146264589857e-05	3.32240937500414	0.0822940974400489	27.7270750656596	Actinobacteria	Actinobacteriia	Actinomycetales	Propionibacteriaceae	Propionibacterium	Propionibacterium_acnes
PRAC	0	2	2517913.6	NA	7.94308430599048e-07	1.19146264589857e-05	3.32240937500414	0.0822940974400489	27.7270750656596	Actinobacteria	Actinobacteriia	Actinomycetales	Propionibacteriaceae	Propionibacterium	Propionibacterium_acnes
PRAC	0	2	2517913.6	NA	7.94308430599048e-07	1.19146264589857e-05	3.32240937500414	0.0822940974400489	27.7270750656596	Actinobacteria	Actinobacteriia	Actinomycetales	Propionibacteriaceae	Propionibacterium	Propionibacterium_acnes
PRAC	0	2	2517913.6	NA	7.94308430599048e-07	1.19146264589857e-05	3.32240937500414	0.0822940974400489	27.7270750656596	Actinobacteria	Actinobacteriia	Actinomycetales	Propionibacteriaceae	Propionibacterium	Propionibacterium_acnes
PRAC	0	2	2517913.6	NA	7.94308430599048e-07	1.19146264589857e-05	3.32240937500414	0.0822940974400489	27.7270750656596	Actinobacteria	Actinobacteriia	Actinomycetales	Propionibacteriaceae	Propionibacterium	Propionibacterium_acnes
PRAC	0	2	2517913.6	NA	7.94308430599048e-07	1.19146264589857e-05	3.32240937500414	0.0822940974400489	27.7270750656596	Actinobacteria	Actinobacteriia	Actinomycetales	Propionibacteriaceae	Propionibacterium	Propionibacterium_acnes
PRAC	0	2	2517913.6	NA	7.94308430599048e-07	1.19146264589857e-05	3.32240937500414	0.0822940974400489	27.7270750656596	Actinobacteria	Actinobacteriia	Actinomycetales	Propionibacteriaceae	Propionibacterium	Propionibacterium_acnes
PRAC	0	2	2517913.6	NA	7.94308430599048e-07	1.19146264589857e-05	3.32240937500414	0.0822940974400489	27.7270750656596	Actinobacteria	Actinobacteriia	Actinomycetales	Propionibacteriaceae	Propionibacterium	Propionibacterium_acnes
PRAC	0	2	2517913.6	NA	7.94308430599048e-07	1.19146264589857e-05	3.32240937500414	0.0822940974400489	27.7270750656596	Actinobacteria	Actinobacteriia	Actinomycetales	Propionibacteriaceae	Propionibacterium	Propionibacterium_acnes
PRAC	0	2	2517913.6	NA	7.94308430599048e-07	1.19146264589857e-05	3.32240937500414	0.0822940974400489	27.7270750656596	Actinobacteria	Actinobacteriia	Actinomycetales	Propionibacteriaceae	Propionibacterium	Propionibacterium_acnes
PRAV	0	3	2526138	NA	1.18758357619417e-06	6.3337790730356e-06	3.29715700714458	0.0059409430416848	27.0356673485738	Actinobacteria	Actinobacteriia	Actinomycetales	Propionibacteriaceae	Propionibacterium	Propionibacterium_avidum
PRFR	2	0	2616384	7.6441378635552e-07	NA	1.07017930089773e-05	3.63800251327276	0.00618656933134508	38.0158247288745	Actinobacteria	Actinobacteriia	Actinomycetales	Propionibacteriaceae	Propionibacterium	Propionibacterium_freudenreichii
PRPR	1	0	3449360	2.89908852656725e-07	NA	7.24772131641812e-06	3.50585489018925	0.0287030826488004	33.309907997363	Actinobacteria	Actinobacteriia	Actinomycetales	Propionibacteriaceae	Propionibacterium	Propionibacterium_propionicum
PSDI	1	1	7440794	1.34394259537356e-07	1.34394259537356e-07	1.03483579843764e-05	3.62032622199119	0.0928264929846331	37.3497501447377	Actinobacteria	Actinobacteriia	Actinomycetales	Pseudonocardiaceae	Pseudonocardia	Pseudonocardia_dioxanivorans
PSDI	1	1	7440794	1.34394259537356e-07	1.34394259537356e-07	1.03483579843764e-05	3.62032622199119	0.0928264929846331	37.3497501447377	Actinobacteria	Actinobacteriia	Actinomycetales	Pseudonocardiaceae	Pseudonocardia	Pseudonocardia_dioxanivorans
PSDI	1	1	7440794	1.34394259537356e-07	1.34394259537356e-07	1.03483579843764e-05	3.62032622199119	0.0928264929846331	37.3497501447377	Actinobacteria	Actinobacteriia	Actinomycetales	Pseudonocardiaceae	Pseudonocardia	Pseudonocardia_dioxanivorans
PSDI	1	1	7440794	1.34394259537356e-07	1.34394259537356e-07	1.03483579843764e-05	3.62032622199119	0.0928264929846331	37.3497501447377	Actinobacteria	Actinobacteriia	Actinomycetales	Pseudonocardiaceae	Pseudonocardia	Pseudonocardia_dioxanivorans
PSDI	1	1	7440794	1.34394259537356e-07	1.34394259537356e-07	1.03483579843764e-05	3.62032622199119	0.0928264929846331	37.3497501447377	Actinobacteria	Actinobacteriia	Actinomycetales	Pseudonocardiaceae	Pseudonocardia	Pseudonocardia_dioxanivorans
PSDI	1	1	7440794	1.34394259537356e-07	1.34394259537356e-07	1.03483579843764e-05	3.62032622199119	0.0928264929846331	37.3497501447377	Actinobacteria	Actinobacteriia	Actinomycetales	Pseudonocardiaceae	Pseudonocardia	Pseudonocardia_dioxanivorans
RESA	1	3	3155250	3.16932097298154e-07	9.50796291894462e-07	1.93328579351874e-05	3.40042255942424	0.00626007489988306	29.9767643357795	Actinobacteria	Actinobacteriia	Actinomycetales	Micrococcaceae	Renibacterium	Renibacterium_salmoninarum
RHEQ	0	1	5043170	NA	1.98287981567149e-07	1.15007029308947e-05	3.60806216602051	0.0075828071006793	36.8944881042491	Actinobacteria	Actinobacteriia	Actinomycetales	Nocardiaceae	Rhodococcus	Rhodococcus_equi
RHER	1	3	6633479.5	1.50750447031607e-07	4.52251341094821e-07	1.17585348684653e-05	3.67459504701157	0.0512945443775569	39.4326852398119	Actinobacteria	Actinobacteriia	Actinomycetales	Nocardiaceae	Rhodococcus	Rhodococcus_erythropolis
RHER	1	3	6633479.5	1.50750447031607e-07	4.52251341094821e-07	1.17585348684653e-05	3.67459504701157	0.0512945443775569	39.4326852398119	Actinobacteria	Actinobacteriia	Actinomycetales	Nocardiaceae	Rhodococcus	Rhodococcus_erythropolis
RHER	1	3	6633479.5	1.50750447031607e-07	4.52251341094821e-07	1.17585348684653e-05	3.67459504701157	0.0512945443775569	39.4326852398119	Actinobacteria	Actinobacteriia	Actinomycetales	Nocardiaceae	Rhodococcus	Rhodococcus_erythropolis
RHER	1	3	6633479.5	1.50750447031607e-07	4.52251341094821e-07	1.17585348684653e-05	3.67459504701157	0.0512945443775569	39.4326852398119	Actinobacteria	Actinobacteriia	Actinomycetales	Nocardiaceae	Rhodococcus	Rhodococcus_erythropolis
RHER	1	3	6633479.5	1.50750447031607e-07	4.52251341094821e-07	1.17585348684653e-05	3.67459504701157	0.0512945443775569	39.4326852398119	Actinobacteria	Actinobacteriia	Actinomycetales	Nocardiaceae	Rhodococcus	Rhodococcus_erythropolis
RHER	1	3	6633479.5	1.50750447031607e-07	4.52251341094821e-07	1.17585348684653e-05	3.67459504701157	0.0512945443775569	39.4326852398119	Actinobacteria	Actinobacteriia	Actinomycetales	Nocardiaceae	Rhodococcus	Rhodococcus_erythropolis
RHOP	2	2	8834939	2.26373945536013e-07	2.26373945536013e-07	9.39451873974455e-06	3.74395858230768	0.0367947174836754	42.2649688053471	Actinobacteria	Actinobacteriia	Actinomycetales	Nocardiaceae	Rhodococcus	Rhodococcus_opacus
RHOP	2	2	8834939	2.26373945536013e-07	2.26373945536013e-07	9.39451873974455e-06	3.74395858230768	0.0367947174836754	42.2649688053471	Actinobacteria	Actinobacteriia	Actinomycetales	Nocardiaceae	Rhodococcus	Rhodococcus_opacus
RHOP	2	2	8834939	2.26373945536013e-07	2.26373945536013e-07	9.39451873974455e-06	3.74395858230768	0.0367947174836754	42.2649688053471	Actinobacteria	Actinobacteriia	Actinomycetales	Nocardiaceae	Rhodococcus	Rhodococcus_opacus
RHOP	2	2	8834939	2.26373945536013e-07	2.26373945536013e-07	9.39451873974455e-06	3.74395858230768	0.0367947174836754	42.2649688053471	Actinobacteria	Actinobacteriia	Actinomycetales	Nocardiaceae	Rhodococcus	Rhodococcus_opacus
RHOP	2	2	8834939	2.26373945536013e-07	2.26373945536013e-07	9.39451873974455e-06	3.74395858230768	0.0367947174836754	42.2649688053471	Actinobacteria	Actinobacteriia	Actinomycetales	Nocardiaceae	Rhodococcus	Rhodococcus_opacus
RHOP	2	2	8834939	2.26373945536013e-07	2.26373945536013e-07	9.39451873974455e-06	3.74395858230768	0.0367947174836754	42.2649688053471	Actinobacteria	Actinobacteriia	Actinomycetales	Nocardiaceae	Rhodococcus	Rhodococcus_opacus
RHRH	1	3	9702737	1.0306370254084e-07	3.09191107622519e-07	8.65735101343054e-06	3.0529996140454	0.0161561330761486	21.1787773959004	Actinobacteria	Actinobacteriia	Actinomycetales	Nocardiaceae	Rhodococcus	Rhodococcus_jostii
RHRH	1	3	9702737	1.0306370254084e-07	3.09191107622519e-07	8.65735101343054e-06	3.0529996140454	0.0161561330761486	21.1787773959004	Actinobacteria	Actinobacteriia	Actinomycetales	Nocardiaceae	Rhodococcus	Rhodococcus_jostii
RHRH	1	3	9702737	1.0306370254084e-07	3.09191107622519e-07	8.65735101343054e-06	3.0529996140454	0.0161561330761486	21.1787773959004	Actinobacteria	Actinobacteriia	Actinomycetales	Nocardiaceae	Rhodococcus	Rhodococcus_jostii
RHRH	1	3	9702737	1.0306370254084e-07	3.09191107622519e-07	8.65735101343054e-06	3.0529996140454	0.0161561330761486	21.1787773959004	Actinobacteria	Actinobacteriia	Actinomycetales	Nocardiaceae	Rhodococcus	Rhodococcus_jostii
RODN	0	1	2506025	NA	3.99038317654453e-07	1.47644177532148e-05	3.09339304431874	0.114753135433535	22.0517738268353	Actinobacteria	Actinobacteriia	Actinomycetales	Micrococcaceae	Rothia	Rothia_dentocariosa
ROMU	0	3	2264603	NA	1.32473550551686e-06	1.05978840441349e-05	3.03140575372458	0.124432053107036	20.7263482611278	Actinobacteria	Actinobacteriia	Actinomycetales	Micrococcaceae	Rothia	Rothia_mucilaginosa
RUXY	0	2	3225748	NA	6.20011234603571e-07	4.340078642225e-06	3.53895813111062	0.16107539903338	34.4310278803064	Actinobacteria	Rubrobacteridae	Rubrobacterales	Rubrobacteraceae	Rubrobacter	Rubrobacter_xylanophilus
SAAR	2	8	5786361	3.45640377432379e-07	1.38256150972952e-06	1.17517728327009e-05	3.48261088625205	0.0603098747445978	32.5445814488568	Actinobacteria	Actinobacteriia	Actinomycetales	Micromonosporaceae	Salinispora	Salinispora_arenicola
SAER	5	7	8212805	6.08805395963986e-07	8.5232755434958e-07	1.10802582065445e-05	3.53058288559418	0.0573897616639176	34.1438637819247	Actinobacteria	Actinobacteriia	Actinomycetales	Pseudonocardiaceae	Saccharopolyspora	Saccharopolyspora_erythraea
SAES	5	7	9360653	5.34150769182449e-07	7.47811076855429e-07	1.85884467675492e-05	3.44184952823437	0.0148803855733225	31.2446927023534	Actinobacteria	Actinobacteriia	Actinomycetales	Pseudonocardiaceae	Saccharothrix	Saccharothrix_espanaensis
SAKE	1	1	4253413	2.35105314249992e-07	2.35105314249992e-07	8.93400194149968e-06	3.50046962152321	0.0299346711581069	33.131007339968	Actinobacteria	Actinobacteriia	Actinomycetales	Sanguibacteraceae	Sanguibacter	Sanguibacter_keddieii
SATR	0	7	5183331	NA	1.35048292304697e-06	1.13826417799674e-05	3.47317598462405	0.0633736562105659	32.2389704960542	Actinobacteria	Actinobacteriia	Actinomycetales	Micromonosporaceae	Salinispora	Salinispora_tropica
SAVI	3	6	4308349	6.96322419562575e-07	1.39264483912515e-06	1.04448362934386e-05	3.25298721248888	0.0673085568026743	25.8674963266062	Actinobacteria	Actinobacteriia	Actinomycetales	Pseudonocardiaceae	Saccharomonospora	Saccharomonospora_viridis
SERO	0	4	3157527	NA	1.26681418717876e-06	1.14013276846089e-05	3.20306021547993	0.0170689668584471	24.6077200156247	Actinobacteria	Actinobacteriia	Actinomycetales	Segniliparaceae	Segniliparus	Segniliparus_rotundus
STAL	7	4	6841649	1.02314515111781e-06	5.84654372067319e-07	1.62241588248681e-05	3.68330358154757	0.0239556730663467	39.7775857503465	Actinobacteria	Actinobacteriia	Actinomycetales	Streptomycetaceae	Streptomyces	Streptomyces_albus
STAV	7	15	9119895	7.67552696604511e-07	1.64475577843824e-06	1.99563701117173e-05	3.27968594341258	0.0166027586462857	26.5674277138592	Actinobacteria	Actinobacteriia	Actinomycetales	Streptomycetaceae	Streptomyces	Streptomyces_avermitilis
STAV	7	15	9119895	7.67552696604511e-07	1.64475577843824e-06	1.99563701117173e-05	3.27968594341258	0.0166027586462857	26.5674277138592	Actinobacteria	Actinobacteriia	Actinomycetales	Streptomycetaceae	Streptomyces	Streptomyces_avermitilis
STBI	9	19	11936683	7.53978303687884e-07	1.5917319744522e-06	2.05249649337257e-05	3.2308481310324	0.00743554556142811	25.3011065272597	Actinobacteria	Actinobacteriia	Actinomycetales	Streptomycetaceae	Streptomyces	Streptomyces_bingchenggensis
STCL	4	15	8377286	4.7748160919897e-07	1.79055603449614e-06	2.14866724139536e-05	3.54016362429892	0.0166622894415174	34.472559277761	Actinobacteria	Actinobacteriia	Actinomycetales	Streptomycetaceae	Streptomyces	Streptomyces_collinus
STCL	4	15	8377286	4.7748160919897e-07	1.79055603449614e-06	2.14866724139536e-05	3.54016362429892	0.0166622894415174	34.472559277761	Actinobacteria	Actinobacteriia	Actinomycetales	Streptomycetaceae	Streptomyces	Streptomyces_collinus
STCL	4	15	8377286	4.7748160919897e-07	1.79055603449614e-06	2.14866724139536e-05	3.54016362429892	0.0166622894415174	34.472559277761	Actinobacteria	Actinobacteriia	Actinomycetales	Streptomycetaceae	Streptomyces	Streptomyces_collinus
STCO	5	17	9054847	5.5219044562542e-07	1.87744751512643e-06	1.99892941316402e-05	3.29470918443817	0.0223716097426619	26.9695697587496	Actinobacteria	Actinobacteriia	Actinomycetales	Streptomycetaceae	Streptomyces	Streptomyces_coelicolor
STCO	5	17	9054847	5.5219044562542e-07	1.87744751512643e-06	1.99892941316402e-05	3.29470918443817	0.0223716097426619	26.9695697587496	Actinobacteria	Actinobacteriia	Actinomycetales	Streptomycetaceae	Streptomyces	Streptomyces_coelicolor
STCO	5	17	9054847	5.5219044562542e-07	1.87744751512643e-06	1.99892941316402e-05	3.29470918443817	0.0223716097426619	26.9695697587496	Actinobacteria	Actinobacteriia	Actinomycetales	Streptomycetaceae	Streptomyces	Streptomyces_coelicolor
STCT	2	11.5	8094034	2.47095576816208e-07	1.4207995666932e-06	2.11884457119898e-05	3.54819801390172	0.0798876737515348	34.7506408616187	Actinobacteria	Actinobacteriia	Actinomycetales	Streptomycetaceae	Streptomyces	Streptomyces_cattleya
STCT	2	11.5	8094034	2.47095576816208e-07	1.4207995666932e-06	2.11884457119898e-05	3.54819801390172	0.0798876737515348	34.7506408616187	Actinobacteria	Actinobacteriia	Actinomycetales	Streptomycetaceae	Streptomyces	Streptomyces_cattleya
STCT	2	11.5	8094034	2.47095576816208e-07	1.4207995666932e-06	2.11884457119898e-05	3.54819801390172	0.0798876737515348	34.7506408616187	Actinobacteria	Actinobacteriia	Actinomycetales	Streptomycetaceae	Streptomyces	Streptomyces_cattleya
STCT	2	11.5	8094034	2.47095576816208e-07	1.4207995666932e-06	2.11884457119898e-05	3.54819801390172	0.0798876737515348	34.7506408616187	Actinobacteria	Actinobacteriia	Actinomycetales	Streptomycetaceae	Streptomyces	Streptomyces_cattleya
STDA	8	23	9555950	8.37174744530894e-07	2.40687739052632e-06	NA	NA	NA	NA	Actinobacteria	Actinobacteriia	Actinomycetales	Streptomycetaceae	Streptomyces	Streptomyces_davawensis
STDA	8	23	9555950	8.37174744530894e-07	2.40687739052632e-06	NA	NA	NA	NA	Actinobacteria	Actinobacteriia	Actinomycetales	Streptomycetaceae	Streptomyces	Streptomyces_davawensis
STFL	8	18	7656104	1.044917885128e-06	2.35106524153799e-06	2.03758987599959e-05	3.62843061595338	0.00943882368600296	37.6536771428418	Actinobacteria	Actinobacteriia	Actinomycetales	Streptomycetaceae	Streptomyces	Streptomyces_flavogriseus
STFL	8	18	7656104	1.044917885128e-06	2.35106524153799e-06	2.03758987599959e-05	3.62843061595338	0.00943882368600296	37.6536771428418	Actinobacteria	Actinobacteriia	Actinomycetales	Streptomycetaceae	Streptomyces	Streptomyces_flavogriseus
STFL	8	18	7656104	1.044917885128e-06	2.35106524153799e-06	2.03758987599959e-05	3.62843061595338	0.00943882368600296	37.6536771428418	Actinobacteria	Actinobacteriia	Actinomycetales	Streptomycetaceae	Streptomyces	Streptomyces_flavogriseus
STFU	9	11	7905758	1.13841076339549e-06	1.39139093303893e-06	1.8594042468793e-05	3.74891069629638	0.00764932741976715	42.4747888461879	Actinobacteria	Actinobacteriia	Actinomycetales	Streptomycetaceae	Streptomyces	Streptomyces_fulvissimus
STGR	8	10	8545929	9.36118238286323e-07	1.1701477978579e-06	1.7318187408297e-05	3.60816865118713	0.00987434836504898	36.898417029145	Actinobacteria	Actinobacteriia	Actinomycetales	Streptomycetaceae	Streptomyces	Streptomyces_griseus
STHY	2	18	10230818	1.95487789930385e-07	1.75939010937346e-06	2.31653031067506e-05	3.38321162509568	0.0524482830226934	29.4652506540991	Actinobacteria	Actinobacteriia	Actinomycetales	Streptomycetaceae	Streptomyces	Streptomyces_hygroscopicus
STHY	2	18	10230818	1.95487789930385e-07	1.75939010937346e-06	2.31653031067506e-05	3.38321162509568	0.0524482830226934	29.4652506540991	Actinobacteria	Actinobacteriia	Actinomycetales	Streptomycetaceae	Streptomyces	Streptomyces_hygroscopicus
STHY	2	18	10230818	1.95487789930385e-07	1.75939010937346e-06	2.31653031067506e-05	3.38321162509568	0.0524482830226934	29.4652506540991	Actinobacteria	Actinobacteriia	Actinomycetales	Streptomycetaceae	Streptomyces	Streptomyces_hygroscopicus
STHY	2	18	10230818	1.95487789930385e-07	1.75939010937346e-06	2.31653031067506e-05	3.38321162509568	0.0524482830226934	29.4652506540991	Actinobacteria	Actinobacteriia	Actinomycetales	Streptomycetaceae	Streptomyces	Streptomyces_hygroscopicus
STHY	2	18	10230818	1.95487789930385e-07	1.75939010937346e-06	2.31653031067506e-05	3.38321162509568	0.0524482830226934	29.4652506540991	Actinobacteria	Actinobacteriia	Actinomycetales	Streptomycetaceae	Streptomyces	Streptomyces_hygroscopicus
STHY	2	18	10230818	1.95487789930385e-07	1.75939010937346e-06	2.31653031067506e-05	3.38321162509568	0.0524482830226934	29.4652506540991	Actinobacteria	Actinobacteriia	Actinomycetales	Streptomycetaceae	Streptomyces	Streptomyces_hygroscopicus
STNA	5	6	6841557	7.30827792562424e-07	8.76993351074909e-07	1.71013703459607e-05	3.30574357482029	0.0184959476503586	27.2688104529908	Actinobacteria	Actinobacteriia	Actinomycetales	Glycomycetaceae	Stackebrandtia	Stackebrandtia_nassauensis
STPM	8	19	7630245	1.04845912549335e-06	2.4900904230467e-06	2.58183059652737e-05	3.59198384157912	0.007948708606602	36.3060299419655	Actinobacteria	Actinobacteriia	Actinomycetales	Streptomycetaceae	Streptomyces	Streptomyces_sp.
STPM	8	19	7630245	1.04845912549335e-06	2.4900904230467e-06	2.58183059652737e-05	3.59198384157912	0.007948708606602	36.3060299419655	Actinobacteria	Actinobacteriia	Actinomycetales	Streptomycetaceae	Streptomyces	Streptomyces_sp.
STRO	1	15	10369518	9.64364978198601e-08	1.4465474672979e-06	1.69728236162954e-05	3.41606207834911	0.0943585464937727	30.4492717723911	Actinobacteria	Actinobacteriia	Actinomycetales	Streptosporangiaceae	Streptosporangium	Streptosporangium_roseum
STRO	1	15	10369518	9.64364978198601e-08	1.4465474672979e-06	1.69728236162954e-05	3.41606207834911	0.0943585464937727	30.4492717723911	Actinobacteria	Actinobacteriia	Actinomycetales	Streptosporangiaceae	Streptosporangium	Streptosporangium_roseum
STSC	4	29	10148695	3.94139345009383e-07	2.85751025131803e-06	1.98055020867215e-05	3.4297495986018	0.0561886883145119	30.868912163076	Actinobacteria	Actinobacteriia	Actinomycetales	Streptomycetaceae	Streptomyces	Streptomyces_scabiei
STSI	5	15	7414440	6.74359762841159e-07	2.02307928852348e-06	1.79379696915748e-05	3.31809112847668	0.00947085464342626	27.6076008652216	Actinobacteria	Actinobacteriia	Actinomycetales	Streptomycetaceae	Streptomyces	Streptomyces_sp.
STVE	7	13	8226158	8.50944025145153e-07	1.58032461812671e-06	2.00579663069929e-05	3.78412738271703	0.0407046859772265	43.9972610323986	Actinobacteria	Actinobacteriia	Actinomycetales	Streptomycetaceae	Streptomyces	Streptomyces_venezuelae
STVI	5	13	11138313	4.48901014004545e-07	1.16714263641182e-06	1.66093375181681e-05	3.38137134161177	0.0105331445669037	29.4110761035256	Actinobacteria	Actinobacteriia	Actinomycetales	Streptomycetaceae	Streptomyces	Streptomyces_violaceusniger
STVI	5	13	11138313	4.48901014004545e-07	1.16714263641182e-06	1.66093375181681e-05	3.38137134161177	0.0105331445669037	29.4110761035256	Actinobacteria	Actinobacteriia	Actinomycetales	Streptomycetaceae	Streptomyces	Streptomyces_violaceusniger
STVI	5	13	11138313	4.48901014004545e-07	1.16714263641182e-06	1.66093375181681e-05	3.38137134161177	0.0105331445669037	29.4110761035256	Actinobacteria	Actinobacteriia	Actinomycetales	Streptomycetaceae	Streptomyces	Streptomyces_violaceusniger
THBI	0	9	4189976	NA	2.14798366386824e-06	9.78525891317755e-06	3.54915017415555	0.0603584003097504	34.7837447982675	Actinobacteria	Actinobacteriia	Actinomycetales	Pseudonocardiaceae	Thermobispora	Thermobispora_bispora
THCU	2	7	5639016	3.54671807989195e-07	1.24135132796218e-06	8.86679519972988e-06	3.49066945235221	0.166138268991222	32.8079036844638	Actinobacteria	Actinobacteriia	Actinomycetales	Thermomonosporaceae	Thermomonospora	Thermomonospora_curvata
THFU	0	6	3642249	NA	1.64733383137726e-06	7.68755787976056e-06	3.48953692313114	0.0315191798967951	32.7707688069952	Actinobacteria	Actinobacteriia	Actinomycetales	Nocardiopsaceae	Thermobifida	Thermobifida_fusca
TSPA	0	2	4479724	NA	4.46456076311844e-07	9.59880564070465e-06	3.60483459240486	0.0116114972312044	36.7756003905119	Actinobacteria	Actinobacteriia	Actinomycetales	Tsukamurellaceae	Tsukamurella	Tsukamurella_paurometabola
TSPA	0	2	4479724	NA	4.46456076311844e-07	9.59880564070465e-06	3.60483459240486	0.0116114972312044	36.7756003905119	Actinobacteria	Actinobacteriia	Actinomycetales	Tsukamurellaceae	Tsukamurella	Tsukamurella_paurometabola
VEMA	4	19	6732271	5.94153146835592e-07	2.82222744746906e-06	2.10924367126635e-05	3.58167872817767	0.0737680874028186	35.933813347333	Actinobacteria	Actinobacteriia	Actinomycetales	Micromonosporaceae	Verrucosispora	Verrucosispora_maris
VEMA	4	19	6732271	5.94153146835592e-07	2.82222744746906e-06	2.10924367126635e-05	3.58167872817767	0.0737680874028186	35.933813347333	Actinobacteria	Actinobacteriia	Actinomycetales	Micromonosporaceae	Verrucosispora	Verrucosispora_maris
XYCE	0	5	3831380	NA	1.30501281522585e-06	9.39609226962609e-06	3.40731739436289	0.00625174383175406	30.1841633472214	Actinobacteria	Actinobacteriia	Actinomycetales	Promicromonosporaceae	Xylanimonas	Xylanimonas_cellulosilytica
XYCE	0	5	3831380	NA	1.30501281522585e-06	9.39609226962609e-06	3.40731739436289	0.00625174383175406	30.1841633472214	Actinobacteria	Actinobacteriia	Actinomycetales	Promicromonosporaceae	Xylanimonas	Xylanimonas_cellulosilytica
AESU	0	3	3520671	NA	8.52110293747982e-07	1.53379852874637e-05	3.12018476947318	0.0136655269934497	22.6505643894064	Bacteroidetes	Flavobacteriia	Flavobacteriales	Flavobacteriaceae	Aequorivita	Aequorivita_sublithincola
ALFI	0	5	3734239	NA	1.33896089671818e-06	1.15150637117763e-05	3.09845425906454	0.265700767965961	22.1636655047535	Bacteroidetes	Bacteroidia	Bacteroidales	Rikenellaceae	Alistipes	Alistipes_finegoldii
BACF	0	1	2657245	NA	3.76329619587204e-07	8.27925163091849e-06	3.18514593552299	0.108969237090993	24.170815529078	Bacteroidetes	Bacteroidia	Bacteroidales	Bacteroidaceae	Bacteroides	Bacteroides_sp.
BAFR	0	3	5308603.66666667	NA	5.65120357135973e-07	6.96981773801033e-06	3.07861232261354	0.274638801413001	21.7282296930572	Bacteroidetes	Bacteroidia	Bacteroidales	Bacteroidaceae	Bacteroides	Bacteroides_fragilis
BAFR	0	3	5308603.66666667	NA	5.65120357135973e-07	6.96981773801033e-06	3.07861232261354	0.274638801413001	21.7282296930572	Bacteroidetes	Bacteroidia	Bacteroidales	Bacteroidaceae	Bacteroides	Bacteroides_fragilis
BAFR	0	3	5308603.66666667	NA	5.65120357135973e-07	6.96981773801033e-06	3.07861232261354	0.274638801413001	21.7282296930572	Bacteroidetes	Bacteroidia	Bacteroidales	Bacteroidaceae	Bacteroides	Bacteroides_fragilis
BAFR	0	3	5308603.66666667	NA	5.65120357135973e-07	6.96981773801033e-06	3.07861232261354	0.274638801413001	21.7282296930572	Bacteroidetes	Bacteroidia	Bacteroidales	Bacteroidaceae	Bacteroides	Bacteroides_fragilis
BAFR	0	3	5308603.66666667	NA	5.65120357135973e-07	6.96981773801033e-06	3.07861232261354	0.274638801413001	21.7282296930572	Bacteroidetes	Bacteroidia	Bacteroidales	Bacteroidaceae	Bacteroides	Bacteroides_fragilis
BAHL	0	2	3998906	NA	5.00136787411357e-07	1.12530777167555e-05	3.14574613774201	0.234545791161906	23.2370070145666	Bacteroidetes	Bacteroidia	Bacteroidales	Bacteroidaceae	Bacteroides	Bacteroides_helcogenes
BASA	0	7	4308663	NA	1.62463390615604e-06	9.05153176286936e-06	2.80693090670551	0.144873749065179	16.5590189773727	Bacteroidetes	Bacteroidia	Bacteroidales	Bacteroidaceae	Bacteroides	Bacteroides_salanitronis
BASA	0	7	4308663	NA	1.62463390615604e-06	9.05153176286936e-06	2.80693090670551	0.144873749065179	16.5590189773727	Bacteroidetes	Bacteroidia	Bacteroidales	Bacteroidaceae	Bacteroides	Bacteroides_salanitronis
BASA	0	7	4308663	NA	1.62463390615604e-06	9.05153176286936e-06	2.80693090670551	0.144873749065179	16.5590189773727	Bacteroidetes	Bacteroidia	Bacteroidales	Bacteroidaceae	Bacteroides	Bacteroides_salanitronis
BASA	0	7	4308663	NA	1.62463390615604e-06	9.05153176286936e-06	2.80693090670551	0.144873749065179	16.5590189773727	Bacteroidetes	Bacteroidia	Bacteroidales	Bacteroidaceae	Bacteroides	Bacteroides_salanitronis
BATH	0	6	6293399	NA	9.53379882635758e-07	8.73931559082779e-06	3.10383160383578	0.288168479537934	22.2831681911801	Bacteroidetes	Bacteroidia	Bacteroidales	Bacteroidaceae	Bacteroides	Bacteroides_thetaiotaomicron
BATH	0	6	6293399	NA	9.53379882635758e-07	8.73931559082779e-06	3.10383160383578	0.288168479537934	22.2831681911801	Bacteroidetes	Bacteroidia	Bacteroidales	Bacteroidaceae	Bacteroides	Bacteroides_thetaiotaomicron
BAVU	0	5	5163189	NA	9.68393758198664e-07	6.39139880411118e-06	3.09005216547012	0.296245602921008	21.9782244502708	Bacteroidetes	Bacteroidia	Bacteroidales	Bacteroidaceae	Bacteroides	Bacteroides_vulgatus
BAXY	0	7	5976145	NA	1.17132365429554e-06	NA	NA	NA	NA	Bacteroidetes	Bacteroidia	Bacteroidales	Bacteroidaceae	Bacteroides	Bacteroides_xylanisolvens
BEBA	0	1	4196595	NA	2.38288421923011e-07	4.76576843846023e-06	3.02233078465029	0.0561721496285236	20.5391081756402	Bacteroidetes	Cytophagia	Cytophagales	Cyclobacteriaceae	Belliella	Belliella_baltica
CACA	0	1	2571406	NA	3.888923024991e-07	4.6667076299892e-06	3.97527201574505	0.0199710686050629	53.2646037461948	Bacteroidetes	Flavobacteriia	Flavobacteriales	Flavobacteriaceae	Capnocytophaga	Capnocytophaga_canimorsus
CAOC	0	1	2612925	NA	3.82712860108882e-07	3.44441574097994e-06	3.12402985659779	0.0494669425767104	22.7378254385627	Bacteroidetes	Flavobacteriia	Flavobacteriales	Flavobacteriaceae	Capnocytophaga	Capnocytophaga_ochracea
CEAL	0	7	4888353	NA	1.4319751458211e-06	1.12512332885943e-05	2.82694843042131	0.0066371130297602	16.8938293903152	Bacteroidetes	Flavobacteriia	Flavobacteriales	Flavobacteriaceae	Cellulophaga	Cellulophaga_algicola
CELY	0	5	3765936	NA	1.32769117690795e-06	1.14181441214083e-05	3.44648889759387	0.0113849525037137	31.3899851443725	Bacteroidetes	Flavobacteriia	Flavobacteriales	Flavobacteriaceae	Cellulophaga	Cellulophaga_lytica
CHPI	0	9	9127347	NA	9.86047752977946e-07	1.01891601141054e-05	3.40415702832413	0.164598019100571	30.088920922206	Bacteroidetes	Sphingobacteriia	Sphingobacteriales	Chitinophagaceae	Chitinophaga	Chitinophaga_pinensis
CRAT	0	2	2952962	NA	6.77286060572402e-07	1.76094375748824e-05	3.23909055304229	0.0167588155651383	25.5105107379801	Bacteroidetes	Flavobacteriia	Flavobacteriales	Flavobacteriaceae	Croceibacter	Croceibacter_atlanticus
CYHU	0	10	4433218	NA	2.2556977798069e-06	2.07524195742235e-05	3.12680616093195	0.164356621041714	22.8010402730825	Bacteroidetes	Cytophagia	Cytophagales	Cytophagaceae	Cytophaga	Cytophaga_hutchinsonii
DYFE	0	2	6967790	NA	2.8703505702669e-07	9.9027094674208e-06	3.88324022479974	0.047012528981949	48.5813748930009	Bacteroidetes	Cytophagia	Cytophagales	Cytophagaceae	Dyadobacter	Dyadobacter_fermentans
ECVI	0	10	5608040	NA	1.78315418577614e-06	6.77598590594932e-06	3.367589905053	0.0824146262434702	29.0085294310142	Bacteroidetes	Cytophagia	Cytophagales	Cyclobacteriaceae	Echinicola	Echinicola_vietnamensis
EMOL	0	5	5220361	NA	9.57788168289511e-07	1.09187851185004e-05	3.04301349308571	0.0348923521866313	20.9683360581836	Bacteroidetes	Cytophagia	Cytophagales	Cytophagaceae	Emticicia	Emticicia_oligotrophica
EMOL	0	5	5220361	NA	9.57788168289511e-07	1.09187851185004e-05	3.04301349308571	0.0348923521866313	20.9683360581836	Bacteroidetes	Cytophagia	Cytophagales	Cytophagaceae	Emticicia	Emticicia_oligotrophica
EMOL	0	5	5220361	NA	9.57788168289511e-07	1.09187851185004e-05	3.04301349308571	0.0348923521866313	20.9683360581836	Bacteroidetes	Cytophagia	Cytophagales	Cytophagaceae	Emticicia	Emticicia_oligotrophica
EMOL	0	5	5220361	NA	9.57788168289511e-07	1.09187851185004e-05	3.04301349308571	0.0348923521866313	20.9683360581836	Bacteroidetes	Cytophagia	Cytophagales	Cytophagaceae	Emticicia	Emticicia_oligotrophica
EMOL	0	5	5220361	NA	9.57788168289511e-07	1.09187851185004e-05	3.04301349308571	0.0348923521866313	20.9683360581836	Bacteroidetes	Cytophagia	Cytophagales	Cytophagaceae	Emticicia	Emticicia_oligotrophica
EMOL	0	5	5220361	NA	9.57788168289511e-07	1.09187851185004e-05	3.04301349308571	0.0348923521866313	20.9683360581836	Bacteroidetes	Cytophagia	Cytophagales	Cytophagaceae	Emticicia	Emticicia_oligotrophica
FIAE	0	8	6937263	NA	1.15319254870401e-06	1.28292671043321e-05	3.71380863132748	0.0182794400312809	41.0097002968784	Bacteroidetes	Cytophagia	Cytophagales	Cytophagaceae	Fibrella	Fibrella_aestuarina
FIAE	0	8	6937263	NA	1.15319254870401e-06	1.28292671043321e-05	3.71380863132748	0.0182794400312809	41.0097002968784	Bacteroidetes	Cytophagia	Cytophagales	Cytophagaceae	Fibrella	Fibrella_aestuarina
FLBA	0	3	2768102	NA	1.08377509210282e-06	1.91466932938165e-05	3.40588621818544	0.0604624264580968	30.1409953895471	Bacteroidetes	Flavobacteriia	Flavobacteriales	NA	Flavobacteriaceae	Flavobacteriaceae_bacterium
FLBR	0	5	3563292	NA	1.40319681912119e-06	1.59964437379816e-05	3.27815599217056	0.0443071961270958	26.5268119228438	Bacteroidetes	Flavobacteriia	Flavobacteriales	Flavobacteriaceae	Flavobacterium	Flavobacterium_branchiophilum
FLBR	0	5	3563292	NA	1.40319681912119e-06	1.59964437379816e-05	3.27815599217056	0.0443071961270958	26.5268119228438	Bacteroidetes	Flavobacteriia	Flavobacteriales	Flavobacteriaceae	Flavobacterium	Flavobacterium_branchiophilum
FLCO	0	2	3162432	NA	6.32424665573837e-07	1.10674316475421e-05	3.38131825837319	0.0265010634818619	29.4095149097929	Bacteroidetes	Flavobacteriia	Flavobacteriales	Flavobacteriaceae	Flavobacterium	Flavobacterium_columnare
FLIN	1	1	2993089	3.34102995266763e-07	3.34102995266763e-07	2.03802827112725e-05	3.56733468548313	0.0192746382407063	35.4220563014963	Bacteroidetes	Flavobacteriia	Flavobacteriales	Flavobacteriaceae	Flavobacterium	Flavobacterium_indicum
FLJO	0	11	6096872	NA	1.80420386060262e-06	1.27934455570004e-05	3.41181095450406	0.0439482391085573	30.3201028980648	Bacteroidetes	Flavobacteriia	Flavobacteriales	Flavobacteriaceae	Flavobacterium	Flavobacterium_johnsoniae
FLLI	0	1	4919337	NA	2.03279425662442e-07	6.70822104686058e-06	3.34997668896459	0.0114475771698446	28.5020692232783	Bacteroidetes	Cytophagia	Cytophagales	Cytophagaceae	Flexibacter	Flexibacter_litoralis
FLPC	0	3	3868304	NA	7.75533670569842e-07	8.78938159979154e-06	3.40510065360683	0.0114003701556625	30.1173269889509	Bacteroidetes	Flavobacteriia	Flavobacteriales	Flavobacteriaceae	Maribacter	Maribacter_sp.
FLPS	0	1	2860382	NA	3.49603654337078e-07	1.3284938864809e-05	3.49234422582925	0.0255653846972134	32.8628955279788	Bacteroidetes	Flavobacteriia	Flavobacteriales	Flavobacteriaceae	Flavobacterium	Flavobacterium_psychrophilum
FLTA	0	5	4633577	NA	1.07907994191097e-06	2.76244465129208e-05	3.02455507017978	0.0416160651465208	20.5848438625009	Bacteroidetes	Flavobacteriia	Flavobacteriales	Cryomorphaceae	Fluviicola	Fluviicola_taffensis
GRFO	0	4	3798465	NA	1.05305695853457e-06	7.37139870974196e-06	3.12014836499234	0.00950000114300354	22.649739822378	Bacteroidetes	Flavobacteriia	Flavobacteriales	Flavobacteriaceae	Gramella	Gramella_forsetii
HAHY	0	11	8771651	NA	1.25403986091102e-06	7.52423916546611e-06	3.24630122715708	0.0963842433768031	25.6951235087846	Bacteroidetes	Sphingobacteriia	Sphingobacteriales	Saprospiraceae	Haliscomenobacter	Haliscomenobacter_hydrossis
HAHY	0	11	8771651	NA	1.25403986091102e-06	7.52423916546611e-06	3.24630122715708	0.0963842433768031	25.6951235087846	Bacteroidetes	Sphingobacteriia	Sphingobacteriales	Saprospiraceae	Haliscomenobacter	Haliscomenobacter_hydrossis
HAHY	0	11	8771651	NA	1.25403986091102e-06	7.52423916546611e-06	3.24630122715708	0.0963842433768031	25.6951235087846	Bacteroidetes	Sphingobacteriia	Sphingobacteriales	Saprospiraceae	Haliscomenobacter	Haliscomenobacter_hydrossis
HAHY	0	11	8771651	NA	1.25403986091102e-06	7.52423916546611e-06	3.24630122715708	0.0963842433768031	25.6951235087846	Bacteroidetes	Sphingobacteriia	Sphingobacteriales	Saprospiraceae	Haliscomenobacter	Haliscomenobacter_hydrossis
KR4H	0	2	3389993	NA	5.89971719705616e-07	9.73453337514266e-06	2.6611664338169	0.0060612462525962	14.3129745030566	Bacteroidetes	Flavobacteriia	Flavobacteriales	Flavobacteriaceae	Krokinobacter	Krokinobacter_sp.
LA5H	0	1	3296168	NA	3.0338259457649e-07	1.57758949179775e-05	3.26489183920913	0.0210653631151577	26.1772794824451	Bacteroidetes	Flavobacteriia	Flavobacteriales	Flavobacteriaceae	Lacinutrix	Lacinutrix_sp.
LEBY	0	5	4059653	NA	1.23163235872623e-06	6.65081473712162e-06	2.68029690057748	0.12240816758493	14.5894242614042	Bacteroidetes	Cytophagia	Cytophagales	Cytophagaceae	Leadbetterella	Leadbetterella_byssophila
MATR	0	2	4516490	NA	4.42821748747368e-07	5.97809360808947e-06	3.46503285591377	0.0759309459956583	31.9775104061951	Bacteroidetes	Cytophagia	Cytophagales	Flammeovirgaceae	Marivirga	Marivirga_tractuosa
MATR	0	2	4516490	NA	4.42821748747368e-07	5.97809360808947e-06	3.46503285591377	0.0759309459956583	31.9775104061951	Bacteroidetes	Cytophagia	Cytophagales	Flammeovirgaceae	Marivirga	Marivirga_tractuosa
MURU	0	1	3842422	NA	2.60252517812984e-07	1.01498481947064e-05	3.26044010979682	0.0127104199502047	26.0610043222415	Bacteroidetes	Flavobacteriia	Flavobacteriales	Flavobacteriaceae	Muricauda	Muricauda_ruestringensis
NIKO	0	13	9033684	NA	1.43905852806009e-06	2.1253787491349e-05	3.41680898743807	0.194610838452671	30.4720231057615	Bacteroidetes	Sphingobacteriia	Sphingobacteriales	Chitinophagaceae	Niastella	Niastella_koreensis
NODO	0	3	3914632	NA	7.66355560369404e-07	1.5838014914301e-05	2.7437818877407	0.0106426926582399	15.5456660278228	Bacteroidetes	Flavobacteriia	Flavobacteriales	Flavobacteriaceae	Nonlabens	Nonlabens_dokdonensis
ODSP	0	1	4392288	NA	2.27671773799897e-07	4.09809192839814e-06	2.9172150622715	0.314911517946312	18.4897229640474	Bacteroidetes	Bacteroidia	Bacteroidales	Porphyromonadaceae	Odoribacter	Odoribacter_splanchnicus
ORRH	0	1	2399175	NA	4.1680994508529e-07	5.00171934102348e-06	3.29138684562141	0.0367953561520215	26.8801163897506	Bacteroidetes	Flavobacteriia	Flavobacteriales	Flavobacteriaceae	Ornithobacterium	Ornithobacterium_rhinotracheale
OWHO	0	2	4000057	NA	4.9999287510153e-07	2.27496758171196e-05	3.1947978557247	0.0732747111358293	24.4052398141186	Bacteroidetes	Flavobacteriia	Flavobacteriales	Cryomorphaceae	Owenweeksia	Owenweeksia_hongkongensis
PADI	0	1	4811379	NA	2.07840621160794e-07	5.40385615018064e-06	2.9454977198309	0.415248623984317	19.0201267252359	Bacteroidetes	Bacteroidia	Bacteroidales	Porphyromonadaceae	Parabacteroides	Parabacteroides_distasonis
PAPR	0	2	3685504	NA	5.42666620359115e-07	8.41133261556628e-06	2.88705719272395	0.203647736090932	17.9404365948262	Bacteroidetes	Bacteroidia	Bacteroidales	Porphyromonadaceae	Paludibacter	Paludibacter_propionicigenes
PEHE	0	2	5167383	NA	3.87043112538784e-07	1.16112933761635e-05	3.14098912695425	0.203456267210418	23.1267308219967	Bacteroidetes	Sphingobacteriia	Sphingobacteriales	Sphingobacteriaceae	Pedobacter	Pedobacter_heparinus
PESA	0	9	4635236	NA	1.94164871001175e-06	1.38072797156391e-05	3.22890668674845	0.0513470076534428	25.2520334903122	Bacteroidetes	Sphingobacteriia	Sphingobacteriales	Sphingobacteriaceae	Pedobacter	Pedobacter_saltans
POME	0	2	2961474	NA	6.75339374919381e-07	1.08054299987101e-05	2.80920343952272	0.014805915273093	16.5966926825719	Bacteroidetes	Flavobacteriia	Flavobacteriales	Flavobacteriaceae	Polaribacter	Polaribacter_sp.
PRDE	0	1	2937589	NA	3.40415218058074e-07	6.12747392504533e-06	3.04500250794035	0.224766563542717	21.0100838948506	Bacteroidetes	Bacteroidia	Bacteroidales	Prevotellaceae	Prevotella	Prevotella_denticola
PRDN	0	1	3350206	NA	2.98489107833966e-07	1.04471187741888e-05	3.10559544861614	0.122408730222638	22.3225069245947	Bacteroidetes	Bacteroidia	Bacteroidales	Prevotellaceae	Prevotella	Prevotella_dentalis
PRDN	0	1	3350206	NA	2.98489107833966e-07	1.04471187741888e-05	3.10559544861614	0.122408730222638	22.3225069245947	Bacteroidetes	Bacteroidia	Bacteroidales	Prevotellaceae	Prevotella	Prevotella_dentalis
PRDN	0	1	3350206	NA	2.98489107833966e-07	1.04471187741888e-05	3.10559544861614	0.122408730222638	22.3225069245947	Bacteroidetes	Bacteroidia	Bacteroidales	Prevotellaceae	Prevotella	Prevotella_dentalis
PRDN	0	1	3350206	NA	2.98489107833966e-07	1.04471187741888e-05	3.10559544861614	0.122408730222638	22.3225069245947	Bacteroidetes	Bacteroidia	Bacteroidales	Prevotellaceae	Prevotella	Prevotella_dentalis
PRIN	0	1	2699437	NA	3.70447615558355e-07	7.40895231116711e-06	3.05677316761975	0.14840191499817	21.258847626681	Bacteroidetes	Bacteroidia	Bacteroidales	Prevotellaceae	Prevotella	Prevotella_intermedia
PRIN	0	1	2699437	NA	3.70447615558355e-07	7.40895231116711e-06	3.05677316761975	0.14840191499817	21.258847626681	Bacteroidetes	Bacteroidia	Bacteroidales	Prevotellaceae	Prevotella	Prevotella_intermedia
PRME	0	3	3168282	NA	9.46885409821474e-07	7.2594548086313e-06	3.09531243862498	0.253865938280369	22.0941405221511	Bacteroidetes	Bacteroidia	Bacteroidales	Prevotellaceae	Prevotella	Prevotella_melaninogenica
PRME	0	3	3168282	NA	9.46885409821474e-07	7.2594548086313e-06	3.09531243862498	0.253865938280369	22.0941405221511	Bacteroidetes	Bacteroidia	Bacteroidales	Prevotellaceae	Prevotella	Prevotella_melaninogenica
PROR	0	2	2480269	NA	8.06364148404871e-07	5.64454903883409e-06	2.96186209144373	0.195067639137317	19.3339398211107	Bacteroidetes	Bacteroidia	Bacteroidales	Prevotellaceae	Prevotella	Prevotella_sp.
PROR	0	2	2480269	NA	8.06364148404871e-07	5.64454903883409e-06	2.96186209144373	0.195067639137317	19.3339398211107	Bacteroidetes	Bacteroidia	Bacteroidales	Prevotellaceae	Prevotella	Prevotella_sp.
PRRU	0	3	3619559	NA	8.28830252525239e-07	1.24324537878786e-05	2.99161589897773	0.0864144102697599	19.91784172161	Bacteroidetes	Bacteroidia	Bacteroidales	Prevotellaceae	Prevotella	Prevotella_ruminicola
PSTO	0	8	4321832	NA	1.85106686238614e-06	2.12872689174406e-05	3.57312075214725	0.016855379624814	35.6276047657401	Bacteroidetes	Flavobacteriia	Flavobacteriales	Flavobacteriaceae	Psychroflexus	Psychroflexus_torquis
RHMA	0	6	3360429.5	NA	1.78548605170857e-06	1.27959833705781e-05	2.92611427184701	0.0970612468094325	18.6550012158188	Bacteroidetes	Bacteroidetes_Order_II._Incertae_sedis	NA	Rhodothermaceae	Rhodothermus	Rhodothermus_marinus
RHMA	0	6	3360429.5	NA	1.78548605170857e-06	1.27959833705781e-05	2.92611427184701	0.0970612468094325	18.6550012158188	Bacteroidetes	Bacteroidetes_Order_II._Incertae_sedis	NA	Rhodothermaceae	Rhodothermus	Rhodothermus_marinus
RHMA	0	6	3360429.5	NA	1.78548605170857e-06	1.27959833705781e-05	2.92611427184701	0.0970612468094325	18.6550012158188	Bacteroidetes	Bacteroidetes_Order_II._Incertae_sedis	NA	Rhodothermaceae	Rhodothermus	Rhodothermus_marinus
RHMA	0	6	3360429.5	NA	1.78548605170857e-06	1.27959833705781e-05	2.92611427184701	0.0970612468094325	18.6550012158188	Bacteroidetes	Bacteroidetes_Order_II._Incertae_sedis	NA	Rhodothermaceae	Rhodothermus	Rhodothermus_marinus
RHMA	0	6	3360429.5	NA	1.78548605170857e-06	1.27959833705781e-05	2.92611427184701	0.0970612468094325	18.6550012158188	Bacteroidetes	Bacteroidetes_Order_II._Incertae_sedis	NA	Rhodothermaceae	Rhodothermus	Rhodothermus_marinus
RIAN	0	2	2192286.4	NA	9.12289562166695e-07	1.25895959579004e-05	3.19300125618158	0.14781472041405	24.3614327350912	Bacteroidetes	Flavobacteriia	Flavobacteriales	Flavobacteriaceae	Riemerella	Riemerella_anatipestifer
RIAN	0	2	2192286.4	NA	9.12289562166695e-07	1.25895959579004e-05	3.19300125618158	0.14781472041405	24.3614327350912	Bacteroidetes	Flavobacteriia	Flavobacteriales	Flavobacteriaceae	Riemerella	Riemerella_anatipestifer
RIAN	0	2	2192286.4	NA	9.12289562166695e-07	1.25895959579004e-05	3.19300125618158	0.14781472041405	24.3614327350912	Bacteroidetes	Flavobacteriia	Flavobacteriales	Flavobacteriaceae	Riemerella	Riemerella_anatipestifer
RIAN	0	2	2192286.4	NA	9.12289562166695e-07	1.25895959579004e-05	3.19300125618158	0.14781472041405	24.3614327350912	Bacteroidetes	Flavobacteriia	Flavobacteriales	Flavobacteriaceae	Riemerella	Riemerella_anatipestifer
RIAN	0	2	2192286.4	NA	9.12289562166695e-07	1.25895959579004e-05	3.19300125618158	0.14781472041405	24.3614327350912	Bacteroidetes	Flavobacteriia	Flavobacteriales	Flavobacteriaceae	Riemerella	Riemerella_anatipestifer
ROBI	0	4	3530383	NA	1.13302154468793e-06	1.75618339426629e-05	2.88248720468313	0.0160974744760332	17.858636070216	Bacteroidetes	Flavobacteriia	Flavobacteriales	Flavobacteriaceae	Robiginitalea	Robiginitalea_biformata
RUSL	0	6	6919729	NA	8.67085979812215e-07	1.61856049564947e-05	3.50350264665491	0.0523309766585065	33.2316470621211	Bacteroidetes	Cytophagia	Cytophagales	Cytophagaceae	Runella	Runella_slithyformis
RUSL	0	6	6919729	NA	8.67085979812215e-07	1.61856049564947e-05	3.50350264665491	0.0523309766585065	33.2316470621211	Bacteroidetes	Cytophagia	Cytophagales	Cytophagaceae	Runella	Runella_slithyformis
RUSL	0	6	6919729	NA	8.67085979812215e-07	1.61856049564947e-05	3.50350264665491	0.0523309766585065	33.2316470621211	Bacteroidetes	Cytophagia	Cytophagales	Cytophagaceae	Runella	Runella_slithyformis
RUSL	0	6	6919729	NA	8.67085979812215e-07	1.61856049564947e-05	3.50350264665491	0.0523309766585065	33.2316470621211	Bacteroidetes	Cytophagia	Cytophagales	Cytophagaceae	Runella	Runella_slithyformis
RUSL	0	6	6919729	NA	8.67085979812215e-07	1.61856049564947e-05	3.50350264665491	0.0523309766585065	33.2316470621211	Bacteroidetes	Cytophagia	Cytophagales	Cytophagaceae	Runella	Runella_slithyformis
RUSL	0	6	6919729	NA	8.67085979812215e-07	1.61856049564947e-05	3.50350264665491	0.0523309766585065	33.2316470621211	Bacteroidetes	Cytophagia	Cytophagales	Cytophagaceae	Runella	Runella_slithyformis
SAGR	0	1	4400185	NA	2.27263171889364e-07	1.22722112820256e-05	3.07680354850056	0.0287091437891781	21.6889637559781	Bacteroidetes	Sphingobacteriia	Sphingobacteriales	Saprospiraceae	Saprospira	Saprospira_grandis
SAGR	0	1	4400185	NA	2.27263171889364e-07	1.22722112820256e-05	3.07680354850056	0.0287091437891781	21.6889637559781	Bacteroidetes	Sphingobacteriia	Sphingobacteriales	Saprospiraceae	Saprospira	Saprospira_grandis
SARU	0	3	3710123	NA	8.0859852894365e-07	8.62505097539892e-06	3.37168052461378	0.0562141051782411	29.127435322511	Bacteroidetes	Bacteroidetes_Order_II._Incertae_sedis	NA	Rhodothermaceae	Salinibacter	Salinibacter_ruber
SARU	0	3	3710123	NA	8.0859852894365e-07	8.62505097539892e-06	3.37168052461378	0.0562141051782411	29.127435322511	Bacteroidetes	Bacteroidetes_Order_II._Incertae_sedis	NA	Rhodothermaceae	Salinibacter	Salinibacter_ruber
SARU	0	3	3710123	NA	8.0859852894365e-07	8.62505097539892e-06	3.37168052461378	0.0562141051782411	29.127435322511	Bacteroidetes	Bacteroidetes_Order_II._Incertae_sedis	NA	Rhodothermaceae	Salinibacter	Salinibacter_ruber
SARU	0	3	3710123	NA	8.0859852894365e-07	8.62505097539892e-06	3.37168052461378	0.0562141051782411	29.127435322511	Bacteroidetes	Bacteroidetes_Order_II._Incertae_sedis	NA	Rhodothermaceae	Salinibacter	Salinibacter_ruber
SARU	0	3	3710123	NA	8.0859852894365e-07	8.62505097539892e-06	3.37168052461378	0.0562141051782411	29.127435322511	Bacteroidetes	Bacteroidetes_Order_II._Incertae_sedis	NA	Rhodothermaceae	Salinibacter	Salinibacter_ruber
SARU	0	3	3710123	NA	8.0859852894365e-07	8.62505097539892e-06	3.37168052461378	0.0562141051782411	29.127435322511	Bacteroidetes	Bacteroidetes_Order_II._Incertae_sedis	NA	Rhodothermaceae	Salinibacter	Salinibacter_ruber
SARU	0	3	3710123	NA	8.0859852894365e-07	8.62505097539892e-06	3.37168052461378	0.0562141051782411	29.127435322511	Bacteroidetes	Bacteroidetes_Order_II._Incertae_sedis	NA	Rhodothermaceae	Salinibacter	Salinibacter_ruber
SOCA	0	3	5202069	NA	5.76693619404126e-07	8.84263549752992e-06	2.95910914308542	0.189157689330053	19.2807876793399	Bacteroidetes	Sphingobacteriia	Sphingobacteriales	Sphingobacteriaceae	Solitalea	Solitalea_canadensis
SP21	0	6	6226409	NA	9.63637306832879e-07	6.58485493002467e-06	2.83390370998394	0.118544477438752	17.0117402728473	Bacteroidetes	Sphingobacteriia	Sphingobacteriales	Sphingobacteriaceae	Sphingobacterium	Sphingobacterium_sp.
SPLI	0	9	8491258	NA	1.05991361939538e-06	1.16590498133492e-05	3.39561089294212	0.0167827140703344	29.8328726007188	Bacteroidetes	Cytophagia	Cytophagales	Cytophagaceae	Spirosoma	Spirosoma_linguale
SPLI	0	9	8491258	NA	1.05991361939538e-06	1.16590498133492e-05	3.39561089294212	0.0167827140703344	29.8328726007188	Bacteroidetes	Cytophagia	Cytophagales	Cytophagaceae	Spirosoma	Spirosoma_linguale
SPLI	0	9	8491258	NA	1.05991361939538e-06	1.16590498133492e-05	3.39561089294212	0.0167827140703344	29.8328726007188	Bacteroidetes	Cytophagia	Cytophagales	Cytophagaceae	Spirosoma	Spirosoma_linguale
SPLI	0	9	8491258	NA	1.05991361939538e-06	1.16590498133492e-05	3.39561089294212	0.0167827140703344	29.8328726007188	Bacteroidetes	Cytophagia	Cytophagales	Cytophagaceae	Spirosoma	Spirosoma_linguale
SPLI	0	9	8491258	NA	1.05991361939538e-06	1.16590498133492e-05	3.39561089294212	0.0167827140703344	29.8328726007188	Bacteroidetes	Cytophagia	Cytophagales	Cytophagaceae	Spirosoma	Spirosoma_linguale
SPLI	0	9	8491258	NA	1.05991361939538e-06	1.16590498133492e-05	3.39561089294212	0.0167827140703344	29.8328726007188	Bacteroidetes	Cytophagia	Cytophagales	Cytophagaceae	Spirosoma	Spirosoma_linguale
SPLI	0	9	8491258	NA	1.05991361939538e-06	1.16590498133492e-05	3.39561089294212	0.0167827140703344	29.8328726007188	Bacteroidetes	Cytophagia	Cytophagales	Cytophagaceae	Spirosoma	Spirosoma_linguale
SPLI	0	9	8491258	NA	1.05991361939538e-06	1.16590498133492e-05	3.39561089294212	0.0167827140703344	29.8328726007188	Bacteroidetes	Cytophagia	Cytophagales	Cytophagaceae	Spirosoma	Spirosoma_linguale
SPLI	0	9	8491258	NA	1.05991361939538e-06	1.16590498133492e-05	3.39561089294212	0.0167827140703344	29.8328726007188	Bacteroidetes	Cytophagia	Cytophagales	Cytophagaceae	Spirosoma	Spirosoma_linguale
TAFO	0	7	3405521	NA	2.05548578323258e-06	5.28553487116949e-06	2.94240995365965	0.327436922124585	18.9614875999047	Bacteroidetes	Bacteroidia	Bacteroidales	Porphyromonadaceae	Tannerella	Tannerella_forsythia
WEVI	0	1	2272954	NA	4.39956109978469e-07	9.67903441952631e-06	3.40918765736085	0.0121794446654402	30.2406684943264	Bacteroidetes	Flavobacteriia	Flavobacteriales	Flavobacteriaceae	Weeksella	Weeksella_virosa
ZOGA	0	8	5521712	NA	1.44882601627901e-06	6.88192357732529e-06	3.24527190626939	0.0128815043938674	25.6686885887867	Bacteroidetes	Flavobacteriia	Flavobacteriales	Flavobacteriaceae	Zobellia	Zobellia_galactanivorans
ZUPR	0	5	5128187	NA	9.75003446637184e-07	5.8500206798231e-06	3.44760891783419	0.0507801977531559	31.4251622589404	Bacteroidetes	Flavobacteriia	Flavobacteriales	Flavobacteriaceae	Zunongwangia	Zunongwangia_profunda
ACAR	1	0	2469596	4.04924530166068e-07	NA	7.69356607315529e-06	3.00915788031529	0.0271972163978629	20.2703226979561	Firmicutes	Clostridia	Halanaerobiales	Halobacteroidaceae	Acetohalobium	Acetohalobium_arabaticum
ACWO	2	1	4044777	4.9446483699843e-07	2.47232418499215e-07	6.42804288097959e-06	3.23723857483603	0.142872839721507	25.4633095493402	Firmicutes	Clostridia	Clostridiales	Eubacteriaceae	Acetobacterium	Acetobacterium_woodii
AEUR	0	2	2080974	NA	9.61088413406414e-07	5.28598627373528e-06	3.49691977179715	0.0404602704328775	33.0136057449337	Firmicutes	Bacilli	Lactobacillales	Aerococcaceae	Aerococcus	Aerococcus_urinae
ALAC	0	3	3164867	NA	9.47907131642499e-07	6.7933344434379e-06	3.24885422432354	0.172885364883583	25.7608068953682	Firmicutes	Bacilli	Bacillales	Alicyclobacillaceae	Alicyclobacillus	Alicyclobacillus_acidocaldarius
ALAC	0	3	3164867	NA	9.47907131642499e-07	6.7933344434379e-06	3.24885422432354	0.172885364883583	25.7608068953682	Firmicutes	Bacilli	Bacillales	Alicyclobacillaceae	Alicyclobacillus	Alicyclobacillus_acidocaldarius
ALAC	0	3	3164867	NA	9.47907131642499e-07	6.7933344434379e-06	3.24885422432354	0.172885364883583	25.7608068953682	Firmicutes	Bacilli	Bacillales	Alicyclobacillaceae	Alicyclobacillus	Alicyclobacillus_acidocaldarius
ALAC	0	3	3164867	NA	9.47907131642499e-07	6.7933344434379e-06	3.24885422432354	0.172885364883583	25.7608068953682	Firmicutes	Bacilli	Bacillales	Alicyclobacillaceae	Alicyclobacillus	Alicyclobacillus_acidocaldarius
ALAC	0	3	3164867	NA	9.47907131642499e-07	6.7933344434379e-06	3.24885422432354	0.172885364883583	25.7608068953682	Firmicutes	Bacilli	Bacillales	Alicyclobacillaceae	Alicyclobacillus	Alicyclobacillus_acidocaldarius
ALME	2	0	4929566	4.0571522929199e-07	NA	9.33145027371578e-06	3.17973955856104	0.166574058436211	24.040491596439	Firmicutes	Clostridia	Clostridiales	Clostridiaceae	Alkaliphilus	Alkaliphilus_metalliredigens
ALOR	1	0	3123558	3.20147728968055e-07	NA	6.4029545793611e-06	3.17123917772098	0.16320639381887	23.8370043471155	Firmicutes	Clostridia	Clostridiales	Clostridiaceae	Alkaliphilus	Alkaliphilus_oremlandii
AMDE	2	0	2157067	9.27184922860532e-07	NA	6.02670199859346e-06	3.67417517450343	0.101316228150067	39.416132014723	Firmicutes	Clostridia	Thermoanaerobacterales	Thermoanaerobacteraceae	Ammonifex	Ammonifex_degensii
AMDE	2	0	2157067	9.27184922860532e-07	NA	6.02670199859346e-06	3.67417517450343	0.101316228150067	39.416132014723	Firmicutes	Clostridia	Thermoanaerobacterales	Thermoanaerobacteraceae	Ammonifex	Ammonifex_degensii
AMXY	2	8	2569486	7.78365789889495e-07	3.11346315955798e-06	9.72957237361869e-06	3.47472439773081	0.0304943984088724	32.2889284082803	Firmicutes	Bacilli	Bacillales	Bacillaceae	Amphibacillus	Amphibacillus_xylanus
ANFL	1	1	2846746	3.51278266483908e-07	3.51278266483908e-07	1.29972958599046e-05	3.48900178316311	0.0881101266907609	32.7532365503476	Firmicutes	Bacilli	Bacillales	Bacillaceae	Anoxybacillus	Anoxybacillus_flavithermus
ANPR	0	2	1998633	NA	1.00068396749178e-06	8.00547173993424e-06	3.33445667439003	0.127869197902796	28.063131662766	Firmicutes	Clostridia	Clostridiales	NA	Anaerococcus	Anaerococcus_prevotii
ANPR	0	2	1998633	NA	1.00068396749178e-06	8.00547173993424e-06	3.33445667439003	0.127869197902796	28.063131662766	Firmicutes	Clostridia	Clostridiales	NA	Anaerococcus	Anaerococcus_prevotii
ANTH	2	12	2931662	6.82206884695439e-07	4.09324130817263e-06	1.15975170398225e-05	3.09398429297644	0.0175042732597694	22.0648157636442	Firmicutes	Clostridia	Thermoanaerobacterales	NA	Caldicellulosiruptor	Caldicellulosiruptor_bescii
ANTH	2	12	2931662	6.82206884695439e-07	4.09324130817263e-06	1.15975170398225e-05	3.09398429297644	0.0175042732597694	22.0648157636442	Firmicutes	Clostridia	Thermoanaerobacterales	NA	Caldicellulosiruptor	Caldicellulosiruptor_bescii
ANTH	2	12	2931662	6.82206884695439e-07	4.09324130817263e-06	1.15975170398225e-05	3.09398429297644	0.0175042732597694	22.0648157636442	Firmicutes	Clostridia	Thermoanaerobacterales	NA	Caldicellulosiruptor	Caldicellulosiruptor_bescii
ARSF	2	2	1573986	1.270659332421e-06	1.270659332421e-06	1.694212443228e-05	3.19900118460629	0.0290386097616177	24.5080389614495	Firmicutes	Clostridia	Clostridiales	Clostridiaceae	Candidatus_Arthromitus	Candidatus_Arthromitus_sp.
ARSF	2	2	1573986	1.270659332421e-06	1.270659332421e-06	1.694212443228e-05	3.19900118460629	0.0290386097616177	24.5080389614495	Firmicutes	Clostridia	Clostridiales	Clostridiaceae	Candidatus_Arthromitus	Candidatus_Arthromitus_sp.
ARSF	2	2	1573986	1.270659332421e-06	1.270659332421e-06	1.694212443228e-05	3.19900118460629	0.0290386097616177	24.5080389614495	Firmicutes	Clostridia	Clostridiales	Clostridiaceae	Candidatus_Arthromitus	Candidatus_Arthromitus_sp.
BA1N	1	3	4815602	2.07658357148286e-07	6.22975071444858e-07	1.05905762145626e-05	3.11943126010988	0.130496174871712	22.6335034056675	Firmicutes	Bacilli	Bacillales	Bacillaceae	Bacillus	Bacillus_sp.
BAAM	1.30769230769231	18.2	4011295.93333333	3.26002451433603e-07	4.53718705936414e-06	2.25031182358207e-05	2.78225356677697	0.0252392843967471	16.1553871996108	Firmicutes	Bacilli	Bacillales	Bacillaceae	Bacillus	Bacillus_amyloliquefaciens
BAAM	1.30769230769231	18.2	4011295.93333333	3.26002451433603e-07	4.53718705936414e-06	2.25031182358207e-05	2.78225356677697	0.0252392843967471	16.1553871996108	Firmicutes	Bacilli	Bacillales	Bacillaceae	Bacillus	Bacillus_amyloliquefaciens
BAAM	1.30769230769231	18.2	4011295.93333333	3.26002451433603e-07	4.53718705936414e-06	2.25031182358207e-05	2.78225356677697	0.0252392843967471	16.1553871996108	Firmicutes	Bacilli	Bacillales	Bacillaceae	Bacillus	Bacillus_amyloliquefaciens
BAAM	1.30769230769231	18.2	4011295.93333333	3.26002451433603e-07	4.53718705936414e-06	2.25031182358207e-05	2.78225356677697	0.0252392843967471	16.1553871996108	Firmicutes	Bacilli	Bacillales	Bacillaceae	Bacillus	Bacillus_amyloliquefaciens
BAAM	1.30769230769231	18.2	4011295.93333333	3.26002451433603e-07	4.53718705936414e-06	2.25031182358207e-05	2.78225356677697	0.0252392843967471	16.1553871996108	Firmicutes	Bacilli	Bacillales	Bacillaceae	Bacillus	Bacillus_amyloliquefaciens
BAAM	1.30769230769231	18.2	4011295.93333333	3.26002451433603e-07	4.53718705936414e-06	2.25031182358207e-05	2.78225356677697	0.0252392843967471	16.1553871996108	Firmicutes	Bacilli	Bacillales	Bacillaceae	Bacillus	Bacillus_amyloliquefaciens
BAAM	1.30769230769231	18.2	4011295.93333333	3.26002451433603e-07	4.53718705936414e-06	2.25031182358207e-05	2.78225356677697	0.0252392843967471	16.1553871996108	Firmicutes	Bacilli	Bacillales	Bacillaceae	Bacillus	Bacillus_amyloliquefaciens
BAAM	1.30769230769231	18.2	4011295.93333333	3.26002451433603e-07	4.53718705936414e-06	2.25031182358207e-05	2.78225356677697	0.0252392843967471	16.1553871996108	Firmicutes	Bacilli	Bacillales	Bacillaceae	Bacillus	Bacillus_amyloliquefaciens
BAAM	1.30769230769231	18.2	4011295.93333333	3.26002451433603e-07	4.53718705936414e-06	2.25031182358207e-05	2.78225356677697	0.0252392843967471	16.1553871996108	Firmicutes	Bacilli	Bacillales	Bacillaceae	Bacillus	Bacillus_amyloliquefaciens
BAAM	1.30769230769231	18.2	4011295.93333333	3.26002451433603e-07	4.53718705936414e-06	2.25031182358207e-05	2.78225356677697	0.0252392843967471	16.1553871996108	Firmicutes	Bacilli	Bacillales	Bacillaceae	Bacillus	Bacillus_amyloliquefaciens
BAAM	1.30769230769231	18.2	4011295.93333333	3.26002451433603e-07	4.53718705936414e-06	2.25031182358207e-05	2.78225356677697	0.0252392843967471	16.1553871996108	Firmicutes	Bacilli	Bacillales	Bacillaceae	Bacillus	Bacillus_amyloliquefaciens
BAAM	1.30769230769231	18.2	4011295.93333333	3.26002451433603e-07	4.53718705936414e-06	2.25031182358207e-05	2.78225356677697	0.0252392843967471	16.1553871996108	Firmicutes	Bacilli	Bacillales	Bacillaceae	Bacillus	Bacillus_amyloliquefaciens
BAAM	1.30769230769231	18.2	4011295.93333333	3.26002451433603e-07	4.53718705936414e-06	2.25031182358207e-05	2.78225356677697	0.0252392843967471	16.1553871996108	Firmicutes	Bacilli	Bacillales	Bacillaceae	Bacillus	Bacillus_amyloliquefaciens
BAAM	1.30769230769231	18.2	4011295.93333333	3.26002451433603e-07	4.53718705936414e-06	2.25031182358207e-05	2.78225356677697	0.0252392843967471	16.1553871996108	Firmicutes	Bacilli	Bacillales	Bacillaceae	Bacillus	Bacillus_amyloliquefaciens
BAAM	1.30769230769231	18.2	4011295.93333333	3.26002451433603e-07	4.53718705936414e-06	2.25031182358207e-05	2.78225356677697	0.0252392843967471	16.1553871996108	Firmicutes	Bacilli	Bacillales	Bacillaceae	Bacillus	Bacillus_amyloliquefaciens
BAAM	1.30769230769231	18.2	4011295.93333333	3.26002451433603e-07	4.53718705936414e-06	2.25031182358207e-05	2.78225356677697	0.0252392843967471	16.1553871996108	Firmicutes	Bacilli	Bacillales	Bacillaceae	Bacillus	Bacillus_amyloliquefaciens
BAAM	1.30769230769231	18.2	4011295.93333333	3.26002451433603e-07	4.53718705936414e-06	2.25031182358207e-05	2.78225356677697	0.0252392843967471	16.1553871996108	Firmicutes	Bacilli	Bacillales	Bacillaceae	Bacillus	Bacillus_amyloliquefaciens
BAAM	1.30769230769231	18.2	4011295.93333333	3.26002451433603e-07	4.53718705936414e-06	2.25031182358207e-05	2.78225356677697	0.0252392843967471	16.1553871996108	Firmicutes	Bacilli	Bacillales	Bacillaceae	Bacillus	Bacillus_amyloliquefaciens
BAAN	0	17	5421813	NA	3.13548254061879e-06	1.9339867099279e-05	2.9763462570253	0.0386719525256325	19.6160136776825	Firmicutes	Bacilli	Bacillales	Bacillaceae	Bacillus	Bacillus_anthracis
BAAN	0	17	5421813	NA	3.13548254061879e-06	1.9339867099279e-05	2.9763462570253	0.0386719525256325	19.6160136776825	Firmicutes	Bacilli	Bacillales	Bacillaceae	Bacillus	Bacillus_anthracis
BAAN	0	17	5421813	NA	3.13548254061879e-06	1.9339867099279e-05	2.9763462570253	0.0386719525256325	19.6160136776825	Firmicutes	Bacilli	Bacillales	Bacillaceae	Bacillus	Bacillus_anthracis
BAAN	0	17	5421813	NA	3.13548254061879e-06	1.9339867099279e-05	2.9763462570253	0.0386719525256325	19.6160136776825	Firmicutes	Bacilli	Bacillales	Bacillaceae	Bacillus	Bacillus_anthracis
BAAN	0	17	5421813	NA	3.13548254061879e-06	1.9339867099279e-05	2.9763462570253	0.0386719525256325	19.6160136776825	Firmicutes	Bacilli	Bacillales	Bacillaceae	Bacillus	Bacillus_cereus
BAAN	0	17	5421813	NA	3.13548254061879e-06	1.9339867099279e-05	2.9763462570253	0.0386719525256325	19.6160136776825	Firmicutes	Bacilli	Bacillales	Bacillaceae	Bacillus	Bacillus_cereus
BAAN	0	17	5421813	NA	3.13548254061879e-06	1.9339867099279e-05	2.9763462570253	0.0386719525256325	19.6160136776825	Firmicutes	Bacilli	Bacillales	Bacillaceae	Bacillus	Bacillus_anthracis
BAAN	0	17	5421813	NA	3.13548254061879e-06	1.9339867099279e-05	2.9763462570253	0.0386719525256325	19.6160136776825	Firmicutes	Bacilli	Bacillales	Bacillaceae	Bacillus	Bacillus_cereus
BAAN	0	17	5421813	NA	3.13548254061879e-06	1.9339867099279e-05	2.9763462570253	0.0386719525256325	19.6160136776825	Firmicutes	Bacilli	Bacillales	Bacillaceae	Bacillus	Bacillus_cereus
BAAN	0	17	5421813	NA	3.13548254061879e-06	1.9339867099279e-05	2.9763462570253	0.0386719525256325	19.6160136776825	Firmicutes	Bacilli	Bacillales	Bacillaceae	Bacillus	Bacillus_anthracis
BAAN	0	17	5421813	NA	3.13548254061879e-06	1.9339867099279e-05	2.9763462570253	0.0386719525256325	19.6160136776825	Firmicutes	Bacilli	Bacillales	Bacillaceae	Bacillus	Bacillus_anthracis
BAAN	0	17	5421813	NA	3.13548254061879e-06	1.9339867099279e-05	2.9763462570253	0.0386719525256325	19.6160136776825	Firmicutes	Bacilli	Bacillales	Bacillaceae	Bacillus	Bacillus_anthracis
BAAN	0	17	5421813	NA	3.13548254061879e-06	1.9339867099279e-05	2.9763462570253	0.0386719525256325	19.6160136776825	Firmicutes	Bacilli	Bacillales	Bacillaceae	Bacillus	Bacillus_anthracis
BAAN	0	17	5421813	NA	3.13548254061879e-06	1.9339867099279e-05	2.9763462570253	0.0386719525256325	19.6160136776825	Firmicutes	Bacilli	Bacillales	Bacillaceae	Bacillus	Bacillus_anthracis
BAAN	0	17	5421813	NA	3.13548254061879e-06	1.9339867099279e-05	2.9763462570253	0.0386719525256325	19.6160136776825	Firmicutes	Bacilli	Bacillales	Bacillaceae	Bacillus	Bacillus_anthracis
BAAN	0	17	5421813	NA	3.13548254061879e-06	1.9339867099279e-05	2.9763462570253	0.0386719525256325	19.6160136776825	Firmicutes	Bacilli	Bacillales	Bacillaceae	Bacillus	Bacillus_anthracis
BAAN	0	17	5421813	NA	3.13548254061879e-06	1.9339867099279e-05	2.9763462570253	0.0386719525256325	19.6160136776825	Firmicutes	Bacilli	Bacillales	Bacillaceae	Bacillus	Bacillus_anthracis
BAAN	0	17	5421813	NA	3.13548254061879e-06	1.9339867099279e-05	2.9763462570253	0.0386719525256325	19.6160136776825	Firmicutes	Bacilli	Bacillales	Bacillaceae	Bacillus	Bacillus_anthracis
BAAT	1	12	4168266	2.39907913746388e-07	2.87889496495665e-06	2.13518043234285e-05	2.34474271219661	0.0110269011645724	10.4305887190228	Firmicutes	Bacilli	Bacillales	Bacillaceae	Bacillus	Bacillus_atrophaeus
BACE	1.25	16.1666666666667	5409234	2.31086323867668e-07	2.98871645535517e-06	2.09470864650507e-05	3.06609617661685	0.0815079971904187	21.4579708257724	Firmicutes	Bacilli	Bacillales	Bacillaceae	Bacillus	Bacillus_cereus
BACE	1.25	16.1666666666667	5409234	2.31086323867668e-07	2.98871645535517e-06	2.09470864650507e-05	3.06609617661685	0.0815079971904187	21.4579708257724	Firmicutes	Bacilli	Bacillales	Bacillaceae	Bacillus	Bacillus_cereus
BACE	1.25	16.1666666666667	5409234	2.31086323867668e-07	2.98871645535517e-06	2.09470864650507e-05	3.06609617661685	0.0815079971904187	21.4579708257724	Firmicutes	Bacilli	Bacillales	Bacillaceae	Bacillus	Bacillus_cereus
BACE	1.25	16.1666666666667	5409234	2.31086323867668e-07	2.98871645535517e-06	2.09470864650507e-05	3.06609617661685	0.0815079971904187	21.4579708257724	Firmicutes	Bacilli	Bacillales	Bacillaceae	Bacillus	Bacillus_cereus
BACE	1.25	16.1666666666667	5409234	2.31086323867668e-07	2.98871645535517e-06	2.09470864650507e-05	3.06609617661685	0.0815079971904187	21.4579708257724	Firmicutes	Bacilli	Bacillales	Bacillaceae	Bacillus	Bacillus_cereus
BACE	1.25	16.1666666666667	5409234	2.31086323867668e-07	2.98871645535517e-06	2.09470864650507e-05	3.06609617661685	0.0815079971904187	21.4579708257724	Firmicutes	Bacilli	Bacillales	Bacillaceae	Bacillus	Bacillus_cereus
BACE	1.25	16.1666666666667	5409234	2.31086323867668e-07	2.98871645535517e-06	2.09470864650507e-05	3.06609617661685	0.0815079971904187	21.4579708257724	Firmicutes	Bacilli	Bacillales	Bacillaceae	Bacillus	Bacillus_cereus
BACE	1.25	16.1666666666667	5409234	2.31086323867668e-07	2.98871645535517e-06	2.09470864650507e-05	3.06609617661685	0.0815079971904187	21.4579708257724	Firmicutes	Bacilli	Bacillales	Bacillaceae	Bacillus	Bacillus_cereus
BACE	1.25	16.1666666666667	5409234	2.31086323867668e-07	2.98871645535517e-06	2.09470864650507e-05	3.06609617661685	0.0815079971904187	21.4579708257724	Firmicutes	Bacilli	Bacillales	Bacillaceae	Bacillus	Bacillus_cereus
BACE	1.25	16.1666666666667	5409234	2.31086323867668e-07	2.98871645535517e-06	2.09470864650507e-05	3.06609617661685	0.0815079971904187	21.4579708257724	Firmicutes	Bacilli	Bacillales	Bacillaceae	Bacillus	Bacillus_cereus
BACE	1.25	16.1666666666667	5409234	2.31086323867668e-07	2.98871645535517e-06	2.09470864650507e-05	3.06609617661685	0.0815079971904187	21.4579708257724	Firmicutes	Bacilli	Bacillales	Bacillaceae	Bacillus	Bacillus_cereus
BACE	1.25	16.1666666666667	5409234	2.31086323867668e-07	2.98871645535517e-06	2.09470864650507e-05	3.06609617661685	0.0815079971904187	21.4579708257724	Firmicutes	Bacilli	Bacillales	Bacillaceae	Bacillus	Bacillus_cereus
BACE	1.25	16.1666666666667	5409234	2.31086323867668e-07	2.98871645535517e-06	2.09470864650507e-05	3.06609617661685	0.0815079971904187	21.4579708257724	Firmicutes	Bacilli	Bacillales	Bacillaceae	Bacillus	Bacillus_cereus
BACE	1.25	16.1666666666667	5409234	2.31086323867668e-07	2.98871645535517e-06	2.09470864650507e-05	3.06609617661685	0.0815079971904187	21.4579708257724	Firmicutes	Bacilli	Bacillales	Bacillaceae	Bacillus	Bacillus_cereus
BACE	1.25	16.1666666666667	5409234	2.31086323867668e-07	2.98871645535517e-06	2.09470864650507e-05	3.06609617661685	0.0815079971904187	21.4579708257724	Firmicutes	Bacilli	Bacillales	Bacillaceae	Bacillus	Bacillus_cereus
BACE	1.25	16.1666666666667	5409234	2.31086323867668e-07	2.98871645535517e-06	2.09470864650507e-05	3.06609617661685	0.0815079971904187	21.4579708257724	Firmicutes	Bacilli	Bacillales	Bacillaceae	Bacillus	Bacillus_cereus
BACE	1.25	16.1666666666667	5409234	2.31086323867668e-07	2.98871645535517e-06	2.09470864650507e-05	3.06609617661685	0.0815079971904187	21.4579708257724	Firmicutes	Bacilli	Bacillales	Bacillaceae	Bacillus	Bacillus_cereus
BACE	1.25	16.1666666666667	5409234	2.31086323867668e-07	2.98871645535517e-06	2.09470864650507e-05	3.06609617661685	0.0815079971904187	21.4579708257724	Firmicutes	Bacilli	Bacillales	Bacillaceae	Bacillus	Bacillus_cereus
BACE	1.25	16.1666666666667	5409234	2.31086323867668e-07	2.98871645535517e-06	2.09470864650507e-05	3.06609617661685	0.0815079971904187	21.4579708257724	Firmicutes	Bacilli	Bacillales	Bacillaceae	Bacillus	Bacillus_cereus
BACE	1.25	16.1666666666667	5409234	2.31086323867668e-07	2.98871645535517e-06	2.09470864650507e-05	3.06609617661685	0.0815079971904187	21.4579708257724	Firmicutes	Bacilli	Bacillales	Bacillaceae	Bacillus	Bacillus_cereus
BACE	1.25	16.1666666666667	5409234	2.31086323867668e-07	2.98871645535517e-06	2.09470864650507e-05	3.06609617661685	0.0815079971904187	21.4579708257724	Firmicutes	Bacilli	Bacillales	Bacillaceae	Bacillus	Bacillus_cereus
BACE	1.25	16.1666666666667	5409234	2.31086323867668e-07	2.98871645535517e-06	2.09470864650507e-05	3.06609617661685	0.0815079971904187	21.4579708257724	Firmicutes	Bacilli	Bacillales	Bacillaceae	Bacillus	Bacillus_cereus
BACE	1.25	16.1666666666667	5409234	2.31086323867668e-07	2.98871645535517e-06	2.09470864650507e-05	3.06609617661685	0.0815079971904187	21.4579708257724	Firmicutes	Bacilli	Bacillales	Bacillaceae	Bacillus	Bacillus_cereus
BACE	1.25	16.1666666666667	5409234	2.31086323867668e-07	2.98871645535517e-06	2.09470864650507e-05	3.06609617661685	0.0815079971904187	21.4579708257724	Firmicutes	Bacilli	Bacillales	Bacillaceae	Bacillus	Bacillus_cereus
BACE	1.25	16.1666666666667	5409234	2.31086323867668e-07	2.98871645535517e-06	2.09470864650507e-05	3.06609617661685	0.0815079971904187	21.4579708257724	Firmicutes	Bacilli	Bacillales	Bacillaceae	Bacillus	Bacillus_cereus
BACE	1.25	16.1666666666667	5409234	2.31086323867668e-07	2.98871645535517e-06	2.09470864650507e-05	3.06609617661685	0.0815079971904187	21.4579708257724	Firmicutes	Bacilli	Bacillales	Bacillaceae	Bacillus	Bacillus_cereus
BACE	1.25	16.1666666666667	5409234	2.31086323867668e-07	2.98871645535517e-06	2.09470864650507e-05	3.06609617661685	0.0815079971904187	21.4579708257724	Firmicutes	Bacilli	Bacillales	Bacillaceae	Bacillus	Bacillus_cereus
BACE	1.25	16.1666666666667	5409234	2.31086323867668e-07	2.98871645535517e-06	2.09470864650507e-05	3.06609617661685	0.0815079971904187	21.4579708257724	Firmicutes	Bacilli	Bacillales	Bacillaceae	Bacillus	Bacillus_cereus
BACE	1.25	16.1666666666667	5409234	2.31086323867668e-07	2.98871645535517e-06	2.09470864650507e-05	3.06609617661685	0.0815079971904187	21.4579708257724	Firmicutes	Bacilli	Bacillales	Bacillaceae	Bacillus	Bacillus_cereus
BACE	1.25	16.1666666666667	5409234	2.31086323867668e-07	2.98871645535517e-06	2.09470864650507e-05	3.06609617661685	0.0815079971904187	21.4579708257724	Firmicutes	Bacilli	Bacillales	Bacillaceae	Bacillus	Bacillus_cereus
BACE	1.25	16.1666666666667	5409234	2.31086323867668e-07	2.98871645535517e-06	2.09470864650507e-05	3.06609617661685	0.0815079971904187	21.4579708257724	Firmicutes	Bacilli	Bacillales	Bacillaceae	Bacillus	Bacillus_cereus
BACE	1.25	16.1666666666667	5409234	2.31086323867668e-07	2.98871645535517e-06	2.09470864650507e-05	3.06609617661685	0.0815079971904187	21.4579708257724	Firmicutes	Bacilli	Bacillales	Bacillaceae	Bacillus	Bacillus_cereus
BACE	1.25	16.1666666666667	5409234	2.31086323867668e-07	2.98871645535517e-06	2.09470864650507e-05	3.06609617661685	0.0815079971904187	21.4579708257724	Firmicutes	Bacilli	Bacillales	Bacillaceae	Bacillus	Bacillus_cereus
BACE	1.25	16.1666666666667	5409234	2.31086323867668e-07	2.98871645535517e-06	2.09470864650507e-05	3.06609617661685	0.0815079971904187	21.4579708257724	Firmicutes	Bacilli	Bacillales	Bacillaceae	Bacillus	Bacillus_cereus
BACE	1.25	16.1666666666667	5409234	2.31086323867668e-07	2.98871645535517e-06	2.09470864650507e-05	3.06609617661685	0.0815079971904187	21.4579708257724	Firmicutes	Bacilli	Bacillales	Bacillaceae	Bacillus	Bacillus_cereus
BACE	1.25	16.1666666666667	5409234	2.31086323867668e-07	2.98871645535517e-06	2.09470864650507e-05	3.06609617661685	0.0815079971904187	21.4579708257724	Firmicutes	Bacilli	Bacillales	Bacillaceae	Bacillus	Bacillus_cereus
BACE	1.25	16.1666666666667	5409234	2.31086323867668e-07	2.98871645535517e-06	2.09470864650507e-05	3.06609617661685	0.0815079971904187	21.4579708257724	Firmicutes	Bacilli	Bacillales	Bacillaceae	Bacillus	Bacillus_cereus
BACE	1.25	16.1666666666667	5409234	2.31086323867668e-07	2.98871645535517e-06	2.09470864650507e-05	3.06609617661685	0.0815079971904187	21.4579708257724	Firmicutes	Bacilli	Bacillales	Bacillaceae	Bacillus	Bacillus_cereus
BACE	1.25	16.1666666666667	5409234	2.31086323867668e-07	2.98871645535517e-06	2.09470864650507e-05	3.06609617661685	0.0815079971904187	21.4579708257724	Firmicutes	Bacilli	Bacillales	Bacillaceae	Bacillus	Bacillus_cytotoxicus
BACE	1.25	16.1666666666667	5409234	2.31086323867668e-07	2.98871645535517e-06	2.09470864650507e-05	3.06609617661685	0.0815079971904187	21.4579708257724	Firmicutes	Bacilli	Bacillales	Bacillaceae	Bacillus	Bacillus_cereus
BACE	1.25	16.1666666666667	5409234	2.31086323867668e-07	2.98871645535517e-06	2.09470864650507e-05	3.06609617661685	0.0815079971904187	21.4579708257724	Firmicutes	Bacilli	Bacillales	Bacillaceae	Bacillus	Bacillus_cereus
BACE	1.25	16.1666666666667	5409234	2.31086323867668e-07	2.98871645535517e-06	2.09470864650507e-05	3.06609617661685	0.0815079971904187	21.4579708257724	Firmicutes	Bacilli	Bacillales	Bacillaceae	Bacillus	Bacillus_cereus
BACE	1.25	16.1666666666667	5409234	2.31086323867668e-07	2.98871645535517e-06	2.09470864650507e-05	3.06609617661685	0.0815079971904187	21.4579708257724	Firmicutes	Bacilli	Bacillales	Bacillaceae	Bacillus	Bacillus_cereus
BACE	1.25	16.1666666666667	5409234	2.31086323867668e-07	2.98871645535517e-06	2.09470864650507e-05	3.06609617661685	0.0815079971904187	21.4579708257724	Firmicutes	Bacilli	Bacillales	Bacillaceae	Bacillus	Bacillus_cereus
BACL	2	2	4303871	4.64697942851912e-07	4.64697942851912e-07	8.13221399990845e-06	3.09851648800672	0.0255972432420697	22.1650447691272	Firmicutes	Bacilli	Bacillales	Bacillaceae	Bacillus	Bacillus_clausii
BACO	1	4	3312652.5	3.01872894908234e-07	1.20749157963294e-06	1.44898989555953e-05	3.3094077956825	0.0280216526905727	27.3689126834791	Firmicutes	Bacilli	Bacillales	Bacillaceae	Bacillus	Bacillus_coagulans
BACO	1	4	3312652.5	3.01872894908234e-07	1.20749157963294e-06	1.44898989555953e-05	3.3094077956825	0.0280216526905727	27.3689126834791	Firmicutes	Bacilli	Bacillales	Bacillaceae	Bacillus	Bacillus_coagulans
BACU	5	6	4681672	1.06799451136261e-06	1.28159341363513e-06	1.36703297454414e-05	3.63325037430117	0.0271341916593158	37.8355968198498	Firmicutes	Bacilli	Bacillales	Bacillaceae	Bacillus	Bacillus_cellulosilyticus
BAHA	1	9	4202352	2.37961979386782e-07	2.14165781448103e-06	1.09462510517919e-05	3.28234169504536	0.0186547668634429	26.6380779766396	Firmicutes	Bacilli	Bacillales	Bacillaceae	Bacillus	Bacillus_halodurans
BAIN	2	5	4884713	4.09440636532791e-07	1.02360159133198e-06	1.51493035517133e-05	3.37408195700761	0.0904187310771244	29.1974669436902	Firmicutes	Bacilli	Bacillales	Bacillaceae	Bacillus	Bacillus_infantis
BAJS	2	14	4120406	4.8538906117504e-07	3.39772342822528e-06	2.18425077528768e-05	3.08280910045947	0.00346479114345415	21.8196098630779	Firmicutes	Bacilli	Bacillales	Bacillaceae	Bacillus	Bacillus_sp.
BALI	2.66666666666667	16	4273849	6.23949668476043e-07	3.74369801085626e-06	1.82505278029243e-05	3.39567377701481	0.0851334122719228	29.8347486722348	Firmicutes	Bacilli	Bacillales	Bacillaceae	Bacillus	Bacillus_licheniformis
BALI	2.66666666666667	16	4273849	6.23949668476043e-07	3.74369801085626e-06	1.82505278029243e-05	3.39567377701481	0.0851334122719228	29.8347486722348	Firmicutes	Bacilli	Bacillales	Bacillaceae	Bacillus	Bacillus_licheniformis
BALI	2.66666666666667	16	4273849	6.23949668476043e-07	3.74369801085626e-06	1.82505278029243e-05	3.39567377701481	0.0851334122719228	29.8347486722348	Firmicutes	Bacilli	Bacillales	Bacillaceae	Bacillus	Bacillus_licheniformis
BAME	2	13	5231977.33333333	3.82264653032391e-07	2.48472024471054e-06	1.97503404066735e-05	3.26629172743394	0.058302717840243	26.2139504093607	Firmicutes	Bacilli	Bacillales	Bacillaceae	Bacillus	Bacillus_megaterium
BAME	2	13	5231977.33333333	3.82264653032391e-07	2.48472024471054e-06	1.97503404066735e-05	3.26629172743394	0.058302717840243	26.2139504093607	Firmicutes	Bacilli	Bacillales	Bacillaceae	Bacillus	Bacillus_megaterium
BAME	2	13	5231977.33333333	3.82264653032391e-07	2.48472024471054e-06	1.97503404066735e-05	3.26629172743394	0.058302717840243	26.2139504093607	Firmicutes	Bacilli	Bacillales	Bacillaceae	Bacillus	Bacillus_megaterium
BAME	2	13	5231977.33333333	3.82264653032391e-07	2.48472024471054e-06	1.97503404066735e-05	3.26629172743394	0.058302717840243	26.2139504093607	Firmicutes	Bacilli	Bacillales	Bacillaceae	Bacillus	Bacillus_megaterium
BAME	2	13	5231977.33333333	3.82264653032391e-07	2.48472024471054e-06	1.97503404066735e-05	3.26629172743394	0.058302717840243	26.2139504093607	Firmicutes	Bacilli	Bacillales	Bacillaceae	Bacillus	Bacillus_megaterium
BAME	2	13	5231977.33333333	3.82264653032391e-07	2.48472024471054e-06	1.97503404066735e-05	3.26629172743394	0.058302717840243	26.2139504093607	Firmicutes	Bacilli	Bacillales	Bacillaceae	Bacillus	Bacillus_megaterium
BAME	2	13	5231977.33333333	3.82264653032391e-07	2.48472024471054e-06	1.97503404066735e-05	3.26629172743394	0.058302717840243	26.2139504093607	Firmicutes	Bacilli	Bacillales	Bacillaceae	Bacillus	Bacillus_megaterium
BAME	2	13	5231977.33333333	3.82264653032391e-07	2.48472024471054e-06	1.97503404066735e-05	3.26629172743394	0.058302717840243	26.2139504093607	Firmicutes	Bacilli	Bacillales	Bacillaceae	Bacillus	Bacillus_megaterium
BAME	2	13	5231977.33333333	3.82264653032391e-07	2.48472024471054e-06	1.97503404066735e-05	3.26629172743394	0.058302717840243	26.2139504093607	Firmicutes	Bacilli	Bacillales	Bacillaceae	Bacillus	Bacillus_megaterium
BAME	2	13	5231977.33333333	3.82264653032391e-07	2.48472024471054e-06	1.97503404066735e-05	3.26629172743394	0.058302717840243	26.2139504093607	Firmicutes	Bacilli	Bacillales	Bacillaceae	Bacillus	Bacillus_megaterium
BAME	2	13	5231977.33333333	3.82264653032391e-07	2.48472024471054e-06	1.97503404066735e-05	3.26629172743394	0.058302717840243	26.2139504093607	Firmicutes	Bacilli	Bacillales	Bacillaceae	Bacillus	Bacillus_megaterium
BAME	2	13	5231977.33333333	3.82264653032391e-07	2.48472024471054e-06	1.97503404066735e-05	3.26629172743394	0.058302717840243	26.2139504093607	Firmicutes	Bacilli	Bacillales	Bacillaceae	Bacillus	Bacillus_megaterium
BAME	2	13	5231977.33333333	3.82264653032391e-07	2.48472024471054e-06	1.97503404066735e-05	3.26629172743394	0.058302717840243	26.2139504093607	Firmicutes	Bacilli	Bacillales	Bacillaceae	Bacillus	Bacillus_megaterium
BAPS	1	1	4249248	2.35335758232986e-07	2.35335758232986e-07	1.31788024610472e-05	3.62536896429011	0.0363691576912364	37.5385709969647	Firmicutes	Bacilli	Bacillales	Bacillaceae	Bacillus	Bacillus_pseudofirmus
BAPS	1	1	4249248	2.35335758232986e-07	2.35335758232986e-07	1.31788024610472e-05	3.62536896429011	0.0363691576912364	37.5385709969647	Firmicutes	Bacilli	Bacillales	Bacillaceae	Bacillus	Bacillus_pseudofirmus
BAPS	1	1	4249248	2.35335758232986e-07	2.35335758232986e-07	1.31788024610472e-05	3.62536896429011	0.0363691576912364	37.5385709969647	Firmicutes	Bacilli	Bacillales	Bacillaceae	Bacillus	Bacillus_pseudofirmus
BAPU	2	9	3704465	5.39889025810745e-07	2.42950061614835e-06	1.64666152872277e-05	2.93751665320299	0.0264989189354199	18.8689299847697	Firmicutes	Bacilli	Bacillales	Bacillaceae	Bacillus	Bacillus_pumilus
BASE	1	2	3592487	2.78358696913865e-07	5.5671739382773e-07	6.12389133210503e-06	2.672166867981	0.0118668241994348	14.4712926243077	Firmicutes	Bacilli	Bacillales	Bacillaceae	Bacillus	Bacillus_selenitireducens
BASU	3	13.1818181818182	4103892.18181818	7.31013356854537e-07	3.21202838617903e-06	2.15316661473518e-05	2.79328846039239	0.036504305578848	16.3346474183735	Firmicutes	Bacilli	Bacillales	Bacillaceae	Bacillus	Bacillus_subtilis
BASU	3	13.1818181818182	4103892.18181818	7.31013356854537e-07	3.21202838617903e-06	2.15316661473518e-05	2.79328846039239	0.036504305578848	16.3346474183735	Firmicutes	Bacilli	Bacillales	Bacillaceae	Bacillus	Bacillus_subtilis
BASU	3	13.1818181818182	4103892.18181818	7.31013356854537e-07	3.21202838617903e-06	2.15316661473518e-05	2.79328846039239	0.036504305578848	16.3346474183735	Firmicutes	Bacilli	Bacillales	Bacillaceae	Bacillus	Bacillus_subtilis
BASU	3	13.1818181818182	4103892.18181818	7.31013356854537e-07	3.21202838617903e-06	2.15316661473518e-05	2.79328846039239	0.036504305578848	16.3346474183735	Firmicutes	Bacilli	Bacillales	Bacillaceae	Bacillus	Bacillus_subtilis
BASU	3	13.1818181818182	4103892.18181818	7.31013356854537e-07	3.21202838617903e-06	2.15316661473518e-05	2.79328846039239	0.036504305578848	16.3346474183735	Firmicutes	Bacilli	Bacillales	Bacillaceae	Bacillus	Bacillus_subtilis
BASU	3	13.1818181818182	4103892.18181818	7.31013356854537e-07	3.21202838617903e-06	2.15316661473518e-05	2.79328846039239	0.036504305578848	16.3346474183735	Firmicutes	Bacilli	Bacillales	Bacillaceae	Bacillus	Bacillus_subtilis
BASU	3	13.1818181818182	4103892.18181818	7.31013356854537e-07	3.21202838617903e-06	2.15316661473518e-05	2.79328846039239	0.036504305578848	16.3346474183735	Firmicutes	Bacilli	Bacillales	Bacillaceae	Bacillus	Bacillus_subtilis
BASU	3	13.1818181818182	4103892.18181818	7.31013356854537e-07	3.21202838617903e-06	2.15316661473518e-05	2.79328846039239	0.036504305578848	16.3346474183735	Firmicutes	Bacilli	Bacillales	Bacillaceae	Bacillus	Bacillus_subtilis
BASU	3	13.1818181818182	4103892.18181818	7.31013356854537e-07	3.21202838617903e-06	2.15316661473518e-05	2.79328846039239	0.036504305578848	16.3346474183735	Firmicutes	Bacilli	Bacillales	Bacillaceae	Bacillus	Bacillus_subtilis
BASU	3	13.1818181818182	4103892.18181818	7.31013356854537e-07	3.21202838617903e-06	2.15316661473518e-05	2.79328846039239	0.036504305578848	16.3346474183735	Firmicutes	Bacilli	Bacillales	Bacillaceae	Bacillus	Bacillus_subtilis
BASU	3	13.1818181818182	4103892.18181818	7.31013356854537e-07	3.21202838617903e-06	2.15316661473518e-05	2.79328846039239	0.036504305578848	16.3346474183735	Firmicutes	Bacilli	Bacillales	Bacillaceae	Bacillus	Bacillus_subtilis
BASU	3	13.1818181818182	4103892.18181818	7.31013356854537e-07	3.21202838617903e-06	2.15316661473518e-05	2.79328846039239	0.036504305578848	16.3346474183735	Firmicutes	Bacilli	Bacillales	Bacillaceae	Bacillus	Bacillus_subtilis
BATS	1	0	3384766	2.95441398312321e-07	NA	6.79515216118337e-06	3.45256625815416	0.0632983840835256	31.5813342619217	Firmicutes	Bacilli	Bacillales	Alicyclobacillaceae	Kyrpidia	Kyrpidia_tusciae
BATU	1.42857142857143	20.5454545454545	6035132.36363636	2.36709212407509e-07	3.40430885480617e-06	2.30619329942842e-05	2.99648238157806	0.0540463369007974	20.015007788509	Firmicutes	Bacilli	Bacillales	Bacillaceae	Bacillus	Bacillus_thuringiensis
BATU	1.42857142857143	20.5454545454545	6035132.36363636	2.36709212407509e-07	3.40430885480617e-06	2.30619329942842e-05	2.99648238157806	0.0540463369007974	20.015007788509	Firmicutes	Bacilli	Bacillales	Bacillaceae	Bacillus	Bacillus_thuringiensis
BATU	1.42857142857143	20.5454545454545	6035132.36363636	2.36709212407509e-07	3.40430885480617e-06	2.30619329942842e-05	2.99648238157806	0.0540463369007974	20.015007788509	Firmicutes	Bacilli	Bacillales	Bacillaceae	Bacillus	Bacillus_thuringiensis
BATU	1.42857142857143	20.5454545454545	6035132.36363636	2.36709212407509e-07	3.40430885480617e-06	2.30619329942842e-05	2.99648238157806	0.0540463369007974	20.015007788509	Firmicutes	Bacilli	Bacillales	Bacillaceae	Bacillus	Bacillus_thuringiensis
BATU	1.42857142857143	20.5454545454545	6035132.36363636	2.36709212407509e-07	3.40430885480617e-06	2.30619329942842e-05	2.99648238157806	0.0540463369007974	20.015007788509	Firmicutes	Bacilli	Bacillales	Bacillaceae	Bacillus	Bacillus_thuringiensis
BATU	1.42857142857143	20.5454545454545	6035132.36363636	2.36709212407509e-07	3.40430885480617e-06	2.30619329942842e-05	2.99648238157806	0.0540463369007974	20.015007788509	Firmicutes	Bacilli	Bacillales	Bacillaceae	Bacillus	Bacillus_thuringiensis
BATU	1.42857142857143	20.5454545454545	6035132.36363636	2.36709212407509e-07	3.40430885480617e-06	2.30619329942842e-05	2.99648238157806	0.0540463369007974	20.015007788509	Firmicutes	Bacilli	Bacillales	Bacillaceae	Bacillus	Bacillus_thuringiensis
BATU	1.42857142857143	20.5454545454545	6035132.36363636	2.36709212407509e-07	3.40430885480617e-06	2.30619329942842e-05	2.99648238157806	0.0540463369007974	20.015007788509	Firmicutes	Bacilli	Bacillales	Bacillaceae	Bacillus	Bacillus_thuringiensis
BATU	1.42857142857143	20.5454545454545	6035132.36363636	2.36709212407509e-07	3.40430885480617e-06	2.30619329942842e-05	2.99648238157806	0.0540463369007974	20.015007788509	Firmicutes	Bacilli	Bacillales	Bacillaceae	Bacillus	Bacillus_thuringiensis
BATU	1.42857142857143	20.5454545454545	6035132.36363636	2.36709212407509e-07	3.40430885480617e-06	2.30619329942842e-05	2.99648238157806	0.0540463369007974	20.015007788509	Firmicutes	Bacilli	Bacillales	Bacillaceae	Bacillus	Bacillus_thuringiensis
BATU	1.42857142857143	20.5454545454545	6035132.36363636	2.36709212407509e-07	3.40430885480617e-06	2.30619329942842e-05	2.99648238157806	0.0540463369007974	20.015007788509	Firmicutes	Bacilli	Bacillales	Bacillaceae	Bacillus	Bacillus_thuringiensis
BATU	1.42857142857143	20.5454545454545	6035132.36363636	2.36709212407509e-07	3.40430885480617e-06	2.30619329942842e-05	2.99648238157806	0.0540463369007974	20.015007788509	Firmicutes	Bacilli	Bacillales	Bacillaceae	Bacillus	Bacillus_thuringiensis
BATU	1.42857142857143	20.5454545454545	6035132.36363636	2.36709212407509e-07	3.40430885480617e-06	2.30619329942842e-05	2.99648238157806	0.0540463369007974	20.015007788509	Firmicutes	Bacilli	Bacillales	Bacillaceae	Bacillus	Bacillus_thuringiensis
BATU	1.42857142857143	20.5454545454545	6035132.36363636	2.36709212407509e-07	3.40430885480617e-06	2.30619329942842e-05	2.99648238157806	0.0540463369007974	20.015007788509	Firmicutes	Bacilli	Bacillales	Bacillaceae	Bacillus	Bacillus_thuringiensis
BATU	1.42857142857143	20.5454545454545	6035132.36363636	2.36709212407509e-07	3.40430885480617e-06	2.30619329942842e-05	2.99648238157806	0.0540463369007974	20.015007788509	Firmicutes	Bacilli	Bacillales	Bacillaceae	Bacillus	Bacillus_thuringiensis
BATU	1.42857142857143	20.5454545454545	6035132.36363636	2.36709212407509e-07	3.40430885480617e-06	2.30619329942842e-05	2.99648238157806	0.0540463369007974	20.015007788509	Firmicutes	Bacilli	Bacillales	Bacillaceae	Bacillus	Bacillus_thuringiensis
BATU	1.42857142857143	20.5454545454545	6035132.36363636	2.36709212407509e-07	3.40430885480617e-06	2.30619329942842e-05	2.99648238157806	0.0540463369007974	20.015007788509	Firmicutes	Bacilli	Bacillales	Bacillaceae	Bacillus	Bacillus_thuringiensis
BATU	1.42857142857143	20.5454545454545	6035132.36363636	2.36709212407509e-07	3.40430885480617e-06	2.30619329942842e-05	2.99648238157806	0.0540463369007974	20.015007788509	Firmicutes	Bacilli	Bacillales	Bacillaceae	Bacillus	Bacillus_thuringiensis
BATU	1.42857142857143	20.5454545454545	6035132.36363636	2.36709212407509e-07	3.40430885480617e-06	2.30619329942842e-05	2.99648238157806	0.0540463369007974	20.015007788509	Firmicutes	Bacilli	Bacillales	Bacillaceae	Bacillus	Bacillus_thuringiensis
BATU	1.42857142857143	20.5454545454545	6035132.36363636	2.36709212407509e-07	3.40430885480617e-06	2.30619329942842e-05	2.99648238157806	0.0540463369007974	20.015007788509	Firmicutes	Bacilli	Bacillales	Bacillaceae	Bacillus	Bacillus_thuringiensis
BATU	1.42857142857143	20.5454545454545	6035132.36363636	2.36709212407509e-07	3.40430885480617e-06	2.30619329942842e-05	2.99648238157806	0.0540463369007974	20.015007788509	Firmicutes	Bacilli	Bacillales	Bacillaceae	Bacillus	Bacillus_thuringiensis
BATU	1.42857142857143	20.5454545454545	6035132.36363636	2.36709212407509e-07	3.40430885480617e-06	2.30619329942842e-05	2.99648238157806	0.0540463369007974	20.015007788509	Firmicutes	Bacilli	Bacillales	Bacillaceae	Bacillus	Bacillus_thuringiensis
BATU	1.42857142857143	20.5454545454545	6035132.36363636	2.36709212407509e-07	3.40430885480617e-06	2.30619329942842e-05	2.99648238157806	0.0540463369007974	20.015007788509	Firmicutes	Bacilli	Bacillales	Bacillaceae	Bacillus	Bacillus_thuringiensis
BATU	1.42857142857143	20.5454545454545	6035132.36363636	2.36709212407509e-07	3.40430885480617e-06	2.30619329942842e-05	2.99648238157806	0.0540463369007974	20.015007788509	Firmicutes	Bacilli	Bacillales	Bacillaceae	Bacillus	Bacillus_thuringiensis
BATU	1.42857142857143	20.5454545454545	6035132.36363636	2.36709212407509e-07	3.40430885480617e-06	2.30619329942842e-05	2.99648238157806	0.0540463369007974	20.015007788509	Firmicutes	Bacilli	Bacillales	Bacillaceae	Bacillus	Bacillus_thuringiensis
BATU	1.42857142857143	20.5454545454545	6035132.36363636	2.36709212407509e-07	3.40430885480617e-06	2.30619329942842e-05	2.99648238157806	0.0540463369007974	20.015007788509	Firmicutes	Bacilli	Bacillales	Bacillaceae	Bacillus	Bacillus_thuringiensis
BATU	1.42857142857143	20.5454545454545	6035132.36363636	2.36709212407509e-07	3.40430885480617e-06	2.30619329942842e-05	2.99648238157806	0.0540463369007974	20.015007788509	Firmicutes	Bacilli	Bacillales	Bacillaceae	Bacillus	Bacillus_thuringiensis
BATU	1.42857142857143	20.5454545454545	6035132.36363636	2.36709212407509e-07	3.40430885480617e-06	2.30619329942842e-05	2.99648238157806	0.0540463369007974	20.015007788509	Firmicutes	Bacilli	Bacillales	Bacillaceae	Bacillus	Bacillus_thuringiensis
BATU	1.42857142857143	20.5454545454545	6035132.36363636	2.36709212407509e-07	3.40430885480617e-06	2.30619329942842e-05	2.99648238157806	0.0540463369007974	20.015007788509	Firmicutes	Bacilli	Bacillales	Bacillaceae	Bacillus	Bacillus_thuringiensis
BATU	1.42857142857143	20.5454545454545	6035132.36363636	2.36709212407509e-07	3.40430885480617e-06	2.30619329942842e-05	2.99648238157806	0.0540463369007974	20.015007788509	Firmicutes	Bacilli	Bacillales	Bacillaceae	Bacillus	Bacillus_thuringiensis
BATU	1.42857142857143	20.5454545454545	6035132.36363636	2.36709212407509e-07	3.40430885480617e-06	2.30619329942842e-05	2.99648238157806	0.0540463369007974	20.015007788509	Firmicutes	Bacilli	Bacillales	Bacillaceae	Bacillus	Bacillus_thuringiensis
BATU	1.42857142857143	20.5454545454545	6035132.36363636	2.36709212407509e-07	3.40430885480617e-06	2.30619329942842e-05	2.99648238157806	0.0540463369007974	20.015007788509	Firmicutes	Bacilli	Bacillales	Bacillaceae	Bacillus	Bacillus_thuringiensis
BATU	1.42857142857143	20.5454545454545	6035132.36363636	2.36709212407509e-07	3.40430885480617e-06	2.30619329942842e-05	2.99648238157806	0.0540463369007974	20.015007788509	Firmicutes	Bacilli	Bacillales	Bacillaceae	Bacillus	Bacillus_thuringiensis
BATU	1.42857142857143	20.5454545454545	6035132.36363636	2.36709212407509e-07	3.40430885480617e-06	2.30619329942842e-05	2.99648238157806	0.0540463369007974	20.015007788509	Firmicutes	Bacilli	Bacillales	Bacillaceae	Bacillus	Bacillus_thuringiensis
BATU	1.42857142857143	20.5454545454545	6035132.36363636	2.36709212407509e-07	3.40430885480617e-06	2.30619329942842e-05	2.99648238157806	0.0540463369007974	20.015007788509	Firmicutes	Bacilli	Bacillales	Bacillaceae	Bacillus	Bacillus_thuringiensis
BATU	1.42857142857143	20.5454545454545	6035132.36363636	2.36709212407509e-07	3.40430885480617e-06	2.30619329942842e-05	2.99648238157806	0.0540463369007974	20.015007788509	Firmicutes	Bacilli	Bacillales	Bacillaceae	Bacillus	Bacillus_thuringiensis
BATU	1.42857142857143	20.5454545454545	6035132.36363636	2.36709212407509e-07	3.40430885480617e-06	2.30619329942842e-05	2.99648238157806	0.0540463369007974	20.015007788509	Firmicutes	Bacilli	Bacillales	Bacillaceae	Bacillus	Bacillus_thuringiensis
BATU	1.42857142857143	20.5454545454545	6035132.36363636	2.36709212407509e-07	3.40430885480617e-06	2.30619329942842e-05	2.99648238157806	0.0540463369007974	20.015007788509	Firmicutes	Bacilli	Bacillales	Bacillaceae	Bacillus	Bacillus_thuringiensis
BATU	1.42857142857143	20.5454545454545	6035132.36363636	2.36709212407509e-07	3.40430885480617e-06	2.30619329942842e-05	2.99648238157806	0.0540463369007974	20.015007788509	Firmicutes	Bacilli	Bacillales	Bacillaceae	Bacillus	Bacillus_thuringiensis
BATU	1.42857142857143	20.5454545454545	6035132.36363636	2.36709212407509e-07	3.40430885480617e-06	2.30619329942842e-05	2.99648238157806	0.0540463369007974	20.015007788509	Firmicutes	Bacilli	Bacillales	Bacillaceae	Bacillus	Bacillus_thuringiensis
BATU	1.42857142857143	20.5454545454545	6035132.36363636	2.36709212407509e-07	3.40430885480617e-06	2.30619329942842e-05	2.99648238157806	0.0540463369007974	20.015007788509	Firmicutes	Bacilli	Bacillales	Bacillaceae	Bacillus	Bacillus_thuringiensis
BATU	1.42857142857143	20.5454545454545	6035132.36363636	2.36709212407509e-07	3.40430885480617e-06	2.30619329942842e-05	2.99648238157806	0.0540463369007974	20.015007788509	Firmicutes	Bacilli	Bacillales	Bacillaceae	Bacillus	Bacillus_thuringiensis
BATU	1.42857142857143	20.5454545454545	6035132.36363636	2.36709212407509e-07	3.40430885480617e-06	2.30619329942842e-05	2.99648238157806	0.0540463369007974	20.015007788509	Firmicutes	Bacilli	Bacillales	Bacillaceae	Bacillus	Bacillus_thuringiensis
BATU	1.42857142857143	20.5454545454545	6035132.36363636	2.36709212407509e-07	3.40430885480617e-06	2.30619329942842e-05	2.99648238157806	0.0540463369007974	20.015007788509	Firmicutes	Bacilli	Bacillales	Bacillaceae	Bacillus	Bacillus_thuringiensis
BATU	1.42857142857143	20.5454545454545	6035132.36363636	2.36709212407509e-07	3.40430885480617e-06	2.30619329942842e-05	2.99648238157806	0.0540463369007974	20.015007788509	Firmicutes	Bacilli	Bacillales	Bacillaceae	Bacillus	Bacillus_thuringiensis
BATU	1.42857142857143	20.5454545454545	6035132.36363636	2.36709212407509e-07	3.40430885480617e-06	2.30619329942842e-05	2.99648238157806	0.0540463369007974	20.015007788509	Firmicutes	Bacilli	Bacillales	Bacillaceae	Bacillus	Bacillus_thuringiensis
BATU	1.42857142857143	20.5454545454545	6035132.36363636	2.36709212407509e-07	3.40430885480617e-06	2.30619329942842e-05	2.99648238157806	0.0540463369007974	20.015007788509	Firmicutes	Bacilli	Bacillales	Bacillaceae	Bacillus	Bacillus_thuringiensis
BATU	1.42857142857143	20.5454545454545	6035132.36363636	2.36709212407509e-07	3.40430885480617e-06	2.30619329942842e-05	2.99648238157806	0.0540463369007974	20.015007788509	Firmicutes	Bacilli	Bacillales	Bacillaceae	Bacillus	Bacillus_thuringiensis
BATU	1.42857142857143	20.5454545454545	6035132.36363636	2.36709212407509e-07	3.40430885480617e-06	2.30619329942842e-05	2.99648238157806	0.0540463369007974	20.015007788509	Firmicutes	Bacilli	Bacillales	Bacillaceae	Bacillus	Bacillus_thuringiensis
BATU	1.42857142857143	20.5454545454545	6035132.36363636	2.36709212407509e-07	3.40430885480617e-06	2.30619329942842e-05	2.99648238157806	0.0540463369007974	20.015007788509	Firmicutes	Bacilli	Bacillales	Bacillaceae	Bacillus	Bacillus_thuringiensis
BATU	1.42857142857143	20.5454545454545	6035132.36363636	2.36709212407509e-07	3.40430885480617e-06	2.30619329942842e-05	2.99648238157806	0.0540463369007974	20.015007788509	Firmicutes	Bacilli	Bacillales	Bacillaceae	Bacillus	Bacillus_thuringiensis
BATU	1.42857142857143	20.5454545454545	6035132.36363636	2.36709212407509e-07	3.40430885480617e-06	2.30619329942842e-05	2.99648238157806	0.0540463369007974	20.015007788509	Firmicutes	Bacilli	Bacillales	Bacillaceae	Bacillus	Bacillus_thuringiensis
BATU	1.42857142857143	20.5454545454545	6035132.36363636	2.36709212407509e-07	3.40430885480617e-06	2.30619329942842e-05	2.99648238157806	0.0540463369007974	20.015007788509	Firmicutes	Bacilli	Bacillales	Bacillaceae	Bacillus	Bacillus_thuringiensis
BATU	1.42857142857143	20.5454545454545	6035132.36363636	2.36709212407509e-07	3.40430885480617e-06	2.30619329942842e-05	2.99648238157806	0.0540463369007974	20.015007788509	Firmicutes	Bacilli	Bacillales	Bacillaceae	Bacillus	Bacillus_thuringiensis
BATU	1.42857142857143	20.5454545454545	6035132.36363636	2.36709212407509e-07	3.40430885480617e-06	2.30619329942842e-05	2.99648238157806	0.0540463369007974	20.015007788509	Firmicutes	Bacilli	Bacillales	Bacillaceae	Bacillus	Bacillus_thuringiensis
BATU	1.42857142857143	20.5454545454545	6035132.36363636	2.36709212407509e-07	3.40430885480617e-06	2.30619329942842e-05	2.99648238157806	0.0540463369007974	20.015007788509	Firmicutes	Bacilli	Bacillales	Bacillaceae	Bacillus	Bacillus_thuringiensis
BATU	1.42857142857143	20.5454545454545	6035132.36363636	2.36709212407509e-07	3.40430885480617e-06	2.30619329942842e-05	2.99648238157806	0.0540463369007974	20.015007788509	Firmicutes	Bacilli	Bacillales	Bacillaceae	Bacillus	Bacillus_thuringiensis
BATU	1.42857142857143	20.5454545454545	6035132.36363636	2.36709212407509e-07	3.40430885480617e-06	2.30619329942842e-05	2.99648238157806	0.0540463369007974	20.015007788509	Firmicutes	Bacilli	Bacillales	Bacillaceae	Bacillus	Bacillus_thuringiensis
BATU	1.42857142857143	20.5454545454545	6035132.36363636	2.36709212407509e-07	3.40430885480617e-06	2.30619329942842e-05	2.99648238157806	0.0540463369007974	20.015007788509	Firmicutes	Bacilli	Bacillales	Bacillaceae	Bacillus	Bacillus_thuringiensis
BATU	1.42857142857143	20.5454545454545	6035132.36363636	2.36709212407509e-07	3.40430885480617e-06	2.30619329942842e-05	2.99648238157806	0.0540463369007974	20.015007788509	Firmicutes	Bacilli	Bacillales	Bacillaceae	Bacillus	Bacillus_thuringiensis
BATU	1.42857142857143	20.5454545454545	6035132.36363636	2.36709212407509e-07	3.40430885480617e-06	2.30619329942842e-05	2.99648238157806	0.0540463369007974	20.015007788509	Firmicutes	Bacilli	Bacillales	Bacillaceae	Bacillus	Bacillus_thuringiensis
BATU	1.42857142857143	20.5454545454545	6035132.36363636	2.36709212407509e-07	3.40430885480617e-06	2.30619329942842e-05	2.99648238157806	0.0540463369007974	20.015007788509	Firmicutes	Bacilli	Bacillales	Bacillaceae	Bacillus	Bacillus_thuringiensis
BATU	1.42857142857143	20.5454545454545	6035132.36363636	2.36709212407509e-07	3.40430885480617e-06	2.30619329942842e-05	2.99648238157806	0.0540463369007974	20.015007788509	Firmicutes	Bacilli	Bacillales	Bacillaceae	Bacillus	Bacillus_thuringiensis
BATU	1.42857142857143	20.5454545454545	6035132.36363636	2.36709212407509e-07	3.40430885480617e-06	2.30619329942842e-05	2.99648238157806	0.0540463369007974	20.015007788509	Firmicutes	Bacilli	Bacillales	Bacillaceae	Bacillus	Bacillus_thuringiensis
BATU	1.42857142857143	20.5454545454545	6035132.36363636	2.36709212407509e-07	3.40430885480617e-06	2.30619329942842e-05	2.99648238157806	0.0540463369007974	20.015007788509	Firmicutes	Bacilli	Bacillales	Bacillaceae	Bacillus	Bacillus_thuringiensis
BATU	1.42857142857143	20.5454545454545	6035132.36363636	2.36709212407509e-07	3.40430885480617e-06	2.30619329942842e-05	2.99648238157806	0.0540463369007974	20.015007788509	Firmicutes	Bacilli	Bacillales	Bacillaceae	Bacillus	Bacillus_thuringiensis
BATU	1.42857142857143	20.5454545454545	6035132.36363636	2.36709212407509e-07	3.40430885480617e-06	2.30619329942842e-05	2.99648238157806	0.0540463369007974	20.015007788509	Firmicutes	Bacilli	Bacillales	Bacillaceae	Bacillus	Bacillus_thuringiensis
BATU	1.42857142857143	20.5454545454545	6035132.36363636	2.36709212407509e-07	3.40430885480617e-06	2.30619329942842e-05	2.99648238157806	0.0540463369007974	20.015007788509	Firmicutes	Bacilli	Bacillales	Bacillaceae	Bacillus	Bacillus_thuringiensis
BATU	1.42857142857143	20.5454545454545	6035132.36363636	2.36709212407509e-07	3.40430885480617e-06	2.30619329942842e-05	2.99648238157806	0.0540463369007974	20.015007788509	Firmicutes	Bacilli	Bacillales	Bacillaceae	Bacillus	Bacillus_thuringiensis
BATU	1.42857142857143	20.5454545454545	6035132.36363636	2.36709212407509e-07	3.40430885480617e-06	2.30619329942842e-05	2.99648238157806	0.0540463369007974	20.015007788509	Firmicutes	Bacilli	Bacillales	Bacillaceae	Bacillus	Bacillus_thuringiensis
BATU	1.42857142857143	20.5454545454545	6035132.36363636	2.36709212407509e-07	3.40430885480617e-06	2.30619329942842e-05	2.99648238157806	0.0540463369007974	20.015007788509	Firmicutes	Bacilli	Bacillales	Bacillaceae	Bacillus	Bacillus_thuringiensis
BATU	1.42857142857143	20.5454545454545	6035132.36363636	2.36709212407509e-07	3.40430885480617e-06	2.30619329942842e-05	2.99648238157806	0.0540463369007974	20.015007788509	Firmicutes	Bacilli	Bacillales	Bacillaceae	Bacillus	Bacillus_thuringiensis
BATU	1.42857142857143	20.5454545454545	6035132.36363636	2.36709212407509e-07	3.40430885480617e-06	2.30619329942842e-05	2.99648238157806	0.0540463369007974	20.015007788509	Firmicutes	Bacilli	Bacillales	Bacillaceae	Bacillus	Bacillus_thuringiensis
BATU	1.42857142857143	20.5454545454545	6035132.36363636	2.36709212407509e-07	3.40430885480617e-06	2.30619329942842e-05	2.99648238157806	0.0540463369007974	20.015007788509	Firmicutes	Bacilli	Bacillales	Bacillaceae	Bacillus	Bacillus_thuringiensis
BATU	1.42857142857143	20.5454545454545	6035132.36363636	2.36709212407509e-07	3.40430885480617e-06	2.30619329942842e-05	2.99648238157806	0.0540463369007974	20.015007788509	Firmicutes	Bacilli	Bacillales	Bacillaceae	Bacillus	Bacillus_thuringiensis
BATU	1.42857142857143	20.5454545454545	6035132.36363636	2.36709212407509e-07	3.40430885480617e-06	2.30619329942842e-05	2.99648238157806	0.0540463369007974	20.015007788509	Firmicutes	Bacilli	Bacillales	Bacillaceae	Bacillus	Bacillus_thuringiensis
BATU	1.42857142857143	20.5454545454545	6035132.36363636	2.36709212407509e-07	3.40430885480617e-06	2.30619329942842e-05	2.99648238157806	0.0540463369007974	20.015007788509	Firmicutes	Bacilli	Bacillales	Bacillaceae	Bacillus	Bacillus_thuringiensis
BAWE	0	22	5872743	NA	3.74611999878081e-06	1.8049487266853e-05	3.06924768690268	0.00832893178448002	21.5257025140395	Firmicutes	Bacilli	Bacillales	Bacillaceae	Bacillus	Bacillus_weihenstephanensis
BAWE	0	22	5872743	NA	3.74611999878081e-06	1.8049487266853e-05	3.06924768690268	0.00832893178448002	21.5257025140395	Firmicutes	Bacilli	Bacillales	Bacillaceae	Bacillus	Bacillus_weihenstephanensis
BAWE	0	22	5872743	NA	3.74611999878081e-06	1.8049487266853e-05	3.06924768690268	0.00832893178448002	21.5257025140395	Firmicutes	Bacilli	Bacillales	Bacillaceae	Bacillus	Bacillus_weihenstephanensis
BAWE	0	22	5872743	NA	3.74611999878081e-06	1.8049487266853e-05	3.06924768690268	0.00832893178448002	21.5257025140395	Firmicutes	Bacilli	Bacillales	Bacillaceae	Bacillus	Bacillus_weihenstephanensis
BAWE	0	22	5872743	NA	3.74611999878081e-06	1.8049487266853e-05	3.06924768690268	0.00832893178448002	21.5257025140395	Firmicutes	Bacilli	Bacillales	Bacillaceae	Bacillus	Bacillus_weihenstephanensis
BRBE	3	13	6296436	4.76460016428341e-07	2.06466007118948e-06	1.52467205257069e-05	3.29339754024559	0.0916735712375206	26.9342184684248	Firmicutes	Bacilli	Bacillales	Paenibacillaceae	Brevibacillus	Brevibacillus_brevis
BUPR	2	15	4404886	4.54041262361841e-07	3.40530946771381e-06	1.54374029203026e-05	3.00187334194774	0.209213799643859	20.1231992682599	Firmicutes	Clostridia	Clostridiales	Lachnospiraceae	Butyrivibrio	Butyrivibrio_proteoclasticus
BUPR	2	15	4404886	4.54041262361841e-07	3.40530946771381e-06	1.54374029203026e-05	3.00187334194774	0.209213799643859	20.1231992682599	Firmicutes	Clostridia	Clostridiales	Lachnospiraceae	Butyrivibrio	Butyrivibrio_proteoclasticus
BUPR	2	15	4404886	4.54041262361841e-07	3.40530946771381e-06	1.54374029203026e-05	3.00187334194774	0.209213799643859	20.1231992682599	Firmicutes	Clostridia	Clostridiales	Lachnospiraceae	Butyrivibrio	Butyrivibrio_proteoclasticus
BUPR	2	15	4404886	4.54041262361841e-07	3.40530946771381e-06	1.54374029203026e-05	3.00187334194774	0.209213799643859	20.1231992682599	Firmicutes	Clostridia	Clostridiales	Lachnospiraceae	Butyrivibrio	Butyrivibrio_proteoclasticus
CA17	2	4	2685399	7.44768282106309e-07	1.48953656421262e-06	7.44768282106309e-06	2.81612879453742	0.0547636218929747	16.7120295849983	Firmicutes	Bacilli	Lactobacillales	Carnobacteriaceae	Carnobacterium	Carnobacterium_sp.
CA17	2	4	2685399	7.44768282106309e-07	1.48953656421262e-06	7.44768282106309e-06	2.81612879453742	0.0547636218929747	16.7120295849983	Firmicutes	Bacilli	Lactobacillales	Carnobacteriaceae	Carnobacterium	Carnobacterium_sp.
CAHD	2	4	2770676	7.2184549907676e-07	1.44369099815352e-06	9.74491423753626e-06	3.12270532754674	0.0174149652042953	22.7077284647698	Firmicutes	Clostridia	Thermoanaerobacterales	NA	Caldicellulosiruptor	Caldicellulosiruptor_hydrothermalis
CAHY	1	0	2401520	4.16402944801626e-07	NA	1.41577001232553e-05	3.30320067745292	0.126438469043036	27.1995567565177	Firmicutes	Clostridia	Thermoanaerobacterales	Thermoanaerobacteraceae	Carboxydothermus	Carboxydothermus_hydrogenoformans
CAKN	2	8	2802443	7.13663043280452e-07	2.85465217312181e-06	1.07049456492068e-05	3.14724860143868	0.017205194539688	23.2719460147424	Firmicutes	Clostridia	Thermoanaerobacterales	NA	Caldicellulosiruptor	Caldicellulosiruptor_kristjanssonii
CAKN	2	8	2802443	7.13663043280452e-07	2.85465217312181e-06	1.07049456492068e-05	3.14724860143868	0.017205194539688	23.2719460147424	Firmicutes	Clostridia	Thermoanaerobacterales	NA	Caldicellulosiruptor	Caldicellulosiruptor_kristjanssonii
CAKR	2	16	2843785	7.03288047443812e-07	5.62630437955049e-06	1.23075408302667e-05	3.10995002687435	0.0171229581707814	22.4199239790731	Firmicutes	Clostridia	Thermoanaerobacterales	NA	Caldicellulosiruptor	Caldicellulosiruptor_kronotskyensis
CALC	2	8	2674809	7.47716939788972e-07	2.99086775915589e-06	1.3832763386096e-05	3.15091096500414	0.0185962880386173	23.3573326048524	Firmicutes	Clostridia	Thermoanaerobacterales	NA	Caldicellulosiruptor	Caldicellulosiruptor_lactoaceticus
CAML	3	6	3650416	8.21824142782631e-07	1.64364828556526e-06	1.42449518082323e-05	3.0039348939854	0.123475622303795	20.1647270818822	Firmicutes	Bacilli	Lactobacillales	Carnobacteriaceae	Carnobacterium	Carnobacterium_maltaromaticum
CAOB	2	7	2532343	7.89782426788156e-07	2.76423849375855e-06	1.06620627616401e-05	2.97865894382806	0.0159415720201039	19.661431872424	Firmicutes	Clostridia	Thermoanaerobacterales	NA	Caldicellulosiruptor	Caldicellulosiruptor_obsidiansis
CAOW	2	7	2428903	8.2341699112727e-07	2.88195946894545e-06	1.07044208846545e-05	3.05590651780149	0.02174892100082	21.2404316315111	Firmicutes	Clostridia	Thermoanaerobacterales	NA	Caldicellulosiruptor	Caldicellulosiruptor_owensensis
CASA	2	10	2970275	6.7333832725926e-07	3.3666916362963e-06	9.42673658162965e-06	2.84330672108493	0.0620677276159575	17.1724562785106	Firmicutes	Clostridia	Thermoanaerobacterales	NA	Caldicellulosiruptor	Caldicellulosiruptor_saccharolyticus
CLAC	0	33	4136895.66666667	NA	7.9769959551796e-06	2.57036536333565e-05	3.28811469350719	0.0217922888028012	26.7923043056738	Firmicutes	Clostridia	Clostridiales	Clostridiaceae	Clostridium	Clostridium_acetobutylicum
CLAC	0	33	4136895.66666667	NA	7.9769959551796e-06	2.57036536333565e-05	3.28811469350719	0.0217922888028012	26.7923043056738	Firmicutes	Clostridia	Clostridiales	Clostridiaceae	Clostridium	Clostridium_acetobutylicum
CLAC	0	33	4136895.66666667	NA	7.9769959551796e-06	2.57036536333565e-05	3.28811469350719	0.0217922888028012	26.7923043056738	Firmicutes	Clostridia	Clostridiales	Clostridiaceae	Clostridium	Clostridium_acetobutylicum
CLAC	0	33	4136895.66666667	NA	7.9769959551796e-06	2.57036536333565e-05	3.28811469350719	0.0217922888028012	26.7923043056738	Firmicutes	Clostridia	Clostridiales	Clostridiaceae	Clostridium	Clostridium_acetobutylicum
CLAC	0	33	4136895.66666667	NA	7.9769959551796e-06	2.57036536333565e-05	3.28811469350719	0.0217922888028012	26.7923043056738	Firmicutes	Clostridia	Clostridiales	Clostridiaceae	Clostridium	Clostridium_acetobutylicum
CLAC	0	33	4136895.66666667	NA	7.9769959551796e-06	2.57036536333565e-05	3.28811469350719	0.0217922888028012	26.7923043056738	Firmicutes	Clostridia	Clostridiales	Clostridiaceae	Clostridium	Clostridium_acetobutylicum
CLAC	0	33	4136895.66666667	NA	7.9769959551796e-06	2.57036536333565e-05	3.28811469350719	0.0217922888028012	26.7923043056738	Firmicutes	Clostridia	Clostridiales	Clostridiaceae	Clostridium	Clostridium_acetobutylicum
CLAD	2	1	3108248	6.43449300055851e-07	3.21724650027926e-07	1.25472613510891e-05	2.96275105063611	0.231618923912271	19.3511345462117	Firmicutes	Clostridia	Clostridiales	Clostridiaceae	Clostridium	Clostridium_acidurici
CLAD	2	1	3108248	6.43449300055851e-07	3.21724650027926e-07	1.25472613510891e-05	2.96275105063611	0.231618923912271	19.3511345462117	Firmicutes	Clostridia	Clostridiales	Clostridiaceae	Clostridium	Clostridium_acidurici
CLBE	0	18	6000632	NA	2.99968403328183e-06	1.53317183923293e-05	3.12250750770611	0.0687439258434347	22.7032368698218	Firmicutes	Clostridia	Clostridiales	Clostridiaceae	Clostridium	Clostridium_beijerinckii
CLBN	2	47	4613747	4.33487141796028e-07	1.01869478322067e-05	2.21078442315974e-05	2.86198175581126	0.200272796362695	17.4961657305391	Firmicutes	Clostridia	Clostridiales	Clostridiaceae	Clostridium	Clostridium_sp.
CLBO	1.38461538461538	10.7923076923077	3920422.92307692	3.53180106275032e-07	2.75284271724373e-06	2.04452039299214e-05	3.13796360704157	0.23963312616074	23.0568661791073	Firmicutes	Clostridia	Clostridiales	Clostridiaceae	Clostridium	Clostridium_botulinum
CLBO	1.38461538461538	10.7923076923077	3920422.92307692	3.53180106275032e-07	2.75284271724373e-06	2.04452039299214e-05	3.13796360704157	0.23963312616074	23.0568661791073	Firmicutes	Clostridia	Clostridiales	Clostridiaceae	Clostridium	Clostridium_botulinum
CLBO	1.38461538461538	10.7923076923077	3920422.92307692	3.53180106275032e-07	2.75284271724373e-06	2.04452039299214e-05	3.13796360704157	0.23963312616074	23.0568661791073	Firmicutes	Clostridia	Clostridiales	Clostridiaceae	Clostridium	Clostridium_botulinum
CLBO	1.38461538461538	10.7923076923077	3920422.92307692	3.53180106275032e-07	2.75284271724373e-06	2.04452039299214e-05	3.13796360704157	0.23963312616074	23.0568661791073	Firmicutes	Clostridia	Clostridiales	Clostridiaceae	Clostridium	Clostridium_botulinum
CLBO	1.38461538461538	10.7923076923077	3920422.92307692	3.53180106275032e-07	2.75284271724373e-06	2.04452039299214e-05	3.13796360704157	0.23963312616074	23.0568661791073	Firmicutes	Clostridia	Clostridiales	Clostridiaceae	Clostridium	Clostridium_botulinum
CLBO	1.38461538461538	10.7923076923077	3920422.92307692	3.53180106275032e-07	2.75284271724373e-06	2.04452039299214e-05	3.13796360704157	0.23963312616074	23.0568661791073	Firmicutes	Clostridia	Clostridiales	Clostridiaceae	Clostridium	Clostridium_botulinum
CLBO	1.38461538461538	10.7923076923077	3920422.92307692	3.53180106275032e-07	2.75284271724373e-06	2.04452039299214e-05	3.13796360704157	0.23963312616074	23.0568661791073	Firmicutes	Clostridia	Clostridiales	Clostridiaceae	Clostridium	Clostridium_botulinum
CLBO	1.38461538461538	10.7923076923077	3920422.92307692	3.53180106275032e-07	2.75284271724373e-06	2.04452039299214e-05	3.13796360704157	0.23963312616074	23.0568661791073	Firmicutes	Clostridia	Clostridiales	Clostridiaceae	Clostridium	Clostridium_botulinum
CLBO	1.38461538461538	10.7923076923077	3920422.92307692	3.53180106275032e-07	2.75284271724373e-06	2.04452039299214e-05	3.13796360704157	0.23963312616074	23.0568661791073	Firmicutes	Clostridia	Clostridiales	Clostridiaceae	Clostridium	Clostridium_botulinum
CLBO	1.38461538461538	10.7923076923077	3920422.92307692	3.53180106275032e-07	2.75284271724373e-06	2.04452039299214e-05	3.13796360704157	0.23963312616074	23.0568661791073	Firmicutes	Clostridia	Clostridiales	Clostridiaceae	Clostridium	Clostridium_botulinum
CLBO	1.38461538461538	10.7923076923077	3920422.92307692	3.53180106275032e-07	2.75284271724373e-06	2.04452039299214e-05	3.13796360704157	0.23963312616074	23.0568661791073	Firmicutes	Clostridia	Clostridiales	Clostridiaceae	Clostridium	Clostridium_botulinum
CLBO	1.38461538461538	10.7923076923077	3920422.92307692	3.53180106275032e-07	2.75284271724373e-06	2.04452039299214e-05	3.13796360704157	0.23963312616074	23.0568661791073	Firmicutes	Clostridia	Clostridiales	Clostridiaceae	Clostridium	Clostridium_botulinum
CLBO	1.38461538461538	10.7923076923077	3920422.92307692	3.53180106275032e-07	2.75284271724373e-06	2.04452039299214e-05	3.13796360704157	0.23963312616074	23.0568661791073	Firmicutes	Clostridia	Clostridiales	Clostridiaceae	Clostridium	Clostridium_botulinum
CLBO	1.38461538461538	10.7923076923077	3920422.92307692	3.53180106275032e-07	2.75284271724373e-06	2.04452039299214e-05	3.13796360704157	0.23963312616074	23.0568661791073	Firmicutes	Clostridia	Clostridiales	Clostridiaceae	Clostridium	Clostridium_botulinum
CLBO	1.38461538461538	10.7923076923077	3920422.92307692	3.53180106275032e-07	2.75284271724373e-06	2.04452039299214e-05	3.13796360704157	0.23963312616074	23.0568661791073	Firmicutes	Clostridia	Clostridiales	Clostridiaceae	Clostridium	Clostridium_botulinum
CLBO	1.38461538461538	10.7923076923077	3920422.92307692	3.53180106275032e-07	2.75284271724373e-06	2.04452039299214e-05	3.13796360704157	0.23963312616074	23.0568661791073	Firmicutes	Clostridia	Clostridiales	Clostridiaceae	Clostridium	Clostridium_botulinum
CLBO	1.38461538461538	10.7923076923077	3920422.92307692	3.53180106275032e-07	2.75284271724373e-06	2.04452039299214e-05	3.13796360704157	0.23963312616074	23.0568661791073	Firmicutes	Clostridia	Clostridiales	Clostridiaceae	Clostridium	Clostridium_botulinum
CLBO	1.38461538461538	10.7923076923077	3920422.92307692	3.53180106275032e-07	2.75284271724373e-06	2.04452039299214e-05	3.13796360704157	0.23963312616074	23.0568661791073	Firmicutes	Clostridia	Clostridiales	Clostridiaceae	Clostridium	Clostridium_botulinum
CLBO	1.38461538461538	10.7923076923077	3920422.92307692	3.53180106275032e-07	2.75284271724373e-06	2.04452039299214e-05	3.13796360704157	0.23963312616074	23.0568661791073	Firmicutes	Clostridia	Clostridiales	Clostridiaceae	Clostridium	Clostridium_botulinum
CLBO	1.38461538461538	10.7923076923077	3920422.92307692	3.53180106275032e-07	2.75284271724373e-06	2.04452039299214e-05	3.13796360704157	0.23963312616074	23.0568661791073	Firmicutes	Clostridia	Clostridiales	Clostridiaceae	Clostridium	Clostridium_botulinum
CLBO	1.38461538461538	10.7923076923077	3920422.92307692	3.53180106275032e-07	2.75284271724373e-06	2.04452039299214e-05	3.13796360704157	0.23963312616074	23.0568661791073	Firmicutes	Clostridia	Clostridiales	Clostridiaceae	Clostridium	Clostridium_botulinum
CLBO	1.38461538461538	10.7923076923077	3920422.92307692	3.53180106275032e-07	2.75284271724373e-06	2.04452039299214e-05	3.13796360704157	0.23963312616074	23.0568661791073	Firmicutes	Clostridia	Clostridiales	Clostridiaceae	Clostridium	Clostridium_botulinum
CLBO	1.38461538461538	10.7923076923077	3920422.92307692	3.53180106275032e-07	2.75284271724373e-06	2.04452039299214e-05	3.13796360704157	0.23963312616074	23.0568661791073	Firmicutes	Clostridia	Clostridiales	Clostridiaceae	Clostridium	Clostridium_botulinum
CLBO	1.38461538461538	10.7923076923077	3920422.92307692	3.53180106275032e-07	2.75284271724373e-06	2.04452039299214e-05	3.13796360704157	0.23963312616074	23.0568661791073	Firmicutes	Clostridia	Clostridiales	Clostridiaceae	Clostridium	Clostridium_botulinum
CLBO	1.38461538461538	10.7923076923077	3920422.92307692	3.53180106275032e-07	2.75284271724373e-06	2.04452039299214e-05	3.13796360704157	0.23963312616074	23.0568661791073	Firmicutes	Clostridia	Clostridiales	Clostridiaceae	Clostridium	Clostridium_botulinum
CLBO	1.38461538461538	10.7923076923077	3920422.92307692	3.53180106275032e-07	2.75284271724373e-06	2.04452039299214e-05	3.13796360704157	0.23963312616074	23.0568661791073	Firmicutes	Clostridia	Clostridiales	Clostridiaceae	Clostridium	Clostridium_botulinum
CLCA	2	37	4897678	4.08356776415273e-07	7.55460036368255e-06	1.59259142801956e-05	3.04739645453624	0.271223449975147	21.0604411659291	Firmicutes	Clostridia	Clostridiales	Clostridiaceae	Clostridium	Clostridium_clariflavum
CLCE	2	36	4068724	4.9155460041035e-07	8.8479828073863e-06	2.18741797182606e-05	2.87537546427877	0.238643972289154	17.7320806346085	Firmicutes	Clostridia	Clostridiales	Clostridiaceae	Clostridium	Clostridium_cellulolyticum
CLCF	1	2	3769775	2.65267821023801e-07	5.30535642047602e-07	1.56508014404043e-05	2.88363762938824	0.526493775352587	17.8791929086309	Firmicutes	Clostridia	Clostridiales	Clostridiaceae	Clostridium	Clostridium_cf.
CLCL	1	34	5262222	1.90033791808859e-07	6.46114892150122e-06	2.20439198498277e-05	3.37059086214898	0.0945976352485744	29.0957135357033	Firmicutes	Clostridia	Clostridiales	Clostridiaceae	Clostridium	Clostridium_cellulovorans
CLDI	0	4.25	4215376.77777778	NA	1.00821355338976e-06	8.4808551843962e-06	3.1223981429082	0.278274613383496	22.7007540706776	Firmicutes	Clostridia	Clostridiales	NA	Peptostreptococcaceae	Clostridium_difficile
CLDI	0	4.25	4215376.77777778	NA	1.00821355338976e-06	8.4808551843962e-06	3.1223981429082	0.278274613383496	22.7007540706776	Firmicutes	Clostridia	Clostridiales	NA	Peptostreptococcaceae	Clostridium_difficile
CLDI	0	4.25	4215376.77777778	NA	1.00821355338976e-06	8.4808551843962e-06	3.1223981429082	0.278274613383496	22.7007540706776	Firmicutes	Clostridia	Clostridiales	NA	Peptostreptococcaceae	Clostridium_difficile
CLDI	0	4.25	4215376.77777778	NA	1.00821355338976e-06	8.4808551843962e-06	3.1223981429082	0.278274613383496	22.7007540706776	Firmicutes	Clostridia	Clostridiales	NA	Peptostreptococcaceae	Clostridium_difficile
CLDI	0	4.25	4215376.77777778	NA	1.00821355338976e-06	8.4808551843962e-06	3.1223981429082	0.278274613383496	22.7007540706776	Firmicutes	Clostridia	Clostridiales	NA	Peptostreptococcaceae	Clostridium_difficile
CLDI	0	4.25	4215376.77777778	NA	1.00821355338976e-06	8.4808551843962e-06	3.1223981429082	0.278274613383496	22.7007540706776	Firmicutes	Clostridia	Clostridiales	NA	Peptostreptococcaceae	Clostridium_difficile
CLDI	0	4.25	4215376.77777778	NA	1.00821355338976e-06	8.4808551843962e-06	3.1223981429082	0.278274613383496	22.7007540706776	Firmicutes	Clostridia	Clostridiales	NA	Peptostreptococcaceae	Clostridium_difficile
CLKL	0	6.5	3989551.5	NA	1.62925581985845e-06	1.16554454805258e-05	3.27885288178021	0.022936442222255	26.5453046253876	Firmicutes	Clostridia	Clostridiales	Clostridiaceae	Clostridium	Clostridium_kluyveri
CLKL	0	6.5	3989551.5	NA	1.62925581985845e-06	1.16554454805258e-05	3.27885288178021	0.022936442222255	26.5453046253876	Firmicutes	Clostridia	Clostridiales	Clostridiaceae	Clostridium	Clostridium_kluyveri
CLKL	0	6.5	3989551.5	NA	1.62925581985845e-06	1.16554454805258e-05	3.27885288178021	0.022936442222255	26.5453046253876	Firmicutes	Clostridia	Clostridiales	Clostridiaceae	Clostridium	Clostridium_kluyveri
CLKL	0	6.5	3989551.5	NA	1.62925581985845e-06	1.16554454805258e-05	3.27885288178021	0.022936442222255	26.5453046253876	Firmicutes	Clostridia	Clostridiales	Clostridiaceae	Clostridium	Clostridium_kluyveri
CLLE	1	22	4714237	2.12123404063054e-07	4.66671488938719e-06	1.73941191331704e-05	2.85000913562102	0.23830198679301	17.2879397759122	Firmicutes	Clostridia	Clostridiales	Lachnospiraceae	Cellulosilyticum	Clostridium_lentocellum
CLLJ	0	7	4630065	NA	1.51185782489015e-06	1.59824970059816e-05	3.37769669960565	0.0570593273227507	29.3031992536209	Firmicutes	Clostridia	Clostridiales	Clostridiaceae	Clostridium	Clostridium_ljungdahlii
CLNO	0	4	2547720	NA	1.57003124362175e-06	1.29527577598794e-05	3.32040286398193	0.0378669334549025	27.6714961624147	Firmicutes	Clostridia	Clostridiales	Clostridiaceae	Clostridium	Clostridium_novyi
CLPA	1	12	5044100	1.98251422453956e-07	2.37901706944747e-06	1.94286394004877e-05	3.31492175603934	0.0331614344839784	27.5202406077018	Firmicutes	Clostridia	Clostridiales	Clostridiaceae	Clostridium	Clostridium_pasteurianum
CLPA	1	12	5044100	1.98251422453956e-07	2.37901706944747e-06	1.94286394004877e-05	3.31492175603934	0.0331614344839784	27.5202406077018	Firmicutes	Clostridia	Clostridiales	Clostridiaceae	Clostridium	Clostridium_pasteurianum
CLPE	2.66666666666667	11.3333333333333	3100837	8.59982858391676e-07	3.65492714816462e-06	1.53721935937512e-05	3.54064031560844	0.163788809757475	34.4889959644871	Firmicutes	Clostridia	Clostridiales	Clostridiaceae	Clostridium	Clostridium_perfringens
CLPE	2.66666666666667	11.3333333333333	3100837	8.59982858391676e-07	3.65492714816462e-06	1.53721935937512e-05	3.54064031560844	0.163788809757475	34.4889959644871	Firmicutes	Clostridia	Clostridiales	Clostridiaceae	Clostridium	Clostridium_perfringens
CLPE	2.66666666666667	11.3333333333333	3100837	8.59982858391676e-07	3.65492714816462e-06	1.53721935937512e-05	3.54064031560844	0.163788809757475	34.4889959644871	Firmicutes	Clostridia	Clostridiales	Clostridiaceae	Clostridium	Clostridium_perfringens
CLPE	2.66666666666667	11.3333333333333	3100837	8.59982858391676e-07	3.65492714816462e-06	1.53721935937512e-05	3.54064031560844	0.163788809757475	34.4889959644871	Firmicutes	Clostridia	Clostridiales	Clostridiaceae	Clostridium	Clostridium_perfringens
CLPE	2.66666666666667	11.3333333333333	3100837	8.59982858391676e-07	3.65492714816462e-06	1.53721935937512e-05	3.54064031560844	0.163788809757475	34.4889959644871	Firmicutes	Clostridia	Clostridiales	Clostridiaceae	Clostridium	Clostridium_perfringens
CLPE	2.66666666666667	11.3333333333333	3100837	8.59982858391676e-07	3.65492714816462e-06	1.53721935937512e-05	3.54064031560844	0.163788809757475	34.4889959644871	Firmicutes	Clostridia	Clostridiales	Clostridiaceae	Clostridium	Clostridium_perfringens
CLPH	0	16	4847594	NA	3.30060644517672e-06	1.19646983637656e-05	2.95837481483898	0.327007213640698	19.2666344495277	Firmicutes	Clostridia	Clostridiales	Clostridiaceae	Clostridium	Clostridium_phytofermentans
CLSA	0	5	4662871	NA	1.07230073489059e-06	1.17953080837964e-05	2.94265797352995	0.522986236344626	18.9661910088454	Firmicutes	Clostridia	Clostridiales	Clostridiaceae	Clostridium	Clostridium_saccharolyticum
CLSC	2	22	5107814	3.915569360983e-07	4.3071262970813e-06	2.66258716546844e-05	3.11695177493625	0.0475258638013903	22.5774534857342	Firmicutes	Clostridia	Clostridiales	Clostridiaceae	Clostridium	Clostridium_saccharobutylicum
CLSE	1	7	2974379	3.36204632967083e-07	2.35343243076958e-06	1.37843899516504e-05	3.22453630019164	0.114493478250505	25.1419131521144	Firmicutes	Clostridia	Clostridiales	Clostridiaceae	Clostridium	Clostridium_stercorarium
CLSH	0	38	6666445	NA	5.70018953130192e-06	2.13007082485493e-05	3.050383684561	0.0607284422337196	21.12344760863	Firmicutes	Clostridia	Clostridiales	Clostridiaceae	Clostridium	Clostridium_saccharoperbutylacetonicum
CLSH	0	38	6666445	NA	5.70018953130192e-06	2.13007082485493e-05	3.050383684561	0.0607284422337196	21.12344760863	Firmicutes	Clostridia	Clostridiales	Clostridiaceae	Clostridium	Clostridium_saccharoperbutylacetonicum
CLSR	1	7	2970010	3.36699203032986e-07	2.3568944212309e-06	1.01009760909896e-05	3.21521063169108	0.112330340143561	24.9085378861189	Firmicutes	Clostridia	Clostridiales	Ruminococcaceae	unclassified_Ruminococcaceae	Clostridium_stercorarium
CLST	2	2	2715461	7.36523190721575e-07	7.36523190721575e-07	9.20653988401969e-06	2.9905664072201	0.235131677300053	19.8969490761407	Firmicutes	Clostridia	Clostridiales	NA	Peptostreptococcaceae	Clostridium_sticklandii
CLSY	0	3	2835737	NA	1.05792603474864e-06	9.87397632432063e-06	2.90817176469847	0.386007413375623	18.3232686794559	Firmicutes	Clostridia	Clostridiales	Clostridiaceae	Clostridium	Clostridium_sp.
CLTE	0	7	2873333	NA	2.4361951782129e-06	1.04408364780553e-05	3.25700895009899	0.0205905810166271	25.9717380854596	Firmicutes	Clostridia	Clostridiales	Clostridiaceae	Clostridium	Clostridium_tetani
CLTE	0	7	2873333	NA	2.4361951782129e-06	1.04408364780553e-05	3.25700895009899	0.0205905810166271	25.9717380854596	Firmicutes	Clostridia	Clostridiales	Clostridiaceae	Clostridium	Clostridium_tetani
CLTH	3	44.5	3702460	8.1027208936761e-07	1.20190359922862e-05	2.74142056902708e-05	3.01083179813089	0.338001738178548	20.3042819668312	Firmicutes	Clostridia	Clostridiales	Clostridiaceae	Clostridium	Clostridium_thermocellum
CLTH	3	44.5	3702460	8.1027208936761e-07	1.20190359922862e-05	2.74142056902708e-05	3.01083179813089	0.338001738178548	20.3042819668312	Firmicutes	Clostridia	Clostridiales	Clostridiaceae	Clostridium	Clostridium_thermocellum
COPR	1	1	1424912	7.01797725052494e-07	7.01797725052494e-07	8.42157270062993e-06	3.35890314930267	0.100293533713233	28.7576307466921	Firmicutes	Clostridia	Thermoanaerobacterales	Thermodesulfobiaceae	Coprothermobacter	Coprothermobacter_proteolyticus
DEAI	1	3	4991181	2.0035338329746e-07	6.0106014989238e-07	1.16204962312527e-05	3.2573317529359	0.0468812302108262	25.9801231894878	Firmicutes	Clostridia	Clostridiales	Peptococcaceae	Desulfosporosinus	Desulfosporosinus_acidiphilus
DEAI	1	3	4991181	2.0035338329746e-07	6.0106014989238e-07	1.16204962312527e-05	3.2573317529359	0.0468812302108262	25.9801231894878	Firmicutes	Clostridia	Clostridiales	Peptococcaceae	Desulfosporosinus	Desulfosporosinus_acidiphilus
DEAI	1	3	4991181	2.0035338329746e-07	6.0106014989238e-07	1.16204962312527e-05	3.2573317529359	0.0468812302108262	25.9801231894878	Firmicutes	Clostridia	Clostridiales	Peptococcaceae	Desulfosporosinus	Desulfosporosinus_acidiphilus
DEAU	1	0	2349476	4.25626820618725e-07	NA	4.68189502680598e-06	3.42067814229159	0.184235024854769	30.5901524648792	Firmicutes	Clostridia	Clostridiales	Peptococcaceae	Candidatus_Desulforudis	Candidatus_Desulforudis_audaxviator
DEAX	1	1	4545624	2.19991798705744e-07	2.19991798705744e-07	1.1219581733993e-05	3.26512589816332	0.0376457716665727	26.1834072262029	Firmicutes	Clostridia	Clostridiales	Peptococcaceae	Desulfotomaculum	Desulfotomaculum_acetoxidans
DECA	1	0	2892255	3.45750979771839e-07	NA	7.60652155498046e-06	3.52297575492677	0.0942335992188507	33.885112374323	Firmicutes	Clostridia	Clostridiales	Peptococcaceae	Desulfotomaculum	Desulfotomaculum_carboxydivorans
DECF	2	1	3092048	6.46820489203272e-07	3.23410244601636e-07	1.26129995394638e-05	3.43731914673846	0.0419589939085455	31.1034624796378	Firmicutes	Clostridia	Clostridiales	Peptococcaceae	Dehalobacter	Dehalobacter_sp.
DEDC	2	1	3069953	6.51475771778916e-07	3.25737885889458e-07	1.205230177791e-05	3.4474301034568	0.0425845604018608	31.4195434904897	Firmicutes	Clostridia	Clostridiales	Peptococcaceae	Dehalobacter	Dehalobacter_sp.
DEDH	4	1	4321753	9.25550349591936e-07	2.31387587397984e-07	7.86717797153146e-06	3.60465894713904	0.014641935394169	36.769141497659	Firmicutes	Clostridia	Clostridiales	Peptococcaceae	Desulfitobacterium	Desulfitobacterium_dehalogenans
DEDI	4	3	3624449	1.10361602549794e-06	8.27712019123458e-07	9.10483221035804e-06	3.56682912664952	0.028307519394827	35.4041528940225	Firmicutes	Clostridia	Clostridiales	Peptococcaceae	Desulfitobacterium	Desulfitobacterium_dichloroeliminans
DEGI	2	1	4855529	4.11901566235111e-07	2.05950783117555e-07	8.44398210781977e-06	3.54464114082784	0.098677227925643	34.627256803636	Firmicutes	Clostridia	Clostridiales	Peptococcaceae	Desulfotomaculum	Desulfotomaculum_gibsoniae
DEHA	4	2	5503334	7.26832134847712e-07	3.63416067423856e-07	5.72380306192574e-06	3.29164263828152	0.0258709898392844	26.8869930056824	Firmicutes	Clostridia	Clostridiales	Peptococcaceae	Desulfitobacterium	Desulfitobacterium_hafniense
DEHA	4	2	5503334	7.26832134847712e-07	3.63416067423856e-07	5.72380306192574e-06	3.29164263828152	0.0258709898392844	26.8869930056824	Firmicutes	Clostridia	Clostridiales	Peptococcaceae	Desulfitobacterium	Desulfitobacterium_hafniense
DEKU	1	1	3601386	2.77670874491099e-07	2.77670874491099e-07	5.27574661533088e-06	3.47222615523958	0.100545743271847	32.2083635125591	Firmicutes	Clostridia	Clostridiales	Peptococcaceae	Desulfotomaculum	Desulfotomaculum_kuznetsovii
DEME	3	0	4873567	6.15565560091818e-07	NA	6.9764096810406e-06	3.29382689903599	0.0363236379370962	26.9457853948897	Firmicutes	Clostridia	Clostridiales	Peptococcaceae	Desulfosporosinus	Desulfosporosinus_meridiei
DEOR	3	1	5863081	5.11676369471955e-07	1.70558789823985e-07	8.52793949119925e-06	3.22134785092562	0.0386166267566718	25.0618771008277	Firmicutes	Clostridia	Clostridiales	Peptococcaceae	Desulfosporosinus	Desulfosporosinus_orientis
DERE	3	0	3608104	8.31461620840198e-07	NA	6.09738521949478e-06	3.26975287623381	0.0155273483628935	26.3048379893464	Firmicutes	Clostridia	Clostridiales	Peptococcaceae	Desulfotomaculum	Desulfotomaculum_reducens
DERU	1	1	3969014	2.51951744186339e-07	2.51951744186339e-07	1.00780697674536e-05	3.54263299015114	0.022388345245725	34.5577898278755	Firmicutes	Clostridia	Clostridiales	Peptococcaceae	Desulfotomaculum	Desulfotomaculum_ruminis
ENCA	1	4	3427276	2.91776909709052e-07	1.16710763883621e-06	8.75330729127155e-06	2.74495467608833	0.0920248764121713	15.5639084989842	Firmicutes	Bacilli	Lactobacillales	Enterococcaceae	Enterococcus	Enterococcus_casseliflavus
ENFA	1	8.75	2993194.75	3.34091191360001e-07	2.92329792440001e-06	1.21108056868e-05	2.91636050561233	0.189030764887135	18.4739291974576	Firmicutes	Bacilli	Lactobacillales	Enterococcaceae	Enterococcus	Enterococcus_faecalis
ENFA	1	8.75	2993194.75	3.34091191360001e-07	2.92329792440001e-06	1.21108056868e-05	2.91636050561233	0.189030764887135	18.4739291974576	Firmicutes	Bacilli	Lactobacillales	Enterococcaceae	Enterococcus	Enterococcus_faecalis
ENFA	1	8.75	2993194.75	3.34091191360001e-07	2.92329792440001e-06	1.21108056868e-05	2.91636050561233	0.189030764887135	18.4739291974576	Firmicutes	Bacilli	Lactobacillales	Enterococcaceae	Enterococcus	Enterococcus_faecalis
ENFA	1	8.75	2993194.75	3.34091191360001e-07	2.92329792440001e-06	1.21108056868e-05	2.91636050561233	0.189030764887135	18.4739291974576	Firmicutes	Bacilli	Lactobacillales	Enterococcaceae	Enterococcus	Enterococcus_faecalis
ENFA	1	8.75	2993194.75	3.34091191360001e-07	2.92329792440001e-06	1.21108056868e-05	2.91636050561233	0.189030764887135	18.4739291974576	Firmicutes	Bacilli	Lactobacillales	Enterococcaceae	Enterococcus	Enterococcus_faecalis
ENFA	1	8.75	2993194.75	3.34091191360001e-07	2.92329792440001e-06	1.21108056868e-05	2.91636050561233	0.189030764887135	18.4739291974576	Firmicutes	Bacilli	Lactobacillales	Enterococcaceae	Enterococcus	Enterococcus_faecalis
ENFA	1	8.75	2993194.75	3.34091191360001e-07	2.92329792440001e-06	1.21108056868e-05	2.91636050561233	0.189030764887135	18.4739291974576	Firmicutes	Bacilli	Lactobacillales	Enterococcaceae	Enterococcus	Enterococcus_faecalis
ENFA	1	8.75	2993194.75	3.34091191360001e-07	2.92329792440001e-06	1.21108056868e-05	2.91636050561233	0.189030764887135	18.4739291974576	Firmicutes	Bacilli	Lactobacillales	Enterococcaceae	Enterococcus	Enterococcus_faecalis
ENFA	1	8.75	2993194.75	3.34091191360001e-07	2.92329792440001e-06	1.21108056868e-05	2.91636050561233	0.189030764887135	18.4739291974576	Firmicutes	Bacilli	Lactobacillales	Enterococcaceae	Enterococcus	Enterococcus_faecalis
ENFE	1.25	7.91666666666667	3040379.5	4.11132886536039e-07	2.60384161472825e-06	1.07716816272443e-05	2.81959949481549	0.202141650842968	16.7701328018266	Firmicutes	Bacilli	Lactobacillales	Enterococcaceae	Enterococcus	Enterococcus_faecium
ENFE	1.25	7.91666666666667	3040379.5	4.11132886536039e-07	2.60384161472825e-06	1.07716816272443e-05	2.81959949481549	0.202141650842968	16.7701328018266	Firmicutes	Bacilli	Lactobacillales	Enterococcaceae	Enterococcus	Enterococcus_faecium
ENFE	1.25	7.91666666666667	3040379.5	4.11132886536039e-07	2.60384161472825e-06	1.07716816272443e-05	2.81959949481549	0.202141650842968	16.7701328018266	Firmicutes	Bacilli	Lactobacillales	Enterococcaceae	Enterococcus	Enterococcus_faecium
ENFE	1.25	7.91666666666667	3040379.5	4.11132886536039e-07	2.60384161472825e-06	1.07716816272443e-05	2.81959949481549	0.202141650842968	16.7701328018266	Firmicutes	Bacilli	Lactobacillales	Enterococcaceae	Enterococcus	Enterococcus_faecium
ENFE	1.25	7.91666666666667	3040379.5	4.11132886536039e-07	2.60384161472825e-06	1.07716816272443e-05	2.81959949481549	0.202141650842968	16.7701328018266	Firmicutes	Bacilli	Lactobacillales	Enterococcaceae	Enterococcus	Enterococcus_faecium
ENFE	1.25	7.91666666666667	3040379.5	4.11132886536039e-07	2.60384161472825e-06	1.07716816272443e-05	2.81959949481549	0.202141650842968	16.7701328018266	Firmicutes	Bacilli	Lactobacillales	Enterococcaceae	Enterococcus	Enterococcus_faecium
ENFE	1.25	7.91666666666667	3040379.5	4.11132886536039e-07	2.60384161472825e-06	1.07716816272443e-05	2.81959949481549	0.202141650842968	16.7701328018266	Firmicutes	Bacilli	Lactobacillales	Enterococcaceae	Enterococcus	Enterococcus_faecium
ENFE	1.25	7.91666666666667	3040379.5	4.11132886536039e-07	2.60384161472825e-06	1.07716816272443e-05	2.81959949481549	0.202141650842968	16.7701328018266	Firmicutes	Bacilli	Lactobacillales	Enterococcaceae	Enterococcus	Enterococcus_faecium
ENFE	1.25	7.91666666666667	3040379.5	4.11132886536039e-07	2.60384161472825e-06	1.07716816272443e-05	2.81959949481549	0.202141650842968	16.7701328018266	Firmicutes	Bacilli	Lactobacillales	Enterococcaceae	Enterococcus	Enterococcus_faecium
ENFE	1.25	7.91666666666667	3040379.5	4.11132886536039e-07	2.60384161472825e-06	1.07716816272443e-05	2.81959949481549	0.202141650842968	16.7701328018266	Firmicutes	Bacilli	Lactobacillales	Enterococcaceae	Enterococcus	Enterococcus_faecium
ENFE	1.25	7.91666666666667	3040379.5	4.11132886536039e-07	2.60384161472825e-06	1.07716816272443e-05	2.81959949481549	0.202141650842968	16.7701328018266	Firmicutes	Bacilli	Lactobacillales	Enterococcaceae	Enterococcus	Enterococcus_faecium
ENFE	1.25	7.91666666666667	3040379.5	4.11132886536039e-07	2.60384161472825e-06	1.07716816272443e-05	2.81959949481549	0.202141650842968	16.7701328018266	Firmicutes	Bacilli	Lactobacillales	Enterococcaceae	Enterococcus	Enterococcus_faecium
ENFE	1.25	7.91666666666667	3040379.5	4.11132886536039e-07	2.60384161472825e-06	1.07716816272443e-05	2.81959949481549	0.202141650842968	16.7701328018266	Firmicutes	Bacilli	Lactobacillales	Enterococcaceae	Enterococcus	Enterococcus_faecium
ENFE	1.25	7.91666666666667	3040379.5	4.11132886536039e-07	2.60384161472825e-06	1.07716816272443e-05	2.81959949481549	0.202141650842968	16.7701328018266	Firmicutes	Bacilli	Lactobacillales	Enterococcaceae	Enterococcus	Enterococcus_faecium
ENFE	1.25	7.91666666666667	3040379.5	4.11132886536039e-07	2.60384161472825e-06	1.07716816272443e-05	2.81959949481549	0.202141650842968	16.7701328018266	Firmicutes	Bacilli	Lactobacillales	Enterococcaceae	Enterococcus	Enterococcus_faecium
ENFE	1.25	7.91666666666667	3040379.5	4.11132886536039e-07	2.60384161472825e-06	1.07716816272443e-05	2.81959949481549	0.202141650842968	16.7701328018266	Firmicutes	Bacilli	Lactobacillales	Enterococcaceae	Enterococcus	Enterococcus_faecium
ENFE	1.25	7.91666666666667	3040379.5	4.11132886536039e-07	2.60384161472825e-06	1.07716816272443e-05	2.81959949481549	0.202141650842968	16.7701328018266	Firmicutes	Bacilli	Lactobacillales	Enterococcaceae	Enterococcus	Enterococcus_faecium
ENHI	0	9	2856440	NA	3.15077509067231e-06	1.75043060592906e-05	2.78769646735492	0.123300352243277	16.243559103715	Firmicutes	Bacilli	Lactobacillales	Enterococcaceae	Enterococcus	Enterococcus_hirae
ENHI	0	9	2856440	NA	3.15077509067231e-06	1.75043060592906e-05	2.78769646735492	0.123300352243277	16.243559103715	Firmicutes	Bacilli	Lactobacillales	Enterococcaceae	Enterococcus	Enterococcus_hirae
ETHA	3	7	3008576	9.97149482014082e-07	2.32668212469953e-06	1.79486906762535e-05	3.40626625022126	0.410053622897424	30.1524521102094	Firmicutes	Clostridia	Clostridiales	Ruminococcaceae	Ethanoligenens	Ethanoligenens_harbinense
EUEL	2	1	2831389	7.06367086966856e-07	3.53183543483428e-07	1.20082404784366e-05	2.98548868448961	0.335999992782725	19.796173956134	Firmicutes	Clostridia	Clostridiales	Eubacteriaceae	Eubacterium	Eubacterium_eligens
EUEL	2	1	2831389	7.06367086966856e-07	3.53183543483428e-07	1.20082404784366e-05	2.98548868448961	0.335999992782725	19.796173956134	Firmicutes	Clostridia	Clostridiales	Eubacteriaceae	Eubacterium	Eubacterium_eligens
EUEL	2	1	2831389	7.06367086966856e-07	3.53183543483428e-07	1.20082404784366e-05	2.98548868448961	0.335999992782725	19.796173956134	Firmicutes	Clostridia	Clostridiales	Eubacteriaceae	Eubacterium	Eubacterium_eligens
EULI	4	7	4316707	9.26632268532472e-07	1.62160646993183e-06	1.5752748565052e-05	3.38705689918246	0.0505164122736457	29.5787707369395	Firmicutes	Clostridia	Clostridiales	Eubacteriaceae	Eubacterium	Eubacterium_limosum
EURE	0	2	3449685	NA	5.79763079817433e-07	1.9422063173884e-05	2.92147945012811	0.396735546141507	18.5687386711966	Firmicutes	Clostridia	Clostridiales	Eubacteriaceae	Eubacterium	Eubacterium_rectale
EXAN	4	5	2815863	1.42052365473746e-06	1.77565456842183e-06	8.87827284210915e-06	3.60851765203672	0.0452894554734954	36.911296855441	Firmicutes	Bacilli	Bacillales	NA	Exiguobacterium	Exiguobacterium_antarcticum
EXSI	4	5	3040786	1.31544936079027e-06	1.64431170098784e-06	9.53700786572945e-06	3.77180762207562	0.0384474778079993	43.4585505135416	Firmicutes	Bacilli	Bacillales	NA	Exiguobacterium	Exiguobacterium_sibiricum
EXSI	4	5	3040786	1.31544936079027e-06	1.64431170098784e-06	9.53700786572945e-06	3.77180762207562	0.0384474778079993	43.4585505135416	Firmicutes	Bacilli	Bacillales	NA	Exiguobacterium	Exiguobacterium_sibiricum
EXSI	4	5	3040786	1.31544936079027e-06	1.64431170098784e-06	9.53700786572945e-06	3.77180762207562	0.0384474778079993	43.4585505135416	Firmicutes	Bacilli	Bacillales	NA	Exiguobacterium	Exiguobacterium_sibiricum
EXSP	3	6	2999895	1.00003500122504e-06	2.00007000245009e-06	9.33366001143373e-06	3.5503070292351	0.0215117637738135	34.824007834882	Firmicutes	Bacilli	Bacillales	NA	Exiguobacterium	Exiguobacterium_sp.
FIAL	0	1	1931012	NA	5.17863172264077e-07	8.28581075622523e-06	3.09899156248249	0.0940932364152867	22.1755773178258	Firmicutes	Clostridia	Clostridiales	Peptostreptococcaceae	Filifactor	Filifactor_alocis
FIMA	1	2	1986740	5.03337125139676e-07	1.00667425027935e-06	9.06006825251417e-06	3.2710036777552	0.12051358450323	26.3377607063235	Firmicutes	Clostridia	Clostridiales	NA	Finegoldia	Finegoldia_magna
FIMA	1	2	1986740	5.03337125139676e-07	1.00667425027935e-06	9.06006825251417e-06	3.2710036777552	0.12051358450323	26.3377607063235	Firmicutes	Clostridia	Clostridiales	NA	Finegoldia	Finegoldia_magna
GEGH	1	8	3583134	2.79085292372543e-07	2.23268233898035e-06	1.08843264025292e-05	3.62369873780322	0.014713670347611	37.4759254121263	Firmicutes	Bacilli	Bacillales	Bacillaceae	Geobacillus	Geobacillus_sp.
GEJF	1	6	3485960	2.86865024268781e-07	1.72119014561269e-06	1.34826561406327e-05	3.196482818245	0.0166486123682504	24.446396392413	Firmicutes	Bacilli	Bacillales	Bacillaceae	Geobacillus	Geobacillus_sp.
GEJF	1	6	3485960	2.86865024268781e-07	1.72119014561269e-06	1.34826561406327e-05	3.196482818245	0.0166486123682504	24.446396392413	Firmicutes	Bacilli	Bacillales	Bacillaceae	Geobacillus	Geobacillus_sp.
GEKA	1	4	3592666	2.78344828046916e-07	1.11337931218766e-06	1.19688276060174e-05	3.08188814257529	0.019204922103451	21.7995241718023	Firmicutes	Bacilli	Bacillales	Bacillaceae	Geobacillus	Geobacillus_kaustophilus
GEKA	1	4	3592666	2.78344828046916e-07	1.11337931218766e-06	1.19688276060174e-05	3.08188814257529	0.019204922103451	21.7995241718023	Firmicutes	Bacilli	Bacillales	Bacillaceae	Geobacillus	Geobacillus_kaustophilus
GESC	1	7	3650813	2.73911591746825e-07	1.91738114222777e-06	1.0956463669873e-05	3.53413250185929	0.019439841253392	34.2652767534066	Firmicutes	Bacilli	Bacillales	Bacillaceae	Geobacillus	Geobacillus_sp.
GESM	2	22	7121665	2.80833204033046e-07	3.0891652443635e-06	1.05312451512392e-05	3.32614837576506	0.0336446591722953	27.8309406762222	Firmicutes	Bacilli	Bacillales	Paenibacillaceae	Paenibacillus	Paenibacillus_sp.
GESW	1	0	3508804	2.84997395123809e-07	NA	1.08299010147047e-05	3.35681965526431	0.0206264884912951	28.6977767688289	Firmicutes	Bacilli	Bacillales	Bacillaceae	Geobacillus	Geobacillus_sp.
GESW	1	0	3508804	2.84997395123809e-07	NA	1.08299010147047e-05	3.35681965526431	0.0206264884912951	28.6977767688289	Firmicutes	Bacilli	Bacillales	Bacillaceae	Geobacillus	Geobacillus_sp.
GESW	1	0	3508804	2.84997395123809e-07	NA	1.08299010147047e-05	3.35681965526431	0.0206264884912951	28.6977767688289	Firmicutes	Bacilli	Bacillales	Bacillaceae	Geobacillus	Geobacillus_sp.
GESY	1	7	3667901	2.72635493706073e-07	1.90844845594251e-06	1.19959617230672e-05	3.45040264919678	0.0149190521607457	31.5130784702742	Firmicutes	Bacilli	Bacillales	Bacillaceae	Geobacillus	Geobacillus_sp.
GESY	1	7	3667901	2.72635493706073e-07	1.90844845594251e-06	1.19959617230672e-05	3.45040264919678	0.0149190521607457	31.5130784702742	Firmicutes	Bacilli	Bacillales	Bacillaceae	Geobacillus	Geobacillus_sp.
GETE	1	4	3993793	2.50388540417593e-07	1.00155416167037e-06	1.15178728592093e-05	3.6722095762088	0.0100371331183413	39.3387318266129	Firmicutes	Bacilli	Bacillales	Bacillaceae	Geobacillus	Geobacillus_thermoglucosidasius
GETE	1	4	3993793	2.50388540417593e-07	1.00155416167037e-06	1.15178728592093e-05	3.6722095762088	0.0100371331183413	39.3387318266129	Firmicutes	Bacilli	Bacillales	Bacillaceae	Geobacillus	Geobacillus_thermoglucosidasius
GETE	1	4	3993793	2.50388540417593e-07	1.00155416167037e-06	1.15178728592093e-05	3.6722095762088	0.0100371331183413	39.3387318266129	Firmicutes	Bacilli	Bacillales	Bacillaceae	Geobacillus	Geobacillus_thermoglucosidasius
GETH	1	5	3608012	2.77160940706406e-07	1.38580470353203e-06	8.86915010260498e-06	3.31007884052411	0.0249804072100064	27.3872846146612	Firmicutes	Bacilli	Bacillales	Bacillaceae	Geobacillus	Geobacillus_thermodenitrificans
GETH	1	5	3608012	2.77160940706406e-07	1.38580470353203e-06	8.86915010260498e-06	3.31007884052411	0.0249804072100064	27.3872846146612	Firmicutes	Bacilli	Bacillales	Bacillaceae	Geobacillus	Geobacillus_thermodenitrificans
GETR	1	3	3596620	2.78038825341571e-07	8.34116476024712e-07	1.33458636163954e-05	3.440777818675	0.0115170325694317	31.21122540332	Firmicutes	Bacilli	Bacillales	Bacillaceae	Geobacillus	Geobacillus_thermoleovorans
GEY4	1	7	3673940	2.72187351998127e-07	1.90531146398689e-06	1.25206181919139e-05	3.40168026369044	0.0154898874329694	30.0144899590375	Firmicutes	Bacilli	Bacillales	Bacillaceae	Geobacillus	Geobacillus_sp.
GEY4	1	7	3673940	2.72187351998127e-07	1.90531146398689e-06	1.25206181919139e-05	3.40168026369044	0.0154898874329694	30.0144899590375	Firmicutes	Bacilli	Bacillales	Bacillaceae	Geobacillus	Geobacillus_sp.
GEYM	1	3	3911947	2.55627185133132e-07	7.66881555399396e-07	1.12475961458578e-05	3.46821875001461	0.0122647665535651	32.0795498250414	Firmicutes	Bacilli	Bacillales	Bacillaceae	Geobacillus	Geobacillus_sp.
GEYM	1	3	3911947	2.55627185133132e-07	7.66881555399396e-07	1.12475961458578e-05	3.46821875001461	0.0122647665535651	32.0795498250414	Firmicutes	Bacilli	Bacillales	Bacillaceae	Geobacillus	Geobacillus_sp.
HAHL	2	10	4170008	4.79615386828994e-07	2.39807693414497e-06	1.48680769916988e-05	2.78994622802016	0.0371530512112849	16.2801443626571	Firmicutes	Bacilli	Bacillales	Bacillaceae	Halobacillus	Halobacillus_halophilus
HAHL	2	10	4170008	4.79615386828994e-07	2.39807693414497e-06	1.48680769916988e-05	2.78994622802016	0.0371530512112849	16.2801443626571	Firmicutes	Bacilli	Bacillales	Bacillaceae	Halobacillus	Halobacillus_halophilus
HAHL	2	10	4170008	4.79615386828994e-07	2.39807693414497e-06	1.48680769916988e-05	2.78994622802016	0.0371530512112849	16.2801443626571	Firmicutes	Bacilli	Bacillales	Bacillaceae	Halobacillus	Halobacillus_halophilus
HAHO	1	4	2649255	3.77464607974695e-07	1.50985843189878e-06	1.20788674551902e-05	3.61636365139631	0.0327388878338922	37.2020419684015	Firmicutes	Clostridia	Halanaerobiales	Halobacteroidaceae	Halobacteroides	Halobacteroides_halobius
HAOR	1	5	2578146	3.87875628455487e-07	1.93937814227744e-06	1.12483932252091e-05	3.42927159994605	0.0649054140259438	30.8541603905023	Firmicutes	Clostridia	Halanaerobiales	Halanaerobiaceae	Halothermothrix	Halothermothrix_orenii
HAPR	1	1	2309262	4.33038780354936e-07	4.33038780354936e-07	6.49558170532404e-06	3.49068585466292	0.0149094182192827	32.8084418143072	Firmicutes	Clostridia	Halanaerobiales	Halanaerobiaceae	Halanaerobium	Halanaerobium_praevalens
HASL	0	2	2613117	NA	7.65369480203144e-07	5.35758636142201e-06	3.22431382369284	0.00362929485297287	25.1363202894663	Firmicutes	Clostridia	Halanaerobiales	Halanaerobiaceae	Halanaerobium	Halanaerobium_hydrogeniformans
HEMO	1	0	3075407	3.25160214566722e-07	NA	1.20309279389687e-05	3.46493880926547	0.096848492513047	31.9745031699331	Firmicutes	Clostridia	Clostridiales	Heliobacteriaceae	Heliobacterium	Heliobacterium_modesticaldum
LAAC	0	1.33333333333333	2027635	NA	6.57580547452245e-07	1.52887477282647e-05	2.91837230235045	0.0609706539584114	18.5111323980482	Firmicutes	Bacilli	Lactobacillales	Lactobacillaceae	Lactobacillus	Lactobacillus_acidophilus
LAAC	0	1.33333333333333	2027635	NA	6.57580547452245e-07	1.52887477282647e-05	2.91837230235045	0.0609706539584114	18.5111323980482	Firmicutes	Bacilli	Lactobacillales	Lactobacillaceae	Lactobacillus	Lactobacillus_acidophilus
LAAC	0	1.33333333333333	2027635	NA	6.57580547452245e-07	1.52887477282647e-05	2.91837230235045	0.0609706539584114	18.5111323980482	Firmicutes	Bacilli	Lactobacillales	Lactobacillaceae	Lactobacillus	Lactobacillus_acidophilus
LAAC	0	1.33333333333333	2027635	NA	6.57580547452245e-07	1.52887477282647e-05	2.91837230235045	0.0609706539584114	18.5111323980482	Firmicutes	Bacilli	Lactobacillales	Lactobacillaceae	Lactobacillus	Lactobacillus_acidophilus
LAAC	0	1.33333333333333	2027635	NA	6.57580547452245e-07	1.52887477282647e-05	2.91837230235045	0.0609706539584114	18.5111323980482	Firmicutes	Bacilli	Lactobacillales	Lactobacillaceae	Lactobacillus	Lactobacillus_acidophilus
LAAM	0	2	2051880.5	NA	9.74715632806101e-07	1.34023399510839e-05	2.52906905398928	0.0449263093415715	12.5418249383358	Firmicutes	Bacilli	Lactobacillales	Lactobacillaceae	Lactobacillus	Lactobacillus_amylovorus
LAAM	0	2	2051880.5	NA	9.74715632806101e-07	1.34023399510839e-05	2.52906905398928	0.0449263093415715	12.5418249383358	Firmicutes	Bacilli	Lactobacillales	Lactobacillaceae	Lactobacillus	Lactobacillus_amylovorus
LAAM	0	2	2051880.5	NA	9.74715632806101e-07	1.34023399510839e-05	2.52906905398928	0.0449263093415715	12.5418249383358	Firmicutes	Bacilli	Lactobacillales	Lactobacillaceae	Lactobacillus	Lactobacillus_amylovorus
LAAM	0	2	2051880.5	NA	9.74715632806101e-07	1.34023399510839e-05	2.52906905398928	0.0449263093415715	12.5418249383358	Firmicutes	Bacilli	Lactobacillales	Lactobacillaceae	Lactobacillus	Lactobacillus_amylovorus
LAAM	0	2	2051880.5	NA	9.74715632806101e-07	1.34023399510839e-05	2.52906905398928	0.0449263093415715	12.5418249383358	Firmicutes	Bacilli	Lactobacillales	Lactobacillaceae	Lactobacillus	Lactobacillus_amylovorus
LAAM	0	2	2051880.5	NA	9.74715632806101e-07	1.34023399510839e-05	2.52906905398928	0.0449263093415715	12.5418249383358	Firmicutes	Bacilli	Lactobacillales	Lactobacillaceae	Lactobacillus	Lactobacillus_amylovorus
LABR	1	4	2464052.5	4.05835508780759e-07	1.62334203512303e-06	1.29867362809843e-05	2.53872353253651	0.0455958888690203	12.6634961089305	Firmicutes	Bacilli	Lactobacillales	Lactobacillaceae	Lactobacillus	Lactobacillus_brevis
LABR	1	4	2464052.5	4.05835508780759e-07	1.62334203512303e-06	1.29867362809843e-05	2.53872353253651	0.0455958888690203	12.6634961089305	Firmicutes	Bacilli	Lactobacillales	Lactobacillaceae	Lactobacillus	Lactobacillus_brevis
LABR	1	4	2464052.5	4.05835508780759e-07	1.62334203512303e-06	1.29867362809843e-05	2.53872353253651	0.0455958888690203	12.6634961089305	Firmicutes	Bacilli	Lactobacillales	Lactobacillaceae	Lactobacillus	Lactobacillus_brevis
LABR	1	4	2464052.5	4.05835508780759e-07	1.62334203512303e-06	1.29867362809843e-05	2.53872353253651	0.0455958888690203	12.6634961089305	Firmicutes	Bacilli	Lactobacillales	Lactobacillaceae	Lactobacillus	Lactobacillus_brevis
LABR	1	4	2464052.5	4.05835508780759e-07	1.62334203512303e-06	1.29867362809843e-05	2.53872353253651	0.0455958888690203	12.6634961089305	Firmicutes	Bacilli	Lactobacillales	Lactobacillaceae	Lactobacillus	Lactobacillus_brevis
LABR	1	4	2464052.5	4.05835508780759e-07	1.62334203512303e-06	1.29867362809843e-05	2.53872353253651	0.0455958888690203	12.6634961089305	Firmicutes	Bacilli	Lactobacillales	Lactobacillaceae	Lactobacillus	Lactobacillus_brevis
LABR	1	4	2464052.5	4.05835508780759e-07	1.62334203512303e-06	1.29867362809843e-05	2.53872353253651	0.0455958888690203	12.6634961089305	Firmicutes	Bacilli	Lactobacillales	Lactobacillaceae	Lactobacillus	Lactobacillus_brevis
LABR	1	4	2464052.5	4.05835508780759e-07	1.62334203512303e-06	1.29867362809843e-05	2.53872353253651	0.0455958888690203	12.6634961089305	Firmicutes	Bacilli	Lactobacillales	Lactobacillaceae	Lactobacillus	Lactobacillus_brevis
LABR	1	4	2464052.5	4.05835508780759e-07	1.62334203512303e-06	1.29867362809843e-05	2.53872353253651	0.0455958888690203	12.6634961089305	Firmicutes	Bacilli	Lactobacillales	Lactobacillaceae	Lactobacillus	Lactobacillus_brevis
LABR	1	4	2464052.5	4.05835508780759e-07	1.62334203512303e-06	1.29867362809843e-05	2.53872353253651	0.0455958888690203	12.6634961089305	Firmicutes	Bacilli	Lactobacillales	Lactobacillaceae	Lactobacillus	Lactobacillus_brevis
LABR	1	4	2464052.5	4.05835508780759e-07	1.62334203512303e-06	1.29867362809843e-05	2.53872353253651	0.0455958888690203	12.6634961089305	Firmicutes	Bacilli	Lactobacillales	Lactobacillaceae	Lactobacillus	Lactobacillus_brevis
LABR	1	4	2464052.5	4.05835508780759e-07	1.62334203512303e-06	1.29867362809843e-05	2.53872353253651	0.0455958888690203	12.6634961089305	Firmicutes	Bacilli	Lactobacillales	Lactobacillaceae	Lactobacillus	Lactobacillus_brevis
LABR	1	4	2464052.5	4.05835508780759e-07	1.62334203512303e-06	1.29867362809843e-05	2.53872353253651	0.0455958888690203	12.6634961089305	Firmicutes	Bacilli	Lactobacillales	Lactobacillaceae	Lactobacillus	Lactobacillus_brevis
LABU	1	8	2575738.5	3.88238169363854e-07	3.10590535491083e-06	1.57236458592361e-05	2.41288117786176	0.0187943269001519	11.1660863243849	Firmicutes	Bacilli	Lactobacillales	Lactobacillaceae	Lactobacillus	Lactobacillus_buchneri
LABU	1	8	2575738.5	3.88238169363854e-07	3.10590535491083e-06	1.57236458592361e-05	2.41288117786176	0.0187943269001519	11.1660863243849	Firmicutes	Bacilli	Lactobacillales	Lactobacillaceae	Lactobacillus	Lactobacillus_buchneri
LABU	1	8	2575738.5	3.88238169363854e-07	3.10590535491083e-06	1.57236458592361e-05	2.41288117786176	0.0187943269001519	11.1660863243849	Firmicutes	Bacilli	Lactobacillales	Lactobacillaceae	Lactobacillus	Lactobacillus_buchneri
LABU	1	8	2575738.5	3.88238169363854e-07	3.10590535491083e-06	1.57236458592361e-05	2.41288117786176	0.0187943269001519	11.1660863243849	Firmicutes	Bacilli	Lactobacillales	Lactobacillaceae	Lactobacillus	Lactobacillus_buchneri
LABU	1	8	2575738.5	3.88238169363854e-07	3.10590535491083e-06	1.57236458592361e-05	2.41288117786176	0.0187943269001519	11.1660863243849	Firmicutes	Bacilli	Lactobacillales	Lactobacillaceae	Lactobacillus	Lactobacillus_buchneri
LABU	1	8	2575738.5	3.88238169363854e-07	3.10590535491083e-06	1.57236458592361e-05	2.41288117786176	0.0187943269001519	11.1660863243849	Firmicutes	Bacilli	Lactobacillales	Lactobacillaceae	Lactobacillus	Lactobacillus_buchneri
LABU	1	8	2575738.5	3.88238169363854e-07	3.10590535491083e-06	1.57236458592361e-05	2.41288117786176	0.0187943269001519	11.1660863243849	Firmicutes	Bacilli	Lactobacillales	Lactobacillaceae	Lactobacillus	Lactobacillus_buchneri
LABU	1	8	2575738.5	3.88238169363854e-07	3.10590535491083e-06	1.57236458592361e-05	2.41288117786176	0.0187943269001519	11.1660863243849	Firmicutes	Bacilli	Lactobacillales	Lactobacillaceae	Lactobacillus	Lactobacillus_buchneri
LACA	3	1	3054577.57142857	9.82132530553792e-07	3.27377510184597e-07	8.9794974222061e-06	3.41917870021587	0.0484526562137087	30.5443186743151	Firmicutes	Bacilli	Lactobacillales	Lactobacillaceae	Lactobacillus	Lactobacillus_casei
LACA	3	1	3054577.57142857	9.82132530553792e-07	3.27377510184597e-07	8.9794974222061e-06	3.41917870021587	0.0484526562137087	30.5443186743151	Firmicutes	Bacilli	Lactobacillales	Lactobacillaceae	Lactobacillus	Lactobacillus_casei
LACA	3	1	3054577.57142857	9.82132530553792e-07	3.27377510184597e-07	8.9794974222061e-06	3.41917870021587	0.0484526562137087	30.5443186743151	Firmicutes	Bacilli	Lactobacillales	Lactobacillaceae	Lactobacillus	Lactobacillus_casei
LACA	3	1	3054577.57142857	9.82132530553792e-07	3.27377510184597e-07	8.9794974222061e-06	3.41917870021587	0.0484526562137087	30.5443186743151	Firmicutes	Bacilli	Lactobacillales	Lactobacillaceae	Lactobacillus	Lactobacillus_casei
LACA	3	1	3054577.57142857	9.82132530553792e-07	3.27377510184597e-07	8.9794974222061e-06	3.41917870021587	0.0484526562137087	30.5443186743151	Firmicutes	Bacilli	Lactobacillales	Lactobacillaceae	Lactobacillus	Lactobacillus_casei
LACA	3	1	3054577.57142857	9.82132530553792e-07	3.27377510184597e-07	8.9794974222061e-06	3.41917870021587	0.0484526562137087	30.5443186743151	Firmicutes	Bacilli	Lactobacillales	Lactobacillaceae	Lactobacillus	Lactobacillus_casei
LACA	3	1	3054577.57142857	9.82132530553792e-07	3.27377510184597e-07	8.9794974222061e-06	3.41917870021587	0.0484526562137087	30.5443186743151	Firmicutes	Bacilli	Lactobacillales	Lactobacillaceae	Lactobacillus	Lactobacillus_casei
LACA	3	1	3054577.57142857	9.82132530553792e-07	3.27377510184597e-07	8.9794974222061e-06	3.41917870021587	0.0484526562137087	30.5443186743151	Firmicutes	Bacilli	Lactobacillales	Lactobacillaceae	Lactobacillus	Lactobacillus_casei
LACA	3	1	3054577.57142857	9.82132530553792e-07	3.27377510184597e-07	8.9794974222061e-06	3.41917870021587	0.0484526562137087	30.5443186743151	Firmicutes	Bacilli	Lactobacillales	Lactobacillaceae	Lactobacillus	Lactobacillus_casei
LACA	3	1	3054577.57142857	9.82132530553792e-07	3.27377510184597e-07	8.9794974222061e-06	3.41917870021587	0.0484526562137087	30.5443186743151	Firmicutes	Bacilli	Lactobacillales	Lactobacillaceae	Lactobacillus	Lactobacillus_casei
LACA	3	1	3054577.57142857	9.82132530553792e-07	3.27377510184597e-07	8.9794974222061e-06	3.41917870021587	0.0484526562137087	30.5443186743151	Firmicutes	Bacilli	Lactobacillales	Lactobacillaceae	Lactobacillus	Lactobacillus_casei
LACA	3	1	3054577.57142857	9.82132530553792e-07	3.27377510184597e-07	8.9794974222061e-06	3.41917870021587	0.0484526562137087	30.5443186743151	Firmicutes	Bacilli	Lactobacillales	Lactobacillaceae	Lactobacillus	Lactobacillus_casei
LACA	3	1	3054577.57142857	9.82132530553792e-07	3.27377510184597e-07	8.9794974222061e-06	3.41917870021587	0.0484526562137087	30.5443186743151	Firmicutes	Bacilli	Lactobacillales	Lactobacillaceae	Lactobacillus	Lactobacillus_casei
LACR	0	2	2043161	NA	9.78875379864827e-07	1.419369300804e-05	2.65822258494395	0.0367560617137908	14.2709012282634	Firmicutes	Bacilli	Lactobacillales	Lactobacillaceae	Lactobacillus	Lactobacillus_crispatus
LADE	0	2.25	1931710.75	NA	1.16477065730467e-06	1.1000611763433e-05	3.03538814120714	0.0373668144193018	20.8090531832211	Firmicutes	Bacilli	Lactobacillales	Lactobacillaceae	Lactobacillus	Lactobacillus_delbrueckii
LADE	0	2.25	1931710.75	NA	1.16477065730467e-06	1.1000611763433e-05	3.03538814120714	0.0373668144193018	20.8090531832211	Firmicutes	Bacilli	Lactobacillales	Lactobacillaceae	Lactobacillus	Lactobacillus_delbrueckii
LADE	0	2.25	1931710.75	NA	1.16477065730467e-06	1.1000611763433e-05	3.03538814120714	0.0373668144193018	20.8090531832211	Firmicutes	Bacilli	Lactobacillales	Lactobacillaceae	Lactobacillus	Lactobacillus_delbrueckii
LADE	0	2.25	1931710.75	NA	1.16477065730467e-06	1.1000611763433e-05	3.03538814120714	0.0373668144193018	20.8090531832211	Firmicutes	Bacilli	Lactobacillales	Lactobacillaceae	Lactobacillus	Lactobacillus_delbrueckii
LADE	0	2.25	1931710.75	NA	1.16477065730467e-06	1.1000611763433e-05	3.03538814120714	0.0373668144193018	20.8090531832211	Firmicutes	Bacilli	Lactobacillales	Lactobacillaceae	Lactobacillus	Lactobacillus_delbrueckii
LAFE	0	2	2087918	NA	9.57892024495215e-07	5.90700081772049e-06	2.8496194810502	0.0654029937573325	17.2812047634078	Firmicutes	Bacilli	Lactobacillales	Lactobacillaceae	Lactobacillus	Lactobacillus_fermentum
LAFE	0	2	2087918	NA	9.57892024495215e-07	5.90700081772049e-06	2.8496194810502	0.0654029937573325	17.2812047634078	Firmicutes	Bacilli	Lactobacillales	Lactobacillaceae	Lactobacillus	Lactobacillus_fermentum
LAFE	0	2	2087918	NA	9.57892024495215e-07	5.90700081772049e-06	2.8496194810502	0.0654029937573325	17.2812047634078	Firmicutes	Bacilli	Lactobacillales	Lactobacillaceae	Lactobacillus	Lactobacillus_fermentum
LAGA	0	2	1894360	NA	1.05576553558986e-06	6.86247598133407e-06	2.49355084531194	0.0570894713399352	12.1041799736065	Firmicutes	Bacilli	Lactobacillales	Lactobacillaceae	Lactobacillus	Lactobacillus_gasseri
LAGR	0	4	1957049.5	NA	2.04389311563146e-06	1.02194655781573e-05	2.83907241839226	0.0208050148018532	17.0998966288228	Firmicutes	Bacilli	Lactobacillales	Streptococcaceae	Lactococcus	Lactococcus_garvieae
LAGR	0	4	1957049.5	NA	2.04389311563146e-06	1.02194655781573e-05	2.83907241839226	0.0208050148018532	17.0998966288228	Firmicutes	Bacilli	Lactobacillales	Streptococcaceae	Lactococcus	Lactococcus_garvieae
LAHE	1	2	2175850.33333333	4.5959043445237e-07	9.19180868904739e-07	1.36345162220869e-05	2.85787428923487	0.0646326877122767	17.4244482040879	Firmicutes	Bacilli	Lactobacillales	Lactobacillaceae	Lactobacillus	Lactobacillus_helveticus
LAHE	1	2	2175850.33333333	4.5959043445237e-07	9.19180868904739e-07	1.36345162220869e-05	2.85787428923487	0.0646326877122767	17.4244482040879	Firmicutes	Bacilli	Lactobacillales	Lactobacillaceae	Lactobacillus	Lactobacillus_helveticus
LAHE	1	2	2175850.33333333	4.5959043445237e-07	9.19180868904739e-07	1.36345162220869e-05	2.85787428923487	0.0646326877122767	17.4244482040879	Firmicutes	Bacilli	Lactobacillales	Lactobacillaceae	Lactobacillus	Lactobacillus_helveticus
LAHE	1	2	2175850.33333333	4.5959043445237e-07	9.19180868904739e-07	1.36345162220869e-05	2.85787428923487	0.0646326877122767	17.4244482040879	Firmicutes	Bacilli	Lactobacillales	Lactobacillaceae	Lactobacillus	Lactobacillus_helveticus
LAJO	2	2	1914711.33333333	1.0445438772842e-06	1.0445438772842e-06	8.53044166448763e-06	3.15920281156064	0.0841384286646326	23.5518132101626	Firmicutes	Bacilli	Lactobacillales	Lactobacillaceae	Lactobacillus	Lactobacillus_johnsonii
LAJO	2	2	1914711.33333333	1.0445438772842e-06	1.0445438772842e-06	8.53044166448763e-06	3.15920281156064	0.0841384286646326	23.5518132101626	Firmicutes	Bacilli	Lactobacillales	Lactobacillaceae	Lactobacillus	Lactobacillus_johnsonii
LAJO	2	2	1914711.33333333	1.0445438772842e-06	1.0445438772842e-06	8.53044166448763e-06	3.15920281156064	0.0841384286646326	23.5518132101626	Firmicutes	Bacilli	Lactobacillales	Lactobacillaceae	Lactobacillus	Lactobacillus_johnsonii
LAJO	2	2	1914711.33333333	1.0445438772842e-06	1.0445438772842e-06	8.53044166448763e-06	3.15920281156064	0.0841384286646326	23.5518132101626	Firmicutes	Bacilli	Lactobacillales	Lactobacillaceae	Lactobacillus	Lactobacillus_johnsonii
LAJO	2	2	1914711.33333333	1.0445438772842e-06	1.0445438772842e-06	8.53044166448763e-06	3.15920281156064	0.0841384286646326	23.5518132101626	Firmicutes	Bacilli	Lactobacillales	Lactobacillaceae	Lactobacillus	Lactobacillus_johnsonii
LAKE	0	1	2354088	NA	4.24792955913288e-07	1.40181675451385e-05	2.74737328601624	0.00545213589889525	15.6015970812143	Firmicutes	Bacilli	Lactobacillales	Lactobacillaceae	Lactobacillus	Lactobacillus_kefiranofaciens
LAKE	0	1	2354088	NA	4.24792955913288e-07	1.40181675451385e-05	2.74737328601624	0.00545213589889525	15.6015970812143	Firmicutes	Bacilli	Lactobacillales	Lactobacillaceae	Lactobacillus	Lactobacillus_kefiranofaciens
LAKE	0	1	2354088	NA	4.24792955913288e-07	1.40181675451385e-05	2.74737328601624	0.00545213589889525	15.6015970812143	Firmicutes	Bacilli	Lactobacillales	Lactobacillaceae	Lactobacillus	Lactobacillus_kefiranofaciens
LALA	3	8.5	2492070.08333333	1.20381847206611e-06	3.41081900418732e-06	1.56496401368594e-05	3.39165450089259	0.0834898384887199	29.715075240673	Firmicutes	Bacilli	Lactobacillales	Streptococcaceae	Lactococcus	Lactococcus_lactis
LALA	3	8.5	2492070.08333333	1.20381847206611e-06	3.41081900418732e-06	1.56496401368594e-05	3.39165450089259	0.0834898384887199	29.715075240673	Firmicutes	Bacilli	Lactobacillales	Streptococcaceae	Lactococcus	Lactococcus_lactis
LALA	3	8.5	2492070.08333333	1.20381847206611e-06	3.41081900418732e-06	1.56496401368594e-05	3.39165450089259	0.0834898384887199	29.715075240673	Firmicutes	Bacilli	Lactobacillales	Streptococcaceae	Lactococcus	Lactococcus_lactis
LALA	3	8.5	2492070.08333333	1.20381847206611e-06	3.41081900418732e-06	1.56496401368594e-05	3.39165450089259	0.0834898384887199	29.715075240673	Firmicutes	Bacilli	Lactobacillales	Streptococcaceae	Lactococcus	Lactococcus_lactis
LALA	3	8.5	2492070.08333333	1.20381847206611e-06	3.41081900418732e-06	1.56496401368594e-05	3.39165450089259	0.0834898384887199	29.715075240673	Firmicutes	Bacilli	Lactobacillales	Streptococcaceae	Lactococcus	Lactococcus_lactis
LALA	3	8.5	2492070.08333333	1.20381847206611e-06	3.41081900418732e-06	1.56496401368594e-05	3.39165450089259	0.0834898384887199	29.715075240673	Firmicutes	Bacilli	Lactobacillales	Streptococcaceae	Lactococcus	Lactococcus_lactis
LALA	3	8.5	2492070.08333333	1.20381847206611e-06	3.41081900418732e-06	1.56496401368594e-05	3.39165450089259	0.0834898384887199	29.715075240673	Firmicutes	Bacilli	Lactobacillales	Streptococcaceae	Lactococcus	Lactococcus_lactis
LALA	3	8.5	2492070.08333333	1.20381847206611e-06	3.41081900418732e-06	1.56496401368594e-05	3.39165450089259	0.0834898384887199	29.715075240673	Firmicutes	Bacilli	Lactobacillales	Streptococcaceae	Lactococcus	Lactococcus_lactis
LALA	3	8.5	2492070.08333333	1.20381847206611e-06	3.41081900418732e-06	1.56496401368594e-05	3.39165450089259	0.0834898384887199	29.715075240673	Firmicutes	Bacilli	Lactobacillales	Streptococcaceae	Lactococcus	Lactococcus_lactis
LALA	3	8.5	2492070.08333333	1.20381847206611e-06	3.41081900418732e-06	1.56496401368594e-05	3.39165450089259	0.0834898384887199	29.715075240673	Firmicutes	Bacilli	Lactobacillales	Streptococcaceae	Lactococcus	Lactococcus_lactis
LALA	3	8.5	2492070.08333333	1.20381847206611e-06	3.41081900418732e-06	1.56496401368594e-05	3.39165450089259	0.0834898384887199	29.715075240673	Firmicutes	Bacilli	Lactobacillales	Streptococcaceae	Lactococcus	Lactococcus_lactis
LALA	3	8.5	2492070.08333333	1.20381847206611e-06	3.41081900418732e-06	1.56496401368594e-05	3.39165450089259	0.0834898384887199	29.715075240673	Firmicutes	Bacilli	Lactobacillales	Streptococcaceae	Lactococcus	Lactococcus_lactis
LALA	3	8.5	2492070.08333333	1.20381847206611e-06	3.41081900418732e-06	1.56496401368594e-05	3.39165450089259	0.0834898384887199	29.715075240673	Firmicutes	Bacilli	Lactobacillales	Streptococcaceae	Lactococcus	Lactococcus_lactis
LALA	3	8.5	2492070.08333333	1.20381847206611e-06	3.41081900418732e-06	1.56496401368594e-05	3.39165450089259	0.0834898384887199	29.715075240673	Firmicutes	Bacilli	Lactobacillales	Streptococcaceae	Lactococcus	Lactococcus_lactis
LALA	3	8.5	2492070.08333333	1.20381847206611e-06	3.41081900418732e-06	1.56496401368594e-05	3.39165450089259	0.0834898384887199	29.715075240673	Firmicutes	Bacilli	Lactobacillales	Streptococcaceae	Lactococcus	Lactococcus_lactis
LALA	3	8.5	2492070.08333333	1.20381847206611e-06	3.41081900418732e-06	1.56496401368594e-05	3.39165450089259	0.0834898384887199	29.715075240673	Firmicutes	Bacilli	Lactobacillales	Streptococcaceae	Lactococcus	Lactococcus_lactis
LALA	3	8.5	2492070.08333333	1.20381847206611e-06	3.41081900418732e-06	1.56496401368594e-05	3.39165450089259	0.0834898384887199	29.715075240673	Firmicutes	Bacilli	Lactobacillales	Streptococcaceae	Lactococcus	Lactococcus_lactis
LALA	3	8.5	2492070.08333333	1.20381847206611e-06	3.41081900418732e-06	1.56496401368594e-05	3.39165450089259	0.0834898384887199	29.715075240673	Firmicutes	Bacilli	Lactobacillales	Streptococcaceae	Lactococcus	Lactococcus_lactis
LALA	3	8.5	2492070.08333333	1.20381847206611e-06	3.41081900418732e-06	1.56496401368594e-05	3.39165450089259	0.0834898384887199	29.715075240673	Firmicutes	Bacilli	Lactobacillales	Streptococcaceae	Lactococcus	Lactococcus_lactis
LALA	3	8.5	2492070.08333333	1.20381847206611e-06	3.41081900418732e-06	1.56496401368594e-05	3.39165450089259	0.0834898384887199	29.715075240673	Firmicutes	Bacilli	Lactobacillales	Streptococcaceae	Lactococcus	Lactococcus_lactis
LALA	3	8.5	2492070.08333333	1.20381847206611e-06	3.41081900418732e-06	1.56496401368594e-05	3.39165450089259	0.0834898384887199	29.715075240673	Firmicutes	Bacilli	Lactobacillales	Streptococcaceae	Lactococcus	Lactococcus_lactis
LALA	3	8.5	2492070.08333333	1.20381847206611e-06	3.41081900418732e-06	1.56496401368594e-05	3.39165450089259	0.0834898384887199	29.715075240673	Firmicutes	Bacilli	Lactobacillales	Streptococcaceae	Lactococcus	Lactococcus_lactis
LALA	3	8.5	2492070.08333333	1.20381847206611e-06	3.41081900418732e-06	1.56496401368594e-05	3.39165450089259	0.0834898384887199	29.715075240673	Firmicutes	Bacilli	Lactobacillales	Streptococcaceae	Lactococcus	Lactococcus_lactis
LALA	3	8.5	2492070.08333333	1.20381847206611e-06	3.41081900418732e-06	1.56496401368594e-05	3.39165450089259	0.0834898384887199	29.715075240673	Firmicutes	Bacilli	Lactobacillales	Streptococcaceae	Lactococcus	Lactococcus_lactis
LALA	3	8.5	2492070.08333333	1.20381847206611e-06	3.41081900418732e-06	1.56496401368594e-05	3.39165450089259	0.0834898384887199	29.715075240673	Firmicutes	Bacilli	Lactobacillales	Streptococcaceae	Lactococcus	Lactococcus_lactis
LALA	3	8.5	2492070.08333333	1.20381847206611e-06	3.41081900418732e-06	1.56496401368594e-05	3.39165450089259	0.0834898384887199	29.715075240673	Firmicutes	Bacilli	Lactobacillales	Streptococcaceae	Lactococcus	Lactococcus_lactis
LALA	3	8.5	2492070.08333333	1.20381847206611e-06	3.41081900418732e-06	1.56496401368594e-05	3.39165450089259	0.0834898384887199	29.715075240673	Firmicutes	Bacilli	Lactobacillales	Streptococcaceae	Lactococcus	Lactococcus_lactis
LALA	3	8.5	2492070.08333333	1.20381847206611e-06	3.41081900418732e-06	1.56496401368594e-05	3.39165450089259	0.0834898384887199	29.715075240673	Firmicutes	Bacilli	Lactobacillales	Streptococcaceae	Lactococcus	Lactococcus_lactis
LALA	3	8.5	2492070.08333333	1.20381847206611e-06	3.41081900418732e-06	1.56496401368594e-05	3.39165450089259	0.0834898384887199	29.715075240673	Firmicutes	Bacilli	Lactobacillales	Streptococcaceae	Lactococcus	Lactococcus_lactis
LALA	3	8.5	2492070.08333333	1.20381847206611e-06	3.41081900418732e-06	1.56496401368594e-05	3.39165450089259	0.0834898384887199	29.715075240673	Firmicutes	Bacilli	Lactobacillales	Streptococcaceae	Lactococcus	Lactococcus_lactis
LALA	3	8.5	2492070.08333333	1.20381847206611e-06	3.41081900418732e-06	1.56496401368594e-05	3.39165450089259	0.0834898384887199	29.715075240673	Firmicutes	Bacilli	Lactobacillales	Streptococcaceae	Lactococcus	Lactococcus_lactis
LALA	3	8.5	2492070.08333333	1.20381847206611e-06	3.41081900418732e-06	1.56496401368594e-05	3.39165450089259	0.0834898384887199	29.715075240673	Firmicutes	Bacilli	Lactobacillales	Streptococcaceae	Lactococcus	Lactococcus_lactis
LALA	3	8.5	2492070.08333333	1.20381847206611e-06	3.41081900418732e-06	1.56496401368594e-05	3.39165450089259	0.0834898384887199	29.715075240673	Firmicutes	Bacilli	Lactobacillales	Streptococcaceae	Lactococcus	Lactococcus_lactis
LALA	3	8.5	2492070.08333333	1.20381847206611e-06	3.41081900418732e-06	1.56496401368594e-05	3.39165450089259	0.0834898384887199	29.715075240673	Firmicutes	Bacilli	Lactobacillales	Streptococcaceae	Lactococcus	Lactococcus_lactis
LALA	3	8.5	2492070.08333333	1.20381847206611e-06	3.41081900418732e-06	1.56496401368594e-05	3.39165450089259	0.0834898384887199	29.715075240673	Firmicutes	Bacilli	Lactobacillales	Streptococcaceae	Lactococcus	Lactococcus_lactis
LALA	3	8.5	2492070.08333333	1.20381847206611e-06	3.41081900418732e-06	1.56496401368594e-05	3.39165450089259	0.0834898384887199	29.715075240673	Firmicutes	Bacilli	Lactobacillales	Streptococcaceae	Lactococcus	Lactococcus_lactis
LAPL	1.33333333333333	2.33333333333333	3290226.5	4.05240591592503e-07	7.09171035286882e-07	1.2055907599877e-05	2.66342862440043	0.0470646419462682	14.3453898301999	Firmicutes	Bacilli	Lactobacillales	Lactobacillaceae	Lactobacillus	Lactobacillus_plantarum
LAPL	1.33333333333333	2.33333333333333	3290226.5	4.05240591592503e-07	7.09171035286882e-07	1.2055907599877e-05	2.66342862440043	0.0470646419462682	14.3453898301999	Firmicutes	Bacilli	Lactobacillales	Lactobacillaceae	Lactobacillus	Lactobacillus_plantarum
LAPL	1.33333333333333	2.33333333333333	3290226.5	4.05240591592503e-07	7.09171035286882e-07	1.2055907599877e-05	2.66342862440043	0.0470646419462682	14.3453898301999	Firmicutes	Bacilli	Lactobacillales	Lactobacillaceae	Lactobacillus	Lactobacillus_plantarum
LAPL	1.33333333333333	2.33333333333333	3290226.5	4.05240591592503e-07	7.09171035286882e-07	1.2055907599877e-05	2.66342862440043	0.0470646419462682	14.3453898301999	Firmicutes	Bacilli	Lactobacillales	Lactobacillaceae	Lactobacillus	Lactobacillus_plantarum
LAPL	1.33333333333333	2.33333333333333	3290226.5	4.05240591592503e-07	7.09171035286882e-07	1.2055907599877e-05	2.66342862440043	0.0470646419462682	14.3453898301999	Firmicutes	Bacilli	Lactobacillales	Lactobacillaceae	Lactobacillus	Lactobacillus_plantarum
LAPL	1.33333333333333	2.33333333333333	3290226.5	4.05240591592503e-07	7.09171035286882e-07	1.2055907599877e-05	2.66342862440043	0.0470646419462682	14.3453898301999	Firmicutes	Bacilli	Lactobacillales	Lactobacillaceae	Lactobacillus	Lactobacillus_plantarum
LAPL	1.33333333333333	2.33333333333333	3290226.5	4.05240591592503e-07	7.09171035286882e-07	1.2055907599877e-05	2.66342862440043	0.0470646419462682	14.3453898301999	Firmicutes	Bacilli	Lactobacillales	Lactobacillaceae	Lactobacillus	Lactobacillus_plantarum
LAPL	1.33333333333333	2.33333333333333	3290226.5	4.05240591592503e-07	7.09171035286882e-07	1.2055907599877e-05	2.66342862440043	0.0470646419462682	14.3453898301999	Firmicutes	Bacilli	Lactobacillales	Lactobacillaceae	Lactobacillus	Lactobacillus_plantarum
LAPL	1.33333333333333	2.33333333333333	3290226.5	4.05240591592503e-07	7.09171035286882e-07	1.2055907599877e-05	2.66342862440043	0.0470646419462682	14.3453898301999	Firmicutes	Bacilli	Lactobacillales	Lactobacillaceae	Lactobacillus	Lactobacillus_plantarum
LAPL	1.33333333333333	2.33333333333333	3290226.5	4.05240591592503e-07	7.09171035286882e-07	1.2055907599877e-05	2.66342862440043	0.0470646419462682	14.3453898301999	Firmicutes	Bacilli	Lactobacillales	Lactobacillaceae	Lactobacillus	Lactobacillus_plantarum
LAPL	1.33333333333333	2.33333333333333	3290226.5	4.05240591592503e-07	7.09171035286882e-07	1.2055907599877e-05	2.66342862440043	0.0470646419462682	14.3453898301999	Firmicutes	Bacilli	Lactobacillales	Lactobacillaceae	Lactobacillus	Lactobacillus_plantarum
LAPL	1.33333333333333	2.33333333333333	3290226.5	4.05240591592503e-07	7.09171035286882e-07	1.2055907599877e-05	2.66342862440043	0.0470646419462682	14.3453898301999	Firmicutes	Bacilli	Lactobacillales	Lactobacillaceae	Lactobacillus	Lactobacillus_plantarum
LAPL	1.33333333333333	2.33333333333333	3290226.5	4.05240591592503e-07	7.09171035286882e-07	1.2055907599877e-05	2.66342862440043	0.0470646419462682	14.3453898301999	Firmicutes	Bacilli	Lactobacillales	Lactobacillaceae	Lactobacillus	Lactobacillus_plantarum
LAPL	1.33333333333333	2.33333333333333	3290226.5	4.05240591592503e-07	7.09171035286882e-07	1.2055907599877e-05	2.66342862440043	0.0470646419462682	14.3453898301999	Firmicutes	Bacilli	Lactobacillales	Lactobacillaceae	Lactobacillus	Lactobacillus_plantarum
LAPL	1.33333333333333	2.33333333333333	3290226.5	4.05240591592503e-07	7.09171035286882e-07	1.2055907599877e-05	2.66342862440043	0.0470646419462682	14.3453898301999	Firmicutes	Bacilli	Lactobacillales	Lactobacillaceae	Lactobacillus	Lactobacillus_plantarum
LAPL	1.33333333333333	2.33333333333333	3290226.5	4.05240591592503e-07	7.09171035286882e-07	1.2055907599877e-05	2.66342862440043	0.0470646419462682	14.3453898301999	Firmicutes	Bacilli	Lactobacillales	Lactobacillaceae	Lactobacillus	Lactobacillus_plantarum
LAPL	1.33333333333333	2.33333333333333	3290226.5	4.05240591592503e-07	7.09171035286882e-07	1.2055907599877e-05	2.66342862440043	0.0470646419462682	14.3453898301999	Firmicutes	Bacilli	Lactobacillales	Lactobacillaceae	Lactobacillus	Lactobacillus_plantarum
LAPL	1.33333333333333	2.33333333333333	3290226.5	4.05240591592503e-07	7.09171035286882e-07	1.2055907599877e-05	2.66342862440043	0.0470646419462682	14.3453898301999	Firmicutes	Bacilli	Lactobacillales	Lactobacillaceae	Lactobacillus	Lactobacillus_plantarum
LAPL	1.33333333333333	2.33333333333333	3290226.5	4.05240591592503e-07	7.09171035286882e-07	1.2055907599877e-05	2.66342862440043	0.0470646419462682	14.3453898301999	Firmicutes	Bacilli	Lactobacillales	Lactobacillaceae	Lactobacillus	Lactobacillus_plantarum
LAPL	1.33333333333333	2.33333333333333	3290226.5	4.05240591592503e-07	7.09171035286882e-07	1.2055907599877e-05	2.66342862440043	0.0470646419462682	14.3453898301999	Firmicutes	Bacilli	Lactobacillales	Lactobacillaceae	Lactobacillus	Lactobacillus_plantarum
LAPL	1.33333333333333	2.33333333333333	3290226.5	4.05240591592503e-07	7.09171035286882e-07	1.2055907599877e-05	2.66342862440043	0.0470646419462682	14.3453898301999	Firmicutes	Bacilli	Lactobacillales	Lactobacillaceae	Lactobacillus	Lactobacillus_plantarum
LAPL	1.33333333333333	2.33333333333333	3290226.5	4.05240591592503e-07	7.09171035286882e-07	1.2055907599877e-05	2.66342862440043	0.0470646419462682	14.3453898301999	Firmicutes	Bacilli	Lactobacillales	Lactobacillaceae	Lactobacillus	Lactobacillus_plantarum
LAPL	1.33333333333333	2.33333333333333	3290226.5	4.05240591592503e-07	7.09171035286882e-07	1.2055907599877e-05	2.66342862440043	0.0470646419462682	14.3453898301999	Firmicutes	Bacilli	Lactobacillales	Lactobacillaceae	Lactobacillus	Lactobacillus_plantarum
LAPL	1.33333333333333	2.33333333333333	3290226.5	4.05240591592503e-07	7.09171035286882e-07	1.2055907599877e-05	2.66342862440043	0.0470646419462682	14.3453898301999	Firmicutes	Bacilli	Lactobacillales	Lactobacillaceae	Lactobacillus	Lactobacillus_plantarum
LAPL	1.33333333333333	2.33333333333333	3290226.5	4.05240591592503e-07	7.09171035286882e-07	1.2055907599877e-05	2.66342862440043	0.0470646419462682	14.3453898301999	Firmicutes	Bacilli	Lactobacillales	Lactobacillaceae	Lactobacillus	Lactobacillus_plantarum
LAPL	1.33333333333333	2.33333333333333	3290226.5	4.05240591592503e-07	7.09171035286882e-07	1.2055907599877e-05	2.66342862440043	0.0470646419462682	14.3453898301999	Firmicutes	Bacilli	Lactobacillales	Lactobacillaceae	Lactobacillus	Lactobacillus_plantarum
LAPL	1.33333333333333	2.33333333333333	3290226.5	4.05240591592503e-07	7.09171035286882e-07	1.2055907599877e-05	2.66342862440043	0.0470646419462682	14.3453898301999	Firmicutes	Bacilli	Lactobacillales	Lactobacillaceae	Lactobacillus	Lactobacillus_plantarum
LAPL	1.33333333333333	2.33333333333333	3290226.5	4.05240591592503e-07	7.09171035286882e-07	1.2055907599877e-05	2.66342862440043	0.0470646419462682	14.3453898301999	Firmicutes	Bacilli	Lactobacillales	Lactobacillaceae	Lactobacillus	Lactobacillus_plantarum
LAPL	1.33333333333333	2.33333333333333	3290226.5	4.05240591592503e-07	7.09171035286882e-07	1.2055907599877e-05	2.66342862440043	0.0470646419462682	14.3453898301999	Firmicutes	Bacilli	Lactobacillales	Lactobacillaceae	Lactobacillus	Lactobacillus_plantarum
LARE	1	4.8	2118918	4.71938980177619e-07	2.26530710485257e-06	1.13265355242629e-05	2.79733268657217	0.112599691332365	16.4008421901929	Firmicutes	Bacilli	Lactobacillales	Lactobacillaceae	Lactobacillus	Lactobacillus_reuteri
LARE	1	4.8	2118918	4.71938980177619e-07	2.26530710485257e-06	1.13265355242629e-05	2.79733268657217	0.112599691332365	16.4008421901929	Firmicutes	Bacilli	Lactobacillales	Lactobacillaceae	Lactobacillus	Lactobacillus_reuteri
LARE	1	4.8	2118918	4.71938980177619e-07	2.26530710485257e-06	1.13265355242629e-05	2.79733268657217	0.112599691332365	16.4008421901929	Firmicutes	Bacilli	Lactobacillales	Lactobacillaceae	Lactobacillus	Lactobacillus_reuteri
LARE	1	4.8	2118918	4.71938980177619e-07	2.26530710485257e-06	1.13265355242629e-05	2.79733268657217	0.112599691332365	16.4008421901929	Firmicutes	Bacilli	Lactobacillales	Lactobacillaceae	Lactobacillus	Lactobacillus_reuteri
LARE	1	4.8	2118918	4.71938980177619e-07	2.26530710485257e-06	1.13265355242629e-05	2.79733268657217	0.112599691332365	16.4008421901929	Firmicutes	Bacilli	Lactobacillales	Lactobacillaceae	Lactobacillus	Lactobacillus_reuteri
LARE	1	4.8	2118918	4.71938980177619e-07	2.26530710485257e-06	1.13265355242629e-05	2.79733268657217	0.112599691332365	16.4008421901929	Firmicutes	Bacilli	Lactobacillales	Lactobacillaceae	Lactobacillus	Lactobacillus_reuteri
LARE	1	4.8	2118918	4.71938980177619e-07	2.26530710485257e-06	1.13265355242629e-05	2.79733268657217	0.112599691332365	16.4008421901929	Firmicutes	Bacilli	Lactobacillales	Lactobacillaceae	Lactobacillus	Lactobacillus_reuteri
LARE	1	4.8	2118918	4.71938980177619e-07	2.26530710485257e-06	1.13265355242629e-05	2.79733268657217	0.112599691332365	16.4008421901929	Firmicutes	Bacilli	Lactobacillales	Lactobacillaceae	Lactobacillus	Lactobacillus_reuteri
LARE	1	4.8	2118918	4.71938980177619e-07	2.26530710485257e-06	1.13265355242629e-05	2.79733268657217	0.112599691332365	16.4008421901929	Firmicutes	Bacilli	Lactobacillales	Lactobacillaceae	Lactobacillus	Lactobacillus_reuteri
LARE	1	4.8	2118918	4.71938980177619e-07	2.26530710485257e-06	1.13265355242629e-05	2.79733268657217	0.112599691332365	16.4008421901929	Firmicutes	Bacilli	Lactobacillales	Lactobacillaceae	Lactobacillus	Lactobacillus_reuteri
LARE	1	4.8	2118918	4.71938980177619e-07	2.26530710485257e-06	1.13265355242629e-05	2.79733268657217	0.112599691332365	16.4008421901929	Firmicutes	Bacilli	Lactobacillales	Lactobacillaceae	Lactobacillus	Lactobacillus_reuteri
LARE	1	4.8	2118918	4.71938980177619e-07	2.26530710485257e-06	1.13265355242629e-05	2.79733268657217	0.112599691332365	16.4008421901929	Firmicutes	Bacilli	Lactobacillales	Lactobacillaceae	Lactobacillus	Lactobacillus_reuteri
LARE	1	4.8	2118918	4.71938980177619e-07	2.26530710485257e-06	1.13265355242629e-05	2.79733268657217	0.112599691332365	16.4008421901929	Firmicutes	Bacilli	Lactobacillales	Lactobacillaceae	Lactobacillus	Lactobacillus_reuteri
LARE	1	4.8	2118918	4.71938980177619e-07	2.26530710485257e-06	1.13265355242629e-05	2.79733268657217	0.112599691332365	16.4008421901929	Firmicutes	Bacilli	Lactobacillales	Lactobacillaceae	Lactobacillus	Lactobacillus_reuteri
LARE	1	4.8	2118918	4.71938980177619e-07	2.26530710485257e-06	1.13265355242629e-05	2.79733268657217	0.112599691332365	16.4008421901929	Firmicutes	Bacilli	Lactobacillales	Lactobacillaceae	Lactobacillus	Lactobacillus_reuteri
LARU	0	3	2066652	NA	1.45162320506791e-06	9.67748803378605e-06	3.067672901702	0.0957287937336647	21.4918308335968	Firmicutes	Bacilli	Lactobacillales	Lactobacillaceae	Lactobacillus	Lactobacillus_ruminis
LASA	1	2	1884661	5.30599402226713e-07	1.06119880445343e-06	9.02018983785413e-06	3.05959828479023	0.066008962408945	21.3189912785657	Firmicutes	Bacilli	Lactobacillales	Lactobacillaceae	Lactobacillus	Lactobacillus_sakei
LASL	1	1	2135057.5	4.68371460721784e-07	4.68371460721784e-07	9.60161494479658e-06	2.95152144898125	0.134075447419517	19.1350445865841	Firmicutes	Bacilli	Lactobacillales	Lactobacillaceae	Lactobacillus	Lactobacillus_salivarius
LASL	1	1	2135057.5	4.68371460721784e-07	4.68371460721784e-07	9.60161494479658e-06	2.95152144898125	0.134075447419517	19.1350445865841	Firmicutes	Bacilli	Lactobacillales	Lactobacillaceae	Lactobacillus	Lactobacillus_salivarius
LASL	1	1	2135057.5	4.68371460721784e-07	4.68371460721784e-07	9.60161494479658e-06	2.95152144898125	0.134075447419517	19.1350445865841	Firmicutes	Bacilli	Lactobacillales	Lactobacillaceae	Lactobacillus	Lactobacillus_salivarius
LASL	1	1	2135057.5	4.68371460721784e-07	4.68371460721784e-07	9.60161494479658e-06	2.95152144898125	0.134075447419517	19.1350445865841	Firmicutes	Bacilli	Lactobacillales	Lactobacillaceae	Lactobacillus	Lactobacillus_salivarius
LASL	1	1	2135057.5	4.68371460721784e-07	4.68371460721784e-07	9.60161494479658e-06	2.95152144898125	0.134075447419517	19.1350445865841	Firmicutes	Bacilli	Lactobacillales	Lactobacillaceae	Lactobacillus	Lactobacillus_salivarius
LASL	1	1	2135057.5	4.68371460721784e-07	4.68371460721784e-07	9.60161494479658e-06	2.95152144898125	0.134075447419517	19.1350445865841	Firmicutes	Bacilli	Lactobacillales	Lactobacillaceae	Lactobacillus	Lactobacillus_salivarius
LASL	1	1	2135057.5	4.68371460721784e-07	4.68371460721784e-07	9.60161494479658e-06	2.95152144898125	0.134075447419517	19.1350445865841	Firmicutes	Bacilli	Lactobacillales	Lactobacillaceae	Lactobacillus	Lactobacillus_salivarius
LASL	1	1	2135057.5	4.68371460721784e-07	4.68371460721784e-07	9.60161494479658e-06	2.95152144898125	0.134075447419517	19.1350445865841	Firmicutes	Bacilli	Lactobacillales	Lactobacillaceae	Lactobacillus	Lactobacillus_salivarius
LASN	0	3	1375770	NA	2.1805970474716e-06	1.38104479673201e-05	2.8075515467749	0.0225715372315362	16.569299357938	Firmicutes	Bacilli	Lactobacillales	Lactobacillaceae	Lactobacillus	Lactobacillus_sanfranciscensis
LASN	0	3	1375770	NA	2.1805970474716e-06	1.38104479673201e-05	2.8075515467749	0.0225715372315362	16.569299357938	Firmicutes	Bacilli	Lactobacillales	Lactobacillaceae	Lactobacillus	Lactobacillus_sanfranciscensis
LASN	0	3	1375770	NA	2.1805970474716e-06	1.38104479673201e-05	2.8075515467749	0.0225715372315362	16.569299357938	Firmicutes	Bacilli	Lactobacillales	Lactobacillaceae	Lactobacillus	Lactobacillus_sanfranciscensis
LEC2	0	1	1877273	NA	5.32687573943694e-07	9.0556887570428e-06	3.5234546635093	0.00648540061892281	33.9013441319128	Firmicutes	Bacilli	Lactobacillales	NA	Leuconostoc	Leuconostoc_sp.
LECA	0	3	1773468	NA	1.69160086339308e-06	8.4580043169654e-06	2.93030762960492	0.00342637636311631	18.7333925564883	Firmicutes	Bacilli	Lactobacillales	NA	Leuconostoc	Leuconostoc_carnosum
LECA	0	3	1773468	NA	1.69160086339308e-06	8.4580043169654e-06	2.93030762960492	0.00342637636311631	18.7333925564883	Firmicutes	Bacilli	Lactobacillales	NA	Leuconostoc	Leuconostoc_carnosum
LECA	0	3	1773468	NA	1.69160086339308e-06	8.4580043169654e-06	2.93030762960492	0.00342637636311631	18.7333925564883	Firmicutes	Bacilli	Lactobacillales	NA	Leuconostoc	Leuconostoc_carnosum
LECA	0	3	1773468	NA	1.69160086339308e-06	8.4580043169654e-06	2.93030762960492	0.00342637636311631	18.7333925564883	Firmicutes	Bacilli	Lactobacillales	NA	Leuconostoc	Leuconostoc_carnosum
LECA	0	3	1773468	NA	1.69160086339308e-06	8.4580043169654e-06	2.93030762960492	0.00342637636311631	18.7333925564883	Firmicutes	Bacilli	Lactobacillales	NA	Leuconostoc	Leuconostoc_carnosum
LECI	0	6	1896614	NA	3.16353248473332e-06	9.49059745419996e-06	3.15461638673223	0.0746746416867149	23.444041920677	Firmicutes	Bacilli	Lactobacillales	NA	Leuconostoc	Leuconostoc_citreum
LECI	0	6	1896614	NA	3.16353248473332e-06	9.49059745419996e-06	3.15461638673223	0.0746746416867149	23.444041920677	Firmicutes	Bacilli	Lactobacillales	NA	Leuconostoc	Leuconostoc_citreum
LECI	0	6	1896614	NA	3.16353248473332e-06	9.49059745419996e-06	3.15461638673223	0.0746746416867149	23.444041920677	Firmicutes	Bacilli	Lactobacillales	NA	Leuconostoc	Leuconostoc_citreum
LECI	0	6	1896614	NA	3.16353248473332e-06	9.49059745419996e-06	3.15461638673223	0.0746746416867149	23.444041920677	Firmicutes	Bacilli	Lactobacillales	NA	Leuconostoc	Leuconostoc_citreum
LECI	0	6	1896614	NA	3.16353248473332e-06	9.49059745419996e-06	3.15461638673223	0.0746746416867149	23.444041920677	Firmicutes	Bacilli	Lactobacillales	NA	Leuconostoc	Leuconostoc_citreum
LEGA	0	6	1954080	NA	3.07049864898059e-06	1.33054941455826e-05	3.28909295793258	0.00405904835462613	26.8185270881664	Firmicutes	Bacilli	Lactobacillales	NA	Leuconostoc	Leuconostoc_gasicomitatum
LEGE	1	5	1893499	5.28122803339215e-07	2.64061401669607e-06	1.05624560667843e-05	3.2285063507927	0.00477587419917396	25.2419262166378	Firmicutes	Bacilli	Lactobacillales	NA	Leuconostoc	Leuconostoc_gelidum
LEKI	0	2	2101787	NA	9.51571210593652e-07	1.28462113430143e-05	3.30192528734926	0.00798778663543999	27.1648888232755	Firmicutes	Bacilli	Lactobacillales	NA	Leuconostoc	Leuconostoc_kimchii
LEKI	0	2	2101787	NA	9.51571210593652e-07	1.28462113430143e-05	3.30192528734926	0.00798778663543999	27.1648888232755	Firmicutes	Bacilli	Lactobacillales	NA	Leuconostoc	Leuconostoc_kimchii
LEKI	0	2	2101787	NA	9.51571210593652e-07	1.28462113430143e-05	3.30192528734926	0.00798778663543999	27.1648888232755	Firmicutes	Bacilli	Lactobacillales	NA	Leuconostoc	Leuconostoc_kimchii
LEKI	0	2	2101787	NA	9.51571210593652e-07	1.28462113430143e-05	3.30192528734926	0.00798778663543999	27.1648888232755	Firmicutes	Bacilli	Lactobacillales	NA	Leuconostoc	Leuconostoc_kimchii
LEKI	0	2	2101787	NA	9.51571210593652e-07	1.28462113430143e-05	3.30192528734926	0.00798778663543999	27.1648888232755	Firmicutes	Bacilli	Lactobacillales	NA	Leuconostoc	Leuconostoc_kimchii
LEKI	0	2	2101787	NA	9.51571210593652e-07	1.28462113430143e-05	3.30192528734926	0.00798778663543999	27.1648888232755	Firmicutes	Bacilli	Lactobacillales	NA	Leuconostoc	Leuconostoc_kimchii
LEME	0	6	2046094.5	NA	2.93241587815226e-06	9.28598361414881e-06	2.70296427381372	0.0197719902951803	14.9239047621234	Firmicutes	Bacilli	Lactobacillales	NA	Leuconostoc	Leuconostoc_mesenteroides
LEME	0	6	2046094.5	NA	2.93241587815226e-06	9.28598361414881e-06	2.70296427381372	0.0197719902951803	14.9239047621234	Firmicutes	Bacilli	Lactobacillales	NA	Leuconostoc	Leuconostoc_mesenteroides
LEME	0	6	2046094.5	NA	2.93241587815226e-06	9.28598361414881e-06	2.70296427381372	0.0197719902951803	14.9239047621234	Firmicutes	Bacilli	Lactobacillales	NA	Leuconostoc	Leuconostoc_mesenteroides
LEME	0	6	2046094.5	NA	2.93241587815226e-06	9.28598361414881e-06	2.70296427381372	0.0197719902951803	14.9239047621234	Firmicutes	Bacilli	Lactobacillales	NA	Leuconostoc	Leuconostoc_mesenteroides
LEME	0	6	2046094.5	NA	2.93241587815226e-06	9.28598361414881e-06	2.70296427381372	0.0197719902951803	14.9239047621234	Firmicutes	Bacilli	Lactobacillales	NA	Leuconostoc	Leuconostoc_mesenteroides
LEME	0	6	2046094.5	NA	2.93241587815226e-06	9.28598361414881e-06	2.70296427381372	0.0197719902951803	14.9239047621234	Firmicutes	Bacilli	Lactobacillales	NA	Leuconostoc	Leuconostoc_mesenteroides
LEME	0	6	2046094.5	NA	2.93241587815226e-06	9.28598361414881e-06	2.70296427381372	0.0197719902951803	14.9239047621234	Firmicutes	Bacilli	Lactobacillales	NA	Leuconostoc	Leuconostoc_mesenteroides
LEME	0	6	2046094.5	NA	2.93241587815226e-06	9.28598361414881e-06	2.70296427381372	0.0197719902951803	14.9239047621234	Firmicutes	Bacilli	Lactobacillales	NA	Leuconostoc	Leuconostoc_mesenteroides
LIIN	1	8	3093113	3.2329889014724e-07	2.58639112117792e-06	9.6989667044172e-06	3.04154641207321	0.00111073055945538	20.9375963648128	Firmicutes	Bacilli	Bacillales	Listeriaceae	Listeria	Listeria_innocua
LIIN	1	8	3093113	3.2329889014724e-07	2.58639112117792e-06	9.6989667044172e-06	3.04154641207321	0.00111073055945538	20.9375963648128	Firmicutes	Bacilli	Bacillales	Listeriaceae	Listeria	Listeria_innocua
LIIV	1	5	2928879	3.41427556413222e-07	1.70713778206611e-06	8.87711646674376e-06	3.21762648263631	0.00224582785721998	24.9687859467802	Firmicutes	Bacilli	Bacillales	Listeriaceae	Listeria	Listeria_ivanovii
LIMO	1	7.8974358974359	2960382.79487179	3.37794153422415e-07	2.66770767318215e-06	1.12944506682777e-05	3.15215486468361	0.0772136468679864	23.3864048611291	Firmicutes	Bacilli	Bacillales	Listeriaceae	Listeria	Listeria_monocytogenes
LIMO	1	7.8974358974359	2960382.79487179	3.37794153422415e-07	2.66770767318215e-06	1.12944506682777e-05	3.15215486468361	0.0772136468679864	23.3864048611291	Firmicutes	Bacilli	Bacillales	Listeriaceae	Listeria	Listeria_monocytogenes
LIMO	1	7.8974358974359	2960382.79487179	3.37794153422415e-07	2.66770767318215e-06	1.12944506682777e-05	3.15215486468361	0.0772136468679864	23.3864048611291	Firmicutes	Bacilli	Bacillales	Listeriaceae	Listeria	Listeria_monocytogenes
LIMO	1	7.8974358974359	2960382.79487179	3.37794153422415e-07	2.66770767318215e-06	1.12944506682777e-05	3.15215486468361	0.0772136468679864	23.3864048611291	Firmicutes	Bacilli	Bacillales	Listeriaceae	Listeria	Listeria_monocytogenes
LIMO	1	7.8974358974359	2960382.79487179	3.37794153422415e-07	2.66770767318215e-06	1.12944506682777e-05	3.15215486468361	0.0772136468679864	23.3864048611291	Firmicutes	Bacilli	Bacillales	Listeriaceae	Listeria	Listeria_monocytogenes
LIMO	1	7.8974358974359	2960382.79487179	3.37794153422415e-07	2.66770767318215e-06	1.12944506682777e-05	3.15215486468361	0.0772136468679864	23.3864048611291	Firmicutes	Bacilli	Bacillales	Listeriaceae	Listeria	Listeria_monocytogenes
LIMO	1	7.8974358974359	2960382.79487179	3.37794153422415e-07	2.66770767318215e-06	1.12944506682777e-05	3.15215486468361	0.0772136468679864	23.3864048611291	Firmicutes	Bacilli	Bacillales	Listeriaceae	Listeria	Listeria_monocytogenes
LIMO	1	7.8974358974359	2960382.79487179	3.37794153422415e-07	2.66770767318215e-06	1.12944506682777e-05	3.15215486468361	0.0772136468679864	23.3864048611291	Firmicutes	Bacilli	Bacillales	Listeriaceae	Listeria	Listeria_monocytogenes
LIMO	1	7.8974358974359	2960382.79487179	3.37794153422415e-07	2.66770767318215e-06	1.12944506682777e-05	3.15215486468361	0.0772136468679864	23.3864048611291	Firmicutes	Bacilli	Bacillales	Listeriaceae	Listeria	Listeria_monocytogenes
LIMO	1	7.8974358974359	2960382.79487179	3.37794153422415e-07	2.66770767318215e-06	1.12944506682777e-05	3.15215486468361	0.0772136468679864	23.3864048611291	Firmicutes	Bacilli	Bacillales	Listeriaceae	Listeria	Listeria_monocytogenes
LIMO	1	7.8974358974359	2960382.79487179	3.37794153422415e-07	2.66770767318215e-06	1.12944506682777e-05	3.15215486468361	0.0772136468679864	23.3864048611291	Firmicutes	Bacilli	Bacillales	Listeriaceae	Listeria	Listeria_monocytogenes
LIMO	1	7.8974358974359	2960382.79487179	3.37794153422415e-07	2.66770767318215e-06	1.12944506682777e-05	3.15215486468361	0.0772136468679864	23.3864048611291	Firmicutes	Bacilli	Bacillales	Listeriaceae	Listeria	Listeria_monocytogenes
LIMO	1	7.8974358974359	2960382.79487179	3.37794153422415e-07	2.66770767318215e-06	1.12944506682777e-05	3.15215486468361	0.0772136468679864	23.3864048611291	Firmicutes	Bacilli	Bacillales	Listeriaceae	Listeria	Listeria_monocytogenes
LIMO	1	7.8974358974359	2960382.79487179	3.37794153422415e-07	2.66770767318215e-06	1.12944506682777e-05	3.15215486468361	0.0772136468679864	23.3864048611291	Firmicutes	Bacilli	Bacillales	Listeriaceae	Listeria	Listeria_monocytogenes
LIMO	1	7.8974358974359	2960382.79487179	3.37794153422415e-07	2.66770767318215e-06	1.12944506682777e-05	3.15215486468361	0.0772136468679864	23.3864048611291	Firmicutes	Bacilli	Bacillales	Listeriaceae	Listeria	Listeria_monocytogenes
LIMO	1	7.8974358974359	2960382.79487179	3.37794153422415e-07	2.66770767318215e-06	1.12944506682777e-05	3.15215486468361	0.0772136468679864	23.3864048611291	Firmicutes	Bacilli	Bacillales	Listeriaceae	Listeria	Listeria_monocytogenes
LIMO	1	7.8974358974359	2960382.79487179	3.37794153422415e-07	2.66770767318215e-06	1.12944506682777e-05	3.15215486468361	0.0772136468679864	23.3864048611291	Firmicutes	Bacilli	Bacillales	Listeriaceae	Listeria	Listeria_monocytogenes
LIMO	1	7.8974358974359	2960382.79487179	3.37794153422415e-07	2.66770767318215e-06	1.12944506682777e-05	3.15215486468361	0.0772136468679864	23.3864048611291	Firmicutes	Bacilli	Bacillales	Listeriaceae	Listeria	Listeria_monocytogenes
LIMO	1	7.8974358974359	2960382.79487179	3.37794153422415e-07	2.66770767318215e-06	1.12944506682777e-05	3.15215486468361	0.0772136468679864	23.3864048611291	Firmicutes	Bacilli	Bacillales	Listeriaceae	Listeria	Listeria_monocytogenes
LIMO	1	7.8974358974359	2960382.79487179	3.37794153422415e-07	2.66770767318215e-06	1.12944506682777e-05	3.15215486468361	0.0772136468679864	23.3864048611291	Firmicutes	Bacilli	Bacillales	Listeriaceae	Listeria	Listeria_monocytogenes
LIMO	1	7.8974358974359	2960382.79487179	3.37794153422415e-07	2.66770767318215e-06	1.12944506682777e-05	3.15215486468361	0.0772136468679864	23.3864048611291	Firmicutes	Bacilli	Bacillales	Listeriaceae	Listeria	Listeria_monocytogenes
LIMO	1	7.8974358974359	2960382.79487179	3.37794153422415e-07	2.66770767318215e-06	1.12944506682777e-05	3.15215486468361	0.0772136468679864	23.3864048611291	Firmicutes	Bacilli	Bacillales	Listeriaceae	Listeria	Listeria_monocytogenes
LIMO	1	7.8974358974359	2960382.79487179	3.37794153422415e-07	2.66770767318215e-06	1.12944506682777e-05	3.15215486468361	0.0772136468679864	23.3864048611291	Firmicutes	Bacilli	Bacillales	Listeriaceae	Listeria	Listeria_monocytogenes
LIMO	1	7.8974358974359	2960382.79487179	3.37794153422415e-07	2.66770767318215e-06	1.12944506682777e-05	3.15215486468361	0.0772136468679864	23.3864048611291	Firmicutes	Bacilli	Bacillales	Listeriaceae	Listeria	Listeria_monocytogenes
LIMO	1	7.8974358974359	2960382.79487179	3.37794153422415e-07	2.66770767318215e-06	1.12944506682777e-05	3.15215486468361	0.0772136468679864	23.3864048611291	Firmicutes	Bacilli	Bacillales	Listeriaceae	Listeria	Listeria_monocytogenes
LIMO	1	7.8974358974359	2960382.79487179	3.37794153422415e-07	2.66770767318215e-06	1.12944506682777e-05	3.15215486468361	0.0772136468679864	23.3864048611291	Firmicutes	Bacilli	Bacillales	Listeriaceae	Listeria	Listeria_monocytogenes
LIMO	1	7.8974358974359	2960382.79487179	3.37794153422415e-07	2.66770767318215e-06	1.12944506682777e-05	3.15215486468361	0.0772136468679864	23.3864048611291	Firmicutes	Bacilli	Bacillales	Listeriaceae	Listeria	Listeria_monocytogenes
LIMO	1	7.8974358974359	2960382.79487179	3.37794153422415e-07	2.66770767318215e-06	1.12944506682777e-05	3.15215486468361	0.0772136468679864	23.3864048611291	Firmicutes	Bacilli	Bacillales	Listeriaceae	Listeria	Listeria_monocytogenes
LIMO	1	7.8974358974359	2960382.79487179	3.37794153422415e-07	2.66770767318215e-06	1.12944506682777e-05	3.15215486468361	0.0772136468679864	23.3864048611291	Firmicutes	Bacilli	Bacillales	Listeriaceae	Listeria	Listeria_monocytogenes
LIMO	1	7.8974358974359	2960382.79487179	3.37794153422415e-07	2.66770767318215e-06	1.12944506682777e-05	3.15215486468361	0.0772136468679864	23.3864048611291	Firmicutes	Bacilli	Bacillales	Listeriaceae	Listeria	Listeria_monocytogenes
LIMO	1	7.8974358974359	2960382.79487179	3.37794153422415e-07	2.66770767318215e-06	1.12944506682777e-05	3.15215486468361	0.0772136468679864	23.3864048611291	Firmicutes	Bacilli	Bacillales	Listeriaceae	Listeria	Listeria_monocytogenes
LIMO	1	7.8974358974359	2960382.79487179	3.37794153422415e-07	2.66770767318215e-06	1.12944506682777e-05	3.15215486468361	0.0772136468679864	23.3864048611291	Firmicutes	Bacilli	Bacillales	Listeriaceae	Listeria	Listeria_monocytogenes
LIMO	1	7.8974358974359	2960382.79487179	3.37794153422415e-07	2.66770767318215e-06	1.12944506682777e-05	3.15215486468361	0.0772136468679864	23.3864048611291	Firmicutes	Bacilli	Bacillales	Listeriaceae	Listeria	Listeria_monocytogenes
LIMO	1	7.8974358974359	2960382.79487179	3.37794153422415e-07	2.66770767318215e-06	1.12944506682777e-05	3.15215486468361	0.0772136468679864	23.3864048611291	Firmicutes	Bacilli	Bacillales	Listeriaceae	Listeria	Listeria_monocytogenes
LIMO	1	7.8974358974359	2960382.79487179	3.37794153422415e-07	2.66770767318215e-06	1.12944506682777e-05	3.15215486468361	0.0772136468679864	23.3864048611291	Firmicutes	Bacilli	Bacillales	Listeriaceae	Listeria	Listeria_monocytogenes
LIMO	1	7.8974358974359	2960382.79487179	3.37794153422415e-07	2.66770767318215e-06	1.12944506682777e-05	3.15215486468361	0.0772136468679864	23.3864048611291	Firmicutes	Bacilli	Bacillales	Listeriaceae	Listeria	Listeria_monocytogenes
LIMO	1	7.8974358974359	2960382.79487179	3.37794153422415e-07	2.66770767318215e-06	1.12944506682777e-05	3.15215486468361	0.0772136468679864	23.3864048611291	Firmicutes	Bacilli	Bacillales	Listeriaceae	Listeria	Listeria_monocytogenes
LIMO	1	7.8974358974359	2960382.79487179	3.37794153422415e-07	2.66770767318215e-06	1.12944506682777e-05	3.15215486468361	0.0772136468679864	23.3864048611291	Firmicutes	Bacilli	Bacillales	Listeriaceae	Listeria	Listeria_monocytogenes
LIMO	1	7.8974358974359	2960382.79487179	3.37794153422415e-07	2.66770767318215e-06	1.12944506682777e-05	3.15215486468361	0.0772136468679864	23.3864048611291	Firmicutes	Bacilli	Bacillales	Listeriaceae	Listeria	Listeria_monocytogenes
LIMO	1	7.8974358974359	2960382.79487179	3.37794153422415e-07	2.66770767318215e-06	1.12944506682777e-05	3.15215486468361	0.0772136468679864	23.3864048611291	Firmicutes	Bacilli	Bacillales	Listeriaceae	Listeria	Listeria_monocytogenes
LIMO	1	7.8974358974359	2960382.79487179	3.37794153422415e-07	2.66770767318215e-06	1.12944506682777e-05	3.15215486468361	0.0772136468679864	23.3864048611291	Firmicutes	Bacilli	Bacillales	Listeriaceae	Listeria	Listeria_monocytogenes
LIMO	1	7.8974358974359	2960382.79487179	3.37794153422415e-07	2.66770767318215e-06	1.12944506682777e-05	3.15215486468361	0.0772136468679864	23.3864048611291	Firmicutes	Bacilli	Bacillales	Listeriaceae	Listeria	Listeria_monocytogenes
LIMO	1	7.8974358974359	2960382.79487179	3.37794153422415e-07	2.66770767318215e-06	1.12944506682777e-05	3.15215486468361	0.0772136468679864	23.3864048611291	Firmicutes	Bacilli	Bacillales	Listeriaceae	Listeria	Listeria_monocytogenes
LIMO	1	7.8974358974359	2960382.79487179	3.37794153422415e-07	2.66770767318215e-06	1.12944506682777e-05	3.15215486468361	0.0772136468679864	23.3864048611291	Firmicutes	Bacilli	Bacillales	Listeriaceae	Listeria	Listeria_monocytogenes
LIMO	1	7.8974358974359	2960382.79487179	3.37794153422415e-07	2.66770767318215e-06	1.12944506682777e-05	3.15215486468361	0.0772136468679864	23.3864048611291	Firmicutes	Bacilli	Bacillales	Listeriaceae	Listeria	Listeria_monocytogenes
LIMO	1	7.8974358974359	2960382.79487179	3.37794153422415e-07	2.66770767318215e-06	1.12944506682777e-05	3.15215486468361	0.0772136468679864	23.3864048611291	Firmicutes	Bacilli	Bacillales	Listeriaceae	Listeria	Listeria_monocytogenes
LIMO	1	7.8974358974359	2960382.79487179	3.37794153422415e-07	2.66770767318215e-06	1.12944506682777e-05	3.15215486468361	0.0772136468679864	23.3864048611291	Firmicutes	Bacilli	Bacillales	Listeriaceae	Listeria	Listeria_monocytogenes
LIMO	1	7.8974358974359	2960382.79487179	3.37794153422415e-07	2.66770767318215e-06	1.12944506682777e-05	3.15215486468361	0.0772136468679864	23.3864048611291	Firmicutes	Bacilli	Bacillales	Listeriaceae	Listeria	Listeria_monocytogenes
LISE	1	8	2797636	3.57444642548209e-07	2.85955714038567e-06	1.07233392764463e-05	3.08044723956204	0.000523906688126561	21.7681357909727	Firmicutes	Bacilli	Bacillales	Listeriaceae	Listeria	Listeria_seeligeri
LIWE	1	7	2814130	3.55349610714501e-07	2.48744727500151e-06	1.03051387107205e-05	1.85327767518512	0.000227041997795214	6.38069914485005	Firmicutes	Bacilli	Bacillales	Listeriaceae	Listeria	Listeria_welshimeri
LYSP	2	10	4817463	4.15156276239174e-07	2.07578138119587e-06	1.41153133921319e-05	3.14459171777795	0.150338829484578	23.2101972276181	Firmicutes	Bacilli	Bacillales	Bacillaceae	Lysinibacillus	Lysinibacillus_sphaericus
LYSP	2	10	4817463	4.15156276239174e-07	2.07578138119587e-06	1.41153133921319e-05	3.14459171777795	0.150338829484578	23.2101972276181	Firmicutes	Bacilli	Bacillales	Bacillaceae	Lysinibacillus	Lysinibacillus_sphaericus
MAAU	2	9	3135972	6.37760796333641e-07	2.86992358350138e-06	1.27552159266728e-05	3.48580983853044	0.101174971601812	32.6488567086989	Firmicutes	Clostridia	Thermoanaerobacterales	NA	Mahella	Mahella_australiensis
MACA	0	7	2219737	NA	3.1535267466371e-06	9.01007641896315e-06	3.32918929590781	0.0702428835055218	27.9157011539216	Firmicutes	Bacilli	Bacillales	NA	Macrococcus	Macrococcus_caseolyticus
MACA	0	7	2219737	NA	3.1535267466371e-06	9.01007641896315e-06	3.32918929590781	0.0702428835055218	27.9157011539216	Firmicutes	Bacilli	Bacillales	NA	Macrococcus	Macrococcus_caseolyticus
MACA	0	7	2219737	NA	3.1535267466371e-06	9.01007641896315e-06	3.32918929590781	0.0702428835055218	27.9157011539216	Firmicutes	Bacilli	Bacillales	NA	Macrococcus	Macrococcus_caseolyticus
MACA	0	7	2219737	NA	3.1535267466371e-06	9.01007641896315e-06	3.32918929590781	0.0702428835055218	27.9157011539216	Firmicutes	Bacilli	Bacillales	NA	Macrococcus	Macrococcus_caseolyticus
MACA	0	7	2219737	NA	3.1535267466371e-06	9.01007641896315e-06	3.32918929590781	0.0702428835055218	27.9157011539216	Firmicutes	Bacilli	Bacillales	NA	Macrococcus	Macrococcus_caseolyticus
MACA	0	7	2219737	NA	3.1535267466371e-06	9.01007641896315e-06	3.32918929590781	0.0702428835055218	27.9157011539216	Firmicutes	Bacilli	Bacillales	NA	Macrococcus	Macrococcus_caseolyticus
MACA	0	7	2219737	NA	3.1535267466371e-06	9.01007641896315e-06	3.32918929590781	0.0702428835055218	27.9157011539216	Firmicutes	Bacilli	Bacillales	NA	Macrococcus	Macrococcus_caseolyticus
MACA	0	7	2219737	NA	3.1535267466371e-06	9.01007641896315e-06	3.32918929590781	0.0702428835055218	27.9157011539216	Firmicutes	Bacilli	Bacillales	NA	Macrococcus	Macrococcus_caseolyticus
MACA	0	7	2219737	NA	3.1535267466371e-06	9.01007641896315e-06	3.32918929590781	0.0702428835055218	27.9157011539216	Firmicutes	Bacilli	Bacillales	NA	Macrococcus	Macrococcus_caseolyticus
MEPN	0	6	2068732	NA	2.90032735028027e-06	2.12690672353886e-05	3.07425004613139	0.0223444403977751	21.6336515855761	Firmicutes	Bacilli	Lactobacillales	Enterococcaceae	Melissococcus	Melissococcus_plutonius
MEPN	0	6	2068732	NA	2.90032735028027e-06	2.12690672353886e-05	3.07425004613139	0.0223444403977751	21.6336515855761	Firmicutes	Bacilli	Lactobacillales	Enterococcaceae	Melissococcus	Melissococcus_plutonius
MEPU	0	5	2045253	NA	2.44468532743871e-06	1.515704903012e-05	3.11878148710448	0.0209696303729486	22.6188015430909	Firmicutes	Bacilli	Lactobacillales	Enterococcaceae	Melissococcus	Melissococcus_plutonius
MEPU	0	5	2045253	NA	2.44468532743871e-06	1.515704903012e-05	3.11878148710448	0.0209696303729486	22.6188015430909	Firmicutes	Bacilli	Lactobacillales	Enterococcaceae	Melissococcus	Melissococcus_plutonius
MOTH	1	0	2628784	3.80404019501032e-07	NA	4.56484823401238e-06	3.36079546492938	0.136753602643859	28.8121007817364	Firmicutes	Clostridia	Thermoanaerobacterales	Thermoanaerobacteraceae	Moorella	Moorella_thermoacetica
NATH	3	1	3191453	9.40010709855354e-07	3.13336903285118e-07	1.03401178084089e-05	3.67709622940295	0.0424742816473903	39.5314370244092	Firmicutes	Clostridia	Natranaerobiales	Natranaerobiaceae	Natranaerobius	Natranaerobius_thermophilus
NATH	3	1	3191453	9.40010709855354e-07	3.13336903285118e-07	1.03401178084089e-05	3.67709622940295	0.0424742816473903	39.5314370244092	Firmicutes	Clostridia	Natranaerobiales	Natranaerobiaceae	Natranaerobius	Natranaerobius_thermophilus
NATH	3	1	3191453	9.40010709855354e-07	3.13336903285118e-07	1.03401178084089e-05	3.67709622940295	0.0424742816473903	39.5314370244092	Firmicutes	Clostridia	Natranaerobiales	Natranaerobiaceae	Natranaerobius	Natranaerobius_thermophilus
OCIH	1	2	3630528	2.75442029368731e-07	5.50884058737462e-07	9.64047102790558e-06	3.10524287257071	0.0322829926577048	22.31463793067	Firmicutes	Bacilli	Bacillales	Bacillaceae	Oceanobacillus	Oceanobacillus_iheyensis
OEOE	0	5	1780517	NA	2.80817313173646e-06	1.68490387904187e-05	3.00752102655423	0.0156468677438857	20.2371702842388	Firmicutes	Bacilli	Lactobacillales	NA	Oenococcus	Oenococcus_oeni
OSVA	3	1	4470622	6.71047563403929e-07	2.23682521134643e-07	1.07367610144629e-05	2.93220414439778	0.400095911587342	18.7689544237368	Firmicutes	Clostridia	Clostridiales	Oscillospiraceae	Oscillibacter	Oscillibacter_valericigenes
OSVA	3	1	4470622	6.71047563403929e-07	2.23682521134643e-07	1.07367610144629e-05	2.93220414439778	0.400095911587342	18.7689544237368	Firmicutes	Clostridia	Clostridiales	Oscillospiraceae	Oscillibacter	Oscillibacter_valericigenes
PAJD	1	25	7184930	1.39180200781358e-07	3.47950501953394e-06	1.35004794757917e-05	3.44646726644957	0.078684741660403	31.389306150418	Firmicutes	Bacilli	Bacillales	Paenibacillaceae	Paenibacillus	Paenibacillus_sp.
PAMC	2.66666666666667	46	8740689.66666667	3.0508652845052e-07	5.26274261577147e-06	1.82289200749186e-05	3.45898809892408	0.127348171670132	31.7847971658046	Firmicutes	Bacilli	Bacillales	Paenibacillaceae	Paenibacillus	Paenibacillus_mucilaginosus
PAMC	2.66666666666667	46	8740689.66666667	3.0508652845052e-07	5.26274261577147e-06	1.82289200749186e-05	3.45898809892408	0.127348171670132	31.7847971658046	Firmicutes	Bacilli	Bacillales	Paenibacillaceae	Paenibacillus	Paenibacillus_mucilaginosus
PAMC	2.66666666666667	46	8740689.66666667	3.0508652845052e-07	5.26274261577147e-06	1.82289200749186e-05	3.45898809892408	0.127348171670132	31.7847971658046	Firmicutes	Bacilli	Bacillales	Paenibacillaceae	Paenibacillus	Paenibacillus_mucilaginosus
PAPO	2.33333333333333	26	5955979	3.91763190120941e-07	4.36536126134763e-06	1.49989335646303e-05	3.3734891574737	0.110195793152272	29.1801638280407	Firmicutes	Bacilli	Bacillales	Paenibacillaceae	Paenibacillus	Paenibacillus_polymyxa
PAPO	2.33333333333333	26	5955979	3.91763190120941e-07	4.36536126134763e-06	1.49989335646303e-05	3.3734891574737	0.110195793152272	29.1801638280407	Firmicutes	Bacilli	Bacillales	Paenibacillaceae	Paenibacillus	Paenibacillus_polymyxa
PAPO	2.33333333333333	26	5955979	3.91763190120941e-07	4.36536126134763e-06	1.49989335646303e-05	3.3734891574737	0.110195793152272	29.1801638280407	Firmicutes	Bacilli	Bacillales	Paenibacillaceae	Paenibacillus	Paenibacillus_polymyxa
PAPO	2.33333333333333	26	5955979	3.91763190120941e-07	4.36536126134763e-06	1.49989335646303e-05	3.3734891574737	0.110195793152272	29.1801638280407	Firmicutes	Bacilli	Bacillales	Paenibacillaceae	Paenibacillus	Paenibacillus_polymyxa
PAPO	2.33333333333333	26	5955979	3.91763190120941e-07	4.36536126134763e-06	1.49989335646303e-05	3.3734891574737	0.110195793152272	29.1801638280407	Firmicutes	Bacilli	Bacillales	Paenibacillaceae	Paenibacillus	Paenibacillus_polymyxa
PATE	2	30	6083395	3.28763790613629e-07	4.93145685920444e-06	1.64381895306815e-05	3.35657653277643	0.0732810571674756	28.6908005420175	Firmicutes	Bacilli	Bacillales	Paenibacillaceae	Paenibacillus	Paenibacillus_terrae
PECL	0	5	1978793	NA	2.52679284796338e-06	9.09645425266817e-06	2.97392259789124	0.0371702986028385	19.5685287138862	Firmicutes	Bacilli	Lactobacillales	Lactobacillaceae	Pediococcus	Pediococcus_claussenii
PECL	0	5	1978793	NA	2.52679284796338e-06	9.09645425266817e-06	2.97392259789124	0.0371702986028385	19.5685287138862	Firmicutes	Bacilli	Lactobacillales	Lactobacillaceae	Pediococcus	Pediococcus_claussenii
PECL	0	5	1978793	NA	2.52679284796338e-06	9.09645425266817e-06	2.97392259789124	0.0371702986028385	19.5685287138862	Firmicutes	Bacilli	Lactobacillales	Lactobacillaceae	Pediococcus	Pediococcus_claussenii
PECL	0	5	1978793	NA	2.52679284796338e-06	9.09645425266817e-06	2.97392259789124	0.0371702986028385	19.5685287138862	Firmicutes	Bacilli	Lactobacillales	Lactobacillaceae	Pediococcus	Pediococcus_claussenii
PECL	0	5	1978793	NA	2.52679284796338e-06	9.09645425266817e-06	2.97392259789124	0.0371702986028385	19.5685287138862	Firmicutes	Bacilli	Lactobacillales	Lactobacillaceae	Pediococcus	Pediococcus_claussenii
PECL	0	5	1978793	NA	2.52679284796338e-06	9.09645425266817e-06	2.97392259789124	0.0371702986028385	19.5685287138862	Firmicutes	Bacilli	Lactobacillales	Lactobacillaceae	Pediococcus	Pediococcus_claussenii
PECL	0	5	1978793	NA	2.52679284796338e-06	9.09645425266817e-06	2.97392259789124	0.0371702986028385	19.5685287138862	Firmicutes	Bacilli	Lactobacillales	Lactobacillaceae	Pediococcus	Pediococcus_claussenii
PECL	0	5	1978793	NA	2.52679284796338e-06	9.09645425266817e-06	2.97392259789124	0.0371702986028385	19.5685287138862	Firmicutes	Bacilli	Lactobacillales	Lactobacillaceae	Pediococcus	Pediococcus_claussenii
PECL	0	5	1978793	NA	2.52679284796338e-06	9.09645425266817e-06	2.97392259789124	0.0371702986028385	19.5685287138862	Firmicutes	Bacilli	Lactobacillales	Lactobacillaceae	Pediococcus	Pediococcus_claussenii
PEPE	1	2	1832387	5.45736244581521e-07	1.09147248916304e-06	1.2551933625375e-05	2.66635507164149	0.0477181497787925	14.3874323442854	Firmicutes	Bacilli	Lactobacillales	Lactobacillaceae	Pediococcus	Pediococcus_pentosaceus
PETH	2	0	3025375	6.61075073338016e-07	NA	6.61075073338016e-06	3.37891085074259	0.152321561753602	29.3387993739006	Firmicutes	Clostridia	Clostridiales	Peptococcaceae	Pelotomaculum	Pelotomaculum_thermopropionicum
ROHO	2	4	3592125	5.56773497581515e-07	1.11354699516303e-06	2.44980338935867e-05	2.87604124879379	0.40372237690861	17.7438903102274	Firmicutes	Clostridia	Clostridiales	Lachnospiraceae	Roseburia	Roseburia_hominis
RUAL	0	62	4482087	NA	1.38328417096768e-05	3.4805214624348e-05	2.94795642410583	0.348697304301502	19.0669491297603	Firmicutes	Clostridia	Clostridiales	Ruminococcaceae	Ruminococcus	Ruminococcus_albus
RUAL	0	62	4482087	NA	1.38328417096768e-05	3.4805214624348e-05	2.94795642410583	0.348697304301502	19.0669491297603	Firmicutes	Clostridia	Clostridiales	Ruminococcaceae	Ruminococcus	Ruminococcus_albus
RUAL	0	62	4482087	NA	1.38328417096768e-05	3.4805214624348e-05	2.94795642410583	0.348697304301502	19.0669491297603	Firmicutes	Clostridia	Clostridiales	Ruminococcaceae	Ruminococcus	Ruminococcus_albus
RUAL	0	62	4482087	NA	1.38328417096768e-05	3.4805214624348e-05	2.94795642410583	0.348697304301502	19.0669491297603	Firmicutes	Clostridia	Clostridiales	Ruminococcaceae	Ruminococcus	Ruminococcus_albus
RUAL	0	62	4482087	NA	1.38328417096768e-05	3.4805214624348e-05	2.94795642410583	0.348697304301502	19.0669491297603	Firmicutes	Clostridia	Clostridiales	Ruminococcaceae	Ruminococcus	Ruminococcus_albus
RUCH	2	36	2573208	7.77239927747776e-07	1.399031869946e-05	4.35254359538755e-05	2.89204099754888	0.395926148241542	18.0300714049571	Firmicutes	Clostridia	Clostridiales	Ruminococcaceae	Ruminococcus	Ruminococcus_champanellensis
SERU	0	2	3631933	NA	5.50670951253781e-07	6.0573804637916e-06	2.97318720855225	0.234688912544251	19.5541435164989	Firmicutes	Negativicutes	Selenomonadales	Veillonellaceae	Selenomonas	Selenomonas_ruminantium
SERU	0	2	3631933	NA	5.50670951253781e-07	6.0573804637916e-06	2.97318720855225	0.234688912544251	19.5541435164989	Firmicutes	Negativicutes	Selenomonadales	Veillonellaceae	Selenomonas	Selenomonas_ruminantium
SERU	0	2	3631933	NA	5.50670951253781e-07	6.0573804637916e-06	2.97318720855225	0.234688912544251	19.5541435164989	Firmicutes	Negativicutes	Selenomonadales	Veillonellaceae	Selenomonas	Selenomonas_ruminantium
SERU	0	2	3631933	NA	5.50670951253781e-07	6.0573804637916e-06	2.97318720855225	0.234688912544251	19.5541435164989	Firmicutes	Negativicutes	Selenomonadales	Veillonellaceae	Selenomonas	Selenomonas_ruminantium
SERU	0	2	3631933	NA	5.50670951253781e-07	6.0573804637916e-06	2.97318720855225	0.234688912544251	19.5541435164989	Firmicutes	Negativicutes	Selenomonadales	Veillonellaceae	Selenomonas	Selenomonas_ruminantium
SERU	0	2	3631933	NA	5.50670951253781e-07	6.0573804637916e-06	2.97318720855225	0.234688912544251	19.5541435164989	Firmicutes	Negativicutes	Selenomonadales	Veillonellaceae	Selenomonas	Selenomonas_ruminantium
SERU	0	2	3631933	NA	5.50670951253781e-07	6.0573804637916e-06	2.97318720855225	0.234688912544251	19.5541435164989	Firmicutes	Negativicutes	Selenomonadales	Veillonellaceae	Selenomonas	Selenomonas_ruminantium
SERU	0	2	3631933	NA	5.50670951253781e-07	6.0573804637916e-06	2.97318720855225	0.234688912544251	19.5541435164989	Firmicutes	Negativicutes	Selenomonadales	Veillonellaceae	Selenomonas	Selenomonas_ruminantium
SERU	0	2	3631933	NA	5.50670951253781e-07	6.0573804637916e-06	2.97318720855225	0.234688912544251	19.5541435164989	Firmicutes	Negativicutes	Selenomonadales	Veillonellaceae	Selenomonas	Selenomonas_ruminantium
SERU	0	2	3631933	NA	5.50670951253781e-07	6.0573804637916e-06	2.97318720855225	0.234688912544251	19.5541435164989	Firmicutes	Negativicutes	Selenomonadales	Veillonellaceae	Selenomonas	Selenomonas_ruminantium
SOSI	3	3	3984229	7.52968767608488e-07	7.52968767608488e-07	1.10435419249245e-05	2.77401755050246	0.0172616763987495	16.0228775923861	Firmicutes	Bacilli	Bacillales	Planococcaceae	Solibacillus	Solibacillus_silvestris
SOSI	3	3	3984229	7.52968767608488e-07	7.52968767608488e-07	1.10435419249245e-05	2.77401755050246	0.0172616763987495	16.0228775923861	Firmicutes	Bacilli	Bacillales	Planococcaceae	Solibacillus	Solibacillus_silvestris
STAG	1	3.875	2082655	4.80156338903947e-07	1.8606058132528e-06	1.17038107607837e-05	2.88079451694072	0.0172976445850892	17.8284325456233	Firmicutes	Bacilli	Lactobacillales	Streptococcaceae	Streptococcus	Streptococcus_agalactiae
STAG	1	3.875	2082655	4.80156338903947e-07	1.8606058132528e-06	1.17038107607837e-05	2.88079451694072	0.0172976445850892	17.8284325456233	Firmicutes	Bacilli	Lactobacillales	Streptococcaceae	Streptococcus	Streptococcus_agalactiae
STAG	1	3.875	2082655	4.80156338903947e-07	1.8606058132528e-06	1.17038107607837e-05	2.88079451694072	0.0172976445850892	17.8284325456233	Firmicutes	Bacilli	Lactobacillales	Streptococcaceae	Streptococcus	Streptococcus_agalactiae
STAG	1	3.875	2082655	4.80156338903947e-07	1.8606058132528e-06	1.17038107607837e-05	2.88079451694072	0.0172976445850892	17.8284325456233	Firmicutes	Bacilli	Lactobacillales	Streptococcaceae	Streptococcus	Streptococcus_agalactiae
STAG	1	3.875	2082655	4.80156338903947e-07	1.8606058132528e-06	1.17038107607837e-05	2.88079451694072	0.0172976445850892	17.8284325456233	Firmicutes	Bacilli	Lactobacillales	Streptococcaceae	Streptococcus	Streptococcus_agalactiae
STAG	1	3.875	2082655	4.80156338903947e-07	1.8606058132528e-06	1.17038107607837e-05	2.88079451694072	0.0172976445850892	17.8284325456233	Firmicutes	Bacilli	Lactobacillales	Streptococcaceae	Streptococcus	Streptococcus_agalactiae
STAG	1	3.875	2082655	4.80156338903947e-07	1.8606058132528e-06	1.17038107607837e-05	2.88079451694072	0.0172976445850892	17.8284325456233	Firmicutes	Bacilli	Lactobacillales	Streptococcaceae	Streptococcus	Streptococcus_agalactiae
STAG	1	3.875	2082655	4.80156338903947e-07	1.8606058132528e-06	1.17038107607837e-05	2.88079451694072	0.0172976445850892	17.8284325456233	Firmicutes	Bacilli	Lactobacillales	Streptococcaceae	Streptococcus	Streptococcus_agalactiae
STAN	0	1	2072673	NA	4.82468773414813e-07	1.13380161752481e-05	2.88736432958443	0.0172142000541905	17.9459476104724	Firmicutes	Bacilli	Lactobacillales	Streptococcaceae	Streptococcus	Streptococcus_anginosus
STAN	0	1	2072673	NA	4.82468773414813e-07	1.13380161752481e-05	2.88736432958443	0.0172142000541905	17.9459476104724	Firmicutes	Bacilli	Lactobacillales	Streptococcaceae	Streptococcus	Streptococcus_anginosus
STAU	1.67567567567568	12.3877551020408	2835394.34693878	5.90985052038641e-07	4.36897079780639e-06	3.04172497389288e-05	3.1055440927211	0.132850217034532	22.3213605617086	Firmicutes	Bacilli	Bacillales	Staphylococcaceae	Staphylococcus	Staphylococcus_aureus
STAU	1.67567567567568	12.3877551020408	2835394.34693878	5.90985052038641e-07	4.36897079780639e-06	3.04172497389288e-05	3.1055440927211	0.132850217034532	22.3213605617086	Firmicutes	Bacilli	Bacillales	Staphylococcaceae	Staphylococcus	Staphylococcus_aureus
STAU	1.67567567567568	12.3877551020408	2835394.34693878	5.90985052038641e-07	4.36897079780639e-06	3.04172497389288e-05	3.1055440927211	0.132850217034532	22.3213605617086	Firmicutes	Bacilli	Bacillales	Staphylococcaceae	Staphylococcus	Staphylococcus_aureus
STAU	1.67567567567568	12.3877551020408	2835394.34693878	5.90985052038641e-07	4.36897079780639e-06	3.04172497389288e-05	3.1055440927211	0.132850217034532	22.3213605617086	Firmicutes	Bacilli	Bacillales	Staphylococcaceae	Staphylococcus	Staphylococcus_aureus
STAU	1.67567567567568	12.3877551020408	2835394.34693878	5.90985052038641e-07	4.36897079780639e-06	3.04172497389288e-05	3.1055440927211	0.132850217034532	22.3213605617086	Firmicutes	Bacilli	Bacillales	Staphylococcaceae	Staphylococcus	Staphylococcus_aureus
STAU	1.67567567567568	12.3877551020408	2835394.34693878	5.90985052038641e-07	4.36897079780639e-06	3.04172497389288e-05	3.1055440927211	0.132850217034532	22.3213605617086	Firmicutes	Bacilli	Bacillales	Staphylococcaceae	Staphylococcus	Staphylococcus_aureus
STAU	1.67567567567568	12.3877551020408	2835394.34693878	5.90985052038641e-07	4.36897079780639e-06	3.04172497389288e-05	3.1055440927211	0.132850217034532	22.3213605617086	Firmicutes	Bacilli	Bacillales	Staphylococcaceae	Staphylococcus	Staphylococcus_aureus
STAU	1.67567567567568	12.3877551020408	2835394.34693878	5.90985052038641e-07	4.36897079780639e-06	3.04172497389288e-05	3.1055440927211	0.132850217034532	22.3213605617086	Firmicutes	Bacilli	Bacillales	Staphylococcaceae	Staphylococcus	Staphylococcus_aureus
STAU	1.67567567567568	12.3877551020408	2835394.34693878	5.90985052038641e-07	4.36897079780639e-06	3.04172497389288e-05	3.1055440927211	0.132850217034532	22.3213605617086	Firmicutes	Bacilli	Bacillales	Staphylococcaceae	Staphylococcus	Staphylococcus_aureus
STAU	1.67567567567568	12.3877551020408	2835394.34693878	5.90985052038641e-07	4.36897079780639e-06	3.04172497389288e-05	3.1055440927211	0.132850217034532	22.3213605617086	Firmicutes	Bacilli	Bacillales	Staphylococcaceae	Staphylococcus	Staphylococcus_aureus
STAU	1.67567567567568	12.3877551020408	2835394.34693878	5.90985052038641e-07	4.36897079780639e-06	3.04172497389288e-05	3.1055440927211	0.132850217034532	22.3213605617086	Firmicutes	Bacilli	Bacillales	Staphylococcaceae	Staphylococcus	Staphylococcus_aureus
STAU	1.67567567567568	12.3877551020408	2835394.34693878	5.90985052038641e-07	4.36897079780639e-06	3.04172497389288e-05	3.1055440927211	0.132850217034532	22.3213605617086	Firmicutes	Bacilli	Bacillales	Staphylococcaceae	Staphylococcus	Staphylococcus_aureus
STAU	1.67567567567568	12.3877551020408	2835394.34693878	5.90985052038641e-07	4.36897079780639e-06	3.04172497389288e-05	3.1055440927211	0.132850217034532	22.3213605617086	Firmicutes	Bacilli	Bacillales	Staphylococcaceae	Staphylococcus	Staphylococcus_aureus
STAU	1.67567567567568	12.3877551020408	2835394.34693878	5.90985052038641e-07	4.36897079780639e-06	3.04172497389288e-05	3.1055440927211	0.132850217034532	22.3213605617086	Firmicutes	Bacilli	Bacillales	Staphylococcaceae	Staphylococcus	Staphylococcus_aureus
STAU	1.67567567567568	12.3877551020408	2835394.34693878	5.90985052038641e-07	4.36897079780639e-06	3.04172497389288e-05	3.1055440927211	0.132850217034532	22.3213605617086	Firmicutes	Bacilli	Bacillales	Staphylococcaceae	Staphylococcus	Staphylococcus_aureus
STAU	1.67567567567568	12.3877551020408	2835394.34693878	5.90985052038641e-07	4.36897079780639e-06	3.04172497389288e-05	3.1055440927211	0.132850217034532	22.3213605617086	Firmicutes	Bacilli	Bacillales	Staphylococcaceae	Staphylococcus	Staphylococcus_aureus
STAU	1.67567567567568	12.3877551020408	2835394.34693878	5.90985052038641e-07	4.36897079780639e-06	3.04172497389288e-05	3.1055440927211	0.132850217034532	22.3213605617086	Firmicutes	Bacilli	Bacillales	Staphylococcaceae	Staphylococcus	Staphylococcus_aureus
STAU	1.67567567567568	12.3877551020408	2835394.34693878	5.90985052038641e-07	4.36897079780639e-06	3.04172497389288e-05	3.1055440927211	0.132850217034532	22.3213605617086	Firmicutes	Bacilli	Bacillales	Staphylococcaceae	Staphylococcus	Staphylococcus_aureus
STAU	1.67567567567568	12.3877551020408	2835394.34693878	5.90985052038641e-07	4.36897079780639e-06	3.04172497389288e-05	3.1055440927211	0.132850217034532	22.3213605617086	Firmicutes	Bacilli	Bacillales	Staphylococcaceae	Staphylococcus	Staphylococcus_aureus
STAU	1.67567567567568	12.3877551020408	2835394.34693878	5.90985052038641e-07	4.36897079780639e-06	3.04172497389288e-05	3.1055440927211	0.132850217034532	22.3213605617086	Firmicutes	Bacilli	Bacillales	Staphylococcaceae	Staphylococcus	Staphylococcus_aureus
STAU	1.67567567567568	12.3877551020408	2835394.34693878	5.90985052038641e-07	4.36897079780639e-06	3.04172497389288e-05	3.1055440927211	0.132850217034532	22.3213605617086	Firmicutes	Bacilli	Bacillales	Staphylococcaceae	Staphylococcus	Staphylococcus_aureus
STAU	1.67567567567568	12.3877551020408	2835394.34693878	5.90985052038641e-07	4.36897079780639e-06	3.04172497389288e-05	3.1055440927211	0.132850217034532	22.3213605617086	Firmicutes	Bacilli	Bacillales	Staphylococcaceae	Staphylococcus	Staphylococcus_aureus
STAU	1.67567567567568	12.3877551020408	2835394.34693878	5.90985052038641e-07	4.36897079780639e-06	3.04172497389288e-05	3.1055440927211	0.132850217034532	22.3213605617086	Firmicutes	Bacilli	Bacillales	Staphylococcaceae	Staphylococcus	Staphylococcus_aureus
STAU	1.67567567567568	12.3877551020408	2835394.34693878	5.90985052038641e-07	4.36897079780639e-06	3.04172497389288e-05	3.1055440927211	0.132850217034532	22.3213605617086	Firmicutes	Bacilli	Bacillales	Staphylococcaceae	Staphylococcus	Staphylococcus_aureus
STAU	1.67567567567568	12.3877551020408	2835394.34693878	5.90985052038641e-07	4.36897079780639e-06	3.04172497389288e-05	3.1055440927211	0.132850217034532	22.3213605617086	Firmicutes	Bacilli	Bacillales	Staphylococcaceae	Staphylococcus	Staphylococcus_aureus
STAU	1.67567567567568	12.3877551020408	2835394.34693878	5.90985052038641e-07	4.36897079780639e-06	3.04172497389288e-05	3.1055440927211	0.132850217034532	22.3213605617086	Firmicutes	Bacilli	Bacillales	Staphylococcaceae	Staphylococcus	Staphylococcus_aureus
STAU	1.67567567567568	12.3877551020408	2835394.34693878	5.90985052038641e-07	4.36897079780639e-06	3.04172497389288e-05	3.1055440927211	0.132850217034532	22.3213605617086	Firmicutes	Bacilli	Bacillales	Staphylococcaceae	Staphylococcus	Staphylococcus_aureus
STAU	1.67567567567568	12.3877551020408	2835394.34693878	5.90985052038641e-07	4.36897079780639e-06	3.04172497389288e-05	3.1055440927211	0.132850217034532	22.3213605617086	Firmicutes	Bacilli	Bacillales	Staphylococcaceae	Staphylococcus	Staphylococcus_aureus
STAU	1.67567567567568	12.3877551020408	2835394.34693878	5.90985052038641e-07	4.36897079780639e-06	3.04172497389288e-05	3.1055440927211	0.132850217034532	22.3213605617086	Firmicutes	Bacilli	Bacillales	Staphylococcaceae	Staphylococcus	Staphylococcus_aureus
STAU	1.67567567567568	12.3877551020408	2835394.34693878	5.90985052038641e-07	4.36897079780639e-06	3.04172497389288e-05	3.1055440927211	0.132850217034532	22.3213605617086	Firmicutes	Bacilli	Bacillales	Staphylococcaceae	Staphylococcus	Staphylococcus_aureus
STAU	1.67567567567568	12.3877551020408	2835394.34693878	5.90985052038641e-07	4.36897079780639e-06	3.04172497389288e-05	3.1055440927211	0.132850217034532	22.3213605617086	Firmicutes	Bacilli	Bacillales	Staphylococcaceae	Staphylococcus	Staphylococcus_aureus
STAU	1.67567567567568	12.3877551020408	2835394.34693878	5.90985052038641e-07	4.36897079780639e-06	3.04172497389288e-05	3.1055440927211	0.132850217034532	22.3213605617086	Firmicutes	Bacilli	Bacillales	Staphylococcaceae	Staphylococcus	Staphylococcus_aureus
STAU	1.67567567567568	12.3877551020408	2835394.34693878	5.90985052038641e-07	4.36897079780639e-06	3.04172497389288e-05	3.1055440927211	0.132850217034532	22.3213605617086	Firmicutes	Bacilli	Bacillales	Staphylococcaceae	Staphylococcus	Staphylococcus_aureus
STAU	1.67567567567568	12.3877551020408	2835394.34693878	5.90985052038641e-07	4.36897079780639e-06	3.04172497389288e-05	3.1055440927211	0.132850217034532	22.3213605617086	Firmicutes	Bacilli	Bacillales	Staphylococcaceae	Staphylococcus	Staphylococcus_aureus
STAU	1.67567567567568	12.3877551020408	2835394.34693878	5.90985052038641e-07	4.36897079780639e-06	3.04172497389288e-05	3.1055440927211	0.132850217034532	22.3213605617086	Firmicutes	Bacilli	Bacillales	Staphylococcaceae	Staphylococcus	Staphylococcus_aureus
STAU	1.67567567567568	12.3877551020408	2835394.34693878	5.90985052038641e-07	4.36897079780639e-06	3.04172497389288e-05	3.1055440927211	0.132850217034532	22.3213605617086	Firmicutes	Bacilli	Bacillales	Staphylococcaceae	Staphylococcus	Staphylococcus_aureus
STAU	1.67567567567568	12.3877551020408	2835394.34693878	5.90985052038641e-07	4.36897079780639e-06	3.04172497389288e-05	3.1055440927211	0.132850217034532	22.3213605617086	Firmicutes	Bacilli	Bacillales	Staphylococcaceae	Staphylococcus	Staphylococcus_aureus
STAU	1.67567567567568	12.3877551020408	2835394.34693878	5.90985052038641e-07	4.36897079780639e-06	3.04172497389288e-05	3.1055440927211	0.132850217034532	22.3213605617086	Firmicutes	Bacilli	Bacillales	Staphylococcaceae	Staphylococcus	Staphylococcus_aureus
STAU	1.67567567567568	12.3877551020408	2835394.34693878	5.90985052038641e-07	4.36897079780639e-06	3.04172497389288e-05	3.1055440927211	0.132850217034532	22.3213605617086	Firmicutes	Bacilli	Bacillales	Staphylococcaceae	Staphylococcus	Staphylococcus_aureus
STAU	1.67567567567568	12.3877551020408	2835394.34693878	5.90985052038641e-07	4.36897079780639e-06	3.04172497389288e-05	3.1055440927211	0.132850217034532	22.3213605617086	Firmicutes	Bacilli	Bacillales	Staphylococcaceae	Staphylococcus	Staphylococcus_aureus
STAU	1.67567567567568	12.3877551020408	2835394.34693878	5.90985052038641e-07	4.36897079780639e-06	3.04172497389288e-05	3.1055440927211	0.132850217034532	22.3213605617086	Firmicutes	Bacilli	Bacillales	Staphylococcaceae	Staphylococcus	Staphylococcus_aureus
STAU	1.67567567567568	12.3877551020408	2835394.34693878	5.90985052038641e-07	4.36897079780639e-06	3.04172497389288e-05	3.1055440927211	0.132850217034532	22.3213605617086	Firmicutes	Bacilli	Bacillales	Staphylococcaceae	Staphylococcus	Staphylococcus_aureus
STAU	1.67567567567568	12.3877551020408	2835394.34693878	5.90985052038641e-07	4.36897079780639e-06	3.04172497389288e-05	3.1055440927211	0.132850217034532	22.3213605617086	Firmicutes	Bacilli	Bacillales	Staphylococcaceae	Staphylococcus	Staphylococcus_aureus
STAU	1.67567567567568	12.3877551020408	2835394.34693878	5.90985052038641e-07	4.36897079780639e-06	3.04172497389288e-05	3.1055440927211	0.132850217034532	22.3213605617086	Firmicutes	Bacilli	Bacillales	Staphylococcaceae	Staphylococcus	Staphylococcus_aureus
STAU	1.67567567567568	12.3877551020408	2835394.34693878	5.90985052038641e-07	4.36897079780639e-06	3.04172497389288e-05	3.1055440927211	0.132850217034532	22.3213605617086	Firmicutes	Bacilli	Bacillales	Staphylococcaceae	Staphylococcus	Staphylococcus_aureus
STAU	1.67567567567568	12.3877551020408	2835394.34693878	5.90985052038641e-07	4.36897079780639e-06	3.04172497389288e-05	3.1055440927211	0.132850217034532	22.3213605617086	Firmicutes	Bacilli	Bacillales	Staphylococcaceae	Staphylococcus	Staphylococcus_aureus
STAU	1.67567567567568	12.3877551020408	2835394.34693878	5.90985052038641e-07	4.36897079780639e-06	3.04172497389288e-05	3.1055440927211	0.132850217034532	22.3213605617086	Firmicutes	Bacilli	Bacillales	Staphylococcaceae	Staphylococcus	Staphylococcus_aureus
STAU	1.67567567567568	12.3877551020408	2835394.34693878	5.90985052038641e-07	4.36897079780639e-06	3.04172497389288e-05	3.1055440927211	0.132850217034532	22.3213605617086	Firmicutes	Bacilli	Bacillales	Staphylococcaceae	Staphylococcus	Staphylococcus_aureus
STAU	1.67567567567568	12.3877551020408	2835394.34693878	5.90985052038641e-07	4.36897079780639e-06	3.04172497389288e-05	3.1055440927211	0.132850217034532	22.3213605617086	Firmicutes	Bacilli	Bacillales	Staphylococcaceae	Staphylococcus	Staphylococcus_aureus
STAU	1.67567567567568	12.3877551020408	2835394.34693878	5.90985052038641e-07	4.36897079780639e-06	3.04172497389288e-05	3.1055440927211	0.132850217034532	22.3213605617086	Firmicutes	Bacilli	Bacillales	Staphylococcaceae	Staphylococcus	Staphylococcus_aureus
STAU	1.67567567567568	12.3877551020408	2835394.34693878	5.90985052038641e-07	4.36897079780639e-06	3.04172497389288e-05	3.1055440927211	0.132850217034532	22.3213605617086	Firmicutes	Bacilli	Bacillales	Staphylococcaceae	Staphylococcus	Staphylococcus_aureus
STAU	1.67567567567568	12.3877551020408	2835394.34693878	5.90985052038641e-07	4.36897079780639e-06	3.04172497389288e-05	3.1055440927211	0.132850217034532	22.3213605617086	Firmicutes	Bacilli	Bacillales	Staphylococcaceae	Staphylococcus	Staphylococcus_aureus
STAU	1.67567567567568	12.3877551020408	2835394.34693878	5.90985052038641e-07	4.36897079780639e-06	3.04172497389288e-05	3.1055440927211	0.132850217034532	22.3213605617086	Firmicutes	Bacilli	Bacillales	Staphylococcaceae	Staphylococcus	Staphylococcus_aureus
STAU	1.67567567567568	12.3877551020408	2835394.34693878	5.90985052038641e-07	4.36897079780639e-06	3.04172497389288e-05	3.1055440927211	0.132850217034532	22.3213605617086	Firmicutes	Bacilli	Bacillales	Staphylococcaceae	Staphylococcus	Staphylococcus_aureus
STAU	1.67567567567568	12.3877551020408	2835394.34693878	5.90985052038641e-07	4.36897079780639e-06	3.04172497389288e-05	3.1055440927211	0.132850217034532	22.3213605617086	Firmicutes	Bacilli	Bacillales	Staphylococcaceae	Staphylococcus	Staphylococcus_aureus
STAU	1.67567567567568	12.3877551020408	2835394.34693878	5.90985052038641e-07	4.36897079780639e-06	3.04172497389288e-05	3.1055440927211	0.132850217034532	22.3213605617086	Firmicutes	Bacilli	Bacillales	Staphylococcaceae	Staphylococcus	Staphylococcus_aureus
STAU	1.67567567567568	12.3877551020408	2835394.34693878	5.90985052038641e-07	4.36897079780639e-06	3.04172497389288e-05	3.1055440927211	0.132850217034532	22.3213605617086	Firmicutes	Bacilli	Bacillales	Staphylococcaceae	Staphylococcus	Staphylococcus_aureus
STAU	1.67567567567568	12.3877551020408	2835394.34693878	5.90985052038641e-07	4.36897079780639e-06	3.04172497389288e-05	3.1055440927211	0.132850217034532	22.3213605617086	Firmicutes	Bacilli	Bacillales	Staphylococcaceae	Staphylococcus	Staphylococcus_aureus
STAU	1.67567567567568	12.3877551020408	2835394.34693878	5.90985052038641e-07	4.36897079780639e-06	3.04172497389288e-05	3.1055440927211	0.132850217034532	22.3213605617086	Firmicutes	Bacilli	Bacillales	Staphylococcaceae	Staphylococcus	Staphylococcus_aureus
STAU	1.67567567567568	12.3877551020408	2835394.34693878	5.90985052038641e-07	4.36897079780639e-06	3.04172497389288e-05	3.1055440927211	0.132850217034532	22.3213605617086	Firmicutes	Bacilli	Bacillales	Staphylococcaceae	Staphylococcus	Staphylococcus_aureus
STAU	1.67567567567568	12.3877551020408	2835394.34693878	5.90985052038641e-07	4.36897079780639e-06	3.04172497389288e-05	3.1055440927211	0.132850217034532	22.3213605617086	Firmicutes	Bacilli	Bacillales	Staphylococcaceae	Staphylococcus	Staphylococcus_aureus
STAU	1.67567567567568	12.3877551020408	2835394.34693878	5.90985052038641e-07	4.36897079780639e-06	3.04172497389288e-05	3.1055440927211	0.132850217034532	22.3213605617086	Firmicutes	Bacilli	Bacillales	Staphylococcaceae	Staphylococcus	Staphylococcus_aureus
STAU	1.67567567567568	12.3877551020408	2835394.34693878	5.90985052038641e-07	4.36897079780639e-06	3.04172497389288e-05	3.1055440927211	0.132850217034532	22.3213605617086	Firmicutes	Bacilli	Bacillales	Staphylococcaceae	Staphylococcus	Staphylococcus_aureus
STAU	1.67567567567568	12.3877551020408	2835394.34693878	5.90985052038641e-07	4.36897079780639e-06	3.04172497389288e-05	3.1055440927211	0.132850217034532	22.3213605617086	Firmicutes	Bacilli	Bacillales	Staphylococcaceae	Staphylococcus	Staphylococcus_aureus
STAU	1.67567567567568	12.3877551020408	2835394.34693878	5.90985052038641e-07	4.36897079780639e-06	3.04172497389288e-05	3.1055440927211	0.132850217034532	22.3213605617086	Firmicutes	Bacilli	Bacillales	Staphylococcaceae	Staphylococcus	Staphylococcus_aureus
STAU	1.67567567567568	12.3877551020408	2835394.34693878	5.90985052038641e-07	4.36897079780639e-06	3.04172497389288e-05	3.1055440927211	0.132850217034532	22.3213605617086	Firmicutes	Bacilli	Bacillales	Staphylococcaceae	Staphylococcus	Staphylococcus_aureus
STAU	1.67567567567568	12.3877551020408	2835394.34693878	5.90985052038641e-07	4.36897079780639e-06	3.04172497389288e-05	3.1055440927211	0.132850217034532	22.3213605617086	Firmicutes	Bacilli	Bacillales	Staphylococcaceae	Staphylococcus	Staphylococcus_aureus
STAU	1.67567567567568	12.3877551020408	2835394.34693878	5.90985052038641e-07	4.36897079780639e-06	3.04172497389288e-05	3.1055440927211	0.132850217034532	22.3213605617086	Firmicutes	Bacilli	Bacillales	Staphylococcaceae	Staphylococcus	Staphylococcus_aureus
STAU	1.67567567567568	12.3877551020408	2835394.34693878	5.90985052038641e-07	4.36897079780639e-06	3.04172497389288e-05	3.1055440927211	0.132850217034532	22.3213605617086	Firmicutes	Bacilli	Bacillales	Staphylococcaceae	Staphylococcus	Staphylococcus_aureus
STAU	1.67567567567568	12.3877551020408	2835394.34693878	5.90985052038641e-07	4.36897079780639e-06	3.04172497389288e-05	3.1055440927211	0.132850217034532	22.3213605617086	Firmicutes	Bacilli	Bacillales	Staphylococcaceae	Staphylococcus	Staphylococcus_aureus
STAU	1.67567567567568	12.3877551020408	2835394.34693878	5.90985052038641e-07	4.36897079780639e-06	3.04172497389288e-05	3.1055440927211	0.132850217034532	22.3213605617086	Firmicutes	Bacilli	Bacillales	Staphylococcaceae	Staphylococcus	Staphylococcus_aureus
STAU	1.67567567567568	12.3877551020408	2835394.34693878	5.90985052038641e-07	4.36897079780639e-06	3.04172497389288e-05	3.1055440927211	0.132850217034532	22.3213605617086	Firmicutes	Bacilli	Bacillales	Staphylococcaceae	Staphylococcus	Staphylococcus_aureus
STAU	1.67567567567568	12.3877551020408	2835394.34693878	5.90985052038641e-07	4.36897079780639e-06	3.04172497389288e-05	3.1055440927211	0.132850217034532	22.3213605617086	Firmicutes	Bacilli	Bacillales	Staphylococcaceae	Staphylococcus	Staphylococcus_aureus
STAU	1.67567567567568	12.3877551020408	2835394.34693878	5.90985052038641e-07	4.36897079780639e-06	3.04172497389288e-05	3.1055440927211	0.132850217034532	22.3213605617086	Firmicutes	Bacilli	Bacillales	Staphylococcaceae	Staphylococcus	Staphylococcus_aureus
STAU	1.67567567567568	12.3877551020408	2835394.34693878	5.90985052038641e-07	4.36897079780639e-06	3.04172497389288e-05	3.1055440927211	0.132850217034532	22.3213605617086	Firmicutes	Bacilli	Bacillales	Staphylococcaceae	Staphylococcus	Staphylococcus_aureus
STAU	1.67567567567568	12.3877551020408	2835394.34693878	5.90985052038641e-07	4.36897079780639e-06	3.04172497389288e-05	3.1055440927211	0.132850217034532	22.3213605617086	Firmicutes	Bacilli	Bacillales	Staphylococcaceae	Staphylococcus	Staphylococcus_aureus
STAU	1.67567567567568	12.3877551020408	2835394.34693878	5.90985052038641e-07	4.36897079780639e-06	3.04172497389288e-05	3.1055440927211	0.132850217034532	22.3213605617086	Firmicutes	Bacilli	Bacillales	Staphylococcaceae	Staphylococcus	Staphylococcus_aureus
STAU	1.67567567567568	12.3877551020408	2835394.34693878	5.90985052038641e-07	4.36897079780639e-06	3.04172497389288e-05	3.1055440927211	0.132850217034532	22.3213605617086	Firmicutes	Bacilli	Bacillales	Staphylococcaceae	Staphylococcus	Staphylococcus_aureus
STAU	1.67567567567568	12.3877551020408	2835394.34693878	5.90985052038641e-07	4.36897079780639e-06	3.04172497389288e-05	3.1055440927211	0.132850217034532	22.3213605617086	Firmicutes	Bacilli	Bacillales	Staphylococcaceae	Staphylococcus	Staphylococcus_aureus
STAU	1.67567567567568	12.3877551020408	2835394.34693878	5.90985052038641e-07	4.36897079780639e-06	3.04172497389288e-05	3.1055440927211	0.132850217034532	22.3213605617086	Firmicutes	Bacilli	Bacillales	Staphylococcaceae	Staphylococcus	Staphylococcus_aureus
STAU	1.67567567567568	12.3877551020408	2835394.34693878	5.90985052038641e-07	4.36897079780639e-06	3.04172497389288e-05	3.1055440927211	0.132850217034532	22.3213605617086	Firmicutes	Bacilli	Bacillales	Staphylococcaceae	Staphylococcus	Staphylococcus_aureus
STAU	1.67567567567568	12.3877551020408	2835394.34693878	5.90985052038641e-07	4.36897079780639e-06	3.04172497389288e-05	3.1055440927211	0.132850217034532	22.3213605617086	Firmicutes	Bacilli	Bacillales	Staphylococcaceae	Staphylococcus	Staphylococcus_aureus
STAU	1.67567567567568	12.3877551020408	2835394.34693878	5.90985052038641e-07	4.36897079780639e-06	3.04172497389288e-05	3.1055440927211	0.132850217034532	22.3213605617086	Firmicutes	Bacilli	Bacillales	Staphylococcaceae	Staphylococcus	Staphylococcus_aureus
STAU	1.67567567567568	12.3877551020408	2835394.34693878	5.90985052038641e-07	4.36897079780639e-06	3.04172497389288e-05	3.1055440927211	0.132850217034532	22.3213605617086	Firmicutes	Bacilli	Bacillales	Staphylococcaceae	Staphylococcus	Staphylococcus_aureus
STAU	1.67567567567568	12.3877551020408	2835394.34693878	5.90985052038641e-07	4.36897079780639e-06	3.04172497389288e-05	3.1055440927211	0.132850217034532	22.3213605617086	Firmicutes	Bacilli	Bacillales	Staphylococcaceae	Staphylococcus	Staphylococcus_aureus
STAU	1.67567567567568	12.3877551020408	2835394.34693878	5.90985052038641e-07	4.36897079780639e-06	3.04172497389288e-05	3.1055440927211	0.132850217034532	22.3213605617086	Firmicutes	Bacilli	Bacillales	Staphylococcaceae	Staphylococcus	Staphylococcus_aureus
STAU	1.67567567567568	12.3877551020408	2835394.34693878	5.90985052038641e-07	4.36897079780639e-06	3.04172497389288e-05	3.1055440927211	0.132850217034532	22.3213605617086	Firmicutes	Bacilli	Bacillales	Staphylococcaceae	Staphylococcus	Staphylococcus_aureus
STAU	1.67567567567568	12.3877551020408	2835394.34693878	5.90985052038641e-07	4.36897079780639e-06	3.04172497389288e-05	3.1055440927211	0.132850217034532	22.3213605617086	Firmicutes	Bacilli	Bacillales	Staphylococcaceae	Staphylococcus	Staphylococcus_aureus
STAU	1.67567567567568	12.3877551020408	2835394.34693878	5.90985052038641e-07	4.36897079780639e-06	3.04172497389288e-05	3.1055440927211	0.132850217034532	22.3213605617086	Firmicutes	Bacilli	Bacillales	Staphylococcaceae	Staphylococcus	Staphylococcus_aureus
STAU	1.67567567567568	12.3877551020408	2835394.34693878	5.90985052038641e-07	4.36897079780639e-06	3.04172497389288e-05	3.1055440927211	0.132850217034532	22.3213605617086	Firmicutes	Bacilli	Bacillales	Staphylococcaceae	Staphylococcus	Staphylococcus_aureus
STAU	1.67567567567568	12.3877551020408	2835394.34693878	5.90985052038641e-07	4.36897079780639e-06	3.04172497389288e-05	3.1055440927211	0.132850217034532	22.3213605617086	Firmicutes	Bacilli	Bacillales	Staphylococcaceae	Staphylococcus	Staphylococcus_aureus
STCA	0	9	2566424	NA	3.5068250608629e-06	1.20790640985278e-05	3.18952761015421	0.0345602016160818	24.2769565461813	Firmicutes	Bacilli	Bacillales	Staphylococcaceae	Staphylococcus	Staphylococcus_carnosus
STCN	0	1	1954077.33333333	NA	5.11750473198604e-07	9.89384248183969e-06	2.73286177389771	0.0135019107508352	15.376829121948	Firmicutes	Bacilli	Lactobacillales	Streptococcaceae	Streptococcus	Streptococcus_constellatus
STCN	0	1	1954077.33333333	NA	5.11750473198604e-07	9.89384248183969e-06	2.73286177389771	0.0135019107508352	15.376829121948	Firmicutes	Bacilli	Lactobacillales	Streptococcaceae	Streptococcus	Streptococcus_constellatus
STCN	0	1	1954077.33333333	NA	5.11750473198604e-07	9.89384248183969e-06	2.73286177389771	0.0135019107508352	15.376829121948	Firmicutes	Bacilli	Lactobacillales	Streptococcaceae	Streptococcus	Streptococcus_constellatus
STDY	1	7.2	2134563.6	4.68479833535998e-07	3.37305480145918e-06	1.19930837385215e-05	3.24890933679036	0.0183974108311721	25.762226676107	Firmicutes	Bacilli	Lactobacillales	Streptococcaceae	Streptococcus	Streptococcus_dysgalactiae
STDY	1	7.2	2134563.6	4.68479833535998e-07	3.37305480145918e-06	1.19930837385215e-05	3.24890933679036	0.0183974108311721	25.762226676107	Firmicutes	Bacilli	Lactobacillales	Streptococcaceae	Streptococcus	Streptococcus_dysgalactiae
STDY	1	7.2	2134563.6	4.68479833535998e-07	3.37305480145918e-06	1.19930837385215e-05	3.24890933679036	0.0183974108311721	25.762226676107	Firmicutes	Bacilli	Lactobacillales	Streptococcaceae	Streptococcus	Streptococcus_dysgalactiae
STDY	1	7.2	2134563.6	4.68479833535998e-07	3.37305480145918e-06	1.19930837385215e-05	3.24890933679036	0.0183974108311721	25.762226676107	Firmicutes	Bacilli	Lactobacillales	Streptococcaceae	Streptococcus	Streptococcus_dysgalactiae
STDY	1	7.2	2134563.6	4.68479833535998e-07	3.37305480145918e-06	1.19930837385215e-05	3.24890933679036	0.0183974108311721	25.762226676107	Firmicutes	Bacilli	Lactobacillales	Streptococcaceae	Streptococcus	Streptococcus_dysgalactiae
STEP	0	11.5	2604227.5	NA	4.41589684464971e-06	2.30394617981724e-05	3.10025913732072	0.0665979781121715	22.2037043444466	Firmicutes	Bacilli	Bacillales	Staphylococcaceae	Staphylococcus	Staphylococcus_epidermidis
STEP	0	11.5	2604227.5	NA	4.41589684464971e-06	2.30394617981724e-05	3.10025913732072	0.0665979781121715	22.2037043444466	Firmicutes	Bacilli	Bacillales	Staphylococcaceae	Staphylococcus	Staphylococcus_epidermidis
STEP	0	11.5	2604227.5	NA	4.41589684464971e-06	2.30394617981724e-05	3.10025913732072	0.0665979781121715	22.2037043444466	Firmicutes	Bacilli	Bacillales	Staphylococcaceae	Staphylococcus	Staphylococcus_epidermidis
STEP	0	11.5	2604227.5	NA	4.41589684464971e-06	2.30394617981724e-05	3.10025913732072	0.0665979781121715	22.2037043444466	Firmicutes	Bacilli	Bacillales	Staphylococcaceae	Staphylococcus	Staphylococcus_epidermidis
STEP	0	11.5	2604227.5	NA	4.41589684464971e-06	2.30394617981724e-05	3.10025913732072	0.0665979781121715	22.2037043444466	Firmicutes	Bacilli	Bacillales	Staphylococcaceae	Staphylococcus	Staphylococcus_epidermidis
STEP	0	11.5	2604227.5	NA	4.41589684464971e-06	2.30394617981724e-05	3.10025913732072	0.0665979781121715	22.2037043444466	Firmicutes	Bacilli	Bacillales	Staphylococcaceae	Staphylococcus	Staphylococcus_epidermidis
STEP	0	11.5	2604227.5	NA	4.41589684464971e-06	2.30394617981724e-05	3.10025913732072	0.0665979781121715	22.2037043444466	Firmicutes	Bacilli	Bacillales	Staphylococcaceae	Staphylococcus	Staphylococcus_epidermidis
STEP	0	11.5	2604227.5	NA	4.41589684464971e-06	2.30394617981724e-05	3.10025913732072	0.0665979781121715	22.2037043444466	Firmicutes	Bacilli	Bacillales	Staphylococcaceae	Staphylococcus	Staphylococcus_epidermidis
STEP	0	11.5	2604227.5	NA	4.41589684464971e-06	2.30394617981724e-05	3.10025913732072	0.0665979781121715	22.2037043444466	Firmicutes	Bacilli	Bacillales	Staphylococcaceae	Staphylococcus	Staphylococcus_epidermidis
STEQ	3.25	6.75	2148774	1.51249037823429e-06	3.1413261701789e-06	1.26816500944259e-05	3.55002965475891	0.0261871911853107	34.8143498834465	Firmicutes	Bacilli	Lactobacillales	Streptococcaceae	Streptococcus	Streptococcus_equi
STEQ	3.25	6.75	2148774	1.51249037823429e-06	3.1413261701789e-06	1.26816500944259e-05	3.55002965475891	0.0261871911853107	34.8143498834465	Firmicutes	Bacilli	Lactobacillales	Streptococcaceae	Streptococcus	Streptococcus_equi
STEQ	3.25	6.75	2148774	1.51249037823429e-06	3.1413261701789e-06	1.26816500944259e-05	3.55002965475891	0.0261871911853107	34.8143498834465	Firmicutes	Bacilli	Lactobacillales	Streptococcaceae	Streptococcus	Streptococcus_equi
STEQ	3.25	6.75	2148774	1.51249037823429e-06	3.1413261701789e-06	1.26816500944259e-05	3.55002965475891	0.0261871911853107	34.8143498834465	Firmicutes	Bacilli	Lactobacillales	Streptococcaceae	Streptococcus	Streptococcus_equi
STGA	1	7	2363453.66666667	4.23109627281319e-07	2.96176739096923e-06	1.3257434988148e-05	2.92795776967531	0.0413772675282776	18.6894233888993	Firmicutes	Bacilli	Lactobacillales	Streptococcaceae	Streptococcus	Streptococcus_gallolyticus
STGA	1	7	2363453.66666667	4.23109627281319e-07	2.96176739096923e-06	1.3257434988148e-05	2.92795776967531	0.0413772675282776	18.6894233888993	Firmicutes	Bacilli	Lactobacillales	Streptococcaceae	Streptococcus	Streptococcus_gallolyticus
STGA	1	7	2363453.66666667	4.23109627281319e-07	2.96176739096923e-06	1.3257434988148e-05	2.92795776967531	0.0413772675282776	18.6894233888993	Firmicutes	Bacilli	Lactobacillales	Streptococcaceae	Streptococcus	Streptococcus_gallolyticus
STGA	1	7	2363453.66666667	4.23109627281319e-07	2.96176739096923e-06	1.3257434988148e-05	2.92795776967531	0.0413772675282776	18.6894233888993	Firmicutes	Bacilli	Lactobacillales	Streptococcaceae	Streptococcus	Streptococcus_gallolyticus
STGO	0	6	2196662	NA	2.73141703184195e-06	1.13809042993415e-05	3.09586838818891	0.115838938129169	22.1064271650001	Firmicutes	Bacilli	Lactobacillales	Streptococcaceae	Streptococcus	Streptococcus_gordonii
STHA	0	13	2697861	NA	4.81863224235793e-06	2.22398411185751e-05	3.43533550941537	0.0278469828512241	31.0418256433613	Firmicutes	Bacilli	Bacillales	Staphylococcaceae	Staphylococcus	Staphylococcus_haemolyticus
STHA	0	13	2697861	NA	4.81863224235793e-06	2.22398411185751e-05	3.43533550941537	0.0278469828512241	31.0418256433613	Firmicutes	Bacilli	Bacillales	Staphylococcaceae	Staphylococcus	Staphylococcus_haemolyticus
STHA	0	13	2697861	NA	4.81863224235793e-06	2.22398411185751e-05	3.43533550941537	0.0278469828512241	31.0418256433613	Firmicutes	Bacilli	Bacillales	Staphylococcaceae	Staphylococcus	Staphylococcus_haemolyticus
STHA	0	13	2697861	NA	4.81863224235793e-06	2.22398411185751e-05	3.43533550941537	0.0278469828512241	31.0418256433613	Firmicutes	Bacilli	Bacillales	Staphylococcaceae	Staphylococcus	Staphylococcus_haemolyticus
STII	1	6	2149844	4.65150029490512e-07	2.79090017694307e-06	1.34893508552248e-05	3.45459366901844	0.0085899768081999	31.6454275518749	Firmicutes	Bacilli	Lactobacillales	Streptococcaceae	Streptococcus	Streptococcus_iniae
STIN	0	8	2008249	NA	3.98356976649808e-06	1.04568706370575e-05	3.18611099289573	0.0458798380956654	24.1941530120031	Firmicutes	Bacilli	Lactobacillales	Streptococcaceae	Streptococcus	Streptococcus_infantarius
STIN	0	8	2008249	NA	3.98356976649808e-06	1.04568706370575e-05	3.18611099289573	0.0458798380956654	24.1941530120031	Firmicutes	Bacilli	Lactobacillales	Streptococcaceae	Streptococcus	Streptococcus_infantarius
STIT	0	2	1963517.33333333	NA	1.01858026208749e-06	1.00160392438603e-05	2.45477393590094	0.00672655927702864	11.6438010059449	Firmicutes	Bacilli	Lactobacillales	Streptococcaceae	Streptococcus	Streptococcus_intermedius
STIT	0	2	1963517.33333333	NA	1.01858026208749e-06	1.00160392438603e-05	2.45477393590094	0.00672655927702864	11.6438010059449	Firmicutes	Bacilli	Lactobacillales	Streptococcaceae	Streptococcus	Streptococcus_intermedius
STIT	0	2	1963517.33333333	NA	1.01858026208749e-06	1.00160392438603e-05	2.45477393590094	0.00672655927702864	11.6438010059449	Firmicutes	Bacilli	Lactobacillales	Streptococcaceae	Streptococcus	Streptococcus_intermedius
STLT	0	4	1975547	NA	2.02475567526361e-06	1.26547229703976e-05	3.16548236394427	0.0528190368435099	23.7001733851696	Firmicutes	Bacilli	Lactobacillales	Streptococcaceae	Streptococcus	Streptococcus_lutetiensis
STLU	0	11	2627127	NA	4.18708345656681e-06	1.48451140732823e-05	3.4609733153759	0.0440401381161954	31.847959542807	Firmicutes	Bacilli	Bacillales	Staphylococcaceae	Staphylococcus	Staphylococcus_lugdunensis
STLU	0	11	2627127	NA	4.18708345656681e-06	1.48451140732823e-05	3.4609733153759	0.0440401381161954	31.847959542807	Firmicutes	Bacilli	Bacillales	Staphylococcaceae	Staphylococcus	Staphylococcus_lugdunensis
STMC	2	2	2142762	9.33374775173351e-07	9.33374775173351e-07	1.30672468524269e-05	3.23854912976578	0.0226385449358634	25.4967024920611	Firmicutes	Bacilli	Lactobacillales	Streptococcaceae	Streptococcus	Streptococcus_macedonicus
STMC	2	2	2142762	9.33374775173351e-07	9.33374775173351e-07	1.30672468524269e-05	3.23854912976578	0.0226385449358634	25.4967024920611	Firmicutes	Bacilli	Lactobacillales	Streptococcaceae	Streptococcus	Streptococcus_macedonicus
STMI	0	2	2146611	NA	9.31701179207597e-07	1.11804141504912e-05	3.01670369433453	0.12378998078568	20.423857326509	Firmicutes	Bacilli	Lactobacillales	Streptococcaceae	Streptococcus	Streptococcus_mitis
STMU	2	6.75	2022306.5	9.88969772880619e-07	3.33777298347209e-06	1.26093646042279e-05	3.47496405152335	0.0263888685721037	32.2966674997446	Firmicutes	Bacilli	Lactobacillales	Streptococcaceae	Streptococcus	Streptococcus_mutans
STMU	2	6.75	2022306.5	9.88969772880619e-07	3.33777298347209e-06	1.26093646042279e-05	3.47496405152335	0.0263888685721037	32.2966674997446	Firmicutes	Bacilli	Lactobacillales	Streptococcaceae	Streptococcus	Streptococcus_mutans
STMU	2	6.75	2022306.5	9.88969772880619e-07	3.33777298347209e-06	1.26093646042279e-05	3.47496405152335	0.0263888685721037	32.2966674997446	Firmicutes	Bacilli	Lactobacillales	Streptococcaceae	Streptococcus	Streptococcus_mutans
STMU	2	6.75	2022306.5	9.88969772880619e-07	3.33777298347209e-06	1.26093646042279e-05	3.47496405152335	0.0263888685721037	32.2966674997446	Firmicutes	Bacilli	Lactobacillales	Streptococcaceae	Streptococcus	Streptococcus_mutans
STOL	0	2	2142100	NA	9.33663227673778e-07	9.33663227673778e-06	3.09197037313957	0.114386420448542	22.0204237095042	Firmicutes	Bacilli	Lactobacillales	Streptococcaceae	Streptococcus	Streptococcus_oligofermentans
STOR	0	3	1958690	NA	1.53163594034789e-06	1.22530875227831e-05	3.01616853949015	0.125398575667231	20.4129303243994	Firmicutes	Bacilli	Lactobacillales	Streptococcaceae	Streptococcus	Streptococcus_oralis
STPA	0	4	2143887	NA	1.86576997761542e-06	6.06375242725013e-06	3.10649395123497	0.00300108332088934	22.3425727687821	Firmicutes	Bacilli	Lactobacillales	Streptococcaceae	Streptococcus	Streptococcus_parauberis
STPE	1	7	2195458	4.55485825736589e-07	3.18840078015612e-06	2.09523479838831e-05	2.54196516860849	0.0115489206294684	12.7046131619703	Firmicutes	Bacilli	Lactobacillales	Streptococcaceae	Streptococcus	Streptococcus_pseudopneumoniae
STPE	1	7	2195458	4.55485825736589e-07	3.18840078015612e-06	2.09523479838831e-05	2.54196516860849	0.0115489206294684	12.7046131619703	Firmicutes	Bacilli	Lactobacillales	Streptococcaceae	Streptococcus	Streptococcus_pseudopneumoniae
STPN	1.15384615384615	7.28571428571429	2128246.23809524	5.42158201993972e-07	3.42334178973338e-06	1.93765620255497e-05	3.0352416515041	0.136636475529721	20.8060050944619	Firmicutes	Bacilli	Lactobacillales	Streptococcaceae	Streptococcus	Streptococcus_pneumoniae
STPN	1.15384615384615	7.28571428571429	2128246.23809524	5.42158201993972e-07	3.42334178973338e-06	1.93765620255497e-05	3.0352416515041	0.136636475529721	20.8060050944619	Firmicutes	Bacilli	Lactobacillales	Streptococcaceae	Streptococcus	Streptococcus_pneumoniae
STPN	1.15384615384615	7.28571428571429	2128246.23809524	5.42158201993972e-07	3.42334178973338e-06	1.93765620255497e-05	3.0352416515041	0.136636475529721	20.8060050944619	Firmicutes	Bacilli	Lactobacillales	Streptococcaceae	Streptococcus	Streptococcus_pneumoniae
STPN	1.15384615384615	7.28571428571429	2128246.23809524	5.42158201993972e-07	3.42334178973338e-06	1.93765620255497e-05	3.0352416515041	0.136636475529721	20.8060050944619	Firmicutes	Bacilli	Lactobacillales	Streptococcaceae	Streptococcus	Streptococcus_pneumoniae
STPN	1.15384615384615	7.28571428571429	2128246.23809524	5.42158201993972e-07	3.42334178973338e-06	1.93765620255497e-05	3.0352416515041	0.136636475529721	20.8060050944619	Firmicutes	Bacilli	Lactobacillales	Streptococcaceae	Streptococcus	Streptococcus_pneumoniae
STPN	1.15384615384615	7.28571428571429	2128246.23809524	5.42158201993972e-07	3.42334178973338e-06	1.93765620255497e-05	3.0352416515041	0.136636475529721	20.8060050944619	Firmicutes	Bacilli	Lactobacillales	Streptococcaceae	Streptococcus	Streptococcus_pneumoniae
STPN	1.15384615384615	7.28571428571429	2128246.23809524	5.42158201993972e-07	3.42334178973338e-06	1.93765620255497e-05	3.0352416515041	0.136636475529721	20.8060050944619	Firmicutes	Bacilli	Lactobacillales	Streptococcaceae	Streptococcus	Streptococcus_pneumoniae
STPN	1.15384615384615	7.28571428571429	2128246.23809524	5.42158201993972e-07	3.42334178973338e-06	1.93765620255497e-05	3.0352416515041	0.136636475529721	20.8060050944619	Firmicutes	Bacilli	Lactobacillales	Streptococcaceae	Streptococcus	Streptococcus_pneumoniae
STPN	1.15384615384615	7.28571428571429	2128246.23809524	5.42158201993972e-07	3.42334178973338e-06	1.93765620255497e-05	3.0352416515041	0.136636475529721	20.8060050944619	Firmicutes	Bacilli	Lactobacillales	Streptococcaceae	Streptococcus	Streptococcus_pneumoniae
STPN	1.15384615384615	7.28571428571429	2128246.23809524	5.42158201993972e-07	3.42334178973338e-06	1.93765620255497e-05	3.0352416515041	0.136636475529721	20.8060050944619	Firmicutes	Bacilli	Lactobacillales	Streptococcaceae	Streptococcus	Streptococcus_pneumoniae
STPN	1.15384615384615	7.28571428571429	2128246.23809524	5.42158201993972e-07	3.42334178973338e-06	1.93765620255497e-05	3.0352416515041	0.136636475529721	20.8060050944619	Firmicutes	Bacilli	Lactobacillales	Streptococcaceae	Streptococcus	Streptococcus_pneumoniae
STPN	1.15384615384615	7.28571428571429	2128246.23809524	5.42158201993972e-07	3.42334178973338e-06	1.93765620255497e-05	3.0352416515041	0.136636475529721	20.8060050944619	Firmicutes	Bacilli	Lactobacillales	Streptococcaceae	Streptococcus	Streptococcus_pneumoniae
STPN	1.15384615384615	7.28571428571429	2128246.23809524	5.42158201993972e-07	3.42334178973338e-06	1.93765620255497e-05	3.0352416515041	0.136636475529721	20.8060050944619	Firmicutes	Bacilli	Lactobacillales	Streptococcaceae	Streptococcus	Streptococcus_pneumoniae
STPN	1.15384615384615	7.28571428571429	2128246.23809524	5.42158201993972e-07	3.42334178973338e-06	1.93765620255497e-05	3.0352416515041	0.136636475529721	20.8060050944619	Firmicutes	Bacilli	Lactobacillales	Streptococcaceae	Streptococcus	Streptococcus_pneumoniae
STPN	1.15384615384615	7.28571428571429	2128246.23809524	5.42158201993972e-07	3.42334178973338e-06	1.93765620255497e-05	3.0352416515041	0.136636475529721	20.8060050944619	Firmicutes	Bacilli	Lactobacillales	Streptococcaceae	Streptococcus	Streptococcus_pneumoniae
STPN	1.15384615384615	7.28571428571429	2128246.23809524	5.42158201993972e-07	3.42334178973338e-06	1.93765620255497e-05	3.0352416515041	0.136636475529721	20.8060050944619	Firmicutes	Bacilli	Lactobacillales	Streptococcaceae	Streptococcus	Streptococcus_pneumoniae
STPN	1.15384615384615	7.28571428571429	2128246.23809524	5.42158201993972e-07	3.42334178973338e-06	1.93765620255497e-05	3.0352416515041	0.136636475529721	20.8060050944619	Firmicutes	Bacilli	Lactobacillales	Streptococcaceae	Streptococcus	Streptococcus_pneumoniae
STPN	1.15384615384615	7.28571428571429	2128246.23809524	5.42158201993972e-07	3.42334178973338e-06	1.93765620255497e-05	3.0352416515041	0.136636475529721	20.8060050944619	Firmicutes	Bacilli	Lactobacillales	Streptococcaceae	Streptococcus	Streptococcus_pneumoniae
STPN	1.15384615384615	7.28571428571429	2128246.23809524	5.42158201993972e-07	3.42334178973338e-06	1.93765620255497e-05	3.0352416515041	0.136636475529721	20.8060050944619	Firmicutes	Bacilli	Lactobacillales	Streptococcaceae	Streptococcus	Streptococcus_pneumoniae
STPN	1.15384615384615	7.28571428571429	2128246.23809524	5.42158201993972e-07	3.42334178973338e-06	1.93765620255497e-05	3.0352416515041	0.136636475529721	20.8060050944619	Firmicutes	Bacilli	Lactobacillales	Streptococcaceae	Streptococcus	Streptococcus_pneumoniae
STPN	1.15384615384615	7.28571428571429	2128246.23809524	5.42158201993972e-07	3.42334178973338e-06	1.93765620255497e-05	3.0352416515041	0.136636475529721	20.8060050944619	Firmicutes	Bacilli	Lactobacillales	Streptococcaceae	Streptococcus	Streptococcus_pneumoniae
STPR	0	2	2162630.5	NA	9.24799682608749e-07	1.15599960326093e-05	2.97645009146924	0.138336240664519	19.6180506013047	Firmicutes	Bacilli	Lactobacillales	Streptococcaceae	Streptococcus	Streptococcus_parasanguinis
STPR	0	2	2162630.5	NA	9.24799682608749e-07	1.15599960326093e-05	2.97645009146924	0.138336240664519	19.6180506013047	Firmicutes	Bacilli	Lactobacillales	Streptococcaceae	Streptococcus	Streptococcus_parasanguinis
STPS	0	11	2594798.5	NA	4.23925017684417e-06	1.54154551885243e-05	3.36586095656004	0.053445041743941	28.9584185098552	Firmicutes	Bacilli	Bacillales	Staphylococcaceae	Staphylococcus	Staphylococcus_pseudintermedius
STPS	0	11	2594798.5	NA	4.23925017684417e-06	1.54154551885243e-05	3.36586095656004	0.053445041743941	28.9584185098552	Firmicutes	Bacilli	Bacillales	Staphylococcaceae	Staphylococcus	Staphylococcus_pseudintermedius
STPT	0	2	2100077	NA	9.52346033026408e-07	4.28555714861884e-06	2.82374718349731	0.028113031664251	16.8398345424767	Firmicutes	Bacilli	Lactobacillales	Streptococcaceae	Streptococcus	Streptococcus_pasteurianus
STPU	0	13	2559946	NA	5.07823211895876e-06	1.6406596076636e-05	3.48423733902187	0.028310097337079	32.5975567427257	Firmicutes	Bacilli	Bacillales	Staphylococcaceae	Staphylococcus	Staphylococcus_pasteuri
STPY	0	3.58479532163743	1854917.26315789	NA	1.93259041405141e-06	1.41586681068595e-05	3.53671850618776	0.0309939708481835	34.3540015793539	Firmicutes	Bacilli	Lactobacillales	Streptococcaceae	Streptococcus	Streptococcus_pyogenes
STPY	0	3.58479532163743	1854917.26315789	NA	1.93259041405141e-06	1.41586681068595e-05	3.53671850618776	0.0309939708481835	34.3540015793539	Firmicutes	Bacilli	Lactobacillales	Streptococcaceae	Streptococcus	Streptococcus_pyogenes
STPY	0	3.58479532163743	1854917.26315789	NA	1.93259041405141e-06	1.41586681068595e-05	3.53671850618776	0.0309939708481835	34.3540015793539	Firmicutes	Bacilli	Lactobacillales	Streptococcaceae	Streptococcus	Streptococcus_pyogenes
STPY	0	3.58479532163743	1854917.26315789	NA	1.93259041405141e-06	1.41586681068595e-05	3.53671850618776	0.0309939708481835	34.3540015793539	Firmicutes	Bacilli	Lactobacillales	Streptococcaceae	Streptococcus	Streptococcus_pyogenes
STPY	0	3.58479532163743	1854917.26315789	NA	1.93259041405141e-06	1.41586681068595e-05	3.53671850618776	0.0309939708481835	34.3540015793539	Firmicutes	Bacilli	Lactobacillales	Streptococcaceae	Streptococcus	Streptococcus_pyogenes
STPY	0	3.58479532163743	1854917.26315789	NA	1.93259041405141e-06	1.41586681068595e-05	3.53671850618776	0.0309939708481835	34.3540015793539	Firmicutes	Bacilli	Lactobacillales	Streptococcaceae	Streptococcus	Streptococcus_pyogenes
STPY	0	3.58479532163743	1854917.26315789	NA	1.93259041405141e-06	1.41586681068595e-05	3.53671850618776	0.0309939708481835	34.3540015793539	Firmicutes	Bacilli	Lactobacillales	Streptococcaceae	Streptococcus	Streptococcus_pyogenes
STPY	0	3.58479532163743	1854917.26315789	NA	1.93259041405141e-06	1.41586681068595e-05	3.53671850618776	0.0309939708481835	34.3540015793539	Firmicutes	Bacilli	Lactobacillales	Streptococcaceae	Streptococcus	Streptococcus_pyogenes
STPY	0	3.58479532163743	1854917.26315789	NA	1.93259041405141e-06	1.41586681068595e-05	3.53671850618776	0.0309939708481835	34.3540015793539	Firmicutes	Bacilli	Lactobacillales	Streptococcaceae	Streptococcus	Streptococcus_pyogenes
STPY	0	3.58479532163743	1854917.26315789	NA	1.93259041405141e-06	1.41586681068595e-05	3.53671850618776	0.0309939708481835	34.3540015793539	Firmicutes	Bacilli	Lactobacillales	Streptococcaceae	Streptococcus	Streptococcus_pyogenes
STPY	0	3.58479532163743	1854917.26315789	NA	1.93259041405141e-06	1.41586681068595e-05	3.53671850618776	0.0309939708481835	34.3540015793539	Firmicutes	Bacilli	Lactobacillales	Streptococcaceae	Streptococcus	Streptococcus_pyogenes
STPY	0	3.58479532163743	1854917.26315789	NA	1.93259041405141e-06	1.41586681068595e-05	3.53671850618776	0.0309939708481835	34.3540015793539	Firmicutes	Bacilli	Lactobacillales	Streptococcaceae	Streptococcus	Streptococcus_pyogenes
STPY	0	3.58479532163743	1854917.26315789	NA	1.93259041405141e-06	1.41586681068595e-05	3.53671850618776	0.0309939708481835	34.3540015793539	Firmicutes	Bacilli	Lactobacillales	Streptococcaceae	Streptococcus	Streptococcus_pyogenes
STPY	0	3.58479532163743	1854917.26315789	NA	1.93259041405141e-06	1.41586681068595e-05	3.53671850618776	0.0309939708481835	34.3540015793539	Firmicutes	Bacilli	Lactobacillales	Streptococcaceae	Streptococcus	Streptococcus_pyogenes
STPY	0	3.58479532163743	1854917.26315789	NA	1.93259041405141e-06	1.41586681068595e-05	3.53671850618776	0.0309939708481835	34.3540015793539	Firmicutes	Bacilli	Lactobacillales	Streptococcaceae	Streptococcus	Streptococcus_pyogenes
STPY	0	3.58479532163743	1854917.26315789	NA	1.93259041405141e-06	1.41586681068595e-05	3.53671850618776	0.0309939708481835	34.3540015793539	Firmicutes	Bacilli	Lactobacillales	Streptococcaceae	Streptococcus	Streptococcus_pyogenes
STPY	0	3.58479532163743	1854917.26315789	NA	1.93259041405141e-06	1.41586681068595e-05	3.53671850618776	0.0309939708481835	34.3540015793539	Firmicutes	Bacilli	Lactobacillales	Streptococcaceae	Streptococcus	Streptococcus_pyogenes
STPY	0	3.58479532163743	1854917.26315789	NA	1.93259041405141e-06	1.41586681068595e-05	3.53671850618776	0.0309939708481835	34.3540015793539	Firmicutes	Bacilli	Lactobacillales	Streptococcaceae	Streptococcus	Streptococcus_pyogenes
STPY	0	3.58479532163743	1854917.26315789	NA	1.93259041405141e-06	1.41586681068595e-05	3.53671850618776	0.0309939708481835	34.3540015793539	Firmicutes	Bacilli	Lactobacillales	Streptococcaceae	Streptococcus	Streptococcus_pyogenes
STSA	0	18	2577899	NA	6.98243026588707e-06	1.55165117019713e-05	3.2470564743264	0.0519082795913128	25.7145370081523	Firmicutes	Bacilli	Bacillales	Staphylococcaceae	Staphylococcus	Staphylococcus_saprophyticus
STSA	0	18	2577899	NA	6.98243026588707e-06	1.55165117019713e-05	3.2470564743264	0.0519082795913128	25.7145370081523	Firmicutes	Bacilli	Bacillales	Staphylococcaceae	Staphylococcus	Staphylococcus_saprophyticus
STSA	0	18	2577899	NA	6.98243026588707e-06	1.55165117019713e-05	3.2470564743264	0.0519082795913128	25.7145370081523	Firmicutes	Bacilli	Bacillales	Staphylococcaceae	Staphylococcus	Staphylococcus_saprophyticus
STSL	1	17	2202440.33333333	4.54041812105088e-07	7.71871080578649e-06	1.90697561084137e-05	2.90497728881759	0.159001639229826	18.2648288316395	Firmicutes	Bacilli	Lactobacillales	Streptococcaceae	Streptococcus	Streptococcus_salivarius
STSL	1	17	2202440.33333333	4.54041812105088e-07	7.71871080578649e-06	1.90697561084137e-05	2.90497728881759	0.159001639229826	18.2648288316395	Firmicutes	Bacilli	Lactobacillales	Streptococcaceae	Streptococcus	Streptococcus_salivarius
STSL	1	17	2202440.33333333	4.54041812105088e-07	7.71871080578649e-06	1.90697561084137e-05	2.90497728881759	0.159001639229826	18.2648288316395	Firmicutes	Bacilli	Lactobacillales	Streptococcaceae	Streptococcus	Streptococcus_salivarius
STSN	0	3	2388435	NA	1.25605260348303e-06	9.21105242554225e-06	3.07770394815928	0.110486914357651	21.7085012860147	Firmicutes	Bacilli	Lactobacillales	Streptococcaceae	Streptococcus	Streptococcus_sanguinis
STSU	0	2.35714285714286	2094037.29411765	NA	1.12564511805224e-06	7.47219682642879e-06	3.39474961963733	0.0813559464097965	29.8071894056552	Firmicutes	Bacilli	Lactobacillales	Streptococcaceae	Streptococcus	Streptococcus_suis
STSU	0	2.35714285714286	2094037.29411765	NA	1.12564511805224e-06	7.47219682642879e-06	3.39474961963733	0.0813559464097965	29.8071894056552	Firmicutes	Bacilli	Lactobacillales	Streptococcaceae	Streptococcus	Streptococcus_suis
STSU	0	2.35714285714286	2094037.29411765	NA	1.12564511805224e-06	7.47219682642879e-06	3.39474961963733	0.0813559464097965	29.8071894056552	Firmicutes	Bacilli	Lactobacillales	Streptococcaceae	Streptococcus	Streptococcus_suis
STSU	0	2.35714285714286	2094037.29411765	NA	1.12564511805224e-06	7.47219682642879e-06	3.39474961963733	0.0813559464097965	29.8071894056552	Firmicutes	Bacilli	Lactobacillales	Streptococcaceae	Streptococcus	Streptococcus_suis
STSU	0	2.35714285714286	2094037.29411765	NA	1.12564511805224e-06	7.47219682642879e-06	3.39474961963733	0.0813559464097965	29.8071894056552	Firmicutes	Bacilli	Lactobacillales	Streptococcaceae	Streptococcus	Streptococcus_suis
STSU	0	2.35714285714286	2094037.29411765	NA	1.12564511805224e-06	7.47219682642879e-06	3.39474961963733	0.0813559464097965	29.8071894056552	Firmicutes	Bacilli	Lactobacillales	Streptococcaceae	Streptococcus	Streptococcus_suis
STSU	0	2.35714285714286	2094037.29411765	NA	1.12564511805224e-06	7.47219682642879e-06	3.39474961963733	0.0813559464097965	29.8071894056552	Firmicutes	Bacilli	Lactobacillales	Streptococcaceae	Streptococcus	Streptococcus_suis
STSU	0	2.35714285714286	2094037.29411765	NA	1.12564511805224e-06	7.47219682642879e-06	3.39474961963733	0.0813559464097965	29.8071894056552	Firmicutes	Bacilli	Lactobacillales	Streptococcaceae	Streptococcus	Streptococcus_suis
STSU	0	2.35714285714286	2094037.29411765	NA	1.12564511805224e-06	7.47219682642879e-06	3.39474961963733	0.0813559464097965	29.8071894056552	Firmicutes	Bacilli	Lactobacillales	Streptococcaceae	Streptococcus	Streptococcus_suis
STSU	0	2.35714285714286	2094037.29411765	NA	1.12564511805224e-06	7.47219682642879e-06	3.39474961963733	0.0813559464097965	29.8071894056552	Firmicutes	Bacilli	Lactobacillales	Streptococcaceae	Streptococcus	Streptococcus_suis
STSU	0	2.35714285714286	2094037.29411765	NA	1.12564511805224e-06	7.47219682642879e-06	3.39474961963733	0.0813559464097965	29.8071894056552	Firmicutes	Bacilli	Lactobacillales	Streptococcaceae	Streptococcus	Streptococcus_suis
STSU	0	2.35714285714286	2094037.29411765	NA	1.12564511805224e-06	7.47219682642879e-06	3.39474961963733	0.0813559464097965	29.8071894056552	Firmicutes	Bacilli	Lactobacillales	Streptococcaceae	Streptococcus	Streptococcus_suis
STSU	0	2.35714285714286	2094037.29411765	NA	1.12564511805224e-06	7.47219682642879e-06	3.39474961963733	0.0813559464097965	29.8071894056552	Firmicutes	Bacilli	Lactobacillales	Streptococcaceae	Streptococcus	Streptococcus_suis
STSU	0	2.35714285714286	2094037.29411765	NA	1.12564511805224e-06	7.47219682642879e-06	3.39474961963733	0.0813559464097965	29.8071894056552	Firmicutes	Bacilli	Lactobacillales	Streptococcaceae	Streptococcus	Streptococcus_suis
STSU	0	2.35714285714286	2094037.29411765	NA	1.12564511805224e-06	7.47219682642879e-06	3.39474961963733	0.0813559464097965	29.8071894056552	Firmicutes	Bacilli	Lactobacillales	Streptococcaceae	Streptococcus	Streptococcus_suis
STSU	0	2.35714285714286	2094037.29411765	NA	1.12564511805224e-06	7.47219682642879e-06	3.39474961963733	0.0813559464097965	29.8071894056552	Firmicutes	Bacilli	Lactobacillales	Streptococcaceae	Streptococcus	Streptococcus_suis
STSU	0	2.35714285714286	2094037.29411765	NA	1.12564511805224e-06	7.47219682642879e-06	3.39474961963733	0.0813559464097965	29.8071894056552	Firmicutes	Bacilli	Lactobacillales	Streptococcaceae	Streptococcus	Streptococcus_suis
STSU	0	2.35714285714286	2094037.29411765	NA	1.12564511805224e-06	7.47219682642879e-06	3.39474961963733	0.0813559464097965	29.8071894056552	Firmicutes	Bacilli	Lactobacillales	Streptococcaceae	Streptococcus	Streptococcus_suis
STTH	0	4	1844604	NA	2.16848711159685e-06	1.3101276299231e-05	3.06400061408291	0.164016549961843	21.4130513882388	Firmicutes	Bacilli	Lactobacillales	Streptococcaceae	Streptococcus	Streptococcus_thermophilus
STTH	0	4	1844604	NA	2.16848711159685e-06	1.3101276299231e-05	3.06400061408291	0.164016549961843	21.4130513882388	Firmicutes	Bacilli	Lactobacillales	Streptococcaceae	Streptococcus	Streptococcus_thermophilus
STTH	0	4	1844604	NA	2.16848711159685e-06	1.3101276299231e-05	3.06400061408291	0.164016549961843	21.4130513882388	Firmicutes	Bacilli	Lactobacillales	Streptococcaceae	Streptococcus	Streptococcus_thermophilus
STTH	0	4	1844604	NA	2.16848711159685e-06	1.3101276299231e-05	3.06400061408291	0.164016549961843	21.4130513882388	Firmicutes	Bacilli	Lactobacillales	Streptococcaceae	Streptococcus	Streptococcus_thermophilus
STTH	0	4	1844604	NA	2.16848711159685e-06	1.3101276299231e-05	3.06400061408291	0.164016549961843	21.4130513882388	Firmicutes	Bacilli	Lactobacillales	Streptococcaceae	Streptococcus	Streptococcus_thermophilus
STTH	0	4	1844604	NA	2.16848711159685e-06	1.3101276299231e-05	3.06400061408291	0.164016549961843	21.4130513882388	Firmicutes	Bacilli	Lactobacillales	Streptococcaceae	Streptococcus	Streptococcus_thermophilus
STTH	0	4	1844604	NA	2.16848711159685e-06	1.3101276299231e-05	3.06400061408291	0.164016549961843	21.4130513882388	Firmicutes	Bacilli	Lactobacillales	Streptococcaceae	Streptococcus	Streptococcus_thermophilus
STTH	0	4	1844604	NA	2.16848711159685e-06	1.3101276299231e-05	3.06400061408291	0.164016549961843	21.4130513882388	Firmicutes	Bacilli	Lactobacillales	Streptococcaceae	Streptococcus	Streptococcus_thermophilus
STUB	1	4	1852352	5.39854196178696e-07	2.15941678471478e-06	7.55795874650174e-06	2.61197851125735	0.0106651297555897	13.6259833613815	Firmicutes	Bacilli	Lactobacillales	Streptococcaceae	Streptococcus	Streptococcus_uberis
STWA	0	11	2560716	NA	4.29567355380292e-06	1.67921784375932e-05	3.49638131488694	0.0280727086773561	32.9958341258444	Firmicutes	Bacilli	Bacillales	Staphylococcaceae	Staphylococcus	Staphylococcus_warneri
STWA	0	11	2560716	NA	4.29567355380292e-06	1.67921784375932e-05	3.49638131488694	0.0280727086773561	32.9958341258444	Firmicutes	Bacilli	Bacillales	Staphylococcaceae	Staphylococcus	Staphylococcus_warneri
STWA	0	11	2560716	NA	4.29567355380292e-06	1.67921784375932e-05	3.49638131488694	0.0280727086773561	32.9958341258444	Firmicutes	Bacilli	Bacillales	Staphylococcaceae	Staphylococcus	Staphylococcus_warneri
STWA	0	11	2560716	NA	4.29567355380292e-06	1.67921784375932e-05	3.49638131488694	0.0280727086773561	32.9958341258444	Firmicutes	Bacilli	Bacillales	Staphylococcaceae	Staphylococcus	Staphylococcus_warneri
STWA	0	11	2560716	NA	4.29567355380292e-06	1.67921784375932e-05	3.49638131488694	0.0280727086773561	32.9958341258444	Firmicutes	Bacilli	Bacillales	Staphylococcaceae	Staphylococcus	Staphylococcus_warneri
STWA	0	11	2560716	NA	4.29567355380292e-06	1.67921784375932e-05	3.49638131488694	0.0280727086773561	32.9958341258444	Firmicutes	Bacilli	Bacillales	Staphylococcaceae	Staphylococcus	Staphylococcus_warneri
STWA	0	11	2560716	NA	4.29567355380292e-06	1.67921784375932e-05	3.49638131488694	0.0280727086773561	32.9958341258444	Firmicutes	Bacilli	Bacillales	Staphylococcaceae	Staphylococcus	Staphylococcus_warneri
STWA	0	11	2560716	NA	4.29567355380292e-06	1.67921784375932e-05	3.49638131488694	0.0280727086773561	32.9958341258444	Firmicutes	Bacilli	Bacillales	Staphylococcaceae	Staphylococcus	Staphylococcus_warneri
STWA	0	11	2560716	NA	4.29567355380292e-06	1.67921784375932e-05	3.49638131488694	0.0280727086773561	32.9958341258444	Firmicutes	Bacilli	Bacillales	Staphylococcaceae	Staphylococcus	Staphylococcus_warneri
SYGL	1	2	3406739	2.93535841753654e-07	5.87071683507307e-07	8.80607525260961e-06	3.21105341977571	0.0484825510932884	24.8052027574617	Firmicutes	Clostridia	Clostridiales	Peptococcaceae	Syntrophobotulus	Syntrophobotulus_glycolicus
SYLI	2	0	2405559	8.31407585513388e-07	NA	6.23555689135041e-06	3.31979109696011	0.114953577467801	27.6545728307142	Firmicutes	Clostridia	Clostridiales	Syntrophomonadaceae	Syntrophothermus	Syntrophothermus_lipocalidus
SYTH	2	3	3566135	5.60831264099648e-07	8.41246896149473e-07	8.41246896149473e-06	3.18441157563635	0.0926090132834765	24.1530719676031	Firmicutes	Clostridia	Clostridiales	NA	Symbiobacterium	Symbiobacterium_thermophilum
SYWO	3	0	2936195	1.02173050495624e-06	NA	4.76807568979581e-06	3.63936120242818	0.0437161882210603	38.0675115228598	Firmicutes	Clostridia	Clostridiales	Syntrophomonadaceae	Syntrophomonas	Syntrophomonas_wolfei
TEAC	3	0	2761826	1.08623787305935e-06	NA	1.55694095138506e-05	3.68105958292402	0.012104822109307	39.6884249784135	Firmicutes	Clostridia	Thermoanaerobacterales	Thermoanaerobacteraceae	Tepidanaerobacter	Tepidanaerobacter_acetatoxydans
TEHA	0	6	2562720	NA	2.34126240869077e-06	9.36504963476306e-06	2.89823274357077	0.0391316671297604	18.1420553581844	Firmicutes	Bacilli	Lactobacillales	Enterococcaceae	Tetragenococcus	Tetragenococcus_halophilus
TESP	3	0	2759867	1.08700890296525e-06	NA	7.60906232075676e-06	3.62220740703718	0.0112199658534167	37.4200780653576	Firmicutes	Clostridia	Thermoanaerobacterales	Thermoanaerobacteraceae	Tepidanaerobacter	Tepidanaerobacter_sp.
THBR	5	5	2344824	2.13235620242713e-06	2.13235620242713e-06	1.32206084550482e-05	3.63091052462025	0.00489450308768982	37.7471707029576	Firmicutes	Clostridia	Thermoanaerobacterales	Thermoanaerobacteraceae	Thermoanaerobacter	Thermoanaerobacter_brockii
THCO	3	10	4355525	6.88780342209033e-07	2.29593447403011e-06	1.03317051331355e-05	3.17949491576371	0.081548276152142	24.0346109826797	Firmicutes	Bacilli	Bacillales	Paenibacillaceae	Thermobacillus	Thermobacillus_composti
THCO	3	10	4355525	6.88780342209033e-07	2.29593447403011e-06	1.03317051331355e-05	3.17949491576371	0.081548276152142	24.0346109826797	Firmicutes	Bacilli	Bacillales	Paenibacillaceae	Thermobacillus	Thermobacillus_composti
THIT	3	3	2451061	1.22395974641186e-06	1.22395974641186e-06	9.79167797129488e-06	3.5375497889731	0.00668013877045497	34.3825713426055	Firmicutes	Clostridia	Thermoanaerobacterales	Thermoanaerobacteraceae	Thermoanaerobacter	Thermoanaerobacter_italicus
THJR	2	0	3157416	6.33429361224495e-07	NA	1.04515844602042e-05	3.36400002897599	0.0831660612679001	28.9045791012174	Firmicutes	Clostridia	Clostridiales	Peptococcaceae	Thermincola	Thermincola_potens
THMR	1	0	2844696	3.51531411440801e-07	NA	8.78828528602002e-06	3.45443124802603	0.105449571705371	31.6402880875163	Firmicutes	Clostridia	Clostridiales	NA	Thermaerobacter	Thermaerobacter_marianensis
THMT	4	2	2306092	1.73453617635376e-06	8.67268088176881e-07	1.04072170581226e-05	3.92886689741492	0.0229605163129699	50.8493275091466	Firmicutes	Clostridia	Thermoanaerobacterales	Thermoanaerobacteraceae	Thermoanaerobacter	Thermoanaerobacter_mathranii
THNR	2	0	1898865	1.05326076366672e-06	NA	7.37282534566702e-06	3.58018167199277	0.143220043991179	35.8800586567498	Firmicutes	Clostridia	Thermoanaerobacterales	Thermodesulfobiaceae	Thermodesulfobium	Thermodesulfobium_narugense
THOC	4	3	2280035	1.7543590339622e-06	1.31576927547165e-06	1.00875644452826e-05	3.75402526582194	0.0794676089239918	42.6925856003705	Firmicutes	Clostridia	Thermoanaerobacterales	NA	Thermosediminibacter	Thermosediminibacter_oceani
THPH	2	1	2939057	6.80490374974014e-07	3.40245187487007e-07	6.46465856225313e-06	3.38925975303326	0.13671040223879	29.6440002651404	Firmicutes	Clostridia	Thermoanaerobacterales	Thermoanaerobacteraceae	Thermacetogenium	Thermacetogenium_phaeum
THPS	5	5	2362816	2.11611907148081e-06	2.11611907148081e-06	1.22734906145887e-05	3.7416506664934	0.00390551303568696	42.1675372905655	Firmicutes	Clostridia	Thermoanaerobacterales	Thermoanaerobacteraceae	Thermoanaerobacter	Thermoanaerobacter_pseudethanolicus
THSA	4	8	2879349	1.38920290662924e-06	2.77840581325848e-06	1.42393297929497e-05	3.57712929731561	0.0248228841812969	35.7707062514503	Firmicutes	Clostridia	Thermoanaerobacterales	NA	Thermoanaerobacterium	Thermoanaerobacterium_saccharolyticum
THSA	4	8	2879349	1.38920290662924e-06	2.77840581325848e-06	1.42393297929497e-05	3.57712929731561	0.0248228841812969	35.7707062514503	Firmicutes	Clostridia	Thermoanaerobacterales	NA	Thermoanaerobacterium	Thermoanaerobacterium_saccharolyticum
THTE	4	2	2689445	1.48729570599138e-06	7.43647852995692e-07	1.04110699419397e-05	3.63206545404841	0.0289615962092984	37.7907912056847	Firmicutes	Clostridia	Thermoanaerobacterales	Thermoanaerobacteraceae	Caldanaerobacter	Thermoanaerobacter_tengcongensis
THTO	2	5	2894276	6.91019101149994e-07	1.72754775287499e-06	1.27838533712749e-05	3.10300935976396	0.00978879860988992	22.2648535188307	Firmicutes	Clostridia	Thermoanaerobacterales	NA	Thermoanaerobacterium	Thermoanaerobacterium_thermosaccharolyticum
THTO	2	5	2894276	6.91019101149994e-07	1.72754775287499e-06	1.27838533712749e-05	3.10300935976396	0.00978879860988992	22.2648535188307	Firmicutes	Clostridia	Thermoanaerobacterales	NA	Thermoanaerobacterium	Thermoanaerobacterium_thermosaccharolyticum
THTS	2	5	2785752	7.17938998159204e-07	1.79484749539801e-06	1.18459934696269e-05	3.02150566231326	0.0140809084652041	20.5221678885673	Firmicutes	Clostridia	Thermoanaerobacterales	NA	Thermoanaerobacterium	Thermoanaerobacterium_thermosaccharolyticum
THWI	2	3	2785056	7.18118414854136e-07	1.0771776222812e-06	9.69459860053083e-06	3.38328426862662	0.0227431021991519	29.4673911916937	Firmicutes	Clostridia	Thermoanaerobacterales	Thermoanaerobacteraceae	Thermoanaerobacter	Thermoanaerobacter_wiegelii
THX3	4	4	2456520	1.62831973686353e-06	1.62831973686353e-06	1.09911582238288e-05	3.68296911173208	0.00419065451750125	39.7642835732923	Firmicutes	Clostridia	Thermoanaerobacterales	Thermoanaerobacteraceae	Thermoanaerobacter	Thermoanaerobacter_sp.
THX5	4	4	2457259	1.62783003338272e-06	1.62783003338272e-06	9.76698020029635e-06	3.70744868257379	0.0044559739264911	40.7497083486855	Firmicutes	Clostridia	Thermoanaerobacterales	Thermoanaerobacteraceae	Thermoanaerobacter	Thermoanaerobacter_sp.
THXY	3	4	2534358	1.18373173797861e-06	1.57830898397148e-06	1.14427401337933e-05	3.48977368269494	0.0100915598593821	32.7785285184802	Firmicutes	Clostridia	Thermoanaerobacterales	NA	Thermoanaerobacterium	Thermoanaerobacterium_xylanolyticum
WEKO	0	2	1441470	NA	1.38747251070088e-06	9.01857131955573e-06	2.78610377422865	0.067885110486581	16.2177086901368	Firmicutes	Bacilli	Lactobacillales	NA	Weissella	Weissella_koreensis
WEKO	0	2	1441470	NA	1.38747251070088e-06	9.01857131955573e-06	2.78610377422865	0.067885110486581	16.2177086901368	Firmicutes	Bacilli	Lactobacillales	NA	Weissella	Weissella_koreensis
ACBA	1	1	3968142.73333333	2.52007064060414e-07	2.52007064060414e-07	9.69387173085726e-06	3.24497119905006	0.106707453738272	25.6609709892444	Proteobacteria	Gammaproteobacteria	Pseudomonadales	Moraxellaceae	Acinetobacter	Acinetobacter_baumannii
ACBA	1	1	3968142.73333333	2.52007064060414e-07	2.52007064060414e-07	9.69387173085726e-06	3.24497119905006	0.106707453738272	25.6609709892444	Proteobacteria	Gammaproteobacteria	Pseudomonadales	Moraxellaceae	Acinetobacter	Acinetobacter_baumannii
ACBA	1	1	3968142.73333333	2.52007064060414e-07	2.52007064060414e-07	9.69387173085726e-06	3.24497119905006	0.106707453738272	25.6609709892444	Proteobacteria	Gammaproteobacteria	Pseudomonadales	Moraxellaceae	Acinetobacter	Acinetobacter_baumannii
ACBA	1	1	3968142.73333333	2.52007064060414e-07	2.52007064060414e-07	9.69387173085726e-06	3.24497119905006	0.106707453738272	25.6609709892444	Proteobacteria	Gammaproteobacteria	Pseudomonadales	Moraxellaceae	Acinetobacter	Acinetobacter_baumannii
ACBA	1	1	3968142.73333333	2.52007064060414e-07	2.52007064060414e-07	9.69387173085726e-06	3.24497119905006	0.106707453738272	25.6609709892444	Proteobacteria	Gammaproteobacteria	Pseudomonadales	Moraxellaceae	Acinetobacter	Acinetobacter_baumannii
ACBA	1	1	3968142.73333333	2.52007064060414e-07	2.52007064060414e-07	9.69387173085726e-06	3.24497119905006	0.106707453738272	25.6609709892444	Proteobacteria	Gammaproteobacteria	Pseudomonadales	Moraxellaceae	Acinetobacter	Acinetobacter_baumannii
ACBA	1	1	3968142.73333333	2.52007064060414e-07	2.52007064060414e-07	9.69387173085726e-06	3.24497119905006	0.106707453738272	25.6609709892444	Proteobacteria	Gammaproteobacteria	Pseudomonadales	Moraxellaceae	Acinetobacter	Acinetobacter_baumannii
ACBA	1	1	3968142.73333333	2.52007064060414e-07	2.52007064060414e-07	9.69387173085726e-06	3.24497119905006	0.106707453738272	25.6609709892444	Proteobacteria	Gammaproteobacteria	Pseudomonadales	Moraxellaceae	Acinetobacter	Acinetobacter_baumannii
ACBA	1	1	3968142.73333333	2.52007064060414e-07	2.52007064060414e-07	9.69387173085726e-06	3.24497119905006	0.106707453738272	25.6609709892444	Proteobacteria	Gammaproteobacteria	Pseudomonadales	Moraxellaceae	Acinetobacter	Acinetobacter_baumannii
ACBA	1	1	3968142.73333333	2.52007064060414e-07	2.52007064060414e-07	9.69387173085726e-06	3.24497119905006	0.106707453738272	25.6609709892444	Proteobacteria	Gammaproteobacteria	Pseudomonadales	Moraxellaceae	Acinetobacter	Acinetobacter_baumannii
ACBA	1	1	3968142.73333333	2.52007064060414e-07	2.52007064060414e-07	9.69387173085726e-06	3.24497119905006	0.106707453738272	25.6609709892444	Proteobacteria	Gammaproteobacteria	Pseudomonadales	Moraxellaceae	Acinetobacter	Acinetobacter_baumannii
ACBA	1	1	3968142.73333333	2.52007064060414e-07	2.52007064060414e-07	9.69387173085726e-06	3.24497119905006	0.106707453738272	25.6609709892444	Proteobacteria	Gammaproteobacteria	Pseudomonadales	Moraxellaceae	Acinetobacter	Acinetobacter_baumannii
ACBA	1	1	3968142.73333333	2.52007064060414e-07	2.52007064060414e-07	9.69387173085726e-06	3.24497119905006	0.106707453738272	25.6609709892444	Proteobacteria	Gammaproteobacteria	Pseudomonadales	Moraxellaceae	Acinetobacter	Acinetobacter_baumannii
ACBA	1	1	3968142.73333333	2.52007064060414e-07	2.52007064060414e-07	9.69387173085726e-06	3.24497119905006	0.106707453738272	25.6609709892444	Proteobacteria	Gammaproteobacteria	Pseudomonadales	Moraxellaceae	Acinetobacter	Acinetobacter_baumannii
ACBA	1	1	3968142.73333333	2.52007064060414e-07	2.52007064060414e-07	9.69387173085726e-06	3.24497119905006	0.106707453738272	25.6609709892444	Proteobacteria	Gammaproteobacteria	Pseudomonadales	Moraxellaceae	Acinetobacter	Acinetobacter_baumannii
ACBA	1	1	3968142.73333333	2.52007064060414e-07	2.52007064060414e-07	9.69387173085726e-06	3.24497119905006	0.106707453738272	25.6609709892444	Proteobacteria	Gammaproteobacteria	Pseudomonadales	Moraxellaceae	Acinetobacter	Acinetobacter_baumannii
ACBA	1	1	3968142.73333333	2.52007064060414e-07	2.52007064060414e-07	9.69387173085726e-06	3.24497119905006	0.106707453738272	25.6609709892444	Proteobacteria	Gammaproteobacteria	Pseudomonadales	Moraxellaceae	Acinetobacter	Acinetobacter_baumannii
ACBA	1	1	3968142.73333333	2.52007064060414e-07	2.52007064060414e-07	9.69387173085726e-06	3.24497119905006	0.106707453738272	25.6609709892444	Proteobacteria	Gammaproteobacteria	Pseudomonadales	Moraxellaceae	Acinetobacter	Acinetobacter_baumannii
ACBA	1	1	3968142.73333333	2.52007064060414e-07	2.52007064060414e-07	9.69387173085726e-06	3.24497119905006	0.106707453738272	25.6609709892444	Proteobacteria	Gammaproteobacteria	Pseudomonadales	Moraxellaceae	Acinetobacter	Acinetobacter_baumannii
ACBA	1	1	3968142.73333333	2.52007064060414e-07	2.52007064060414e-07	9.69387173085726e-06	3.24497119905006	0.106707453738272	25.6609709892444	Proteobacteria	Gammaproteobacteria	Pseudomonadales	Moraxellaceae	Acinetobacter	Acinetobacter_baumannii
ACBA	1	1	3968142.73333333	2.52007064060414e-07	2.52007064060414e-07	9.69387173085726e-06	3.24497119905006	0.106707453738272	25.6609709892444	Proteobacteria	Gammaproteobacteria	Pseudomonadales	Moraxellaceae	Acinetobacter	Acinetobacter_baumannii
ACBA	1	1	3968142.73333333	2.52007064060414e-07	2.52007064060414e-07	9.69387173085726e-06	3.24497119905006	0.106707453738272	25.6609709892444	Proteobacteria	Gammaproteobacteria	Pseudomonadales	Moraxellaceae	Acinetobacter	Acinetobacter_baumannii
ACBA	1	1	3968142.73333333	2.52007064060414e-07	2.52007064060414e-07	9.69387173085726e-06	3.24497119905006	0.106707453738272	25.6609709892444	Proteobacteria	Gammaproteobacteria	Pseudomonadales	Moraxellaceae	Acinetobacter	Acinetobacter_baumannii
ACBA	1	1	3968142.73333333	2.52007064060414e-07	2.52007064060414e-07	9.69387173085726e-06	3.24497119905006	0.106707453738272	25.6609709892444	Proteobacteria	Gammaproteobacteria	Pseudomonadales	Moraxellaceae	Acinetobacter	Acinetobacter_baumannii
ACBA	1	1	3968142.73333333	2.52007064060414e-07	2.52007064060414e-07	9.69387173085726e-06	3.24497119905006	0.106707453738272	25.6609709892444	Proteobacteria	Gammaproteobacteria	Pseudomonadales	Moraxellaceae	Acinetobacter	Acinetobacter_baumannii
ACBA	1	1	3968142.73333333	2.52007064060414e-07	2.52007064060414e-07	9.69387173085726e-06	3.24497119905006	0.106707453738272	25.6609709892444	Proteobacteria	Gammaproteobacteria	Pseudomonadales	Moraxellaceae	Acinetobacter	Acinetobacter_baumannii
ACBA	1	1	3968142.73333333	2.52007064060414e-07	2.52007064060414e-07	9.69387173085726e-06	3.24497119905006	0.106707453738272	25.6609709892444	Proteobacteria	Gammaproteobacteria	Pseudomonadales	Moraxellaceae	Acinetobacter	Acinetobacter_baumannii
ACBA	1	1	3968142.73333333	2.52007064060414e-07	2.52007064060414e-07	9.69387173085726e-06	3.24497119905006	0.106707453738272	25.6609709892444	Proteobacteria	Gammaproteobacteria	Pseudomonadales	Moraxellaceae	Acinetobacter	Acinetobacter_baumannii
ACBA	1	1	3968142.73333333	2.52007064060414e-07	2.52007064060414e-07	9.69387173085726e-06	3.24497119905006	0.106707453738272	25.6609709892444	Proteobacteria	Gammaproteobacteria	Pseudomonadales	Moraxellaceae	Acinetobacter	Acinetobacter_baumannii
ACBA	1	1	3968142.73333333	2.52007064060414e-07	2.52007064060414e-07	9.69387173085726e-06	3.24497119905006	0.106707453738272	25.6609709892444	Proteobacteria	Gammaproteobacteria	Pseudomonadales	Moraxellaceae	Acinetobacter	Acinetobacter_baumannii
ACBA	1	1	3968142.73333333	2.52007064060414e-07	2.52007064060414e-07	9.69387173085726e-06	3.24497119905006	0.106707453738272	25.6609709892444	Proteobacteria	Gammaproteobacteria	Pseudomonadales	Moraxellaceae	Acinetobacter	Acinetobacter_baumannii
ACBA	1	1	3968142.73333333	2.52007064060414e-07	2.52007064060414e-07	9.69387173085726e-06	3.24497119905006	0.106707453738272	25.6609709892444	Proteobacteria	Gammaproteobacteria	Pseudomonadales	Moraxellaceae	Acinetobacter	Acinetobacter_baumannii
ACBA	1	1	3968142.73333333	2.52007064060414e-07	2.52007064060414e-07	9.69387173085726e-06	3.24497119905006	0.106707453738272	25.6609709892444	Proteobacteria	Gammaproteobacteria	Pseudomonadales	Moraxellaceae	Acinetobacter	Acinetobacter_baumannii
ACBA	1	1	3968142.73333333	2.52007064060414e-07	2.52007064060414e-07	9.69387173085726e-06	3.24497119905006	0.106707453738272	25.6609709892444	Proteobacteria	Gammaproteobacteria	Pseudomonadales	Moraxellaceae	Acinetobacter	Acinetobacter_baumannii
ACBA	1	1	3968142.73333333	2.52007064060414e-07	2.52007064060414e-07	9.69387173085726e-06	3.24497119905006	0.106707453738272	25.6609709892444	Proteobacteria	Gammaproteobacteria	Pseudomonadales	Moraxellaceae	Acinetobacter	Acinetobacter_baumannii
ACBA	1	1	3968142.73333333	2.52007064060414e-07	2.52007064060414e-07	9.69387173085726e-06	3.24497119905006	0.106707453738272	25.6609709892444	Proteobacteria	Gammaproteobacteria	Pseudomonadales	Moraxellaceae	Acinetobacter	Acinetobacter_baumannii
ACBA	1	1	3968142.73333333	2.52007064060414e-07	2.52007064060414e-07	9.69387173085726e-06	3.24497119905006	0.106707453738272	25.6609709892444	Proteobacteria	Gammaproteobacteria	Pseudomonadales	Moraxellaceae	Acinetobacter	Acinetobacter_baumannii
ACBA	1	1	3968142.73333333	2.52007064060414e-07	2.52007064060414e-07	9.69387173085726e-06	3.24497119905006	0.106707453738272	25.6609709892444	Proteobacteria	Gammaproteobacteria	Pseudomonadales	Moraxellaceae	Acinetobacter	Acinetobacter_baumannii
ACBA	1	1	3968142.73333333	2.52007064060414e-07	2.52007064060414e-07	9.69387173085726e-06	3.24497119905006	0.106707453738272	25.6609709892444	Proteobacteria	Gammaproteobacteria	Pseudomonadales	Moraxellaceae	Acinetobacter	Acinetobacter_baumannii
ACBA	1	1	3968142.73333333	2.52007064060414e-07	2.52007064060414e-07	9.69387173085726e-06	3.24497119905006	0.106707453738272	25.6609709892444	Proteobacteria	Gammaproteobacteria	Pseudomonadales	Moraxellaceae	Acinetobacter	Acinetobacter_baumannii
ACBA	1	1	3968142.73333333	2.52007064060414e-07	2.52007064060414e-07	9.69387173085726e-06	3.24497119905006	0.106707453738272	25.6609709892444	Proteobacteria	Gammaproteobacteria	Pseudomonadales	Moraxellaceae	Acinetobacter	Acinetobacter_baumannii
ACCL	1	0	3862530	2.5889766551975e-07	NA	1.06148042863097e-05	2.74087511022428	0.0254117735471004	15.5005438471765	Proteobacteria	Gammaproteobacteria	Pseudomonadales	Moraxellaceae	Acinetobacter	Acinetobacter_calcoaceticus
ACCR	0	1	3963080	NA	2.52328996638978e-07	8.57918588572524e-06	3.56254891767891	0.0251246548876391	35.2529395643885	Proteobacteria	Alphaproteobacteria	Rhodospirillales	Acetobacteraceae	Acidiphilium	Acidiphilium_cryptum
ACCR	0	1	3963080	NA	2.52328996638978e-07	8.57918588572524e-06	3.56254891767891	0.0251246548876391	35.2529395643885	Proteobacteria	Alphaproteobacteria	Rhodospirillales	Acetobacteraceae	Acidiphilium	Acidiphilium_cryptum
ACCR	0	1	3963080	NA	2.52328996638978e-07	8.57918588572524e-06	3.56254891767891	0.0251246548876391	35.2529395643885	Proteobacteria	Alphaproteobacteria	Rhodospirillales	Acetobacteraceae	Acidiphilium	Acidiphilium_cryptum
ACCR	0	1	3963080	NA	2.52328996638978e-07	8.57918588572524e-06	3.56254891767891	0.0251246548876391	35.2529395643885	Proteobacteria	Alphaproteobacteria	Rhodospirillales	Acetobacteraceae	Acidiphilium	Acidiphilium_cryptum
ACCR	0	1	3963080	NA	2.52328996638978e-07	8.57918588572524e-06	3.56254891767891	0.0251246548876391	35.2529395643885	Proteobacteria	Alphaproteobacteria	Rhodospirillales	Acetobacteraceae	Acidiphilium	Acidiphilium_cryptum
ACCR	0	1	3963080	NA	2.52328996638978e-07	8.57918588572524e-06	3.56254891767891	0.0251246548876391	35.2529395643885	Proteobacteria	Alphaproteobacteria	Rhodospirillales	Acetobacteraceae	Acidiphilium	Acidiphilium_cryptum
ACCR	0	1	3963080	NA	2.52328996638978e-07	8.57918588572524e-06	3.56254891767891	0.0251246548876391	35.2529395643885	Proteobacteria	Alphaproteobacteria	Rhodospirillales	Acetobacteraceae	Acidiphilium	Acidiphilium_cryptum
ACCR	0	1	3963080	NA	2.52328996638978e-07	8.57918588572524e-06	3.56254891767891	0.0251246548876391	35.2529395643885	Proteobacteria	Alphaproteobacteria	Rhodospirillales	Acetobacteraceae	Acidiphilium	Acidiphilium_cryptum
ACCR	0	1	3963080	NA	2.52328996638978e-07	8.57918588572524e-06	3.56254891767891	0.0251246548876391	35.2529395643885	Proteobacteria	Alphaproteobacteria	Rhodospirillales	Acetobacteraceae	Acidiphilium	Acidiphilium_cryptum
ACDR	1	0	4152543	2.40816290162438e-07	NA	9.63265160649751e-06	3.12129262386775	0.0430843215801906	22.6756718218263	Proteobacteria	Gammaproteobacteria	Pseudomonadales	Moraxellaceae	Acinetobacter	Acinetobacter_oleivorans
ACFR	0	2	3207552	NA	6.23528472804182e-07	8.10587014645437e-06	3.10332715808504	0.00852424858059445	22.2719303763454	Proteobacteria	Gammaproteobacteria	Acidithiobacillales	Acidithiobacillaceae	Acidithiobacillus	Acidithiobacillus_ferrivorans
ACMU	0	1	4214744	NA	2.37262334319712e-07	9.25323103846877e-06	3.57402780561468	0.0255417575753348	35.6599355688459	Proteobacteria	Alphaproteobacteria	Rhodospirillales	Acetobacteraceae	Acidiphilium	Acidiphilium_multivorum
ACMU	0	1	4214744	NA	2.37262334319712e-07	9.25323103846877e-06	3.57402780561468	0.0255417575753348	35.6599355688459	Proteobacteria	Alphaproteobacteria	Rhodospirillales	Acetobacteraceae	Acidiphilium	Acidiphilium_multivorum
ACMU	0	1	4214744	NA	2.37262334319712e-07	9.25323103846877e-06	3.57402780561468	0.0255417575753348	35.6599355688459	Proteobacteria	Alphaproteobacteria	Rhodospirillales	Acetobacteraceae	Acidiphilium	Acidiphilium_multivorum
ACMU	0	1	4214744	NA	2.37262334319712e-07	9.25323103846877e-06	3.57402780561468	0.0255417575753348	35.6599355688459	Proteobacteria	Alphaproteobacteria	Rhodospirillales	Acetobacteraceae	Acidiphilium	Acidiphilium_multivorum
ACMU	0	1	4214744	NA	2.37262334319712e-07	9.25323103846877e-06	3.57402780561468	0.0255417575753348	35.6599355688459	Proteobacteria	Alphaproteobacteria	Rhodospirillales	Acetobacteraceae	Acidiphilium	Acidiphilium_multivorum
ACMU	0	1	4214744	NA	2.37262334319712e-07	9.25323103846877e-06	3.57402780561468	0.0255417575753348	35.6599355688459	Proteobacteria	Alphaproteobacteria	Rhodospirillales	Acetobacteraceae	Acidiphilium	Acidiphilium_multivorum
ACMU	0	1	4214744	NA	2.37262334319712e-07	9.25323103846877e-06	3.57402780561468	0.0255417575753348	35.6599355688459	Proteobacteria	Alphaproteobacteria	Rhodospirillales	Acetobacteraceae	Acidiphilium	Acidiphilium_multivorum
ACMU	0	1	4214744	NA	2.37262334319712e-07	9.25323103846877e-06	3.57402780561468	0.0255417575753348	35.6599355688459	Proteobacteria	Alphaproteobacteria	Rhodospirillales	Acetobacteraceae	Acidiphilium	Acidiphilium_multivorum
ACMU	0	1	4214744	NA	2.37262334319712e-07	9.25323103846877e-06	3.57402780561468	0.0255417575753348	35.6599355688459	Proteobacteria	Alphaproteobacteria	Rhodospirillales	Acetobacteraceae	Acidiphilium	Acidiphilium_multivorum
ACPA	0	1	3297797.66666667	NA	3.03232672552278e-07	1.34096226306452e-05	2.93148790187081	0.0341332576468706	18.7555161135109	Proteobacteria	Alphaproteobacteria	Rhodospirillales	Acetobacteraceae	Acetobacter	Acetobacter_pasteurianus
ACPA	0	1	3297797.66666667	NA	3.03232672552278e-07	1.34096226306452e-05	2.93148790187081	0.0341332576468706	18.7555161135109	Proteobacteria	Alphaproteobacteria	Rhodospirillales	Acetobacteraceae	Acetobacter	Acetobacter_pasteurianus
ACPA	0	1	3297797.66666667	NA	3.03232672552278e-07	1.34096226306452e-05	2.93148790187081	0.0341332576468706	18.7555161135109	Proteobacteria	Alphaproteobacteria	Rhodospirillales	Acetobacteraceae	Acetobacter	Acetobacter_pasteurianus
ACPA	0	1	3297797.66666667	NA	3.03232672552278e-07	1.34096226306452e-05	2.93148790187081	0.0341332576468706	18.7555161135109	Proteobacteria	Alphaproteobacteria	Rhodospirillales	Acetobacteraceae	Acetobacter	Acetobacter_pasteurianus
ACPA	0	1	3297797.66666667	NA	3.03232672552278e-07	1.34096226306452e-05	2.93148790187081	0.0341332576468706	18.7555161135109	Proteobacteria	Alphaproteobacteria	Rhodospirillales	Acetobacteraceae	Acetobacter	Acetobacter_pasteurianus
ACPA	0	1	3297797.66666667	NA	3.03232672552278e-07	1.34096226306452e-05	2.93148790187081	0.0341332576468706	18.7555161135109	Proteobacteria	Alphaproteobacteria	Rhodospirillales	Acetobacteraceae	Acetobacter	Acetobacter_pasteurianus
ACPA	0	1	3297797.66666667	NA	3.03232672552278e-07	1.34096226306452e-05	2.93148790187081	0.0341332576468706	18.7555161135109	Proteobacteria	Alphaproteobacteria	Rhodospirillales	Acetobacteraceae	Acetobacter	Acetobacter_pasteurianus
ACPA	0	1	3297797.66666667	NA	3.03232672552278e-07	1.34096226306452e-05	2.93148790187081	0.0341332576468706	18.7555161135109	Proteobacteria	Alphaproteobacteria	Rhodospirillales	Acetobacteraceae	Acetobacter	Acetobacter_pasteurianus
ACPA	0	1	3297797.66666667	NA	3.03232672552278e-07	1.34096226306452e-05	2.93148790187081	0.0341332576468706	18.7555161135109	Proteobacteria	Alphaproteobacteria	Rhodospirillales	Acetobacteraceae	Acetobacter	Acetobacter_pasteurianus
ACPA	0	1	3297797.66666667	NA	3.03232672552278e-07	1.34096226306452e-05	2.93148790187081	0.0341332576468706	18.7555161135109	Proteobacteria	Alphaproteobacteria	Rhodospirillales	Acetobacteraceae	Acetobacter	Acetobacter_pasteurianus
ACPA	0	1	3297797.66666667	NA	3.03232672552278e-07	1.34096226306452e-05	2.93148790187081	0.0341332576468706	18.7555161135109	Proteobacteria	Alphaproteobacteria	Rhodospirillales	Acetobacteraceae	Acetobacter	Acetobacter_pasteurianus
ACPA	0	1	3297797.66666667	NA	3.03232672552278e-07	1.34096226306452e-05	2.93148790187081	0.0341332576468706	18.7555161135109	Proteobacteria	Alphaproteobacteria	Rhodospirillales	Acetobacteraceae	Acetobacter	Acetobacter_pasteurianus
ACPA	0	1	3297797.66666667	NA	3.03232672552278e-07	1.34096226306452e-05	2.93148790187081	0.0341332576468706	18.7555161135109	Proteobacteria	Alphaproteobacteria	Rhodospirillales	Acetobacteraceae	Acetobacter	Acetobacter_pasteurianus
ACPA	0	1	3297797.66666667	NA	3.03232672552278e-07	1.34096226306452e-05	2.93148790187081	0.0341332576468706	18.7555161135109	Proteobacteria	Alphaproteobacteria	Rhodospirillales	Acetobacteraceae	Acetobacter	Acetobacter_pasteurianus
ACPA	0	1	3297797.66666667	NA	3.03232672552278e-07	1.34096226306452e-05	2.93148790187081	0.0341332576468706	18.7555161135109	Proteobacteria	Alphaproteobacteria	Rhodospirillales	Acetobacteraceae	Acetobacter	Acetobacter_pasteurianus
ACPA	0	1	3297797.66666667	NA	3.03232672552278e-07	1.34096226306452e-05	2.93148790187081	0.0341332576468706	18.7555161135109	Proteobacteria	Alphaproteobacteria	Rhodospirillales	Acetobacteraceae	Acetobacter	Acetobacter_pasteurianus
ACPA	0	1	3297797.66666667	NA	3.03232672552278e-07	1.34096226306452e-05	2.93148790187081	0.0341332576468706	18.7555161135109	Proteobacteria	Alphaproteobacteria	Rhodospirillales	Acetobacteraceae	Acetobacter	Acetobacter_pasteurianus
ACPA	0	1	3297797.66666667	NA	3.03232672552278e-07	1.34096226306452e-05	2.93148790187081	0.0341332576468706	18.7555161135109	Proteobacteria	Alphaproteobacteria	Rhodospirillales	Acetobacteraceae	Acetobacter	Acetobacter_pasteurianus
ACPA	0	1	3297797.66666667	NA	3.03232672552278e-07	1.34096226306452e-05	2.93148790187081	0.0341332576468706	18.7555161135109	Proteobacteria	Alphaproteobacteria	Rhodospirillales	Acetobacteraceae	Acetobacter	Acetobacter_pasteurianus
ACPA	0	1	3297797.66666667	NA	3.03232672552278e-07	1.34096226306452e-05	2.93148790187081	0.0341332576468706	18.7555161135109	Proteobacteria	Alphaproteobacteria	Rhodospirillales	Acetobacteraceae	Acetobacter	Acetobacter_pasteurianus
ACPA	0	1	3297797.66666667	NA	3.03232672552278e-07	1.34096226306452e-05	2.93148790187081	0.0341332576468706	18.7555161135109	Proteobacteria	Alphaproteobacteria	Rhodospirillales	Acetobacteraceae	Acetobacter	Acetobacter_pasteurianus
ACPA	0	1	3297797.66666667	NA	3.03232672552278e-07	1.34096226306452e-05	2.93148790187081	0.0341332576468706	18.7555161135109	Proteobacteria	Alphaproteobacteria	Rhodospirillales	Acetobacteraceae	Acetobacter	Acetobacter_pasteurianus
ACPA	0	1	3297797.66666667	NA	3.03232672552278e-07	1.34096226306452e-05	2.93148790187081	0.0341332576468706	18.7555161135109	Proteobacteria	Alphaproteobacteria	Rhodospirillales	Acetobacteraceae	Acetobacter	Acetobacter_pasteurianus
ACPA	0	1	3297797.66666667	NA	3.03232672552278e-07	1.34096226306452e-05	2.93148790187081	0.0341332576468706	18.7555161135109	Proteobacteria	Alphaproteobacteria	Rhodospirillales	Acetobacteraceae	Acetobacter	Acetobacter_pasteurianus
ACPA	0	1	3297797.66666667	NA	3.03232672552278e-07	1.34096226306452e-05	2.93148790187081	0.0341332576468706	18.7555161135109	Proteobacteria	Alphaproteobacteria	Rhodospirillales	Acetobacteraceae	Acetobacter	Acetobacter_pasteurianus
ACPA	0	1	3297797.66666667	NA	3.03232672552278e-07	1.34096226306452e-05	2.93148790187081	0.0341332576468706	18.7555161135109	Proteobacteria	Alphaproteobacteria	Rhodospirillales	Acetobacteraceae	Acetobacter	Acetobacter_pasteurianus
ACPA	0	1	3297797.66666667	NA	3.03232672552278e-07	1.34096226306452e-05	2.93148790187081	0.0341332576468706	18.7555161135109	Proteobacteria	Alphaproteobacteria	Rhodospirillales	Acetobacteraceae	Acetobacter	Acetobacter_pasteurianus
ACPA	0	1	3297797.66666667	NA	3.03232672552278e-07	1.34096226306452e-05	2.93148790187081	0.0341332576468706	18.7555161135109	Proteobacteria	Alphaproteobacteria	Rhodospirillales	Acetobacteraceae	Acetobacter	Acetobacter_pasteurianus
ACPA	0	1	3297797.66666667	NA	3.03232672552278e-07	1.34096226306452e-05	2.93148790187081	0.0341332576468706	18.7555161135109	Proteobacteria	Alphaproteobacteria	Rhodospirillales	Acetobacteraceae	Acetobacter	Acetobacter_pasteurianus
ACPA	0	1	3297797.66666667	NA	3.03232672552278e-07	1.34096226306452e-05	2.93148790187081	0.0341332576468706	18.7555161135109	Proteobacteria	Alphaproteobacteria	Rhodospirillales	Acetobacteraceae	Acetobacter	Acetobacter_pasteurianus
ACPA	0	1	3297797.66666667	NA	3.03232672552278e-07	1.34096226306452e-05	2.93148790187081	0.0341332576468706	18.7555161135109	Proteobacteria	Alphaproteobacteria	Rhodospirillales	Acetobacteraceae	Acetobacter	Acetobacter_pasteurianus
ACPA	0	1	3297797.66666667	NA	3.03232672552278e-07	1.34096226306452e-05	2.93148790187081	0.0341332576468706	18.7555161135109	Proteobacteria	Alphaproteobacteria	Rhodospirillales	Acetobacteraceae	Acetobacter	Acetobacter_pasteurianus
ACPA	0	1	3297797.66666667	NA	3.03232672552278e-07	1.34096226306452e-05	2.93148790187081	0.0341332576468706	18.7555161135109	Proteobacteria	Alphaproteobacteria	Rhodospirillales	Acetobacteraceae	Acetobacter	Acetobacter_pasteurianus
ACPA	0	1	3297797.66666667	NA	3.03232672552278e-07	1.34096226306452e-05	2.93148790187081	0.0341332576468706	18.7555161135109	Proteobacteria	Alphaproteobacteria	Rhodospirillales	Acetobacteraceae	Acetobacter	Acetobacter_pasteurianus
ACPA	0	1	3297797.66666667	NA	3.03232672552278e-07	1.34096226306452e-05	2.93148790187081	0.0341332576468706	18.7555161135109	Proteobacteria	Alphaproteobacteria	Rhodospirillales	Acetobacteraceae	Acetobacter	Acetobacter_pasteurianus
ACPA	0	1	3297797.66666667	NA	3.03232672552278e-07	1.34096226306452e-05	2.93148790187081	0.0341332576468706	18.7555161135109	Proteobacteria	Alphaproteobacteria	Rhodospirillales	Acetobacteraceae	Acetobacter	Acetobacter_pasteurianus
ACPA	0	1	3297797.66666667	NA	3.03232672552278e-07	1.34096226306452e-05	2.93148790187081	0.0341332576468706	18.7555161135109	Proteobacteria	Alphaproteobacteria	Rhodospirillales	Acetobacteraceae	Acetobacter	Acetobacter_pasteurianus
ACPA	0	1	3297797.66666667	NA	3.03232672552278e-07	1.34096226306452e-05	2.93148790187081	0.0341332576468706	18.7555161135109	Proteobacteria	Alphaproteobacteria	Rhodospirillales	Acetobacteraceae	Acetobacter	Acetobacter_pasteurianus
ACPA	0	1	3297797.66666667	NA	3.03232672552278e-07	1.34096226306452e-05	2.93148790187081	0.0341332576468706	18.7555161135109	Proteobacteria	Alphaproteobacteria	Rhodospirillales	Acetobacteraceae	Acetobacter	Acetobacter_pasteurianus
ACPA	0	1	3297797.66666667	NA	3.03232672552278e-07	1.34096226306452e-05	2.93148790187081	0.0341332576468706	18.7555161135109	Proteobacteria	Alphaproteobacteria	Rhodospirillales	Acetobacteraceae	Acetobacter	Acetobacter_pasteurianus
ACPA	0	1	3297797.66666667	NA	3.03232672552278e-07	1.34096226306452e-05	2.93148790187081	0.0341332576468706	18.7555161135109	Proteobacteria	Alphaproteobacteria	Rhodospirillales	Acetobacteraceae	Acetobacter	Acetobacter_pasteurianus
ACPA	0	1	3297797.66666667	NA	3.03232672552278e-07	1.34096226306452e-05	2.93148790187081	0.0341332576468706	18.7555161135109	Proteobacteria	Alphaproteobacteria	Rhodospirillales	Acetobacteraceae	Acetobacter	Acetobacter_pasteurianus
ACPA	0	1	3297797.66666667	NA	3.03232672552278e-07	1.34096226306452e-05	2.93148790187081	0.0341332576468706	18.7555161135109	Proteobacteria	Alphaproteobacteria	Rhodospirillales	Acetobacteraceae	Acetobacter	Acetobacter_pasteurianus
ACPA	0	1	3297797.66666667	NA	3.03232672552278e-07	1.34096226306452e-05	2.93148790187081	0.0341332576468706	18.7555161135109	Proteobacteria	Alphaproteobacteria	Rhodospirillales	Acetobacteraceae	Acetobacter	Acetobacter_pasteurianus
ACPA	0	1	3297797.66666667	NA	3.03232672552278e-07	1.34096226306452e-05	2.93148790187081	0.0341332576468706	18.7555161135109	Proteobacteria	Alphaproteobacteria	Rhodospirillales	Acetobacteraceae	Acetobacter	Acetobacter_pasteurianus
ACPA	0	1	3297797.66666667	NA	3.03232672552278e-07	1.34096226306452e-05	2.93148790187081	0.0341332576468706	18.7555161135109	Proteobacteria	Alphaproteobacteria	Rhodospirillales	Acetobacteraceae	Acetobacter	Acetobacter_pasteurianus
ACPA	0	1	3297797.66666667	NA	3.03232672552278e-07	1.34096226306452e-05	2.93148790187081	0.0341332576468706	18.7555161135109	Proteobacteria	Alphaproteobacteria	Rhodospirillales	Acetobacteraceae	Acetobacter	Acetobacter_pasteurianus
ACPA	0	1	3297797.66666667	NA	3.03232672552278e-07	1.34096226306452e-05	2.93148790187081	0.0341332576468706	18.7555161135109	Proteobacteria	Alphaproteobacteria	Rhodospirillales	Acetobacteraceae	Acetobacter	Acetobacter_pasteurianus
ACPA	0	1	3297797.66666667	NA	3.03232672552278e-07	1.34096226306452e-05	2.93148790187081	0.0341332576468706	18.7555161135109	Proteobacteria	Alphaproteobacteria	Rhodospirillales	Acetobacteraceae	Acetobacter	Acetobacter_pasteurianus
ACPA	0	1	3297797.66666667	NA	3.03232672552278e-07	1.34096226306452e-05	2.93148790187081	0.0341332576468706	18.7555161135109	Proteobacteria	Alphaproteobacteria	Rhodospirillales	Acetobacteraceae	Acetobacter	Acetobacter_pasteurianus
ACPA	0	1	3297797.66666667	NA	3.03232672552278e-07	1.34096226306452e-05	2.93148790187081	0.0341332576468706	18.7555161135109	Proteobacteria	Alphaproteobacteria	Rhodospirillales	Acetobacteraceae	Acetobacter	Acetobacter_pasteurianus
ACPA	0	1	3297797.66666667	NA	3.03232672552278e-07	1.34096226306452e-05	2.93148790187081	0.0341332576468706	18.7555161135109	Proteobacteria	Alphaproteobacteria	Rhodospirillales	Acetobacteraceae	Acetobacter	Acetobacter_pasteurianus
ACPA	0	1	3297797.66666667	NA	3.03232672552278e-07	1.34096226306452e-05	2.93148790187081	0.0341332576468706	18.7555161135109	Proteobacteria	Alphaproteobacteria	Rhodospirillales	Acetobacteraceae	Acetobacter	Acetobacter_pasteurianus
ACPA	0	1	3297797.66666667	NA	3.03232672552278e-07	1.34096226306452e-05	2.93148790187081	0.0341332576468706	18.7555161135109	Proteobacteria	Alphaproteobacteria	Rhodospirillales	Acetobacteraceae	Acetobacter	Acetobacter_pasteurianus
ACPA	0	1	3297797.66666667	NA	3.03232672552278e-07	1.34096226306452e-05	2.93148790187081	0.0341332576468706	18.7555161135109	Proteobacteria	Alphaproteobacteria	Rhodospirillales	Acetobacteraceae	Acetobacter	Acetobacter_pasteurianus
ACPA	0	1	3297797.66666667	NA	3.03232672552278e-07	1.34096226306452e-05	2.93148790187081	0.0341332576468706	18.7555161135109	Proteobacteria	Alphaproteobacteria	Rhodospirillales	Acetobacteraceae	Acetobacter	Acetobacter_pasteurianus
ACPA	0	1	3297797.66666667	NA	3.03232672552278e-07	1.34096226306452e-05	2.93148790187081	0.0341332576468706	18.7555161135109	Proteobacteria	Alphaproteobacteria	Rhodospirillales	Acetobacteraceae	Acetobacter	Acetobacter_pasteurianus
ACPA	0	1	3297797.66666667	NA	3.03232672552278e-07	1.34096226306452e-05	2.93148790187081	0.0341332576468706	18.7555161135109	Proteobacteria	Alphaproteobacteria	Rhodospirillales	Acetobacteraceae	Acetobacter	Acetobacter_pasteurianus
ACPA	0	1	3297797.66666667	NA	3.03232672552278e-07	1.34096226306452e-05	2.93148790187081	0.0341332576468706	18.7555161135109	Proteobacteria	Alphaproteobacteria	Rhodospirillales	Acetobacteraceae	Acetobacter	Acetobacter_pasteurianus
ACPA	0	1	3297797.66666667	NA	3.03232672552278e-07	1.34096226306452e-05	2.93148790187081	0.0341332576468706	18.7555161135109	Proteobacteria	Alphaproteobacteria	Rhodospirillales	Acetobacteraceae	Acetobacter	Acetobacter_pasteurianus
ACPA	0	1	3297797.66666667	NA	3.03232672552278e-07	1.34096226306452e-05	2.93148790187081	0.0341332576468706	18.7555161135109	Proteobacteria	Alphaproteobacteria	Rhodospirillales	Acetobacteraceae	Acetobacter	Acetobacter_pasteurianus
ACPA	0	1	3297797.66666667	NA	3.03232672552278e-07	1.34096226306452e-05	2.93148790187081	0.0341332576468706	18.7555161135109	Proteobacteria	Alphaproteobacteria	Rhodospirillales	Acetobacteraceae	Acetobacter	Acetobacter_pasteurianus
ACPA	0	1	3297797.66666667	NA	3.03232672552278e-07	1.34096226306452e-05	2.93148790187081	0.0341332576468706	18.7555161135109	Proteobacteria	Alphaproteobacteria	Rhodospirillales	Acetobacteraceae	Acetobacter	Acetobacter_pasteurianus
ACXY	0	1	7137908	NA	1.40097070458179e-07	7.42514473428349e-06	2.87303424257176	0.0138107155639623	17.6906144622086	Proteobacteria	Betaproteobacteria	Burkholderiales	Alcaligenaceae	Achromobacter	Achromobacter_xylosoxidans
ACXY	0	1	7137908	NA	1.40097070458179e-07	7.42514473428349e-06	2.87303424257176	0.0138107155639623	17.6906144622086	Proteobacteria	Betaproteobacteria	Burkholderiales	Alcaligenaceae	Achromobacter	Achromobacter_xylosoxidans
ACXY	0	1	7137908	NA	1.40097070458179e-07	7.42514473428349e-06	2.87303424257176	0.0138107155639623	17.6906144622086	Proteobacteria	Betaproteobacteria	Burkholderiales	Alcaligenaceae	Achromobacter	Achromobacter_xylosoxidans
ACXY	0	1	7137908	NA	1.40097070458179e-07	7.42514473428349e-06	2.87303424257176	0.0138107155639623	17.6906144622086	Proteobacteria	Betaproteobacteria	Burkholderiales	Alcaligenaceae	Achromobacter	Achromobacter_xylosoxidans
ADKA	0	1	4423879	NA	2.26045965542909e-07	5.19905720748691e-06	3.26962844315722	0.0218443389182329	26.3015650010646	Proteobacteria	Betaproteobacteria	Burkholderiales	NA	Alcaligenaceae	Advenella_kashmirensis
ADKA	0	1	4423879	NA	2.26045965542909e-07	5.19905720748691e-06	3.26962844315722	0.0218443389182329	26.3015650010646	Proteobacteria	Betaproteobacteria	Burkholderiales	NA	Alcaligenaceae	Advenella_kashmirensis
AEHY	0	4.5	4884474	NA	9.21286509048876e-07	1.06459774378981e-05	2.87437014067672	0.00916479634218318	17.7142631131213	Proteobacteria	Gammaproteobacteria	Aeromonadales	Aeromonadaceae	Aeromonas	Aeromonas_hydrophila
AEHY	0	4.5	4884474	NA	9.21286509048876e-07	1.06459774378981e-05	2.87437014067672	0.00916479634218318	17.7142631131213	Proteobacteria	Gammaproteobacteria	Aeromonadales	Aeromonadaceae	Aeromonas	Aeromonas_hydrophila
AESA	0	5	5040536	NA	9.91957998117661e-07	1.13083211785413e-05	2.45383725023212	0.00635190253725993	11.6328995308368	Proteobacteria	Gammaproteobacteria	Aeromonadales	Aeromonadaceae	Aeromonas	Aeromonas_salmonicida
AESA	0	5	5040536	NA	9.91957998117661e-07	1.13083211785413e-05	2.45383725023212	0.00635190253725993	11.6328995308368	Proteobacteria	Gammaproteobacteria	Aeromonadales	Aeromonadaceae	Aeromonas	Aeromonas_salmonicida
AESA	0	5	5040536	NA	9.91957998117661e-07	1.13083211785413e-05	2.45383725023212	0.00635190253725993	11.6328995308368	Proteobacteria	Gammaproteobacteria	Aeromonadales	Aeromonadaceae	Aeromonas	Aeromonas_salmonicida
AESA	0	5	5040536	NA	9.91957998117661e-07	1.13083211785413e-05	2.45383725023212	0.00635190253725993	11.6328995308368	Proteobacteria	Gammaproteobacteria	Aeromonadales	Aeromonadaceae	Aeromonas	Aeromonas_salmonicida
AESA	0	5	5040536	NA	9.91957998117661e-07	1.13083211785413e-05	2.45383725023212	0.00635190253725993	11.6328995308368	Proteobacteria	Gammaproteobacteria	Aeromonadales	Aeromonadaceae	Aeromonas	Aeromonas_salmonicida
AESA	0	5	5040536	NA	9.91957998117661e-07	1.13083211785413e-05	2.45383725023212	0.00635190253725993	11.6328995308368	Proteobacteria	Gammaproteobacteria	Aeromonadales	Aeromonadaceae	Aeromonas	Aeromonas_salmonicida
AEVE	0	4	4551783	NA	8.78776514609769e-07	9.44684753205502e-06	2.84351615269711	0.00410355516621124	17.1760531103461	Proteobacteria	Gammaproteobacteria	Aeromonadales	Aeromonadaceae	Aeromonas	Aeromonas_veronii
AGH1	0	5	5573770	NA	8.97058902681668e-07	4.48529451340834e-06	3.3668732576762	0.0851144938204447	28.987747991864	Proteobacteria	Alphaproteobacteria	Rhizobiales	Rhizobiaceae	Agrobacterium	Agrobacterium_sp.
AGH1	0	5	5573770	NA	8.97058902681668e-07	4.48529451340834e-06	3.3668732576762	0.0851144938204447	28.987747991864	Proteobacteria	Alphaproteobacteria	Rhizobiales	Rhizobiaceae	Agrobacterium	Agrobacterium_sp.
AGH1	0	5	5573770	NA	8.97058902681668e-07	4.48529451340834e-06	3.3668732576762	0.0851144938204447	28.987747991864	Proteobacteria	Alphaproteobacteria	Rhizobiales	Rhizobiaceae	Agrobacterium	Agrobacterium_sp.
AGRA	0	6	7273300	NA	8.24935036365886e-07	6.73696946365474e-06	2.79450717188249	0.00271365372697757	16.3545667763788	Proteobacteria	Alphaproteobacteria	Rhizobiales	Rhizobiaceae	Agrobacterium;	Agrobacterium_radiobacter
AGRA	0	6	7273300	NA	8.24935036365886e-07	6.73696946365474e-06	2.79450717188249	0.00271365372697757	16.3545667763788	Proteobacteria	Alphaproteobacteria	Rhizobiales	Rhizobiaceae	Agrobacterium;	Agrobacterium_radiobacter
AGRA	0	6	7273300	NA	8.24935036365886e-07	6.73696946365474e-06	2.79450717188249	0.00271365372697757	16.3545667763788	Proteobacteria	Alphaproteobacteria	Rhizobiales	Rhizobiaceae	Agrobacterium;	Agrobacterium_radiobacter
AGRA	0	6	7273300	NA	8.24935036365886e-07	6.73696946365474e-06	2.79450717188249	0.00271365372697757	16.3545667763788	Proteobacteria	Alphaproteobacteria	Rhizobiales	Rhizobiaceae	Agrobacterium;	Agrobacterium_radiobacter
AGRA	0	6	7273300	NA	8.24935036365886e-07	6.73696946365474e-06	2.79450717188249	0.00271365372697757	16.3545667763788	Proteobacteria	Alphaproteobacteria	Rhizobiales	Rhizobiaceae	Agrobacterium;	Agrobacterium_radiobacter
AGTU	0	4	5674258	NA	7.04937984843128e-07	4.58209690148033e-06	3.30554285275844	0.00872020932819082	27.263337550417	Proteobacteria	Alphaproteobacteria	Rhizobiales	Rhizobiaceae	Agrobacterium;	Agrobacterium_tumefaciens
AGTU	0	4	5674258	NA	7.04937984843128e-07	4.58209690148033e-06	3.30554285275844	0.00872020932819082	27.263337550417	Proteobacteria	Alphaproteobacteria	Rhizobiales	Rhizobiaceae	Agrobacterium;	Agrobacterium_tumefaciens
AGTU	0	4	5674258	NA	7.04937984843128e-07	4.58209690148033e-06	3.30554285275844	0.00872020932819082	27.263337550417	Proteobacteria	Alphaproteobacteria	Rhizobiales	Rhizobiaceae	Agrobacterium;	Agrobacterium_tumefaciens
AGTU	0	4	5674258	NA	7.04937984843128e-07	4.58209690148033e-06	3.30554285275844	0.00872020932819082	27.263337550417	Proteobacteria	Alphaproteobacteria	Rhizobiales	Rhizobiaceae	Agrobacterium;	Agrobacterium_tumefaciens
AGVI	0	4	6320946	NA	6.32816670162979e-07	7.435595874415e-06	3.25490574909503	0.00783853769654489	25.9171717019942	Proteobacteria	Alphaproteobacteria	Rhizobiales	Rhizobiaceae	Agrobacterium	Agrobacterium_vitis
AGVI	0	4	6320946	NA	6.32816670162979e-07	7.435595874415e-06	3.25490574909503	0.00783853769654489	25.9171717019942	Proteobacteria	Alphaproteobacteria	Rhizobiales	Rhizobiaceae	Agrobacterium	Agrobacterium_vitis
AGVI	0	4	6320946	NA	6.32816670162979e-07	7.435595874415e-06	3.25490574909503	0.00783853769654489	25.9171717019942	Proteobacteria	Alphaproteobacteria	Rhizobiales	Rhizobiaceae	Agrobacterium	Agrobacterium_vitis
AGVI	0	4	6320946	NA	6.32816670162979e-07	7.435595874415e-06	3.25490574909503	0.00783853769654489	25.9171717019942	Proteobacteria	Alphaproteobacteria	Rhizobiales	Rhizobiaceae	Agrobacterium	Agrobacterium_vitis
AGVI	0	4	6320946	NA	6.32816670162979e-07	7.435595874415e-06	3.25490574909503	0.00783853769654489	25.9171717019942	Proteobacteria	Alphaproteobacteria	Rhizobiales	Rhizobiaceae	Agrobacterium	Agrobacterium_vitis
AGVI	0	4	6320946	NA	6.32816670162979e-07	7.435595874415e-06	3.25490574909503	0.00783853769654489	25.9171717019942	Proteobacteria	Alphaproteobacteria	Rhizobiales	Rhizobiaceae	Agrobacterium	Agrobacterium_vitis
AGVI	0	4	6320946	NA	6.32816670162979e-07	7.435595874415e-06	3.25490574909503	0.00783853769654489	25.9171717019942	Proteobacteria	Alphaproteobacteria	Rhizobiales	Rhizobiaceae	Agrobacterium	Agrobacterium_vitis
ALMA	0	6.02597402597403	4604534.91666667	NA	1.30870416557431e-06	1.03883093947653e-05	2.82239214485345	0.0346644212034286	16.8170313689952	Proteobacteria	Gammaproteobacteria	Alteromonadales	Alteromonadaceae	Alteromonas	Alteromonas_macleodii
ALMA	0	6.02597402597403	4604534.91666667	NA	1.30870416557431e-06	1.03883093947653e-05	2.82239214485345	0.0346644212034286	16.8170313689952	Proteobacteria	Gammaproteobacteria	Alteromonadales	Alteromonadaceae	Alteromonas	Alteromonas_macleodii
ALMA	0	6.02597402597403	4604534.91666667	NA	1.30870416557431e-06	1.03883093947653e-05	2.82239214485345	0.0346644212034286	16.8170313689952	Proteobacteria	Gammaproteobacteria	Alteromonadales	Alteromonadaceae	Alteromonas	Alteromonas_macleodii
ALMA	0	6.02597402597403	4604534.91666667	NA	1.30870416557431e-06	1.03883093947653e-05	2.82239214485345	0.0346644212034286	16.8170313689952	Proteobacteria	Gammaproteobacteria	Alteromonadales	Alteromonadaceae	Alteromonas	Alteromonas_macleodii
ALMA	0	6.02597402597403	4604534.91666667	NA	1.30870416557431e-06	1.03883093947653e-05	2.82239214485345	0.0346644212034286	16.8170313689952	Proteobacteria	Gammaproteobacteria	Alteromonadales	Alteromonadaceae	Alteromonas	Alteromonas_macleodii
ALMA	0	6.02597402597403	4604534.91666667	NA	1.30870416557431e-06	1.03883093947653e-05	2.82239214485345	0.0346644212034286	16.8170313689952	Proteobacteria	Gammaproteobacteria	Alteromonadales	Alteromonadaceae	Alteromonas	Alteromonas_macleodii
ALMA	0	6.02597402597403	4604534.91666667	NA	1.30870416557431e-06	1.03883093947653e-05	2.82239214485345	0.0346644212034286	16.8170313689952	Proteobacteria	Gammaproteobacteria	Alteromonadales	Alteromonadaceae	Alteromonas	Alteromonas_macleodii
ALMA	0	6.02597402597403	4604534.91666667	NA	1.30870416557431e-06	1.03883093947653e-05	2.82239214485345	0.0346644212034286	16.8170313689952	Proteobacteria	Gammaproteobacteria	Alteromonadales	Alteromonadaceae	Alteromonas	Alteromonas_macleodii
ALMA	0	6.02597402597403	4604534.91666667	NA	1.30870416557431e-06	1.03883093947653e-05	2.82239214485345	0.0346644212034286	16.8170313689952	Proteobacteria	Gammaproteobacteria	Alteromonadales	Alteromonadaceae	Alteromonas	Alteromonas_macleodii
ALMA	0	6.02597402597403	4604534.91666667	NA	1.30870416557431e-06	1.03883093947653e-05	2.82239214485345	0.0346644212034286	16.8170313689952	Proteobacteria	Gammaproteobacteria	Alteromonadales	Alteromonadaceae	Alteromonas	Alteromonas_macleodii
ALMA	0	6.02597402597403	4604534.91666667	NA	1.30870416557431e-06	1.03883093947653e-05	2.82239214485345	0.0346644212034286	16.8170313689952	Proteobacteria	Gammaproteobacteria	Alteromonadales	Alteromonadaceae	Alteromonas	Alteromonas_macleodii
ALMA	0	6.02597402597403	4604534.91666667	NA	1.30870416557431e-06	1.03883093947653e-05	2.82239214485345	0.0346644212034286	16.8170313689952	Proteobacteria	Gammaproteobacteria	Alteromonadales	Alteromonadaceae	Alteromonas	Alteromonas_macleodii
ALMA	0	6.02597402597403	4604534.91666667	NA	1.30870416557431e-06	1.03883093947653e-05	2.82239214485345	0.0346644212034286	16.8170313689952	Proteobacteria	Gammaproteobacteria	Alteromonadales	Alteromonadaceae	Alteromonas	Alteromonas_macleodii
ALMA	0	6.02597402597403	4604534.91666667	NA	1.30870416557431e-06	1.03883093947653e-05	2.82239214485345	0.0346644212034286	16.8170313689952	Proteobacteria	Gammaproteobacteria	Alteromonadales	Alteromonadaceae	Alteromonas	Alteromonas_macleodii
ALMA	0	6.02597402597403	4604534.91666667	NA	1.30870416557431e-06	1.03883093947653e-05	2.82239214485345	0.0346644212034286	16.8170313689952	Proteobacteria	Gammaproteobacteria	Alteromonadales	Alteromonadaceae	Alteromonas	Alteromonas_macleodii
ALMA	0	6.02597402597403	4604534.91666667	NA	1.30870416557431e-06	1.03883093947653e-05	2.82239214485345	0.0346644212034286	16.8170313689952	Proteobacteria	Gammaproteobacteria	Alteromonadales	Alteromonadaceae	Alteromonas	Alteromonas_macleodii
ALMA	0	6.02597402597403	4604534.91666667	NA	1.30870416557431e-06	1.03883093947653e-05	2.82239214485345	0.0346644212034286	16.8170313689952	Proteobacteria	Gammaproteobacteria	Alteromonadales	Alteromonadaceae	Alteromonas	Alteromonas_macleodii
ALSA	0	4	4655660	NA	8.59169269233578e-07	7.7325234231022e-06	2.83093294375741	0.0017857495550871	16.961277363257	Proteobacteria	Gammaproteobacteria	Vibrionales	Vibrionaceae	Aliivibrio	Aliivibrio_salmonicida
ALSA	0	4	4655660	NA	8.59169269233578e-07	7.7325234231022e-06	2.83093294375741	0.0017857495550871	16.961277363257	Proteobacteria	Gammaproteobacteria	Vibrionales	Vibrionaceae	Aliivibrio	Aliivibrio_salmonicida
ALSA	0	4	4655660	NA	8.59169269233578e-07	7.7325234231022e-06	2.83093294375741	0.0017857495550871	16.961277363257	Proteobacteria	Gammaproteobacteria	Vibrionales	Vibrionaceae	Aliivibrio	Aliivibrio_salmonicida
ALSA	0	4	4655660	NA	8.59169269233578e-07	7.7325234231022e-06	2.83093294375741	0.0017857495550871	16.961277363257	Proteobacteria	Gammaproteobacteria	Vibrionales	Vibrionaceae	Aliivibrio	Aliivibrio_salmonicida
ALSA	0	4	4655660	NA	8.59169269233578e-07	7.7325234231022e-06	2.83093294375741	0.0017857495550871	16.961277363257	Proteobacteria	Gammaproteobacteria	Vibrionales	Vibrionaceae	Aliivibrio	Aliivibrio_salmonicida
ALSA	0	4	4655660	NA	8.59169269233578e-07	7.7325234231022e-06	2.83093294375741	0.0017857495550871	16.961277363257	Proteobacteria	Gammaproteobacteria	Vibrionales	Vibrionaceae	Aliivibrio	Aliivibrio_salmonicida
ALSN	0	5	4972148	NA	1.0056016031703e-06	1.0056016031703e-05	2.27066469150572	0.00269410709384097	9.68583676829951	Proteobacteria	Gammaproteobacteria	Alteromonadales	Alteromonadaceae	Alteromonas	Alteromonas_sp.
ALVI	0	1	3669074	NA	2.72548332358519e-07	6.81370830896297e-06	3.15114931583734	0.0753769942079622	23.3629005080709	Proteobacteria	Gammaproteobacteria	Chromatiales	Chromatiaceae	Allochromatium	Allochromatium_vinosum
ALVI	0	1	3669074	NA	2.72548332358519e-07	6.81370830896297e-06	3.15114931583734	0.0753769942079622	23.3629005080709	Proteobacteria	Gammaproteobacteria	Chromatiales	Chromatiaceae	Allochromatium	Allochromatium_vinosum
ALVI	0	1	3669074	NA	2.72548332358519e-07	6.81370830896297e-06	3.15114931583734	0.0753769942079622	23.3629005080709	Proteobacteria	Gammaproteobacteria	Chromatiales	Chromatiaceae	Allochromatium	Allochromatium_vinosum
ANDE	0	2	5021404	NA	3.9829497885452e-07	9.0612107689403e-06	3.38920635914874	0.143218296981534	29.6424174990689	Proteobacteria	Deltaproteobacteria	Myxococcales	Myxococcaceae	Anaeromyxobacter	Anaeromyxobacter_dehalogenans
ANDE	0	2	5021404	NA	3.9829497885452e-07	9.0612107689403e-06	3.38920635914874	0.143218296981534	29.6424174990689	Proteobacteria	Deltaproteobacteria	Myxococcales	Myxococcaceae	Anaeromyxobacter	Anaeromyxobacter_dehalogenans
ANSP	0	1	5061632	NA	1.97564738013352e-07	7.70502478252074e-06	3.40982432577861	0.123076869981207	30.2599279031668	Proteobacteria	Deltaproteobacteria	Myxococcales	Myxococcaceae	Anaeromyxobacter	Anaeromyxobacter_sp.
ARNI	0	1	3192235	NA	3.13260145321381e-07	9.08454421432006e-06	3.60842157735709	0.0146746851811343	36.9077507847673	Proteobacteria	Epsilonproteobacteria	Campylobacterales	Campylobacteraceae	Arcobacter	Arcobacter_nitrofigilis
ASEX	0	6	4308776	NA	1.39250682792515e-06	1.32288148652889e-05	3.58512929216507	0.028243868031837	36.0580194368921	Proteobacteria	Alphaproteobacteria	Caulobacterales	Caulobacteraceae	Asticcacaulis	Asticcacaulis_excentricus
ASEX	0	6	4308776	NA	1.39250682792515e-06	1.32288148652889e-05	3.58512929216507	0.028243868031837	36.0580194368921	Proteobacteria	Alphaproteobacteria	Caulobacterales	Caulobacteraceae	Asticcacaulis	Asticcacaulis_excentricus
ASEX	0	6	4308776	NA	1.39250682792515e-06	1.32288148652889e-05	3.58512929216507	0.028243868031837	36.0580194368921	Proteobacteria	Alphaproteobacteria	Caulobacterales	Caulobacteraceae	Asticcacaulis	Asticcacaulis_excentricus
ASEX	0	6	4308776	NA	1.39250682792515e-06	1.32288148652889e-05	3.58512929216507	0.028243868031837	36.0580194368921	Proteobacteria	Alphaproteobacteria	Caulobacterales	Caulobacteraceae	Asticcacaulis	Asticcacaulis_excentricus
AZB5	0	3	7599738	NA	3.94750450607639e-07	8.81609339690395e-06	3.38436929889113	0.135214172560608	29.4993815550706	Proteobacteria	Alphaproteobacteria	Rhodospirillales	Rhodospirillaceae	Azospirillum	Azospirillum_sp.
AZB5	0	3	7599738	NA	3.94750450607639e-07	8.81609339690395e-06	3.38436929889113	0.135214172560608	29.4993815550706	Proteobacteria	Alphaproteobacteria	Rhodospirillales	Rhodospirillaceae	Azospirillum	Azospirillum_sp.
AZB5	0	3	7599738	NA	3.94750450607639e-07	8.81609339690395e-06	3.38436929889113	0.135214172560608	29.4993815550706	Proteobacteria	Alphaproteobacteria	Rhodospirillales	Rhodospirillaceae	Azospirillum	Azospirillum_sp.
AZB5	0	3	7599738	NA	3.94750450607639e-07	8.81609339690395e-06	3.38436929889113	0.135214172560608	29.4993815550706	Proteobacteria	Alphaproteobacteria	Rhodospirillales	Rhodospirillaceae	Azospirillum	Azospirillum_sp.
AZB5	0	3	7599738	NA	3.94750450607639e-07	8.81609339690395e-06	3.38436929889113	0.135214172560608	29.4993815550706	Proteobacteria	Alphaproteobacteria	Rhodospirillales	Rhodospirillaceae	Azospirillum	Azospirillum_sp.
AZB5	0	3	7599738	NA	3.94750450607639e-07	8.81609339690395e-06	3.38436929889113	0.135214172560608	29.4993815550706	Proteobacteria	Alphaproteobacteria	Rhodospirillales	Rhodospirillaceae	Azospirillum	Azospirillum_sp.
AZB5	0	3	7599738	NA	3.94750450607639e-07	8.81609339690395e-06	3.38436929889113	0.135214172560608	29.4993815550706	Proteobacteria	Alphaproteobacteria	Rhodospirillales	Rhodospirillaceae	Azospirillum	Azospirillum_sp.
AZBR	0	2	7530241	NA	2.65595749193153e-07	1.52717555786063e-05	3.31614065200335	0.0537927748557408	27.5538053697279	Proteobacteria	Alphaproteobacteria	Rhodospirillales	Rhodospirillaceae	Azospirillum	Azospirillum_brasilense
AZBR	0	2	7530241	NA	2.65595749193153e-07	1.52717555786063e-05	3.31614065200335	0.0537927748557408	27.5538053697279	Proteobacteria	Alphaproteobacteria	Rhodospirillales	Rhodospirillaceae	Azospirillum	Azospirillum_brasilense
AZBR	0	2	7530241	NA	2.65595749193153e-07	1.52717555786063e-05	3.31614065200335	0.0537927748557408	27.5538053697279	Proteobacteria	Alphaproteobacteria	Rhodospirillales	Rhodospirillaceae	Azospirillum	Azospirillum_brasilense
AZBR	0	2	7530241	NA	2.65595749193153e-07	1.52717555786063e-05	3.31614065200335	0.0537927748557408	27.5538053697279	Proteobacteria	Alphaproteobacteria	Rhodospirillales	Rhodospirillaceae	Azospirillum	Azospirillum_brasilense
AZBR	0	2	7530241	NA	2.65595749193153e-07	1.52717555786063e-05	3.31614065200335	0.0537927748557408	27.5538053697279	Proteobacteria	Alphaproteobacteria	Rhodospirillales	Rhodospirillaceae	Azospirillum	Azospirillum_brasilense
AZBR	0	2	7530241	NA	2.65595749193153e-07	1.52717555786063e-05	3.31614065200335	0.0537927748557408	27.5538053697279	Proteobacteria	Alphaproteobacteria	Rhodospirillales	Rhodospirillaceae	Azospirillum	Azospirillum_brasilense
AZBR	0	2	7530241	NA	2.65595749193153e-07	1.52717555786063e-05	3.31614065200335	0.0537927748557408	27.5538053697279	Proteobacteria	Alphaproteobacteria	Rhodospirillales	Rhodospirillaceae	Azospirillum	Azospirillum_brasilense
AZLI	0	2	6846400	NA	2.92124328114045e-07	9.6401028277635e-06	3.41003442788633	0.111804009287217	30.2662862457257	Proteobacteria	Alphaproteobacteria	Rhodospirillales	Rhodospirillaceae	Azospirillum	Azospirillum_lipoferum
AZLI	0	2	6846400	NA	2.92124328114045e-07	9.6401028277635e-06	3.41003442788633	0.111804009287217	30.2662862457257	Proteobacteria	Alphaproteobacteria	Rhodospirillales	Rhodospirillaceae	Azospirillum	Azospirillum_lipoferum
AZLI	0	2	6846400	NA	2.92124328114045e-07	9.6401028277635e-06	3.41003442788633	0.111804009287217	30.2662862457257	Proteobacteria	Alphaproteobacteria	Rhodospirillales	Rhodospirillaceae	Azospirillum	Azospirillum_lipoferum
AZLI	0	2	6846400	NA	2.92124328114045e-07	9.6401028277635e-06	3.41003442788633	0.111804009287217	30.2662862457257	Proteobacteria	Alphaproteobacteria	Rhodospirillales	Rhodospirillaceae	Azospirillum	Azospirillum_lipoferum
AZLI	0	2	6846400	NA	2.92124328114045e-07	9.6401028277635e-06	3.41003442788633	0.111804009287217	30.2662862457257	Proteobacteria	Alphaproteobacteria	Rhodospirillales	Rhodospirillaceae	Azospirillum	Azospirillum_lipoferum
AZLI	0	2	6846400	NA	2.92124328114045e-07	9.6401028277635e-06	3.41003442788633	0.111804009287217	30.2662862457257	Proteobacteria	Alphaproteobacteria	Rhodospirillales	Rhodospirillaceae	Azospirillum	Azospirillum_lipoferum
AZLI	0	2	6846400	NA	2.92124328114045e-07	9.6401028277635e-06	3.41003442788633	0.111804009287217	30.2662862457257	Proteobacteria	Alphaproteobacteria	Rhodospirillales	Rhodospirillaceae	Azospirillum	Azospirillum_lipoferum
AZVI	0	1	5351632.66666667	NA	1.86858863880667e-07	8.40864887463004e-06	3.12272198398108	0.00820411485118738	22.7081066977081	Proteobacteria	Gammaproteobacteria	Pseudomonadales	Pseudomonadaceae	Azotobacter	Azotobacter_vinelandii
AZVI	0	1	5351632.66666667	NA	1.86858863880667e-07	8.40864887463004e-06	3.12272198398108	0.00820411485118738	22.7081066977081	Proteobacteria	Gammaproteobacteria	Pseudomonadales	Pseudomonadaceae	Azotobacter	Azotobacter_vinelandii
AZVI	0	1	5351632.66666667	NA	1.86858863880667e-07	8.40864887463004e-06	3.12272198398108	0.00820411485118738	22.7081066977081	Proteobacteria	Gammaproteobacteria	Pseudomonadales	Pseudomonadaceae	Azotobacter	Azotobacter_vinelandii
BAMA	0	2	3437906	NA	5.81749471916917e-07	1.19258641742968e-05	3.50111137363337	0.0301124250993582	33.1522760577324	Proteobacteria	Deltaproteobacteria	Bdellovibrionales	Bacteriovoracaceae	Bacteriovorax	Bacteriovorax_marinus
BAMA	0	2	3437906	NA	5.81749471916917e-07	1.19258641742968e-05	3.50111137363337	0.0301124250993582	33.1522760577324	Proteobacteria	Deltaproteobacteria	Bdellovibrionales	Bacteriovoracaceae	Bacteriovorax	Bacteriovorax_marinus
BDBA	8	2.5	3885772	2.05879295028118e-06	6.43372796962869e-07	2.36761189282335e-05	3.74277762679328	0.0518901696420566	42.2150852183169	Proteobacteria	Deltaproteobacteria	Bdellovibrionales	Bdellovibrionaceae	Bdellovibrio	Bdellovibrio_bacteriovorus
BDBA	8	2.5	3885772	2.05879295028118e-06	6.43372796962869e-07	2.36761189282335e-05	3.74277762679328	0.0518901696420566	42.2150852183169	Proteobacteria	Deltaproteobacteria	Bdellovibrionales	Bdellovibrionaceae	Bdellovibrio	Bdellovibrio_bacteriovorus
BDEX	0	2	2657893	NA	7.52475739241572e-07	1.95643692202809e-05	3.39133745878819	0.0534143603508093	29.7056558039444	Proteobacteria	Deltaproteobacteria	Bdellovibrionales	Bdellovibrionaceae	Bdellovibrio	Bdellovibrio_exovorus
BEIN	0	2	4418616	NA	4.52630416401878e-07	9.05260832803756e-06	3.41892332091679	0.0607141545577996	30.5365192835651	Proteobacteria	Alphaproteobacteria	Rhizobiales	Beijerinckiaceae	Beijerinckia	Beijerinckia_indica
BEIN	0	2	4418616	NA	4.52630416401878e-07	9.05260832803756e-06	3.41892332091679	0.0607141545577996	30.5365192835651	Proteobacteria	Alphaproteobacteria	Rhizobiales	Beijerinckiaceae	Beijerinckia	Beijerinckia_indica
BEIN	0	2	4418616	NA	4.52630416401878e-07	9.05260832803756e-06	3.41892332091679	0.0607141545577996	30.5365192835651	Proteobacteria	Alphaproteobacteria	Rhizobiales	Beijerinckiaceae	Beijerinckia	Beijerinckia_indica
BOBR	0	1	5231793	NA	1.91139060738833e-07	6.8172931663517e-06	3.63676845237043	0.01145666950065	37.9689398212726	Proteobacteria	Betaproteobacteria	Burkholderiales	Alcaligenaceae	Bordetella	Bordetella_bronchiseptica
BOBR	0	1	5231793	NA	1.91139060738833e-07	6.8172931663517e-06	3.63676845237043	0.01145666950065	37.9689398212726	Proteobacteria	Betaproteobacteria	Burkholderiales	Alcaligenaceae	Bordetella	Bordetella_bronchiseptica
BOBR	0	1	5231793	NA	1.91139060738833e-07	6.8172931663517e-06	3.63676845237043	0.01145666950065	37.9689398212726	Proteobacteria	Betaproteobacteria	Burkholderiales	Alcaligenaceae	Bordetella	Bordetella_bronchiseptica
BOPA	0	1	4836562.5	NA	2.0675841571364e-07	6.09937326355237e-06	3.76110197299415	0.00655337662679533	42.9957800710062	Proteobacteria	Betaproteobacteria	Burkholderiales	Alcaligenaceae	Bordetella	Bordetella_parapertussis
BOPA	0	1	4836562.5	NA	2.0675841571364e-07	6.09937326355237e-06	3.76110197299415	0.00655337662679533	42.9957800710062	Proteobacteria	Betaproteobacteria	Burkholderiales	Alcaligenaceae	Bordetella	Bordetella_parapertussis
BOPA	0	1	4836562.5	NA	2.0675841571364e-07	6.09937326355237e-06	3.76110197299415	0.00655337662679533	42.9957800710062	Proteobacteria	Betaproteobacteria	Burkholderiales	Alcaligenaceae	Bordetella	Bordetella_parapertussis
BOPE	0	1	4084757	NA	2.44812604519681e-07	5.05946049340675e-06	3.35623044001017	0.00356233225717302	28.6808725815883	Proteobacteria	Betaproteobacteria	Burkholderiales	Alcaligenaceae	Bordetella	Bordetella_pertussis
BOPE	0	1	4084757	NA	2.44812604519681e-07	5.05946049340675e-06	3.35623044001017	0.00356233225717302	28.6808725815883	Proteobacteria	Betaproteobacteria	Burkholderiales	Alcaligenaceae	Bordetella	Bordetella_pertussis
BOPE	0	1	4084757	NA	2.44812604519681e-07	5.05946049340675e-06	3.35623044001017	0.00356233225717302	28.6808725815883	Proteobacteria	Betaproteobacteria	Burkholderiales	Alcaligenaceae	Bordetella	Bordetella_pertussis
BOPT	0	1	5287950	NA	1.8910920110818e-07	6.80793123989448e-06	3.46900497800135	0.0153113244310601	32.104781582573	Proteobacteria	Betaproteobacteria	Burkholderiales	Alcaligenaceae	Bordetella	Bordetella_petrii
BRJA	0	3	9156606	NA	3.27632312671311e-07	9.50133706746801e-06	3.25836783223338	0.100672220132598	26.007054606403	Proteobacteria	Alphaproteobacteria	Rhizobiales	Bradyrhizobiaceae	Bradyrhizobium	Bradyrhizobium_japonicum
BRJA	0	3	9156606	NA	3.27632312671311e-07	9.50133706746801e-06	3.25836783223338	0.100672220132598	26.007054606403	Proteobacteria	Alphaproteobacteria	Rhizobiales	Bradyrhizobiaceae	Bradyrhizobium	Bradyrhizobium_japonicum
BRS2	0	1	7231841	NA	1.38277376396964e-07	8.5731973366118e-06	3.50234262071578	0.097929933768797	33.193119840138	Proteobacteria	Alphaproteobacteria	Rhizobiales	Bradyrhizobiaceae	Bradyrhizobium	Bradyrhizobium_sp.
BRSB	0	2	3445263	NA	5.80507206561589e-07	1.21906513377934e-05	3.69856139814313	0.0363664733841861	40.3891586272174	Proteobacteria	Alphaproteobacteria	Caulobacterales	Caulobacteraceae	Brevundimonas	Brevundimonas_subvibrioides
BRSP	0	1	7975050	NA	1.25391063378913e-07	8.71467890483445e-06	3.38409675277416	0.128684094553704	29.4913427087028	Proteobacteria	Alphaproteobacteria	Rhizobiales	Bradyrhizobiaceae	Bradyrhizobium	Bradyrhizobium_sp.
BRSP	0	1	7975050	NA	1.25391063378913e-07	8.71467890483445e-06	3.38409675277416	0.128684094553704	29.4913427087028	Proteobacteria	Alphaproteobacteria	Rhizobiales	Bradyrhizobiaceae	Bradyrhizobium	Bradyrhizobium_sp.
BRSP	0	1	7975050	NA	1.25391063378913e-07	8.71467890483445e-06	3.38409675277416	0.128684094553704	29.4913427087028	Proteobacteria	Alphaproteobacteria	Rhizobiales	Bradyrhizobiaceae	Bradyrhizobium	Bradyrhizobium_sp.
BU38	0	6	8676277	NA	6.91540853294564e-07	1.24477353593022e-05	3.30615264003223	0.00336702914905915	27.2799674565334	Proteobacteria	Betaproteobacteria	Burkholderiales	Burkholderiaceae	Burkholderia	Burkholderia_sp.
BU38	0	6	8676277	NA	6.91540853294564e-07	1.24477353593022e-05	3.30615264003223	0.00336702914905915	27.2799674565334	Proteobacteria	Betaproteobacteria	Burkholderiales	Burkholderiaceae	Burkholderia	Burkholderia_sp.
BU38	0	6	8676277	NA	6.91540853294564e-07	1.24477353593022e-05	3.30615264003223	0.00336702914905915	27.2799674565334	Proteobacteria	Betaproteobacteria	Burkholderiales	Burkholderiaceae	Burkholderia	Burkholderia_sp.
BUAM	0	4.5	7585551.5	NA	5.9323306947425e-07	1.21942353169707e-05	3.37387274967788	0.00781809532628056	29.1913592585047	Proteobacteria	Betaproteobacteria	Burkholderiales	Burkholderiaceae	Burkholderia	Burkholderia_ambifaria
BUAM	0	4.5	7585551.5	NA	5.9323306947425e-07	1.21942353169707e-05	3.37387274967788	0.00781809532628056	29.1913592585047	Proteobacteria	Betaproteobacteria	Burkholderiales	Burkholderiaceae	Burkholderia	Burkholderia_ambifaria
BUAM	0	4.5	7585551.5	NA	5.9323306947425e-07	1.21942353169707e-05	3.37387274967788	0.00781809532628056	29.1913592585047	Proteobacteria	Betaproteobacteria	Burkholderiales	Burkholderiaceae	Burkholderia	Burkholderia_ambifaria
BUAM	0	4.5	7585551.5	NA	5.9323306947425e-07	1.21942353169707e-05	3.37387274967788	0.00781809532628056	29.1913592585047	Proteobacteria	Betaproteobacteria	Burkholderiales	Burkholderiaceae	Burkholderia	Burkholderia_ambifaria
BUAM	0	4.5	7585551.5	NA	5.9323306947425e-07	1.21942353169707e-05	3.37387274967788	0.00781809532628056	29.1913592585047	Proteobacteria	Betaproteobacteria	Burkholderiales	Burkholderiaceae	Burkholderia	Burkholderia_cepacia
BUAM	0	4.5	7585551.5	NA	5.9323306947425e-07	1.21942353169707e-05	3.37387274967788	0.00781809532628056	29.1913592585047	Proteobacteria	Betaproteobacteria	Burkholderiales	Burkholderiaceae	Burkholderia	Burkholderia_ambifaria
BUAM	0	4.5	7585551.5	NA	5.9323306947425e-07	1.21942353169707e-05	3.37387274967788	0.00781809532628056	29.1913592585047	Proteobacteria	Betaproteobacteria	Burkholderiales	Burkholderiaceae	Burkholderia	Burkholderia_ambifaria
BUAM	0	4.5	7585551.5	NA	5.9323306947425e-07	1.21942353169707e-05	3.37387274967788	0.00781809532628056	29.1913592585047	Proteobacteria	Betaproteobacteria	Burkholderiales	Burkholderiaceae	Burkholderia	Burkholderia_ambifaria
BUC1	0	1	7043595	NA	1.41972955571693e-07	1.23516471347373e-05	3.34863096131076	0.0137655576349729	28.4637389973403	Proteobacteria	Betaproteobacteria	Burkholderiales	Burkholderiaceae	Burkholderia	Burkholderia_sp.
BUC1	0	1	7043595	NA	1.41972955571693e-07	1.23516471347373e-05	3.34863096131076	0.0137655576349729	28.4637389973403	Proteobacteria	Betaproteobacteria	Burkholderiales	Burkholderiaceae	Burkholderia	Burkholderia_sp.
BUCC	0	6.75	7533287.5	NA	8.96023150583328e-07	1.0752277807e-05	3.40417270394763	0.00887752147517431	30.0893925884985	Proteobacteria	Betaproteobacteria	Burkholderiales	Burkholderiaceae	Burkholderia	Burkholderia_cenocepacia
BUCC	0	6.75	7533287.5	NA	8.96023150583328e-07	1.0752277807e-05	3.40417270394763	0.00887752147517431	30.0893925884985	Proteobacteria	Betaproteobacteria	Burkholderiales	Burkholderiaceae	Burkholderia	Burkholderia_cenocepacia
BUCC	0	6.75	7533287.5	NA	8.96023150583328e-07	1.0752277807e-05	3.40417270394763	0.00887752147517431	30.0893925884985	Proteobacteria	Betaproteobacteria	Burkholderiales	Burkholderiaceae	Burkholderia	Burkholderia_cenocepacia
BUCC	0	6.75	7533287.5	NA	8.96023150583328e-07	1.0752277807e-05	3.40417270394763	0.00887752147517431	30.0893925884985	Proteobacteria	Betaproteobacteria	Burkholderiales	Burkholderiaceae	Burkholderia	Burkholderia_cenocepacia
BUCC	0	6.75	7533287.5	NA	8.96023150583328e-07	1.0752277807e-05	3.40417270394763	0.00887752147517431	30.0893925884985	Proteobacteria	Betaproteobacteria	Burkholderiales	Burkholderiaceae	Burkholderia	Burkholderia_cenocepacia
BUCC	0	6.75	7533287.5	NA	8.96023150583328e-07	1.0752277807e-05	3.40417270394763	0.00887752147517431	30.0893925884985	Proteobacteria	Betaproteobacteria	Burkholderiales	Burkholderiaceae	Burkholderia	Burkholderia_cenocepacia
BUCC	0	6.75	7533287.5	NA	8.96023150583328e-07	1.0752277807e-05	3.40417270394763	0.00887752147517431	30.0893925884985	Proteobacteria	Betaproteobacteria	Burkholderiales	Burkholderiaceae	Burkholderia	Burkholderia_cenocepacia
BUCC	0	6.75	7533287.5	NA	8.96023150583328e-07	1.0752277807e-05	3.40417270394763	0.00887752147517431	30.0893925884985	Proteobacteria	Betaproteobacteria	Burkholderiales	Burkholderiaceae	Burkholderia	Burkholderia_cenocepacia
BUCC	0	6.75	7533287.5	NA	8.96023150583328e-07	1.0752277807e-05	3.40417270394763	0.00887752147517431	30.0893925884985	Proteobacteria	Betaproteobacteria	Burkholderiales	Burkholderiaceae	Burkholderia	Burkholderia_cenocepacia
BUCC	0	6.75	7533287.5	NA	8.96023150583328e-07	1.0752277807e-05	3.40417270394763	0.00887752147517431	30.0893925884985	Proteobacteria	Betaproteobacteria	Burkholderiales	Burkholderiaceae	Burkholderia	Burkholderia_cenocepacia
BUCC	0	6.75	7533287.5	NA	8.96023150583328e-07	1.0752277807e-05	3.40417270394763	0.00887752147517431	30.0893925884985	Proteobacteria	Betaproteobacteria	Burkholderiales	Burkholderiaceae	Burkholderia	Burkholderia_cenocepacia
BUCC	0	6.75	7533287.5	NA	8.96023150583328e-07	1.0752277807e-05	3.40417270394763	0.00887752147517431	30.0893925884985	Proteobacteria	Betaproteobacteria	Burkholderiales	Burkholderiaceae	Burkholderia	Burkholderia_cenocepacia
BUCC	0	6.75	7533287.5	NA	8.96023150583328e-07	1.0752277807e-05	3.40417270394763	0.00887752147517431	30.0893925884985	Proteobacteria	Betaproteobacteria	Burkholderiales	Burkholderiaceae	Burkholderia	Burkholderia_cenocepacia
[truncated: 1,312 more rows]
