# Supplementary material for: Community diversity and habitat structure shape the repertoire of extracellular proteins in bacteria
Source: Nat Commun. 2020 Feb 6;11:758. doi: 10.1038/s41467-020-14572-x (PMC7005277; doi:10.1038/s41467-020-14572-x)
Supplement: Supplementary file 12 — Source Data [file 41467_2020_14572_MOESM12_ESM.zip › source_data/FigS3.dotplot.tsv]

Var1	Freq	val	NGenes	NBases	Freq.adj	Freq.ngen
ACAV001	73	4.7	4709	4775613	1.52859957454677e-05	1.55022297727755
ACAV002	66	4.70103092783505	4737	4952444	1.33267534171007e-05	1.39328689043699
ACBA001	33	4.86363636363636	3366	2881302	1.14531555525939e-05	0.980392156862745
ACBA002	25	4.86363636363636	2975	2741382	9.11948790792381e-06	0.840336134453782
ACBA003	39	4.86363636363636	3712	3499542	1.11443154561368e-05	1.05064655172414
ACBA004	41	4.86363636363636	3759	3478047	1.17882248284741e-05	1.09071561585528
ACBA005	37	4.86363636363636	3451	3237582	1.14282819709277e-05	1.07215299913069
ACBA006	38	4.86363636363636	3801	3468507	1.09557224477275e-05	0.999736911339121
ACBA007	44	4.86363636363636	3887	3534003	1.2450470472153e-05	1.13197838950347
ACBA008	39	4.86363636363636	3824	3486951	1.11845563645718e-05	1.01987447698745
ACBA009	43	4.86363636363636	3956	3651753	1.17751666117615e-05	1.08695652173913
ACBA010	44	4.86363636363636	3936	3624696	1.21389490318636e-05	1.11788617886179
ACBA011	43	4.86363636363636	3678	3435909	1.25148832521467e-05	1.16911364872213
ACBA012	41	4.86363636363636	3861	3524889	1.1631571944535e-05	1.06190106190106
ACBA013	34	4.86363636363636	3908	3536241	9.61472931284944e-06	0.870010235414534
ACBA014	41	4.86363636363636	3819	3496614	1.17256294232077e-05	1.07357947106572
ACBA015	35	4.86363636363636	3396	3171895	1.10344131820253e-05	1.03062426383981
ACCA001	53	4.94801935830794	3377	3571765	1.48386022036724e-05	1.56944033165532
ACCD001	27	5	3182	2837719	9.51468415301163e-06	0.848522941546197
ACCE001	36	4.76331360946746	2157	2195940	1.63938905434575e-05	1.66898470097357
ACCL001	41	4.17797888386124	3599	3378033	1.21372408144029e-05	1.13920533481523
ACCR001	34	4.14285714285714	3559	3553047	9.56925140590597e-06	0.95532452936218
ACFE001	17	3.34113712374582	2826	2571177	6.61175796143167e-06	0.601556970983723
ACFE002	23	3.34113712374582	3147	2679415	8.58396329049438e-06	0.73085478233238
ACFM001	9	4.00353998366161	2026	2023569	4.4475874062115e-06	0.444225074037512
ACJS001	26	4.01492537313433	4155	4025281	6.45917639041846e-06	0.62575210589651
ACKK001	33	4.01492537313433	4742	4629792	7.12775001555145e-06	0.69590889919865
ACMA001	142	5	8383	6967956	2.03790035413542e-05	1.69390433019206
ACMI001	159	4.75	6916	7190925	2.21112026616882e-05	2.29901677270098
ACMS001	174	4.98769574944072	8124	7949412	2.18884113692937e-05	2.14180206794682
ACN9001	259	5	8212	8301390	3.11995942848125e-05	3.15392109108622
ACPA001	43	3.62745098039216	3049	2960040	1.45268307185038e-05	1.41029845851099
ACPA002	43	3.62745098039216	3048	2959050	1.45316909143137e-05	1.41076115485564
ACPA003	43	3.62745098039216	3047	2959311	1.45304092743209e-05	1.41122415490647
ACPA004	43	3.62745098039216	3048	2960571	1.45242252254717e-05	1.41076115485564
ACPA005	43	3.62745098039216	3048	2960586	1.45241516375474e-05	1.41076115485564
ACPA006	43	3.62745098039216	3046	2957883	1.45374242321282e-05	1.41168745896257
ACPA007	43	3.62745098039216	2984	2883012	1.49149569963635e-05	1.44101876675603
ACPA008	43	3.62745098039216	3046	2958054	1.45365838487059e-05	1.41168745896257
ACPA009	54	3.62745098039216	2856	2720946	1.98460388409031e-05	1.89075630252101
ACPL001	11	4	2013	1964988	5.5979985628411e-06	0.546448087431694
ACPL002	8	4	2035	1921584	4.16323200026645e-06	0.393120393120393
ACPL003	11	4	2142	2059932	5.33998209649639e-06	0.513538748832866
ACSE001	216	5	8247	8160939	2.64675425217613e-05	2.61913423062932
ACSI001	16	4	2248	2192160	7.29873731844391e-06	0.711743772241993
ACSU001	6	4	2079	2039280	2.94221489937625e-06	0.288600288600289
ACWO001	26	4.00891089108911	3473	3445773	7.54547673337739e-06	0.748632306363375
ACXY001	51	4.27272727272727	6815	6719901	7.58939752237421e-06	0.748349229640499
ACXY002	55	4.27272727272727	6388	6117432	8.99070067309289e-06	0.860989355040701
ADFE001	10	3.88666666666667	1964	1922793	5.2007678413641e-06	0.509164969450102
ADKA001	23	5	3933	3050346	7.54012823463305e-06	0.584795321637427
AEHY001	50	4	4119	4152466	1.20410377833316e-05	1.21388686574411
AEHY002	54	4	4434	4264653	1.26622259771194e-05	1.21786197564276
AESA001	57	4	4436	4139753	1.37689374221119e-05	1.28494138863841
AEUR001	11	4	1726	1654266	6.64947475194437e-06	0.637311703360371
AEVE001	43	3.90322580645161	4028	3921504	1.0965180706178e-05	1.06752730883813
AGAC001	8	4	2280	1925961	4.1537705072948e-06	0.350877192982456
AGAC002	8	4	2058	1838595	4.35114856724836e-06	0.388726919339164
AGAC003	6	4	2255	2007589	2.98865953140807e-06	0.266075388026608
AGAP001	9	4	2219	1984572	4.5349828577648e-06	0.405588102748986
AGH1001	25	4.02608695652174	5345	4953624	5.04681017372332e-06	0.467726847521048
AKMU001	24	3.99931699820712	2138	2320695	1.03417295249914e-05	1.12254443405051
ALAC001	14	4.86666666666667	3084	2810497	4.98132536700804e-06	0.453955901426719
ALAC002	29	4.86666666666667	3208	2765127	1.04877642148082e-05	0.903990024937656
ALDE001	29	4	4542	4389328	6.60693390878968e-06	0.63848524878908
ALDE002	24	4	4696	4579387	5.24087612599678e-06	0.511073253833049
ALDI001	45	4.83333333333333	4417	4400568	1.02259526497489e-05	1.0187910346389
ALFI001	43	4.00950264141219	3110	3228081	1.33206075064411e-05	1.38263665594855
ALMA001	44	4	3965	3817593	1.1525586933966e-05	1.10970996216898
ALMA002	58	4	3872	4029606	1.43934667558069e-05	1.49793388429752
ALMA003	53	4	3888	4029951	1.31515246711436e-05	1.36316872427984
ALMA004	58	4	3966	4072818	1.42407541903419e-05	1.46243066061523
ALMA005	53	4	3772	3902331	1.35816259563835e-05	1.4050901378579
ALMA006	46	4	4321	4286616	1.0731075515045e-05	1.06456838694747
ALMA007	40	4	3560	3247872	1.2315756285962e-05	1.12359550561798
ALMA008	47	4	4084	4018374	1.16962731691973e-05	1.15083251714006
ALMA009	44	4	3856	3840462	1.14569549184447e-05	1.14107883817427
ALMA010	42	4	3795	3790617	1.1079990407894e-05	1.10671936758893
ALMA011	44	4	3868	3828894	1.14915691058567e-05	1.13753877973113
ALMA012	45	4	4330	4282791	1.05071669385688e-05	1.03926096997691
ALME001	46	4	4625	4090618	1.12452446060717e-05	0.994594594594595
ALOR001	20	4.00934579439252	2836	2637030	7.58428990189721e-06	0.705218617771509
ALSA001	36	4	3911	3624849	9.93144817894483e-06	0.920480695474303
ALVI001	25	5	3220	3312772	7.54655013988285e-06	0.77639751552795
AMCO001	11	3.95	1876	1797547	6.11945056234969e-06	0.5863539445629
AMDE001	13	4.25	2080	1885592	6.89438648445687e-06	0.625
AMME001	265	4.95959595959596	9228	9136554	2.9004370794503e-05	2.87169484178587
AMME002	270	4.95959595959596	9575	9181890	2.94057105889964e-05	2.81984334203655
AMME003	262	4.95959595959596	9222	9121185	2.87243379012705e-05	2.84103231403166
AMME004	261	4.95959595959596	9224	9118971	2.86216504033185e-05	2.82957502168257
AMXY001	25	4.98913043478261	2411	2178777	1.14743271110352e-05	1.03691414350892
ANCE001	13	4	923	1016388	1.27903910711264e-05	1.40845070422535
ANCY001	93	5	5838	5656580	1.64410297388174e-05	1.59301130524152
ANDE001	51	4.94859813084112	4346	4564035	1.11743227210133e-05	1.17349286700414
ANDE002	40	4.94859813084112	4473	4542210	8.80628592689462e-06	0.894254415381176
ANFL001	37	4.08346972176759	2831	2511951	1.47295866838167e-05	1.3069586718474
ANMA001	12	4	948	1025391	1.17028528629567e-05	1.26582278481013
ANMA002	14	4	940	1029762	1.35953744651677e-05	1.48936170212766
ANPH001	8	4.0016792611251	1264	1004290	7.9658266038694e-06	0.632911392405063
ANPH002	9	4.0016792611251	1257	1047453	8.59227096585718e-06	0.715990453460621
ANPH003	9	4.0016792611251	1247	1058766	8.50046185842764e-06	0.721732157177225
ANPH004	9	4.0016792611251	1256	1062510	8.47050851286105e-06	0.71656050955414
ANPR001	16	4.03624161073826	1806	1772971	9.0244002862991e-06	0.8859357696567
ANTH001	34	4.03030303030303	2666	2506741	1.35634275738898e-05	1.27531882970743
ANVA001	73	2	5710	5832111	1.25169085430644e-05	1.2784588441331
ARAR001	27	4.1520572450805	3436	3255114	8.29464037204227e-06	0.785797438882421
ARAU001	58	4.54737666405638	4588	4576917	1.26722857329508e-05	1.26416739319965
ARBU001	15	4	2259	2181384	6.87636839731106e-06	0.664010624169987
ARBU002	17	4	2158	2105031	8.07589056883248e-06	0.787766450417053
ARBU003	15	4	2199	2098155	7.14913817139344e-06	0.682128240109141
ARCH001	72	4.9643605870021	4590	4434216	1.62373686802808e-05	1.56862745098039
ARFB001	58	5	4523	4534890	1.27897258808924e-05	1.2823347335839
ARHA001	16	2.54237288135593	1731	1724120	9.28009651300373e-06	0.924321201617562
ARNI001	29	3	3126	2972194	9.75710199266939e-06	0.927703134996801
ARPH001	43	5	4131	4006158	1.07334758139844e-05	1.04091019123699
ARRU001	48	5	4575	4546521	1.05575229939552e-05	1.04918032786885
ATPA001	4	4	1353	1381740	2.89490063253579e-06	0.295639320029564
AZB5001	67	5	6309	6686988	1.00194586860332e-05	1.06197495641148
AZBR001	115	4.78632478632479	7488	6600879	1.74219221409755e-05	1.5357905982906
AZCA001	31	4.66666666666667	4717	4828776	6.41984635443847e-06	0.657197371210515
AZLI001	66	4.85849056603774	6093	5962644	1.10689150651959e-05	1.08321024126046
AZVI001	45	4.75	5050	4610760	9.75977929885746e-06	0.891089108910891
AZVI002	45	4.75	5006	4568862	9.84927975500245e-06	0.898921294446664
AZVI003	45	4.75	5048	4607538	9.76660420380689e-06	0.891442155309033
BA1N001	51	4.9	4410	3868467	1.31835168814934e-05	1.15646258503401
BAAM001	71	4.0030303030303	3693	3453783	2.05571687624845e-05	1.92255618738153
BAAM002	89	4.0030303030303	3892	3463530	2.56963271575531e-05	2.28674203494347
BAAM003	104	4.0030303030303	4089	3456477	3.00884397610631e-05	2.54340914649058
BAAM004	113	4.0030303030303	4190	3459249	3.26660497697622e-05	2.69689737470167
BAAM005	113	4.0030303030303	4228	3491058	3.2368410951637e-05	2.67265846736045
BAAM006	81	4.0030303030303	3981	3707145	2.18496983527755e-05	2.03466465712133
BAAM007	104	4.0030303030303	4234	3593364	2.89422390829318e-05	2.45630609352858
BAAM008	87	4.0030303030303	3823	3537006	2.45970744748525e-05	2.27569971226785
BAAM009	86	4.0030303030303	3861	3483048	2.46910177522676e-05	2.22740222740223
BAAM010	92	4.0030303030303	3860	3483594	2.6409506963211e-05	2.38341968911917
BAAM011	85	4.0030303030303	4006	3691497	2.3025888955077e-05	2.12181727408887
BAAM012	80	4.0030303030303	3877	3559497	2.24750856651937e-05	2.06345112200155
BAAM013	78	4.0030303030303	3636	3441168	2.26667224616758e-05	2.14521452145215
BAAM014	83	4.0030303030303	3656	3428793	2.42067689708886e-05	2.27024070021882
BAAM015	88	4.0030303030303	3950	3473064	2.53378572925808e-05	2.22784810126582
BAAN001	82	4.28409090909091	5123	4195393	1.95452488002912e-05	1.60062463400351
BAAN002	101	4.28409090909091	5305	4299718	2.34899125942678e-05	1.90386427898209
BAAN003	105	4.28409090909091	5292	4263550	2.46273645201768e-05	1.98412698412698
BAAN004	76	4.28409090909091	4955	4193424	1.81236144973654e-05	1.53380423814329
BAAN005	124	4.28409090909091	5902	4610251	2.68965832879815e-05	2.10098271772281
BAAN006	124	4.35367762128326	5558	4592643	2.69997036564784e-05	2.23101835192515
BAAN007	122	4.28409090909091	5791	4573375	2.66761417989996e-05	2.10671731997928
BAAT001	89	4	4186	3602895	2.47023574098052e-05	2.12613473483039
BABA001	8	4	1283	1166473	6.85828133184394e-06	0.623538581449727
BACE001	129	4.35367762128326	5783	4689367	2.75090433314347e-05	2.23067611966108
BACE002	142	4.35367762128326	5844	4618591	3.07453073892016e-05	2.42984257357974
BACE003	90	4.35367762128326	5641	4814124	1.86949899919487e-05	1.59546179755363
BACE004	119	4.35367762128326	5398	4538904	2.62177829713957e-05	2.20452019266395
BACE005	120	4.35367762128326	5810	4694050	2.55642781819538e-05	2.06540447504303
BACE006	103	4.35367762128326	5254	4383627	2.34965246815023e-05	1.96041111534069
BACE007	127	4.35367762128326	5857	4792330	2.65006792103215e-05	2.16834556940413
BACE008	66	4.35367762128326	3844	3251226	2.03000345100587e-05	1.71696149843913
BACE009	107	4.35367762128326	5489	4595724	2.32825121787122e-05	1.94935325195846
BACE010	124	4.35367762128326	5606	4559323	2.71970202593675e-05	2.21191580449518
BACE011	113	4.35367762128326	5468	4453722	2.53720371410699e-05	2.06656912948061
BACE012	124	4.35367762128326	5754	4643433	2.67043801428814e-05	2.1550225929788
BACE013	109	4.35367762128326	5435	4494651	2.42510486353668e-05	2.00551977920883
BACF001	22	4	2306	2479278	8.87355109027709e-06	0.954032957502168
BACL001	35	4.00525624178712	4096	3698751	9.46265374446671e-06	0.8544921875
BACO001	50	4.17821782178218	2971	2454303	2.03723827090624e-05	1.68293503870751
BACO002	46	4.17821782178218	3290	2888412	1.5925705889603e-05	1.39817629179331
BAFR001	39	4.00003017410458	4624	4785507	8.14960671878654e-06	0.843425605536332
BAFR002	35	4.00003017410458	4223	4610868	7.59076165268665e-06	0.828794695713947
BAFR003	37	4.00003017410458	4290	4737749	7.80961591675709e-06	0.862470862470862
BAGR001	16	4	1768	1719712	9.30388344094825e-06	0.904977375565611
BAHA001	46	4.41481481481481	4052	3579425	1.28512261047515e-05	1.13524185587364
BAHE001	12	4.83333333333333	1488	1406694	8.53063992595405e-06	0.806451612903226
BAHL001	45	4	3244	3560322	1.26393062200554e-05	1.38717632552404
BAJS001	90	4.9	4239	3644049	2.46978018133126e-05	2.12314225053079
BALI001	81	4.12295973884657	4173	3626280	2.23369403355505e-05	1.94104960460101
BALI002	81	4.12295973884657	4171	3657948	2.2143562456328e-05	1.94198034044594
BALI003	72	4.12295973884657	4225	3816315	1.8866367163088e-05	1.70414201183432
BAME001	105	4.82040816326531	5612	4508091	2.32914552967099e-05	1.87099073414113
BAME002	86	4.82040816326531	5100	4179123	2.05784802218073e-05	1.68627450980392
BAME003	119	4.82040816326531	5272	4111785	2.89412019354125e-05	2.25720789074355
BAPS001	56	4.07446808510638	4335	3609606	1.55141586090005e-05	1.29181084198385
BAPU001	61	4.05162412993039	3679	3222252	1.8930859535505e-05	1.6580592552324
BAQU001	4	4	1142	1142901	3.49986569265404e-06	0.350262697022767
BAQU002	4	4	1203	1152231	3.47152610891392e-06	0.332502078137988
BASA001	39	4	3641	3729573	1.04569611588243e-05	1.0711343037627
BASE001	22	5	3255	3104382	7.08675672001706e-06	0.675883256528418
BASU001	94	4.2652027027027	4175	3698789	2.54137232483388e-05	2.25149700598802
BASU002	82	4.2652027027027	4062	3557943	2.30470246431716e-05	2.01870999507632
BASU003	90	4.2652027027027	4145	3582147	2.51245970642746e-05	2.17129071170084
BASU004	87	4.2652027027027	4101	3472230	2.50559438746857e-05	2.12143379663497
BASU005	98	4.2652027027027	4297	3642891	2.6901710756649e-05	2.2806609262276
BASU006	86	4.2652027027027	4031	3587707	2.39707423153563e-05	2.13346564128008
BASU007	77	4.2652027027027	3847	3407586	2.25966417281912e-05	2.00155965687549
BASU008	99	4.2652027027027	4381	3482022	2.84317560314093e-05	2.25975804610819
BASU009	94	4.2652027027027	4187	3692349	2.54580485214155e-05	2.24504418438022
BASU010	86	4.2652027027027	4003	3499689	2.45736121123906e-05	2.14838870846865
BASU011	79	4.2652027027027	3853	3373935	2.34147960763915e-05	2.05035037633013
BATH001	55	4.00065495999434	4816	5634978	9.76046401600858e-06	1.14202657807309
BATS001	23	4	3150	2875483	7.99865622575407e-06	0.73015873015873
BATU001	90	4.13914373088685	5197	4457700	2.01897839693115e-05	1.73176832788147
BATU002	83	4.13914373088685	4798	4396167	1.88800834909138e-05	1.72988745310546
BATU003	131	4.13914373088685	5352	4520313	2.89802940637075e-05	2.44768310911809
BATU004	116	4.13914373088685	5782	4768101	2.43283437158735e-05	2.00622621930128
BATU005	151	4.13914373088685	6206	5019576	3.00822220840963e-05	2.43312922977763
BATU006	139	4.13914373088685	6462	5239290	2.65303123133096e-05	2.15103683070257
BATU007	198	4.13914373088685	6722	5421432	3.65217160336974e-05	2.9455519190717
BATU008	138	4.13914373088685	6402	5121333	2.69461095382784e-05	2.15557638238051
BATU009	147	4.13914373088685	6568	5296107	2.77562367980858e-05	2.23812423873325
BATU010	189	4.13914373088685	6922	5578680	3.38789821248037e-05	2.7304247327362
BATU011	149	4.13914373088685	6194	4933206	3.02034822790696e-05	2.40555376170488
BAVU001	33	3.99989508517772	4066	4568340	7.22363046533314e-06	0.811608460403345
BAWE001	106	4.5	5653	4782402	2.21645942771018e-05	1.8751105607642
BAXY001	53	4	4404	4823976	1.09867876622935e-05	1.20345140781108
BDBA001	82	4.83333333333333	3586	3517662	2.33109377762844e-05	2.28667038482989
BDBA002	102	4.83333333333333	3738	3597861	2.83501780641331e-05	2.72873194221509
BDEX001	52	5	2618	2463438	2.11087106718334e-05	1.98624904507257
BECA001	37	4.923273657289	4197	4315203	8.57433590030411e-06	0.881582082439838
BEIN001	40	5	3784	3637138	1.09976580487185e-05	1.05708245243129
BIAD001	13	4	1632	1809729	7.18339596702048e-06	0.79656862745098
BIAN001	9	4	1526	1635627	5.50247703174379e-06	0.589777195281782
BIAN002	10	4	1567	1667934	5.99544106661295e-06	0.638162093171666
BIAN003	9	4	1565	1663536	5.41016244914447e-06	0.575079872204473
BIAN004	9	4	1572	1673460	5.37807895019899e-06	0.572519083969466
BIAN005	13	4	1642	1746816	7.4421118194475e-06	0.791717417783191
BIAN006	12	4	1660	1756020	6.83363515221922e-06	0.72289156626506
BIAN007	9	4	1518	1670523	5.38753432308325e-06	0.592885375494071
BIAN008	10	4	1538	1650639	6.05825986178686e-06	0.650195058517555
BIAN009	10	4	1561	1646304	6.07421229614944e-06	0.640614990390775
BIAN010	10	4	1597	1655460	6.0406171094439e-06	0.626174076393237
BIAN011	7	4	1556	1637991	4.273527754426e-06	0.44987146529563
BIAN012	9	4	1518	1670733	5.38685714593535e-06	0.592885375494071
BIAS001	18	4	1658	1884771	9.55023183187772e-06	1.08564535585042
BIBI001	29	4.00526315789474	1783	1866975	1.55331485424283e-05	1.62647223780146
BIBI002	28	4.00526315789474	1706	1853190	1.51090821772187e-05	1.64126611957796
BIBI003	27	4.00526315789474	1834	1887813	1.43022640483989e-05	1.4721919302072
BIBR001	15	3.99974953036944	1826	1933551	7.75774727431549e-06	0.821467688937568
BIBR002	13	3.99974953036944	1854	2038313	6.37782322930777e-06	0.701186623516721
BIDE001	18	4	2127	2271483	7.92433841679643e-06	0.846262341325811
BILO001	16	4.00027196083764	1728	1929288	8.29321490622447e-06	0.925925925925926
BILO002	22	4.00027196083764	2001	2063880	1.06595344690583e-05	1.09945027486257
BILO003	22	4.00027196083764	2416	2410974	9.12494286541456e-06	0.910596026490066
BILO004	21	4.00027196083764	1958	2118687	9.91179914730208e-06	1.07252298263534
BILO005	19	4.00027196083764	1804	1918455	9.90380279964868e-06	1.05321507760532
BILO006	20	4.00027196083764	1999	2067201	9.67491792041509e-06	1.00050025012506
BILO007	23	4.00027196083764	1924	2052558	1.12055298802762e-05	1.1954261954262
BILO008	26	4.00027196083764	2552	2415093	1.07656309715609e-05	1.01880877742947
BILO010	19	4.00027196083764	1985	2057139	9.23612842885191e-06	0.957178841309824
BILO011	27	4.00027196083764	1681	1701900	1.58646218931782e-05	1.60618679357525
BITH001	35	4	1845	1901484	1.84066760488124e-05	1.8970189701897
BITR001	13	4.00355871886121	2250	2158071	6.02389819426701e-06	0.577777777777778
BLBG001	2	4.00245098039216	576	599325	3.33708755683477e-06	0.347222222222222
BLBP001	2	4.00245098039216	575	591834	3.37932595964409e-06	0.347826086956522
BLCI001	2	4.00245098039216	586	592485	3.37561288471438e-06	0.341296928327645
BLCP001	2	4.00245098039216	548	560427	3.56870743201166e-06	0.364963503649635
BLGE001	2	4.00245098039216	590	608835	3.28496226399599e-06	0.338983050847458
BLMD001	2	4.00245098039216	541	554484	3.60695709885227e-06	0.369685767097967
BLPE001	2	4.00245098039216	581	600507	3.33051904474053e-06	0.344234079173838
BLTA001	2	4.00245098039216	579	594846	3.36221475810546e-06	0.345423143350604
BOAF001	6	4	1205	1058151	5.67026823203872e-06	0.497925311203319
BOAF002	6	4	1451	1230552	4.87586058939403e-06	0.413507925568573
BOAF003	6	4	892	832848	7.20419572358942e-06	0.672645739910314
BOAV001	28	4	3040	2941779	9.51805013224991e-06	0.921052631578947
BOBR001	37	4.66666666666667	4994	4904740	7.5437230108018e-06	0.740889066880256
BOBR002	35	4.66666666666667	4595	4614696	7.58446493550171e-06	0.761697497279652
BOBR003	35	4.66666666666667	4760	4709547	7.43171264667281e-06	0.735294117647059
BOBU001	5	2	1346	1154026	4.33265801637052e-06	0.37147102526003
BOBU002	6	2	1239	1107462	5.41779311615207e-06	0.484261501210654
BOBU003	6	2	1240	1138999	5.26778337821192e-06	0.483870967741935
BOBU004	6	2	1453	1281103	4.6834641711088e-06	0.412938747419133
BODU001	10	2.5364238410596	1300	1261932	7.92435725538302e-06	0.769230769230769
BOGA001	7	2	925	903492	7.74771663722534e-06	0.756756756756757
BOGA002	7	2	950	902913	7.75268492091708e-06	0.736842105263158
BOGA003	6	2	813	837825	7.1614000537105e-06	0.738007380073801
BOHE001	7	2	818	862983	8.1113996451842e-06	0.855745721271394
BOPA001	30	5	4178	4126877	7.26941946658454e-06	0.718046912398277
BOPA002	29	5	4180	4041906	7.17483286350548e-06	0.69377990430622
BOPT001	36	5	5027	4789482	7.51647046590842e-06	0.716132882434852
BRBE001	96	4.33333333333333	5947	5500132	1.74541265555081e-05	1.61425929039852
BRFA001	33	4	3068	3225883	1.02297572478605e-05	1.07561929595828
BRHY001	8	5	2642	2634825	3.0362547797292e-06	0.302800908402725
BRIN001	17	5	2872	2794635	6.08308419525269e-06	0.591922005571031
BRJA001	88	4.91463414634146	8317	7926204	1.11024142199721e-05	1.0580738246964
BRJA002	86	4.91463414634146	8826	7817172	1.10014209742347e-05	0.974393836392477
BRPI001	12	4	2299	2293911	5.23124044481237e-06	0.521966072205307
BRPI002	15	4	2641	2529951	5.92896858476706e-06	0.567966679288148
BRPI003	16	4	2658	2441958	6.55211924201809e-06	0.601956358164033
BRPI004	10	4	2208	2090805	4.78284679824278e-06	0.452898550724638
BRS2001	62	4.64401294498382	6892	6351249	9.76185943898594e-06	0.89959373186303
BRSB001	42	4.04255319148936	3327	3141892	1.33677414755186e-05	1.26239855725879
BRSP001	66	4.64401294498382	6716	6391587	1.0326073946893e-05	0.982727814175104
BRSP002	73	4.64401294498382	7621	7277937	1.00303149092937e-05	0.957879543367012
BU38001	108	4.81574803149606	7716	7580322	1.42474158749457e-05	1.39968895800933
BUAM001	98	5	6697	6586332	1.48792985230626e-05	1.46334179483351
BUAM002	87	4.4886191198786	6610	6575010	1.32319190389064e-05	1.31618759455371
BUAP001	7	3.99622641509434	546	535893	1.30623090803575e-05	1.28205128205128
BUAP002	6	3.99622641509434	574	566633	1.05888643972377e-05	1.04529616724739
BUAP003	2	3.99622641509434	507	502041	3.98373837993311e-06	0.394477317554241
BUAP004	1	3.99622641509434	362	359704	2.78006360785535e-06	0.276243093922652
BUAP005	6	3.99622641509434	553	548813	1.09326856324468e-05	1.08499095840868
BUAP006	6	3.99622641509434	555	551894	1.08716528898665e-05	1.08108108108108
BUAP007	6	3.99622641509434	577	521634	1.150231771702e-05	1.03986135181976
BUAP008	6	3.99622641509434	573	517989	1.15832575595235e-05	1.04712041884817
BUAP009	6	3.99622641509434	590	547296	1.09629889493071e-05	1.01694915254237
BUAP010	5	3.99622641509434	477	365256	1.36890290645465e-05	1.0482180293501
BUAP011	2	3.99622641509434	360	346713	5.76845979239313e-06	0.555555555555556
BUAP012	6	3.99622641509434	538	537243	1.11681306224558e-05	1.11524163568773
BUAP013	7	3.99622641509434	569	560934	1.24791864996595e-05	1.23022847100176
BUC1001	87	4.81574803149606	5988	6020152	1.44514623551033e-05	1.45290581162325
BUCC001	78	4.08860759493671	6477	6328497	1.232520138668e-05	1.20426123205188
BUCC003	78	4.08860759493671	6919	6740292	1.15721989492443e-05	1.12733053909525
BUCC004	87	4.08860759493671	7008	6902817	1.2603550115844e-05	1.24143835616438
BUCC005	81	4.08860759493671	6362	6163280	1.31423527731987e-05	1.27318453316567
BUCE001	58	4.4886191198786	5825	5589609	1.03763966316785e-05	0.995708154506438
BUCG001	78	4.81574803149606	6889	6598818	1.18202987262264e-05	1.13223980258383
BUCN001	13	4.08860759493671	751	746973	1.74035741586376e-05	1.73102529960053
BUGD001	110	4.71428571428571	7411	7665069	1.43508166723613e-05	1.48428012413979
BUGE001	79	4.81574803149606	5965	5909723	1.33678008258594e-05	1.3243922883487
BUKJ001	74	4.81574803149606	6024	5573781	1.32764455582306e-05	1.22841965471448
BUMU001	65	4.44444444444444	6258	6094776	1.0664871030535e-05	1.03867050175775
BUMU002	63	4.44444444444444	6111	5942553	1.06015041010152e-05	1.03092783505155
BUPH001	86	5	7496	7303955	1.17744427505372e-05	1.14727854855923
BUPS001	97	4.15315315315315	5724	5985571	1.62056385263829e-05	1.69461914744934
BUPS002	97	4.15315315315315	6344	7355544	1.31873318955063e-05	1.52900378310214
BUPS003	97	4.15315315315315	7116	6208129	1.56246753248845e-05	1.36312535132097
BUPS004	100	4.15315315315315	7174	6262453	1.59681837133149e-05	1.39392249790912
BUPS005	44	4.15315315315315	4201	3589576	1.22577151173286e-05	1.04736967388717
BUPS006	99	4.15315315315315	6070	6004800	1.64868105515588e-05	1.63097199341021
BUPS007	104	4.15315315315315	7158	6220428	1.67191067881503e-05	1.45291981000279
BUPS008	105	4.15315315315315	6105	6182478	1.69834813807667e-05	1.71990171990172
BUPS009	107	4.15315315315315	6085	6134667	1.74418595173952e-05	1.75842235004108
BUPT001	96	5	9316	9031314	1.06296824581672e-05	1.03048518677544
BURP001	82	4.81574803149606	6498	5954019	1.37722099979862e-05	1.26192674669129
BUTH001	98	5	5631	5842639	1.67732423653079e-05	1.74036583200142
BUTH002	112	5	5758	5783583	1.93651582418719e-05	1.94511983327544
BUXE001	94	4.03571428571429	8702	8381625	1.12150090227134e-05	1.08021144564468
BUYI001	95	4.81574803149606	7804	7687533	1.23576705296745e-05	1.21732444900051
CA17001	20	4	2474	2261517	8.84362133912767e-06	0.808407437348424
CAAC001	335	5	8913	9288246	3.6067089523684e-05	3.7585549197801
CAAR001	29	4.84615384615385	1875	1816743	1.5962632028856e-05	1.54666666666667
CACA001	12	3.99422799422799	2404	2275593	5.27335072660181e-06	0.499168053244592
CACL001	17	4	1552	1476348	1.15149002809636e-05	1.09536082474227
CACL002	15	4	1694	1564491	9.58778286356393e-06	0.885478158205431
CACL003	14	4	1621	1528395	9.15993574959353e-06	0.863664404688464
CACO001	23	3.99219892735251	1989	1774635	1.2960411577592e-05	1.15635997988939
CACU001	22	4	1934	1710951	1.285834603095e-05	1.13753877973113
CAFE001	23	4	1719	1603206	1.43462536941603e-05	1.33798720186155
CAHO001	18	4.03759398496241	1687	1449507	1.2418015228626e-05	1.0669828097214
CAHY001	34	3.96825396825397	2620	2172709	1.56486671707992e-05	1.29770992366412
CAJE001	17	4	1576	1506584	1.12838049521301e-05	1.07868020304569
CAJE002	22	4	1838	1621767	1.35654505240272e-05	1.19695321001088
CAJE003	15	4	1758	1590540	9.43075936474405e-06	0.853242320819113
CAJE004	12	4	1731	1526553	7.86084728142423e-06	0.693240901213172
CAJE005	21	4	1626	1533981	1.36898696919975e-05	1.29151291512915
CAJE006	19	4	1534	1457883	1.30325958941836e-05	1.23859191655802
CAJE007	18	4	1666	1551468	1.16019150894508e-05	1.08043217286915
CAJE008	18	4	1622	1514166	1.1887732256569e-05	1.10974106041924
CAJE009	19	4	1783	1578279	1.20384292004139e-05	1.06561974200785
CAJE010	19	4	1621	1526216	1.24490897749729e-05	1.17211597779149
CAJE011	19	4	1607	1514943	1.25417259923311e-05	1.18232731798382
CAJE012	22	4	1714	1578363	1.39384919692111e-05	1.28354725787631
CAJE013	17	4	1684	1523361	1.11595347393034e-05	1.00950118764846
CAJE014	21	4	1711	1559865	1.34627035031878e-05	1.22735242548217
CAJE015	20	4	1758	1599606	1.2503078883175e-05	1.13765642775882
CAJE016	23	4	1689	1549929	1.48393894171927e-05	1.36175251628182
CAJE017	19	4	1698	1573995	1.2071194635307e-05	1.11896348645465
CALA001	12	4	1544	1468565	8.17124199473636e-06	0.77720207253886
CALC001	37	4.12658227848101	2318	2227396	1.66113255119431e-05	1.59620362381363
CAML001	52	3.99937343358396	3581	3120060	1.66663461600097e-05	1.45210834962301
CAOC001	9	4	2171	2254452	3.99210096289475e-06	0.414555504375864
CASA001	28	4.33928571428571	2682	2551407	1.09743369050881e-05	1.04399701715138
CASE001	35	4.6	4139	4053163	8.63523129960478e-06	0.845614882821938
CEFI001	79	4.54471544715447	3761	3835620	2.05964094461912e-05	2.10050518479128
CEFL001	77	3.77981651376147	3678	3717111	2.07150122770076e-05	2.09352909189777
CEJA001	98	4.99551569506726	3750	4126830	2.37470407067895e-05	2.61333333333333
CELY001	43	2.675	3284	3424837	1.25553420498552e-05	1.30937880633374
CHAB001	15	4.5	932	1003603	1.49461490250627e-05	1.60944206008584
CHAG001	18	3.66666666666667	3731	4055866	4.43801644334404e-06	0.482444384883409
CHAU001	18	4.75514626218852	3853	4230780	4.25453462482096e-06	0.467168440176486
CHFE001	19	3.92592592592593	1013	1071156	1.77378458413154e-05	1.8756169792695
CHLI001	22	4.84782608695652	2434	2382849	9.23264545928005e-06	0.903861955628595
CHPA001	14	4.12903225806452	2043	1991574	7.02961577124425e-06	0.685266764561919
CHPE002	17	3	925	1019862	1.66689218737437e-05	1.83783783783784
CHPE003	16	3	921	1015404	1.57572749368724e-05	1.73724212812161
CHPE004	15	3	925	1019598	1.47116804858385e-05	1.62162162162162
CHPH001	23	4.775	2650	2635740	8.72620212919332e-06	0.867924528301887
CHPH002	10	4.775	2469	2272146	4.40112563189161e-06	0.405022276225192
CHPI001	93	4.93739757456572	7192	8073458	1.15192275726213e-05	1.29310344827586
CHSA001	24	3.75	3298	3309018	7.25290705580931e-06	0.727713765918739
CHSP001	24	4	4159	4297656	5.5844395177278e-06	0.577061793700409
CHTA001	66	4.02857142857143	5752	5536197	1.19215410867785e-05	1.14742698191933
CHTH001	19	4	2710	2853943	6.65745601786721e-06	0.701107011070111
CHTR001	19	5	896	937006	2.02773514790727e-05	2.12053571428571
CHTR002	14	5	919	948826	1.4755076273205e-05	1.5233949945593
CHTR003	16	5	873	921328	1.73662365628745e-05	1.83276059564719
CHTR004	14	5	885	928720	1.50745111551383e-05	1.5819209039548
CHTR005	14	5	875	924418	1.51446639939941e-05	1.6
CHTR006	13	5	880	925687	1.40436238166897e-05	1.47727272727273
CHTR007	15	5	926	935742	1.60300595677014e-05	1.61987041036717
CHTR008	15	5	927	933837	1.60627604175033e-05	1.61812297734628
CHTR009	16	5	920	936159	1.70911137958402e-05	1.73913043478261
CHTR010	16	5	927	933753	1.71351524439547e-05	1.7259978425027
CHTR011	16	5	919	935934	1.70952225263747e-05	1.74102285092492
CHTR012	17	5	875	925255	1.83733133028192e-05	1.94285714285714
CHTR013	16	5	921	937623	1.70644278137375e-05	1.73724212812161
CHTR014	17	5	878	941181	1.80624130746371e-05	1.93621867881549
CHTR015	17	5	878	941277	1.80605709052702e-05	1.93621867881549
CHTR016	14	5	989	958593	1.46047384030553e-05	1.41557128412538
CHTR017	14	5	954	930741	1.50417785398946e-05	1.46750524109015
CHTR018	13	5	879	924415	1.40629479184133e-05	1.47895335608646
CHTR019	16	5	897	944446	1.694114856752e-05	1.78372352285396
CHTR020	17	5	876	926446	1.83496933442424e-05	1.94063926940639
CHTR021	16	5	875	925180	1.72939319916124e-05	1.82857142857143
CHTR022	14	5	908	945597	1.48054615232493e-05	1.54185022026432
CHTR023	14	5	907	945210	1.48115233651781e-05	1.54355016538037
CHTR024	15	5	926	939543	1.5965208617381e-05	1.61987041036717
CHTR025	16	5	928	940371	1.70145612742205e-05	1.72413793103448
CHTR026	16	5	923	933216	1.71450125158591e-05	1.73347778981582
CHTR027	16	5	917	931770	1.71716196056967e-05	1.74482006543075
CHTR028	12	5	915	918018	1.30716391181872e-05	1.31147540983607
CHTR029	15	5	923	931665	1.61002076926792e-05	1.62513542795233
CHTR030	16	5	930	942684	1.69728137955031e-05	1.72043010752688
CHTR031	16	5	931	943437	1.69592670204794e-05	1.71858216970999
CHTR032	19	5	927	941211	2.01867593982646e-05	2.04962243797195
CHTR033	19	5	924	942204	2.016548433248e-05	2.05627705627706
CHTR034	17	5	899	942636	1.80345329480308e-05	1.89098998887653
CHTR035	16	5	904	945081	1.69297658084334e-05	1.76991150442478
CHTR036	19	5	900	942528	2.01585523188701e-05	2.11111111111111
CHTR037	16	5	882	929641	1.72109448701165e-05	1.8140589569161
CHTR038	16	5	884	932308	1.71617105076863e-05	1.80995475113122
CHTR039	18	5	902	944205	1.90636567270879e-05	1.99556541019956
CHTR040	17	5	956	966594	1.75875289935588e-05	1.77824267782427
CHTR041	18	5	900	943122	1.90855477870307e-05	2
CHTR042	15	5	897	940290	1.59525252847526e-05	1.67224080267559
CHTR043	16	5	898	940299	1.70158641028013e-05	1.78173719376392
CHTR044	13	5	892	933870	1.39205671024875e-05	1.45739910313901
CHTR045	13	5	890	932943	1.39343989932933e-05	1.46067415730337
CHTR046	14	5	941	946104	1.47975275445406e-05	1.48777895855473
CHTR047	14	5	940	946002	1.47991230462515e-05	1.48936170212766
CHTR048	16	5	898	940134	1.70188505042898e-05	1.78173719376392
CHTR049	15	5	898	940527	1.59485054655528e-05	1.67037861915367
CHTR050	15	5	898	940527	1.59485054655528e-05	1.67037861915367
CHTR051	15	5	895	939546	1.59651576399665e-05	1.67597765363128
CHTR052	15	5	924	932892	1.60790316563975e-05	1.62337662337662
CHTR053	13	5	951	958806	1.35585300884642e-05	1.36698212407992
CHTR054	14	5	954	959166	1.45960136201659e-05	1.46750524109015
CHTR055	15	5	926	934653	1.60487368039262e-05	1.61987041036717
CHTR056	14	5	920	933114	1.50035258285697e-05	1.52173913043478
CHTR057	15	5	926	934215	1.60562611390312e-05	1.61987041036717
CHTR058	14	5	925	932880	1.50072892547809e-05	1.51351351351351
CHTR059	13	5	935	944706	1.37608949239234e-05	1.3903743315508
CHTR060	14	5	927	933993	1.49894057021841e-05	1.51024811218986
CHTR061	13	5	919	930234	1.39749783387836e-05	1.4145810663765
CHTR062	13	5	925	932136	1.39464627479252e-05	1.40540540540541
CHTR063	14	5	906	945018	1.48145326332408e-05	1.54525386313466
CHTR064	16	5	901	944466	1.69407898219735e-05	1.77580466148724
CHTR065	16	5	900	944442	1.69412203184526e-05	1.77777777777778
CHTR066	18	5	902	944358	1.90605681320008e-05	1.99556541019956
CHTR067	15	5	898	940539	1.59483019842877e-05	1.67037861915367
CHTR068	14	5	898	940707	1.48824235388915e-05	1.55902004454343
CHVI001	90	4	4405	4205802	2.13990102244471e-05	2.04313280363224
CIKO001	68	4.03846153846154	5006	4354677	1.56153946664701e-05	1.35836995605274
CIRO001	67	4	4909	4604311	1.45515800301066e-05	1.36484008963129
CLAC001	104	2.52879581151832	3847	3542376	2.93588258276366e-05	2.70340525084481
CLAC002	107	2.52879581151832	3916	3576999	2.99133435597829e-05	2.73237997957099
CLAC003	108	2.52879581151832	3922	3586671	3.01114877835185e-05	2.75369709331973
CLAD001	39	3.96923076923077	2842	2548320	1.53042004143907e-05	1.37227304714989
CLBE001	92	4.20415224913495	5020	4766049	1.93032006175346e-05	1.83266932270916
CLBN001	102	3.9968992248062	3920	4046980	2.52039792635496e-05	2.60204081632653
CLBO001	94	4.85811688311688	3846	3327276	2.82513383320169e-05	2.44409776391056
CLBO002	98	4.85811688311688	3983	3458571	2.83354021068239e-05	2.46045694200351
CLBO003	93	4.85811688311688	3475	3146265	2.95588578838718e-05	2.67625899280576
CLBO004	77	4.85811688311688	3257	3017082	2.55213481105253e-05	2.36413877801658
CLBO005	60	4.85811688311688	3590	3169304	1.89316013862981e-05	1.67130919220056
CLBO006	78	4.85811688311688	3550	3136800	2.48661055853099e-05	2.19718309859155
CLBO007	75	4.85811688311688	3655	3236247	2.31749925144774e-05	2.05198358413133
CLBO008	60	4.85811688311688	3332	3020148	1.98665760750798e-05	1.80072028811525
CLBO009	96	4.85811688311688	4002	3410520	2.8148200274445e-05	2.39880059970015
CLBO010	90	4.85811688311688	3877	3380346	2.66244934690118e-05	2.32138251225174
CLBO011	68	4.85811688311688	2994	2725299	2.49513906547502e-05	2.27120908483634
CLBO012	74	4.85811688311688	3527	2950269	2.50824585825903e-05	2.0981003685852
CLBO013	79	4.85811688311688	3691	3157282	2.50215216759225e-05	2.14034137090219
CLCA001	78	4.00828729281768	3892	3886130	2.00713820690507e-05	2.00411099691675
CLCE001	89	4.08253588516746	3390	3522656	2.52650272975845e-05	2.62536873156342
CLCL001	116	3.8018018018018	4254	4336159	2.67517865465727e-05	2.72684532204984
CLDI001	51	4.00026288117771	3797	3514611	1.45108519833347e-05	1.34316565709771
CLDI002	28	4.00026288117771	3506	3421563	8.18339454804719e-06	0.798630918425556
CLDI003	28	4.00026288117771	3453	3362904	8.32613717192046e-06	0.810889081957718
CLDI009	36	4.00026288117771	3931	3644271	9.87851891365927e-06	0.915797506995675
CLGE001	12	3.98391281785158	1567	1617189	7.42028297249116e-06	0.765794511805999
CLKL001	56	4.01041666666667	3913	3399537	1.64728314473412e-05	1.43112701252236
CLKL002	37	4.01041666666667	3523	3297834	1.1219485274274e-05	1.05024127164349
CLLE001	82	4	4182	4017538	2.04105101183859e-05	1.96078431372549
CLMI001	30	4.22091503267974	3116	2947030	1.0179740280893e-05	0.962772785622593
CLMI002	35	4.22091503267974	3078	3032928	1.15400035872925e-05	1.137102014295
CLMI003	29	4.22091503267974	2817	2769708	1.04704178202179e-05	1.02946396876109
CLNO001	33	4.51851851851852	2315	2210415	1.49293232266339e-05	1.42548596112311
CLPA001	98	4.98417721518987	4512	3915056	2.50315704296439e-05	2.17198581560284
CLPE001	49	4.00177603576569	2723	2576475	1.90182322747164e-05	1.79948586118252
CLPE002	52	4.00177603576569	2876	2708176	1.9201115437106e-05	1.80806675938804
CLPE003	42	4.00177603576569	2619	2397148	1.75208205751168e-05	1.60366552119129
CLSC001	136	4.38582677165354	4393	4004280	3.39636588849931e-05	3.09583428181197
CLSH001	142	4.5	5821	5527140	2.56914064054828e-05	2.43944339460574
CLST001	25	4.04581901489118	2573	2432895	1.02758236586454e-05	0.971628449280995
CLSY001	28	3.9968992248062	2613	2512236	1.11454497109348e-05	1.07156525066973
CLTE001	30	4.80952380952381	2439	2452527	1.22322812348243e-05	1.230012300123
CLTH001	103	4.05297713380122	3173	3185549	3.23335161380346e-05	3.24613930034668
CLTH002	100	4.05297713380122	2911	2959373	3.37909415271411e-05	3.43524562006183
COAK001	62	2.85714285714286	3120	3370093	1.83971184178003e-05	1.98717948717949
COAU001	28	4.1	2551	2487858	1.12546616406563e-05	1.09760878087025
COBA001	33	4.65315315315315	2626	2731587	1.20808892413092e-05	1.25666412795126
COBU001	6	4.9375	1847	1575318	3.808754803792e-06	0.324851109907959
COBU002	7	4.9375	1975	1606239	4.35800649841026e-06	0.354430379746835
COBU003	4	4.9375	1864	1557873	2.56760339257436e-06	0.214592274678112
COBU004	10	4.9375	1940	1629033	6.13861106558308e-06	0.515463917525773
COBU005	9	4.9375	2045	1806798	4.98118771439862e-06	0.440097799511002
COCA001	34	3	2647	2536509	1.34042496990943e-05	1.28447298828863
COCO001	183	4.97560975609756	8033	9247983	1.97880986589184e-05	2.2781028258434
CODI001	26	4	2265	2187175	1.18874804256632e-05	1.14790286975717
CODI002	29	4	2245	2132235	1.36007522622975e-05	1.29175946547884
CODI003	31	4	2380	2212542	1.40110334628676e-05	1.30252100840336
CODI004	26	4	2361	2179305	1.19304090065411e-05	1.10122829309615
CODI005	24	4	2337	2200311	1.09075489783035e-05	1.02695763799743
CODI006	28	4	2249	2133309	1.31251497087389e-05	1.24499777678968
CODI007	28	4	2247	2136609	1.31048778695587e-05	1.24610591900312
CODI008	23	4	2230	2165190	1.06226243424365e-05	1.03139013452915
CODI009	29	4	2275	2186088	1.32657056806496e-05	1.27472527472527
CODI010	26	4	2214	2148345	1.21023392425332e-05	1.1743450767841
CODI011	29	4	2322	2191857	1.32307901473499e-05	1.2489233419466
CODI012	25	4	2191	2116731	1.18106646522397e-05	1.14103149246919
CODI013	28	4	2262	2182683	1.28282485363197e-05	1.23784261715296
COFU001	72	5	4432	4598229	1.5658202320937e-05	1.62454873646209
COGL001	34	4.11640571817563	3057	2873505	1.18322397211768e-05	1.11220150474321
COGL002	36	4.11640571817563	2993	2859948	1.25876414536208e-05	1.20280654861343
COGL004	39	4.11640571817563	3076	2894961	1.34716840745005e-05	1.26788036410923
COGL005	37	4.11640571817563	2992	2856840	1.29513728455216e-05	1.23663101604278
COGL006	33	4.11640571817563	2782	2673441	1.23436425191355e-05	1.1861969805895
COGL007	35	4.11640571817563	3023	2898666	1.20745197963477e-05	1.15779027456169
COGL008	35	4.11640571817563	3025	2898561	1.20749571942767e-05	1.15702479338843
COHA001	31	4.46666666666667	2865	2791134	1.1106596816921e-05	1.08202443280977
COJE001	24	4.00254668930391	2120	2211981	1.08500027803132e-05	1.13207547169811
COKR001	33	3.81578947368421	2018	2122263	1.55494394427081e-05	1.63528245787909
COPE001	24	4.78947368421053	2090	1992285	1.20464692551517e-05	1.14832535885167
COPE002	26	4.78947368421053	2095	1997022	1.30193858655538e-05	1.24105011933174
COPE003	25	4.78947368421053	2091	1989684	1.25648092862987e-05	1.19560019129603
COPE004	22	4.78947368421053	2051	1968993	1.11732240795168e-05	1.07264748902974
COPE005	26	4.78947368421053	2088	1981854	1.31190289496603e-05	1.24521072796935
COPE006	23	4.78947368421053	1963	1831188	1.2560152207201e-05	1.17167600611309
COPE007	28	4.78947368421053	2148	2023119	1.38400163312193e-05	1.30353817504655
COPE008	28	4.78947368421053	2106	1983171	1.41188026650249e-05	1.329534662868
COPE009	22	4.78947368421053	2063	1918068	1.14698748949464e-05	1.06640814348037
COPE010	25	4.78947368421053	2142	1985664	1.25902468897054e-05	1.1671335200747
COPE011	24	4.78947368421053	2060	1934403	1.24069286493042e-05	1.16504854368932
COPE012	25	4.78947368421053	2084	1985526	1.25911219495489e-05	1.19961612284069
COPE013	25	4.78947368421053	2079	1976928	1.26458829051943e-05	1.2025012025012
COPE014	28	4.78947368421053	1997	1881099	1.48849156796107e-05	1.4021031547321
COPR001	12	4.11666666666667	1482	1324461	9.06028943094587e-06	0.809716599190283
COPT001	21	4.78947368421053	2110	2055411	1.02169347152467e-05	0.995260663507109
CORE001	24	4	2171	2285916	1.04990734567674e-05	1.1054813450023
COTE002	49	4.27272727272727	4891	4722408	1.03760623817341e-05	1.00184011449601
COTR001	26	4.6	2369	2441394	1.06496534357011e-05	1.09750949767835
COUR001	25	4.57281553398058	2021	2125332	1.17628681071945e-05	1.2370113805047
COUR002	23	4.57281553398058	1935	2042103	1.1262899080017e-05	1.18863049095607
COVA001	41	4.01171303074671	3039	3006249	1.36382581748884e-05	1.34912800263244
COWO001	83	4.94814814814815	5914	5974989	1.38912389629504e-05	1.40344944200203
CRAT001	52	4.25	2701	2729427	1.90516177937714e-05	1.92521288411699
CRCU001	8	3.98245614035088	1357	1414678	5.65499710888273e-06	0.589535740604274
CRSA001	53	4.02173913043478	3916	3745479	1.4150393047191e-05	1.35342185903984
CRSA002	51	4.02173913043478	4182	3892911	1.31007361843104e-05	1.21951219512195
CRTU001	50	2	4452	4052634	1.23376549671152e-05	1.12309074573226
CUME001	81	4	6474	6108111	1.32610556684382e-05	1.25115848007414
CUNE001	61	4.82352941176471	7832	7365258	8.28212670893538e-06	0.778855975485189
CUTA001	53	5	5896	5706810	9.28714991387483e-06	0.898914518317503
CYHU001	92	4.92402926280248	3785	3994893	2.30294027900121e-05	2.43064729194188
CYMA001	25	4.49609375	5000	5363888	4.66079828661598e-06	0.5
CYP1001	17	4	2248	2155227	7.88780021779608e-06	0.756227758007117
CYTC001	68	3	5303	4741335	1.43419522138807e-05	1.28229304167452
CYTC002	52	3	4367	4053838	1.28273502789209e-05	1.19074879780169
CYTC003	64	3	5710	5326560	1.20152593794119e-05	1.12084063047285
CYTC004	56	3	5327	4930174	1.13586254765045e-05	1.05124835742444
CYTC005	56	3	4444	4079099	1.37285219113339e-05	1.26012601260126
CYTC006	109	3	6642	6484338	1.68097344709668e-05	1.64107196627522
DEAC001	69	3.85757575757576	6040	6080436	1.13478704487639e-05	1.14238410596027
DEAE001	20	4	2964	2915057	6.86092930601357e-06	0.67476383265857
DEAF001	31	4.88888888888889	3725	3569786	8.68399394249403e-06	0.832214765100671
DEAK001	16	5	2620	2748286	5.82181039382364e-06	0.610687022900763
DEAO001	12	3	2866	2771572	4.32967283548831e-06	0.418702023726448
DEAS001	24	3.11111111111111	3304	3231538	7.4268042028285e-06	0.726392251815981
DEAX001	51	3.98790322580645	4068	3671859	1.38894222245462e-05	1.25368731563422
DEBA001	21	5	3436	3533833	5.94255585931763e-06	0.611175785797439
DECF001	39	4	2980	2644161	1.47494800808272e-05	1.30872483221477
DEDC001	37	4	2978	2623779	1.41017974455928e-05	1.24244459368704
DEDE001	22	4.94166666666667	3258	3253437	6.76207960996325e-06	0.675260896255371
DEDE002	25	3.9	2356	2403276	1.04024672988038e-05	1.06112054329372
DEDH001	34	4	4011	3647556	9.32130994013526e-06	0.847668910496136
DEDI001	33	4.66184971098266	3340	3110544	1.06090767402744e-05	0.988023952095809
DEDS001	20	4.00677966101695	2374	2329833	8.58430625714375e-06	0.8424599831508
DEDU001	19	3.9	3454	3411346	5.56964904761933e-06	0.55008685581934
DEET001	12	5	1580	1321270	9.08217094159407e-06	0.759493670886076
DEGE001	20	4.08670520231214	3054	2915502	6.85988210606612e-06	0.654878847413229
DEGG001	27	4	3337	3322836	8.12558910521013e-06	0.809109979023075
DEGI001	41	4.61179361179361	4352	3913295	1.04771043327937e-05	0.942095588235294
DEGT001	7	3.9469696969697	1417	1224635	5.71598884565605e-06	0.494001411432604
DEHA001	30	4.99212263146689	5060	4861200	6.17131572451247e-06	0.592885375494071
DEHA002	33	4.99212263146689	4883	4554509	7.24556697549615e-06	0.675814048740528
DEKU001	19	3.75961538461539	3398	3045037	6.23966145567361e-06	0.559152442613302
DEMA001	28	3	4700	4625403	6.05352657919753e-06	0.595744680851064
DEME001	34	3.37373737373737	4352	4009095	8.48071696978994e-06	0.78125
DEOR001	50	4.07766990291262	5242	4914991	1.01729586076556e-05	0.95383441434567
DEPR001	33	3.66666666666667	3283	3401565	9.70141684783328e-06	1.00517819067926
DEPS001	25	4.6	3234	3120672	8.01109504619518e-06	0.773036487322202
DEPT001	27	4.01923076923077	2656	2510587	1.07544570253889e-05	1.01656626506024
DERA001	32	4.12903225806452	3167	2950195	1.08467406391781e-05	1.01041995579413
DERE001	22	4.06896551724138	3276	3007161	7.31587035080596e-06	0.671550671550672
DERU001	40	4.5	3796	3333687	1.19987269350722e-05	1.05374077976818
DESE001	38	3.99609375	3459	3263373	1.16443936994024e-05	1.09858340560856
DESL001	29	4.92857142857143	3532	3597543	8.06105722711306e-06	0.821064552661382
DESP001	4	3.9469696969697	1458	1256802	3.18268112240432e-06	0.274348422496571
DESP002	6	3.9469696969697	1371	1204374	4.98184118886658e-06	0.437636761487965
DETH001	9	5	1509	1441539	6.24332744379444e-06	0.596421471172962
DETI001	27	4.875	5494	5388882	5.01031568329015e-06	0.491445212959592
DETO001	27	3.5	4375	4547187	5.93773689096138e-06	0.617142857142857
DEVS001	6	3.9469696969697	1439	1278669	4.69237934133071e-06	0.416956219596942
DEVU001	25	4.0253164556962	3535	3265621	7.65551176943068e-06	0.707213578500707
DEVU002	22	4.0253164556962	3091	3145692	6.99369169009553e-06	0.711743772241993
DEVU003	31	4.0253164556962	3180	3334759	9.29602409049649e-06	0.974842767295597
DEVU004	25	4.0253164556962	3221	3204607	7.80126861109646e-06	0.776156473144986
DHRE001	21	3.96774193548387	2526	2469496	8.50375947156829e-06	0.831353919239905
DINO001	10	4	1280	1256643	7.95770954837611e-06	0.78125
DITH001	13	4.64516129032258	1912	1829937	7.10406970294606e-06	0.679916317991632
DYFE001	69	4.34453781512605	5719	6254650	1.10317923464942e-05	1.20650463367722
EDTA001	28	4	3591	3252855	8.6078229739721e-06	0.779727095516569
EDTA002	23	4	3256	3130314	7.34750571348433e-06	0.706388206388206
EDTA003	37	4	3405	3269778	1.13157529349087e-05	1.08663729809104
EGLE001	16	3.99073597529593	3070	3156468	5.06895682135856e-06	0.521172638436482
EHCA001	6	4	925	948282	6.32723177282707e-06	0.648648648648649
EHRU001	7	5	888	940780	7.44063436722719e-06	0.788288288288288
EHRU002	9	5	950	958464	9.39002403846154e-06	0.947368421052632
EHRU003	8	5	958	958233	8.34870015956453e-06	0.835073068893528
ELMU001	26	3.97457627118644	1529	1486626	1.74892676436441e-05	1.70045781556573
ENAE001	63	4	4912	4607841	1.36723467671736e-05	1.28257328990228
ENAE002	59	4	5499	4925835	1.19776647005026e-05	1.07292234951809
ENAS001	61	4	4612	4417724	1.38080151679915e-05	1.32263660017346
ENBA001	67	4.01539708265802	4323	4194046	1.59750274555882e-05	1.54984964145269
ENCA001	30	4.02710843373494	3114	2993715	1.00209939823931e-05	0.963391136801541
ENCL001	77	4	5518	4919640	1.56515517395582e-05	1.39543312794491
ENCL002	52	4	4399	4279582	1.21507193926884e-05	1.18208683791771
ENCL003	46	4	4619	4387500	1.04843304843305e-05	0.9958865555315
ENCL004	72	4	4542	4384137	1.64228444503445e-05	1.58520475561427
ENCL005	56	4	4338	4173132	1.34191777302994e-05	1.29091747349009
ENFA001	46	4.00471314805786	3264	2890944	1.59117575435567e-05	1.4093137254902
ENFA002	29	4.00471314805786	2579	2450940	1.18321949945735e-05	1.12446684761535
ENFA004	42	4.00471314805786	2965	2665572	1.57564680301264e-05	1.41652613827993
ENFA005	28	4.00471314805786	2733	2480643	1.1287396050137e-05	1.02451518477863
ENFE001	32	4.00176807072283	3113	2632185	1.21572001967947e-05	1.02794731769997
ENFE002	31	4.00176807072283	2932	2578737	1.20213887651203e-05	1.05729877216917
ENFE003	31	4.00176807072283	3221	2736039	1.13302478509992e-05	0.962434026699783
ENFE004	37	4.00176807072283	2639	2267586	1.63169114644384e-05	1.40204622963244
ENHI001	50	4	2755	2277372	2.19551307384125e-05	1.81488203266788
ENR4001	58	4.01863354037267	4827	4489257	1.29197325971759e-05	1.20157447690077
ENSA001	54	4.02173913043478	4422	4035219	1.33821733095527e-05	1.22116689280868
ENSP001	52	4.01863354037267	4240	4089360	1.27159262085021e-05	1.22641509433962
ERAM001	63	4	3497	3297132	1.91075152587158e-05	1.80154418072634
ERAM002	62	4	3704	3271932	1.89490490633668e-05	1.67386609071274
ERBI001	55	4	4917	4692171	1.17216529406111e-05	1.11856823266219
ERCA001	68	4	4436	4342021	1.56609099771742e-05	1.53291253381425
EREJ001	52	4	3672	3342390	1.55577296485449e-05	1.4161220043573
ERLI001	17	5	3011	2801499	6.06817992796e-06	0.564596479574892
ERPY001	60	4	3697	3452742	1.73774930185922e-05	1.6229375169056
ERPY002	57	4	4014	3475920	1.63985362148726e-05	1.42002989536622
ERRH001	9	3.98388396454472	1697	1603446	5.61291119251911e-06	0.530347672362994
ERRH002	13	3.98388396454472	1775	1514988	8.5809260535397e-06	0.732394366197183
ERTA001	78	4	3622	3452199	2.2594294245494e-05	2.15350635008283
ESCO001	46	4.8	4145	3949954	1.16457052411243e-05	1.10977080820265
ESCO002	77	4.8	5314	4819237	1.59776329738504e-05	1.44900263455024
ESCO003	88	4.8	5382	4909762	1.79234757204117e-05	1.63507989594946
ESCO004	66	4.8	5364	4721656	1.3978146650243e-05	1.23042505592841
ESCO005	60	4.8	4725	4436386	1.35245219870408e-05	1.26984126984127
ESCO006	49	4.8	4213	4023532	1.21783547390701e-05	1.16306669831474
ESCO007	60	4.8	5162	4684929	1.28070243967411e-05	1.16234017822549
ESCO008	64	4.8	4619	4333932	1.4767190625049e-05	1.38558129465252
ESCO009	62	4.8	4853	4772814	1.29902401392554e-05	1.2775602719967
ESCO010	71	4.8	5010	4702084	1.50996877129375e-05	1.41716566866267
ESCO011	62	4.8	4755	4485379	1.38226892309435e-05	1.30389064143007
ESCO012	49	4.8	4911	4491955	1.09083906673152e-05	0.99776013031969
ESCO013	52	4.8	4823	4509124	1.15321734332434e-05	1.07816711590297
ESCO014	55	4.8	4345	4127293	1.3325925733889e-05	1.26582278481013
ESCO015	78	4.8	5477	4751577	1.64156026514986e-05	1.4241373014424
ESCO016	49	4.8	4374	4017619	1.21962784425303e-05	1.12025605852766
ESCO017	55	4.8	4991	4474317	1.22923789262138e-05	1.10198357042677
ESCO018	41	4.8	4124	3904681	1.05002175593858e-05	0.994180407371484
ESCO019	65	4.8	4912	4550479	1.42842105193761e-05	1.32328990228013
ESCO020	51	4.8	4647	4321573	1.18012584769481e-05	1.09748224661072
ESCO021	51	4.8	4199	4093709	1.24581400387766e-05	1.21457489878543
ESCO022	82	4.8	4996	4568031	1.79508414019082e-05	1.64131305044035
ESCO023	47	4.8	4079	3898996	1.20543852827754e-05	1.15224319686198
ESCO024	47	4.8	4200	4011337	1.1716791683172e-05	1.11904761904762
ESCO025	47	4.8	4228	3941836	1.19233778371297e-05	1.1116367076632
ESCO026	47	4.8	4192	3972555	1.18311766608644e-05	1.12118320610687
ESCO027	93	4.8	5515	4951171	1.87834352721811e-05	1.68631006346328
ESCO028	85	4.8	5363	4811559	1.76657918982184e-05	1.58493380570576
ESCO029	93	4.8	5403	4845394	1.9193485607156e-05	1.72126596335369
ESCO030	77	4.8	5117	4703959	1.63691902926875e-05	1.50478796169631
ESCO031	67	4.8	4892	4607243	1.45423195607438e-05	1.36958299264105
ESCO032	83	4.8	5117	4734240	1.75318530534996e-05	1.62204416650381
ESCO033	67	4.8	5607	4860480	1.37846467838567e-05	1.19493490280007
ESCO034	41	4.8	4486	4279713	9.58008165500817e-06	0.913954525189478
ESCO035	65	4.8	4795	4510290	1.44114901702551e-05	1.3555787278415
ESCO036	49	4.8	4582	4320987	1.13400017172003e-05	1.06940200785683
ESCO037	57	4.8	4753	4409109	1.29277820076573e-05	1.19924258363139
ESCO038	58	4.8	4783	4417854	1.3128546122167e-05	1.21262805770437
ESCO040	51	4.8	4376	4215207	1.20990499398962e-05	1.1654478976234
ESCO041	59	4.8	4872	4569667	1.29112252599588e-05	1.21100164203612
ESCO042	46	4.8	4153	3946915	1.16546720666647e-05	1.10763303635926
ESCO043	49	4.8	4160	3975970	1.23240366501759e-05	1.17788461538462
ESCO044	81	4.8	4602	4327785	1.87162717186736e-05	1.76010430247718
ESCO045	50	4.8	4259	4025857	1.2419715851805e-05	1.17398450340456
ESCO046	62	4.8	4873	4366503	1.41990054741746e-05	1.27231684793762
ESCO047	80	4.8	4653	4401451	1.81758242906714e-05	1.71932086825704
ESCO048	79	4.8	5128	4690920	1.68410461060943e-05	1.5405616224649
ESCO049	68	4.8	5080	4651857	1.46178182175419e-05	1.33858267716535
ESCO050	60	4.8	4379	4061988	1.4771092381366e-05	1.3701758392327
ESCO051	84	4.8	4727	4413378	1.90330399979336e-05	1.77702559763063
ESCO052	78	4.8	5179	4762179	1.63790567301229e-05	1.50608225526163
ESCO053	52	4.8	4918	4505841	1.15405758880529e-05	1.05734038226922
ESCO054	52	4.8	4918	4505841	1.15405758880529e-05	1.05734038226922
ESCO055	75	4.8	4705	4418196	1.69752541535052e-05	1.59404888416578
ESCO056	64	4.8	5182	4717998	1.35650756952419e-05	1.23504438440756
ESCO057	67	4.8	5149	4704300	1.42422889696661e-05	1.30122353855118
ESCO058	68	4.8	5125	4666830	1.45709185892779e-05	1.32682926829268
ESCO059	59	4.8	4588	4215045	1.39974780814914e-05	1.28596338273758
ESCO060	28	4.8	3543	3462870	8.08577855940304e-06	0.790290714084109
ESCO061	72	4.8	4463	4216692	1.70749962292717e-05	1.61326462021062
ESCO062	60	4.8	4707	4442850	1.35048448630946e-05	1.27469725940089
ESCO063	57	4.8	5049	4626177	1.23211887482904e-05	1.12893642305407
ESFE001	44	3.98727465535525	4314	4140508	1.06267153692252e-05	1.01993509503941
ETHA001	54	4.00359138068635	2701	2549820	2.11779655034473e-05	1.99925953350611
EUEL001	34	4.0000725478816	2765	2578197	1.31875104966766e-05	1.22965641952984
EULI001	68	4.00134194414158	4571	3903798	1.74189340739454e-05	1.48763946619996
EURE001	67	3.99995619126892	3621	3114570	2.1511797776258e-05	1.85031759182546
EXAN001	25	4	2772	2414403	1.03545265641237e-05	0.901875901875902
EXSI001	29	4.34532374100719	3015	2669977	1.08615167846015e-05	0.961857379767828
EXSP001	28	4	3020	2692437	1.03995005268461e-05	0.927152317880795
FAPR001	18	3.99990187007598	2748	2376426	7.57439953947651e-06	0.655021834061135
FEPE001	15	4.11111111111111	1947	1966668	7.62711347314341e-06	0.770416024653313
FIMA001	18	4.00287176925958	1812	1795752	1.00236558277535e-05	0.993377483443709
FISU002	53	3.99826539462272	2871	3229278	1.64123373707683e-05	1.84604667363288
FLBA001	53	2.6	2534	2505471	2.11537072271042e-05	2.09155485398579
FLBR001	57	3.81818181818182	2872	2955273	1.92875582052826e-05	1.98467966573816
FLCO001	35	3.9877800407332	2642	2697549	1.29747411446465e-05	1.32475397426192
FLJO001	78	4.24675867837725	5017	5323137	1.46530138149741e-05	1.55471397249352
FLLI001	33	4.69230769230769	3878	4069737	8.10863208113939e-06	0.850954100051573
FLPC001	34	4	3411	3517023	9.667266890208e-06	0.99677513925535
FLPS001	38	4.34343434343434	2446	2447952	1.55231801930757e-05	1.55355682747343
FLSI001	10	4	2261	2171765	4.60454975561352e-06	0.442282176028306
FRAL001	88	4	6700	6493056	1.35529402487827e-05	1.3134328358209
FRCC001	39	4.95348837209302	4499	4616166	8.44856965715704e-06	0.866859302067126
FREA001	70	4.95348837209302	7191	7512315	9.31803312294546e-06	0.97343902099847
FREU001	77	4.95348837209302	7083	7577196	1.01620705073486e-05	1.0871099816462
FRPH001	33	4	1915	1868169	1.76643547773247e-05	1.72323759791123
FRTU002	19	4	1754	1562234	1.2162070470877e-05	1.08323831242873
FRTU003	21	4	1604	1498442	1.40145564526355e-05	1.30922693266833
FRTU004	18	4	1555	1414600	1.27244450728121e-05	1.15755627009646
FRTU006	17	4	1581	1443363	1.17780489038447e-05	1.0752688172043
FRTU007	16	4	1406	1362519	1.17429555110791e-05	1.13798008534851
FRTU008	17	4	1556	1475804	1.15191448186887e-05	1.09254498714653
FRTU009	18	4	1836	1556346	1.15655516189845e-05	0.980392156862745
FRTU010	17	4	1544	1449516	1.1728052674134e-05	1.10103626943005
FRTU011	18	4	1624	1511130	1.19116158106847e-05	1.10837438423645
FRTU012	21	4	1842	1519809	1.3817525754881e-05	1.1400651465798
FRTU013	15	4	1438	1350339	1.11083216881094e-05	1.04311543810848
FRTX001	23	4	1976	1859946	1.2365950409313e-05	1.16396761133603
FUNU001	19	3.99912663755459	1983	1917624	9.90809460040133e-06	0.958144225920323
FUNU002	16	3.99912663755459	2151	2051451	7.79935762540758e-06	0.743840074384007
GAAN001	16	4	2500	2387250	6.70227248926589e-06	0.64
GAVA001	10	4.3	1263	1375212	7.27160612327408e-06	0.791765637371338
GAVA002	15	4.3	1365	1459095	1.02803450083785e-05	1.0989010989011
GAVA003	17	4.3	1317	1459935	1.16443540294602e-05	1.29081245254366
GEAU001	47	4.98408104196816	3935	4272078	1.10016717859552e-05	1.19440914866582
GEBE001	51	4.6	4057	4057198	1.25702516860158e-05	1.25708651713088
GEGH001	39	4	3459	3030240	1.28702677015682e-05	1.12749349522984
GEJF001	47	4	3524	2990538	1.57162356739824e-05	1.33371169125993
GEKA001	43	4.16666666666667	3539	3053415	1.40825927690799e-05	1.2150324950551
GEM1001	60	4.99787007454739	4434	4580467	1.30991010305281e-05	1.3531799729364
GEM2001	44	4.99787007454739	4080	4111438	1.07018517608681e-05	1.07843137254902
GEMA001	39	3.76923076923077	3566	3647594	1.06919794253417e-05	1.09366236679753
GEOB001	49	4.97176390542609	4810	4504859	1.08771439905222e-05	1.01871101871102
GESC001	40	4	3315	2922916	1.36849639195926e-05	1.20663650075415
GESP001	57	4.99787007454739	3798	3869932	1.47289409736398e-05	1.50078988941548
GESU001	38	4.38709677419355	3430	3465909	1.09639347138081e-05	1.10787172011662
GESU002	37	4.38709677419355	3322	3364868	1.09959736904984e-05	1.11378687537628
GESW001	38	4	3168	2796568	1.35880836797103e-05	1.19949494949495
GESY001	44	4	3446	3050682	1.44230044298291e-05	1.27684271619269
GETE001	46	4.01744186046512	3759	3241597	1.41905363313206e-05	1.22372971534983
GETH001	32	4.02985074626866	3445	3020643	1.05937709289049e-05	0.9288824383164
GETR001	48	4	3881	3100830	1.5479726395836e-05	1.23679464055656
GEUR001	70	5	4358	4465998	1.56739882104739e-05	1.60624139513538
GEY4001	46	4	3459	3064621	1.50100126573563e-05	1.32986412257878
GEYM001	44	4	3669	3192179	1.37836881954301e-05	1.19923684927773
GLDI001	37	4.95708154506438	3849	3602889	1.02695364747568e-05	0.961288646401663
GLDI002	38	4.95708154506438	3501	3453829	1.10022818153418e-05	1.08540417023708
GLOX001	49	4.98837209302326	2664	2618829	1.8710652738304e-05	1.83933933933934
GLOX002	57	4.98837209302326	3732	3428442	1.66256276174426e-05	1.52733118971061
GLVI001	56	5	4430	4166337	1.34410634569407e-05	1.26410835214447
GOBR001	54	4.42857142857143	4696	4587148	1.17720204362275e-05	1.14991482112436
GOKT001	53	5	5154	5281110	1.00357689955331e-05	1.02832751261156
GOPO001	58	4	5110	5233872	1.10816619130158e-05	1.13502935420744
GRBE001	24	4.98979591836735	2433	2481303	9.67233747752693e-06	0.986436498150432
GRFO001	28	4.6145251396648	3584	3437340	8.14583369698662e-06	0.78125
HAEL001	23	3.90909090909091	3473	3525038	6.52475235727955e-06	0.662251655629139
HAHA001	18	4.75	2407	2455197	7.33138725731581e-06	0.747818861653511
HAIN001	6	4	1610	1531745	3.91710108405772e-06	0.372670807453416
HAIN002	16	4	1792	1661757	9.62836323241003e-06	0.892857142857143
HAIN003	10	4	1611	1445940	6.91591628974923e-06	0.620732464307883
HAIN004	11	4	1661	1422240	7.73427832152098e-06	0.662251655629139
HAIN005	17	4	1757	1658011	1.02532492245226e-05	0.967558338076266
HAIN006	23	4	1769	1684783	1.36516097325294e-05	1.30016958733748
HAIN007	8	4	1903	1732473	4.6176765813955e-06	0.420388859695218
HAIN008	12	4	1636	1572240	7.63242253091131e-06	0.733496332518337
HAIN009	17	4	1795	1692210	1.00460344756265e-05	0.947075208913649
HAIN010	16	4	1742	1611714	9.9273196112958e-06	0.918484500574053
HANE001	26	3.25	2357	2290111	1.13531614843123e-05	1.10309715740348
HAOC001	142	4.90243902439024	6719	8312168	1.7083389074908e-05	2.11340973359131
HAOR001	29	4.00909090909091	2342	2233122	1.29863034800607e-05	1.23825789923143
HAPA001	8	4	2021	1803054	4.43691647615657e-06	0.395843641761504
HAPA002	13	4	2211	1894386	6.86238179547357e-06	0.587969244685663
HAPC001	31	5	3708	3554299	8.72183235006396e-06	0.836030204962244
HAPI001	15	3.99655884377151	1975	1860669	8.06161654759659e-06	0.759493670886076
HASL001	14	3.2	2295	2265035	6.18091994163446e-06	0.610021786492375
HEAC001	38	4	1619	1397529	2.71908489913268e-05	2.34712785670167
HEAU001	72	4.4831243972999	5279	5932017	1.21375242181538e-05	1.36389467702216
HECE001	26	4	1731	1724667	1.50753739707433e-05	1.50202195262854
HECE002	26	4	1689	1634085	1.5911045019078e-05	1.53937240970989
HECI001	19	4	2125	1909356	9.95099918506554e-06	0.894117647058824
HECI002	26	4	2321	2036424	1.27674786783106e-05	1.1202068074106
HEHE001	22	4	1876	1681056	1.30870119734262e-05	1.1727078891258
HEMO001	37	4	2999	2651232	1.39557760316713e-05	1.23374458152718
HEMU001	21	3.125	1398	1394620	1.50578652249358e-05	1.50214592274678
HEPY001	21	5	1469	1453947	1.4443442573904e-05	1.42954390742001
HEPY002	24	5	1488	1486393	1.61464700116322e-05	1.61290322580645
HEPY003	24	5	1539	1472601	1.62976936726242e-05	1.55945419103314
HEPY004	22	5	1566	1432920	1.53532646623678e-05	1.40485312899106
HEPY005	24	5	1504	1440054	1.66660416901033e-05	1.59574468085106
HEPY006	26	5	1578	1511388	1.72027302056123e-05	1.64765525982256
HEPY007	20	5	1382	1342605	1.48964140607252e-05	1.44717800289436
HEPY008	28	5	1707	1537890	1.82067638127564e-05	1.64030462800234
HEPY009	23	5	1581	1483200	1.55070118662352e-05	1.45477545857053
HEPY010	21	5	1563	1456995	1.44132272245272e-05	1.34357005758157
HEPY011	24	5	1470	1383201	1.73510574385068e-05	1.63265306122449
HEPY012	23	5	1405	1382712	1.66339772852192e-05	1.63701067615658
HEPY013	22	5	1564	1465200	1.5015015015015e-05	1.40664961636829
HEPY014	23	5	1508	1410105	1.6310842100411e-05	1.52519893899204
HEPY015	23	5	1500	1435647	1.60206513160965e-05	1.53333333333333
HEPY016	28	5	1520	1469913	1.90487464224073e-05	1.84210526315789
HEPY017	24	5	1483	1437834	1.66917738765393e-05	1.61834120026972
HEPY018	58	5	1490	1441038	4.02487651262493e-05	3.89261744966443
HEPY019	27	5	1595	1406844	1.91918933442514e-05	1.69278996865204
HEPY020	24	5	1605	1493403	1.60706788455628e-05	1.49532710280374
HEPY021	25	5	1572	1473846	1.69624234825077e-05	1.59033078880407
HEPY022	22	5	1600	1493670	1.4728822296759e-05	1.375
HEPY023	40	5	1565	1443918	2.77024041531444e-05	2.55591054313099
HEPY024	23	5	1593	1408815	1.63257773376916e-05	1.44381669805399
HEPY025	24	5	1603	1419492	1.69074570339248e-05	1.49719276356831
HEPY026	24	5	1573	1482825	1.61853219361691e-05	1.52574698029243
HEPY027	24	5	1415	1380282	1.73877511986681e-05	1.69611307420495
HEPY028	23	5	1540	1437618	1.59986867164991e-05	1.49350649350649
HEPY029	24	5	1518	1424151	1.68521455941119e-05	1.58102766798419
HEPY030	22	5	1549	1410093	1.5601807824023e-05	1.42027114267269
HEPY031	30	5	1609	1481709	2.02468905837786e-05	1.86451211932878
HEPY032	22	5	1576	1473984	1.49255351482784e-05	1.39593908629442
HEPY033	23	5	1501	1420584	1.61905244603628e-05	1.53231179213857
HEPY034	22	5	1495	1447251	1.52012332345944e-05	1.47157190635451
HEPY035	24	5	1564	1485876	1.61520880611841e-05	1.53452685421995
HEPY036	23	5	1525	1432233	1.60588395882514e-05	1.50819672131148
HEPY037	22	5	1548	1483620	1.48285949232283e-05	1.42118863049096
HEPY038	24	5	1438	1281255	1.87316342180128e-05	1.66898470097357
HEPY039	22	5	1595	1481934	1.48454654525775e-05	1.37931034482759
HEPY040	22	5	1591	1480380	1.48610491900728e-05	1.38277812696417
HEPY041	22	5	1594	1482387	1.48409288532617e-05	1.3801756587202
HEPY042	23	5	1538	1481133	1.55286527273378e-05	1.49544863459038
HEPY043	23	5	1387	1344036	1.71126368638935e-05	1.65825522710887
HEPY044	24	5	1520	1462515	1.64100881016605e-05	1.57894736842105
HEPY045	25	5	1493	1446624	1.72816156789878e-05	1.67448091091762
HEPY046	25	5	1702	1453257	1.72027384007096e-05	1.46886016451234
HEPY047	24	5	1415	1233561	1.94558680113914e-05	1.69611307420495
HEPY048	24	5	1637	1495593	1.60471465164654e-05	1.46609651802077
HEPY049	27	5	1576	1440486	1.87436740100216e-05	1.71319796954315
HESE001	45	4.71739130434783	4735	4873815	9.23301356329692e-06	0.950369588173178
HYHO002	19	3.20091324200913	1579	1448790	1.31143920098841e-05	1.20329322355921
HYMC001	84	4.93617021276596	9782	8505918	9.87547728534416e-06	0.85872009813944
HYSN001	19	3.20091324200913	1575	1439913	1.31952416569612e-05	1.20634920634921
HYTH001	8	5	1893	1672884	4.78216062799333e-06	0.422609614368727
HYTH002	8	5	1869	1667923	4.79638448537492e-06	0.428036383092563
HYY0001	20	3.20091324200913	1629	1484490	1.34726404354357e-05	1.22774708410068
IDLO001	27	1	2628	2617752	1.03141932467247e-05	1.02739726027397
IDLO002	27	1	2649	2623170	1.02928899003877e-05	1.01925254813137
ISPA001	25	4.93447940317872	3722	4660137	5.3646491508726e-06	0.671681891456206
JASP001	39	4.2	3697	3674155	1.0614685553549e-05	1.05490938598864
JODE001	37	4	2511	2473005	1.49615548694807e-05	1.47351652727997
KIRA001	56	4.1551724137931	4681	4483257	1.24909189903679e-05	1.19632557145909
KISE001	215	4.76744186046512	7566	7658247	2.80743099563125e-05	2.8416600581549
KLOX001	60	3.99106344950849	5488	5216967	1.15009353135644e-05	1.0932944606414
KLOX002	65	3.99106344950849	5909	5410713	1.20132041747548e-05	1.10001692333728
KLPN001	35	3.9981981981982	5766	5175577	6.76253101828067e-06	0.607006590357267
KLPN002	37	3.9981981981982	5184	4872108	7.59424873176046e-06	0.713734567901235
KLPN003	26	3.9981981981982	5262	4879905	5.32797257323657e-06	0.494108703914861
KLPN004	35	3.9981981981982	5779	5000778	6.99891096945315e-06	0.60564111437965
KLPN005	27	3.9981981981982	5152	4745892	5.68913072611008e-06	0.524068322981367
KLPN006	26	3.9981981981982	4962	4669002	5.5686418639358e-06	0.523982265215639
KLPN007	29	3.9981981981982	4791	4497189	6.44847259032253e-06	0.605301607180129
KLPN008	33	3.9981981981982	5141	4646814	7.1016399623484e-06	0.641898463333982
KLPN009	36	3.9981981981982	5249	4675023	7.70049687456083e-06	0.685844922842446
KLVA001	29	4	5057	4808353	6.03117117233281e-06	0.573462527190034
KOOL001	10	3.24705882352941	2118	2029677	4.92689230848061e-06	0.472143531633617
KORH001	19	3.11650485436893	2357	2390466	7.94824105425469e-06	0.806109461179465
KRFL001	148	4.92857142857143	6943	6798847	2.17683969061225e-05	2.13164338182342
KYSE001	29	4.33172635445363	2554	2473389	1.17248034983579e-05	1.13547376664056
LAAC001	35	4.00378914521342	1864	1759455	1.9892523537118e-05	1.87768240343348
LAAC002	27	4.00378914521342	2059	1804227	1.49648575262425e-05	1.31131617289947
LAAC003	31	4.00378914521342	1876	1751628	1.76978216835995e-05	1.65245202558635
LAAM001	28	4	2121	1831254	1.52900689909756e-05	1.32013201320132
LAAM002	27	4	1920	1699503	1.58869975516372e-05	1.40625
LABR001	27	4	2218	1959099	1.3781845634141e-05	1.21731289449955
LABR002	37	4	2582	2233455	1.65662616887289e-05	1.43299767621998
LABU001	46	4	2392	2183666	2.10654926165448e-05	1.92307692307692
LABU002	35	4	2377	2210097	1.58364089901936e-05	1.4724442574674
LACA001	23	4.2378640776699	2808	2433615	9.45096081344009e-06	0.819088319088319
LACA002	25	4.2378640776699	2997	2617080	9.55263117673132e-06	0.834167500834167
LACA003	26	4.2378640776699	2803	2428782	1.07049541704443e-05	0.927577595433464
LACA004	33	4.2378640776699	3199	2657391	1.24181951395184e-05	1.03157236636449
LACA005	31	4.2378640776699	3164	2616189	1.18492968206808e-05	0.979772439949431
LACA006	24	4.2378640776699	3126	2658978	9.02602428451834e-06	0.767754318618042
LACA007	30	4.2378640776699	3103	2657394	1.12892555639096e-05	0.966806316467934
LACR001	29	4.01059941520468	2021	1805601	1.6061134215145e-05	1.43493320138545
LADE001	17	4	1529	1367787	1.24288357763307e-05	1.11183780248528
LADE002	19	4	1708	1432131	1.32669427587281e-05	1.11241217798595
LADE003	27	4	2018	1766187	1.52871694786566e-05	1.33795837462834
LADE004	22	4	1792	1537200	1.4311735623211e-05	1.22767857142857
LAFE001	12	4.024682651622	1843	1688163	7.10831833181985e-06	0.651112316874661
LAFE002	10	4.024682651622	1051	1192845	8.38331887210828e-06	0.951474785918173
LAFE003	15	4.024682651622	2006	1750893	8.56705692466644e-06	0.747756729810568
LAGA001	13	4.1630266931392	1755	1675929	7.75689184923705e-06	0.740740740740741
LAGR001	20	4.01076095311299	1968	1715070	1.16613316074563e-05	1.01626016260163
LAGR002	20	4.01076095311299	1947	1701768	1.17524832997212e-05	1.02722136620442
LAHE001	28	4.00126099618699	1978	1751055	1.59903600971985e-05	1.41557128412538
LAHE002	36	4.00126099618699	2011	1688319	2.13229845781514e-05	1.7901541521631
LAHE003	25	4.00126099618699	1685	1454712	1.71855322565566e-05	1.48367952522255
LAHO001	27	4.35	3235	2782665	9.70292866730275e-06	0.834621329211747
LAIN001	16	4	1324	1410507	1.13434389194807e-05	1.20845921450151
LAIN002	16	4	1368	1428318	1.12019872325351e-05	1.16959064327485
LAJO001	17	3.99986649087966	1821	1779591	9.55275678512647e-06	0.933552992861065
LAJO002	15	3.99986649087966	1735	1578663	9.5017112581976e-06	0.864553314121038
LAJO003	17	3.99986649087966	1772	1720893	9.87859210305347e-06	0.959367945823928
LAKE001	33	4	2162	1882539	1.75295173167727e-05	1.5263644773358
LALA001	35	3.99909405808686	2321	2016264	1.73588379299536e-05	1.5079707022835
LALA002	56	3.99909405808686	2501	2088555	2.68127964070853e-05	2.2391043582567
LALA003	39	3.99909405808686	2434	2086418	1.86923233982836e-05	1.60230073952342
LALA004	46	3.99909405808686	2473	2219064	2.07294607095604e-05	1.86008896077638
LALA005	42	3.99909405808686	2510	2102349	1.99776535675095e-05	1.67330677290837
LALA006	38	3.99909405808686	2408	2098848	1.81051700742503e-05	1.578073089701
LALA007	45	3.99909405808686	2769	2188743	2.05597459363662e-05	1.62513542795233
LALA008	26	3.99909405808686	1944	1742262	1.49231286683633e-05	1.33744855967078
LALA009	29	3.99909405808686	2224	2057853	1.40923574230035e-05	1.30395683453237
LALA010	41	3.99909405808686	2268	2107707	1.94524191455454e-05	1.80776014109347
LALA011	30	3.99909405808686	2109	1881258	1.59467760402879e-05	1.42247510668563
LALA012	41	3.99909405808686	2593	2200677	1.86306304832558e-05	1.58118010026996
LAPA001	16	4.84249084249084	2781	2529324	6.32580088592841e-06	0.575332614167566
LAPL001	38	3.994140625	3105	2825364	1.34495944593334e-05	1.22383252818035
LAPL002	39	3.994140625	2947	2686458	1.45172565511912e-05	1.32337970817781
LAPL003	47	3.994140625	3038	2712267	1.73286774495284e-05	1.54707044107966
LAPL004	31	3.994140625	3088	2779065	1.11548308513835e-05	1.00388601036269
LAPL005	37	3.994140625	3090	2677119	1.3820827538858e-05	1.19741100323625
LAPL006	46	3.994140625	3276	2786577	1.65077082025725e-05	1.4041514041514
LARE001	23	3.99902391410444	1820	1704477	1.34938752473633e-05	1.26373626373626
LARE002	25	3.99902391410444	1900	1706145	1.46529163699451e-05	1.31578947368421
LARE003	25	3.99902391410444	2300	2015886	1.24014949258043e-05	1.08695652173913
LARE004	27	3.99902391410444	2054	1819938	1.48356702261286e-05	1.31450827653359
LARE005	20	3.99902391410444	1945	1841364	1.08615135301874e-05	1.02827763496144
LARH001	23	4.11065573770492	2913	2560440	8.98283107590883e-06	0.789564023343632
LARH002	18	4.11065573770492	2957	2587065	6.95769143798088e-06	0.608725059181603
LARH003	22	4.11065573770492	2834	2538597	8.66620420649674e-06	0.776287932251235
LARH004	17	4.11065573770492	2886	2495328	6.81273163287552e-06	0.589050589050589
LARH005	21	4.11065573770492	2827	2454885	8.55437220073445e-06	0.742836929607358
LARH006	19	4.11065573770492	2924	2549415	7.45269012695069e-06	0.649794801641587
LARU001	20	4.01675041876047	1862	1637067	1.22169709608709e-05	1.07411385606874
LASA001	17	4.05668016194332	1871	1637379	1.03824465807855e-05	0.908605024051309
LASL001	26	4.00056940559008	2013	1765134	1.47297598935831e-05	1.29160457029309
LASL002	15	4.00056940559008	1552	1646007	9.11296246006244e-06	0.966494845360825
LASN001	19	4	1284	1123899	1.69054336733105e-05	1.4797507788162
LEBI001	43	3.54545454545455	3725	3678621	1.16891628683683e-05	1.15436241610738
LEBI002	41	3.54545454545455	3600	3655998	1.12144481479476e-05	1.13888888888889
LEBO001	24	4.59701492537313	2880	2831208	8.47694694278908e-06	0.833333333333333
LEBO002	25	4.59701492537313	2945	2890971	8.64761355267832e-06	0.848896434634975
LEBU001	25	4	2220	2062802	1.21194375417515e-05	1.12612612612613
LECA001	15	4	1691	1546530	9.69913289751896e-06	0.887049083382614
LECH001	56	4	4363	4515885	1.24006700790653e-05	1.28352051340821
LECI001	18	4	1820	1680006	1.07142474491163e-05	0.989010989010989
LEFE001	24	2.92622950819672	2417	2243310	1.0698476804365e-05	0.992966487381051
LEFR001	23	5	2471	2172903	1.05849179645847e-05	0.930797248077701
LEGA001	26	4	1912	1703394	1.52636442302838e-05	1.35983263598326
LEGE001	20	4	1796	1636872	1.22184263644317e-05	1.11358574610245
LEIN001	63	4.89895988112927	3702	3518358	1.79060800521152e-05	1.70178282009724
LEIN002	63	4.89895988112927	3667	3469716	1.81571056536039e-05	1.71802563403327
LEIN003	64	4.89895988112927	3711	3530184	1.81293666279151e-05	1.72460253300997
LEKI001	27	4	2129	1859847	1.45173231991664e-05	1.26820103334899
LEME001	19	3.98484848484849	2003	1826199	1.04041235374677e-05	0.948577134298552
LEME002	19	3.98484848484849	1937	1762455	1.07804170886633e-05	0.980898296334538
LEPN001	43	4.4	2943	3012525	1.42737404668841e-05	1.46109412164458
LEPN002	44	4.4	2934	2965554	1.48370253922201e-05	1.49965916837082
LEPN003	48	4.4	3166	3173952	1.51231020506926e-05	1.51610865445357
LEPN004	44	4.4	3204	3113565	1.41317107559983e-05	1.37328339575531
LEPN005	45	4.4	3190	3085662	1.4583580444002e-05	1.41065830721003
LEPN006	43	4.4	2926	2993244	1.43656848556282e-05	1.46958304853042
LEPN007	43	4.4	3221	3165642	1.35833426521382e-05	1.33498913380938
LEPN008	41	4.4	3059	3044475	1.34670181229933e-05	1.34030728996404
LEPN011	45	4.4	3331	3104946	1.4493005675461e-05	1.35094566196337
LEPN012	43	4.4	2998	3041772	1.41364967525508e-05	1.4342895263509
LEXY001	31	4.77435897435897	2028	1812912	1.7099561368671e-05	1.52859960552268
LEXY002	42	4.77435897435897	2470	2156211	1.94786131783949e-05	1.7004048582996
LIAN001	41	4	3678	3526656	1.1625744047619e-05	1.1147362697118
LIIV001	26	4.35714285714286	2650	2458368	1.05761220451942e-05	0.981132075471698
LIMO001	31	4.58823529411765	2867	2629341	1.17900264743143e-05	1.08126961981165
LIMO002	35	4.58823529411765	2821	2569477	1.36214490341809e-05	1.24069478908189
LIMO003	31	4.58823529411765	2974	2641071	1.17376624861656e-05	1.04236718224613
LIMO004	29	4.58823529411765	2764	2587860	1.12061703492461e-05	1.04920405209841
LIMO005	38	4.58823529411765	3088	2776254	1.36875084196187e-05	1.23056994818653
LIMO006	36	4.58823529411765	2966	2679876	1.3433457368923e-05	1.21375590020229
LIMO007	28	4.58823529411765	2814	2587572	1.08209549338144e-05	0.995024875621891
LIMO008	33	4.58823529411765	2955	2678496	1.23203469409699e-05	1.11675126903553
LIMO009	32	4.58823529411765	2910	2649294	1.2078689643354e-05	1.09965635738832
LIMO010	29	4.58823529411765	2762	2557134	1.13408214039624e-05	1.04996379435192
LIMO011	31	4.58823529411765	2977	2647197	1.17104998230203e-05	1.04131676184078
LIMO012	30	4.58823529411765	2925	2647632	1.13308798201563e-05	1.02564102564103
LIMO013	33	4.58823529411765	2821	2601792	1.26835657885027e-05	1.16979794399149
LIMO014	30	4.58823529411765	2826	2574360	1.16533818114017e-05	1.06157112526539
LIMO015	33	4.58823529411765	2865	2592654	1.2728269950406e-05	1.15183246073298
LIMO016	36	4.58823529411765	2929	2660430	1.35316471397481e-05	1.22908842608399
LIMO017	30	4.58823529411765	2755	2537400	1.18231260345235e-05	1.08892921960073
LIMO018	35	4.58823529411765	2935	2655270	1.31813337250073e-05	1.19250425894378
LIMO019	34	4.58823529411765	2990	2697165	1.2605828712741e-05	1.1371237458194
LIMO020	34	4.58823529411765	2940	2697360	1.26049174007177e-05	1.15646258503401
LIMO021	39	4.58823529411765	2907	2662026	1.46504955248371e-05	1.34158926728586
LIMO022	34	4.58823529411765	2874	2622126	1.29665775023778e-05	1.1830201809325
LIMO023	31	4.58823529411765	2868	2636916	1.17561575719515e-05	1.08089260808926
LIMO024	34	4.58823529411765	2797	2543457	1.33676331072238e-05	1.21558813013944
LIMO025	33	4.58823529411765	2838	2604759	1.26691183330204e-05	1.16279069767442
LIMO026	30	4.58823529411765	2848	2590620	1.15802394793524e-05	1.05337078651685
LIMO027	28	4.58823529411765	2794	2469564	1.13380337581857e-05	1.00214745884037
LIMO028	33	4.58823529411765	2985	2693763	1.22505209255603e-05	1.10552763819095
LIMO029	44	4.58823529411765	3131	2281884	1.92823123348952e-05	1.40530182050463
LIMO030	50	4.58823529411765	3150	2279604	2.19336340873239e-05	1.58730158730159
LIMO031	33	4.58823529411765	2953	2658792	1.24116516071961e-05	1.11750761937013
LIMO032	32	4.58823529411765	2973	2675301	1.19612708999847e-05	1.07635385132862
LIMO033	33	4.58823529411765	2974	2675235	1.23353649305575e-05	1.10961667787492
LIMO034	32	4.58823529411765	2970	2674227	1.19660746825157e-05	1.07744107744108
LIMO035	35	4.58823529411765	2924	2625198	1.33323276949015e-05	1.19699042407661
LIMO036	33	4.58823529411765	2865	2630973	1.25428881254198e-05	1.15183246073298
LIMO037	30	4.58823529411765	2912	2648544	1.1326978143463e-05	1.03021978021978
LIMO038	37	4.58823529411765	3224	2872341	1.28814789051857e-05	1.14764267990074
LIMO039	35	4.58823529411765	3046	2748021	1.27364383314392e-05	1.14904793171372
LISE001	30	4.2	2710	2489223	1.20519535614125e-05	1.1070110701107
LIWE001	29	4.14285714285714	2774	2490468	1.16443977597785e-05	1.04542177361211
LYSP001	68	4.48379446640316	4771	3865026	1.75936720736161e-05	1.42527771955565
MABA001	40	3.625	4410	4197751	9.52891202932237e-06	0.90702947845805
MACA001	20	4.03030303030303	2053	1932849	1.03474197932689e-05	0.974184120798831
MAHD001	38	2.65217391304348	3784	3680127	1.03257306065796e-05	1.00422832980972
MAMA001	41	4	4561	4389483	9.34050775455788e-06	0.898925674194256
MAMR001	39	1	3063	3029379	1.28739256461473e-05	1.27326150832517
MAMW001	36	4	4439	4478220	8.03890831625065e-06	0.810993466997071
ME44000	66	2.625	6692	6299166	1.04775775078796e-05	0.986252241482367
MEAA001	29	3.11764705882353	3980	3813927	7.60371134528794e-06	0.728643216080402
MECA001	27	4.6	2956	2956270	9.13313060038495e-06	0.91339648173207
MECI001	48	5	6264	5786101	8.29574181301018e-06	0.766283524904214
MEEL001	6	4.02490851139181	2219	2135187	2.81005832276049e-06	0.270392068499324
MEEX001	54	3.67123287671233	4829	4597053	1.17466559554567e-05	1.11824394284531
MEEX002	53	3.67123287671233	6205	5577045	9.50324051536253e-06	0.854149879129734
MEEX003	55	3.67123287671233	5735	5106390	1.07708185234579e-05	0.959023539668701
MEFG001	32	4	2753	2680605	1.19376036379847e-05	1.16236832546313
MEFL001	4	4	680	736302	5.4325534902798e-06	0.588235294117647
MEIN001	7	4.94818652849741	2472	2078073	3.36850534124643e-06	0.283171521035599
MELO001	51	5	7272	6555669	7.77952639158566e-06	0.701320132013201
MEMO001	27	3.25	2338	2281018	1.18368202267584e-05	1.15483319076133
MENO001	72	5	8308	7100587	1.01400067346545e-05	0.866634569090034
MEPN001	44	4.01923076923077	1885	1595607	2.75757125658135e-05	2.3342175066313
MEPU001	31	4.01923076923077	1671	1541532	2.01098647319679e-05	1.85517654099342
MERA001	48	3.98275862068965	6431	5878938	8.1647399581353e-06	0.746384699113668
MERB001	20	4.99601593625498	3014	2799823	7.14330870201438e-06	0.6635700066357
MERB002	23	4.99601593625498	3056	2800020	8.21422704123542e-06	0.75261780104712
MESC001	22	5	3666	3345711	6.57558288806176e-06	0.600109110747409
MESV001	23	3.74074074074074	3505	3271502	7.0304098851231e-06	0.656205420827389
MI71001	122	4.71428571428571	6441	6518913	1.87147765279273e-05	1.89411582052476
MIAU001	154	4.98387096774194	6222	6300462	2.4442651983299e-05	2.47508839601414
MIPH001	49	4.90575539568345	5338	5167560	9.48223145933477e-06	0.917946796553016
MOCA001	9	4	1886	1603899	5.61132590019696e-06	0.477200424178155
MOCU001	23	4.01890756302521	1909	1931826	1.190583416933e-05	1.20481927710843
MOMO001	42	4.02722772277228	3526	3303348	1.27143734175146e-05	1.19115144639818
MOTH001	12	2.61176470588235	2463	2271528	5.28278762137205e-06	0.48721071863581
MYAB001	58	2.9	4942	4715694	1.22993561499113e-05	1.17361392148928
MYAB002	71	2.9	5185	4820862	1.47276565892158e-05	1.36933461909354
MYAE001	56	4.78350515463918	6312	4750827	1.17874214321001e-05	0.887198986058302
MYAF001	63	5	3785	3783525	1.66511388189585e-05	1.66446499339498
MYAR001	6	4	631	726693	8.25658152755015e-06	0.950871632329636
MYAV001	47	5	4350	4420569	1.06321154584399e-05	1.08045977011494
MYAV002	58	5	5120	4853886	1.19491887530939e-05	1.1328125
MYAV003	47	5	4326	4344810	1.0817504102596e-05	1.08645399907536
MYBO001	64	5	3918	3934998	1.62643030568249e-05	1.63348647269015
MYBO002	59	5	3949	3972294	1.48528784626717e-05	1.4940491263611
MYBO003	62	5	3944	3959199	1.56597331935071e-05	1.57200811359026
MYBO004	59	5	3951	3958245	1.49055957880323e-05	1.49329283725639
MYBO005	63	5	4139	4051323	1.55504757334826e-05	1.52210678907949
MYBV001	7	4	765	833817	8.39512746801756e-06	0.915032679738562
MYBV002	9	4	801	850224	1.05854457178344e-05	1.12359550561798
MYBV003	12	4	814	856119	1.40167429995129e-05	1.47420147420147
MYCA001	19	4	812	892035	2.12996126833588e-05	2.33990147783251
MYCH001	70	5	5843	5758869	1.21551644949729e-05	1.19801471846654
MYCO001	14	4	692	771450	1.81476440469246e-05	2.02312138728324
MYFU001	110	4.86567164179105	7284	7929882	1.38715809390354e-05	1.51015925315761
MYGI001	62	4.52804377564979	5579	5500665	1.12713644622968e-05	1.11131027065782
MYHE001	46	5	1156	841335	5.46750105487113e-05	3.97923875432526
MYHR001	6	2	658	716931	8.36900622235613e-06	0.911854103343465
MYHR002	22	2	778	719418	3.0580274610866e-05	2.82776349614396
MYHR003	10	2	647	675810	1.47970583448011e-05	1.54559505409583
MYHR004	9	2	753	754182	1.19334590324351e-05	1.19521912350598
MYIN001	62	4.7	5149	4946445	1.25342543988663e-05	1.20411730433094
MYIN002	55	4.7	5249	5026383	1.09422620600141e-05	1.0478186321204
MYIN003	57	4.7	5144	4937028	1.15454074799657e-05	1.10808709175739
MYJD001	66	5	4346	4215201	1.56576163271929e-05	1.51863782788771
MYKA001	97	3.86363636363636	5866	5837961	1.66153902021613e-05	1.65359699965905
MYKM001	59	5	5975	5783604	1.02012516762904e-05	0.98744769874477
MYLE001	17	3.67307692307692	1605	1620051	1.04934968096683e-05	1.05919003115265
MYLE002	17	3.67307692307692	1602	1619637	1.0496179082103e-05	1.06117353308365
MYLU001	12	3.89686684073107	2236	2227542	5.38710381218401e-06	0.536672629695885
MYMA001	97	4.9873417721519	5452	5993778	1.61834489031793e-05	1.77916360968452
MYMC001	54	5	5615	5498850	9.82023514007474e-06	0.961709706144256
MYMO001	4	4	633	705426	5.67033253665161e-06	0.631911532385466
MYMT001	49	5	5128	5073174	9.65864762375586e-06	0.955538221528861
MYMY001	23	4	1017	992001	2.31854604985277e-05	2.26155358898722
MYMY002	12	4	924	1045845	1.14739755891169e-05	1.2987012987013
MYMY003	23	4	1017	992001	2.31854604985277e-05	2.26155358898722
MYMY004	39	4	1095	1033809	3.77245700124491e-05	3.56164383561644
MYPE001	28	4	1037	1204764	2.32410663001218e-05	2.70009643201543
MYPT001	3	4	650	695568	4.31302187564695e-06	0.461538461538462
MYPT002	6	4	667	712290	8.42353535778966e-06	0.899550224887556
MYPU001	9	2.66666666666667	776	865944	1.03932817826557e-05	1.15979381443299
MYRH001	59	5	6147	5910666	9.98195465620964e-06	0.959817797299496
MYSP001	54	5	5739	5621055	9.60673752525104e-06	0.940930475692629
MYSR001	57	4.52804377564979	5349	5254527	1.08477889636879e-05	1.06561974200785
MYST001	176	5	8043	9459985	1.86046806628129e-05	2.18823821956981
MYSU001	20	4.76729559748428	794	619377	3.22905112718102e-05	2.51889168765743
MYSU002	19	4.76729559748428	845	662259	2.86896818314285e-05	2.24852071005917
MYTU001	62	4.28571428571429	3991	4001040	1.54959710475276e-05	1.55349536457028
MYTU002	66	4.28571428571429	4189	3992139	1.65324904769097e-05	1.57555502506565
MYTU003	63	4.28571428571429	4034	4033866	1.56177721322424e-05	1.56172533465543
MYTU004	66	4.28571428571429	3941	4030083	1.63768339262492e-05	1.67470185232175
MYTU006	66	4.28571428571429	4059	4040379	1.63351012367899e-05	1.6260162601626
MYTU007	61	4.28571428571429	3590	3820113	1.59681140322289e-05	1.6991643454039
MYTU008	57	4.28571428571429	3646	3800157	1.49993802887618e-05	1.56335710367526
MYTU009	67	4.28571428571429	3996	4029738	1.66263910954012e-05	1.67667667667668
MYTU010	60	4.28571428571429	3944	3974853	1.50948978490525e-05	1.52129817444219
MYTU011	88	4.28571428571429	3691	3061365	2.87453472552277e-05	2.38417772961257
MYTU012	91	4.28571428571429	3622	2903421	3.13423371946404e-05	2.51242407509663
MYTU013	50	4.28571428571429	3794	3759783	1.32986398417143e-05	1.31787032156036
MYTU014	67	4.28571428571429	4001	4004718	1.67302666504858e-05	1.67458135466133
MYTU015	66	4.28571428571429	4111	4042596	1.6326142904213e-05	1.6054487959134
MYTU016	75	4.28571428571429	4110	3899367	1.92338910392379e-05	1.82481751824817
MYTU017	88	4.28571428571429	3959	2973924	2.9590534257096e-05	2.22278353119475
MYTU018	66	4.28571428571429	4156	4035990	1.63528650962961e-05	1.58806544754572
MYTU019	67	4.28571428571429	4019	3836238	1.74650269352423e-05	1.66708136352326
MYTU020	61	4.28571428571429	3902	3789672	1.60963798450103e-05	1.56330087134803
MYTU021	83	4.28571428571429	4245	3931266	2.11127916554108e-05	1.95524146054181
MYTU022	81	4.28571428571429	3680	2692809	3.00801133686051e-05	2.20108695652174
MYTU023	63	4.28571428571429	4036	4017570	1.56811206774244e-05	1.5609514370664
MYTU024	68	4.28571428571429	3994	4025208	1.68935369302655e-05	1.70255383074612
MYUL001	55	5	4241	4235820	1.29844988691682e-05	1.29686394718227
MYVA001	69	4.62631578947368	5979	5941320	1.16135808204237e-05	1.15403913697943
MYXA001	131	4.83333333333333	7316	8356534	1.56763557714239e-05	1.79059595407326
NAMU001	59	4.74222222222222	5240	5281353	1.11713797581794e-05	1.12595419847328
NAPR001	11	4	1730	1564410	7.03140481075933e-06	0.635838150289017
NATH001	33	3.47407407407407	2906	2750892	1.19961088984955e-05	1.13558155540262
NEGO001	4	4.15789473684211	2002	1692054	2.36399074734021e-06	0.1998001998002
NEGO002	8	4.15789473684211	2680	1932087	4.14060029387911e-06	0.298507462686567
NEGO003	8	4.15789473684211	2196	1825506	4.38234659321854e-06	0.364298724954463
NEME001	13	4.00060168471721	1909	1723044	7.54478701646621e-06	0.680984808800419
NEME002	11	4.00060168471721	2063	1798500	6.11620795107034e-06	0.533204071740184
NEME003	10	4.00060168471721	1917	1760502	5.68019803442427e-06	0.521648408972353
NEME005	12	4.00060168471721	2020	1724727	6.95762285857414e-06	0.594059405940594
NEME006	11	4.00060168471721	1872	1694352	6.49215747377168e-06	0.587606837606838
NEME007	13	4.00060168471721	1913	1734720	7.49400479616307e-06	0.679560899111343
NEME008	13	4.00060168471721	2017	1793466	7.24853440210185e-06	0.644521566683193
NEME009	15	4.00060168471721	1971	1783395	8.41092410823177e-06	0.76103500761035
NEME010	9	4.00060168471721	1948	1756725	5.1231695342185e-06	0.462012320328542
NEME011	10	4.00060168471721	1936	1751544	5.70924852587203e-06	0.516528925619835
NEME012	11	4.00060168471721	1947	1763205	6.23863929605463e-06	0.564971751412429
NEME013	13	4.00060168471721	1961	1752549	7.41776692121019e-06	0.662927078021418
NEME014	11	4.00060168471721	1928	1709157	6.43592133431861e-06	0.570539419087137
NEME015	10	4.00060168471721	1941	1724703	5.79809973079423e-06	0.515198351365276
NERI001	10	2	892	758793	1.3178824791478e-05	1.12107623318386
NIEU001	26	5	2461	2407473	1.07997057495557e-05	1.05648110524177
NIHA001	42	4.57142857142857	4326	3983448	1.05436295390325e-05	0.970873786407767
NIHL001	32	5	3817	3554133	9.00360228500171e-06	0.838354728844642
NIIS001	64	5	3372	3163168	2.02328804540258e-05	1.89798339264531
NIMU001	38	4.8	2805	2760198	1.37671283002161e-05	1.35472370766488
NIOC001	27	4.60869565217391	3017	2983584	9.04951896779176e-06	0.894928737156115
NISL001	58	5	2983	2796493	2.07402628935599e-05	1.9443513241703
NISP001	16	4	1843	1766760	9.05612533677466e-06	0.868149755832881
NIWI001	28	4.83333333333333	3122	2862147	9.78286579969512e-06	0.896860986547085
NO1Y001	40	5	4664	4658067	8.58725303865316e-06	0.857632933104631
NOAR001	42	4.17857142857143	3937	3887294	1.08044310515232e-05	1.06680213360427
NOBR001	108	5	8414	8276934	1.30483099176579e-05	1.28357499405752
NOCA001	50	4.39553752535497	4909	4813491	1.03874713799195e-05	1.01853738032186
NOCY001	67	4.42857142857143	5475	5385378	1.24410951283271e-05	1.22374429223744
NODA001	68	4.51776649746193	5497	5521041	1.23165178450948e-05	1.2370383845734
NOFA001	66	4.4	5934	5674032	1.16319400384066e-05	1.11223458038423
NOPU001	105	4	6689	6995306	1.50100653209452e-05	1.56974136642248
OCAN001	32	4.4	4799	4536205	7.05435490679985e-06	0.66680558449677
OCAT001	33	2	4492	3911805	8.43600332838677e-06	0.734639358860196
OCGK001	22	4	3221	3123342	7.04373712516913e-06	0.683017696367588
OCIH001	35	4.04878048780488	3500	3064518	1.142104565873e-05	1
ODSP001	18	3.99998075516724	3497	3805624	4.72984193919315e-06	0.514726908778953
OEOE001	30	4	1691	1468824	2.04245028676002e-05	1.77409816676523
OLCA001	27	5	3722	3277143	8.23888368618641e-06	0.725416442772703
OLCA002	28	5	3574	3351174	8.35528086575033e-06	0.783435926133184
OLCA003	29	5	3629	3407235	8.51130021850562e-06	0.799118214384128
OPTE001	34	4.9447322970639	4612	5276142	6.44410252794561e-06	0.737207285342585
ORRH001	12	3.87878787878788	2267	2136126	5.61764615008665e-06	0.529333921482135
ORTS001	11	4.86	1967	1507047	7.29904243198785e-06	0.559227249618709
ORTS002	7	4.86	1182	1038132	6.7428804814802e-06	0.592216582064298
OSAC001	128	4.83333333333333	5796	6222666	2.05699614923893e-05	2.20841959972395
PAAC001	20	4.90909090909091	2782	2755464	7.2583056791887e-06	0.718907260963336
PAAM001	31	4.14084507042254	4528	4380681	7.07652531649759e-06	0.684628975265018
PAAN001	56	3.97887323943662	4241	4129062	1.35624023083209e-05	1.32044329167649
PAAN002	63	3.97887323943662	4038	4092987	1.53921817977922e-05	1.56017830609212
PAAN003	62	3.97887323943662	4372	4168254	1.48743334739198e-05	1.41811527904849
PAAN004	63	3.97887323943662	4645	4213932	1.49504073630044e-05	1.35629709364909
PADE001	22	3.88461538461538	5077	4753944	4.62773646471225e-06	0.433326767776246
PADI001	26	4.00810986572817	3849	4342596	5.98720212518042e-06	0.675500129903871
PAMC001	177	5	7810	7394124	2.39379269268408e-05	2.2663252240717
PAMC002	141	5	7057	6960168	2.02581317002693e-05	1.99801615417316
PAMC003	160	5	7354	7265421	2.20221237007463e-05	2.17568670111504
PAMU001	9	4	2012	2009166	4.47947058630297e-06	0.447316103379722
PAMU002	11	4	2223	2109297	5.21500765420896e-06	0.494826810616284
PAMU003	10	4	2098	2028369	4.93006943016779e-06	0.476644423260248
PAMU004	12	4	2265	2101953	5.70897636626509e-06	0.529801324503311
PAPO001	73	4.7536704730832	4805	4624698	1.57848144895083e-05	1.51925078043704
PAPO002	111	4.7536704730832	6032	5243616	2.11685981582175e-05	1.84018567639257
PAPO003	84	4.7536704730832	5364	5211495	1.61182155984031e-05	1.56599552572707
PECA001	20	3.25	3304	3189103	6.27135592672924e-06	0.605326876513317
PECL001	18	4	1878	1706832	1.05458533704547e-05	0.958466453674121
PECR001	67	3.90118577075099	4246	4201060	1.59483558911322e-05	1.57795572303344
PECR002	69	3.90118577075099	4259	4170846	1.65434063017431e-05	1.62009861469829
PEHE001	60	4.01934965877158	4252	4796563	1.25089569343715e-05	1.41110065851364
PEPE001	23	4.00515463917526	1752	1610694	1.42795589975501e-05	1.31278538812785
PEPR001	29	4.93975903614458	3804	3732159	7.77030131888808e-06	0.762355415352261
PETH001	20	3.2	2919	2613660	7.65210471140087e-06	0.685166152792052
PEWA001	60	4	4437	4268050	1.4057942151568e-05	1.35226504394861
PHAB001	150	4	4379	4210528	3.56249857500057e-05	3.42543959808175
PHGA001	34	3.5	3723	3645705	9.32604256241248e-06	0.91324200913242
PHGA002	32	3.5	3875	3737682	8.56145600401532e-06	0.825806451612903
PHLU001	85	4.6	4683	4613244	1.84252122801222e-05	1.8150758061072
PHPR001	52	4	5487	5217219	9.96699582670384e-06	0.947694550756333
PHZU001	52	5	3854	3877431	1.34109414197184e-05	1.34924753502854
PISP001	62	3.48412698412698	7325	6940242	8.9334060685492e-06	0.84641638225256
PIST001	44	4.49801192842942	4717	5314021	8.2799823335286e-06	0.932796268814925
PL73001	57	5	4268	4049961	1.40742096034999e-05	1.33552014995314
PLLI001	48	4.71367521367521	4258	4612351	1.04068402426442e-05	1.12728980742132
POAS001	20	4	1699	1902925	1.05101357121274e-05	1.17716303708064
POGI001	4	3.97926421404682	1909	1935333	2.0668277758918e-06	0.209533787323206
POGI002	6	3.97926421404682	2089	2027742	2.95895631692789e-06	0.287218764959311
POGI003	6	3.97926421404682	2217	2021817	2.967627633955e-06	0.27063599458728
PONA001	46	4	4929	4741785	9.70098812999746e-06	0.933252180969771
PONE001	13	3.53846153846154	1508	1219005	1.06644353386573e-05	0.862068965517241
POSP001	18	3.53846153846154	2077	2004648	8.97913249607911e-06	0.866634569090034
PRAC001	29	3.94534585824082	2348	2239524	1.29491802722364e-05	1.2350936967632
PRAC002	33	3.94534585824082	2352	2218785	1.48730048202057e-05	1.4030612244898
PRAC003	25	3.94534585824082	2297	2292588	1.09047068204143e-05	1.08837614279495
PRAC004	32	3.94534585824082	2345	2206524	1.45024481945358e-05	1.36460554371002
PRAC005	31	3.94534585824082	2259	2151303	1.44098715987474e-05	1.37228862328464
PRAC006	31	3.94534585824082	2263	2196735	1.4111852362711e-05	1.36986301369863
PRAC007	31	3.94534585824082	2244	2176677	1.42418925729449e-05	1.38146167557932
PRAC008	28	3.94534585824082	2233	2162949	1.29452890474995e-05	1.25391849529781
PRAC009	31	3.94534585824082	2359	2203932	1.40657697242928e-05	1.3141161509114
PRAC010	29	3.94534585824082	2249	2175276	1.33316415939862e-05	1.2894619831036
PRAE001	14	4.91791044776119	2327	2258379	6.1991366373846e-06	0.601633003867641
PRAI001	43	4.47222222222222	3336	3227712	1.3322130351159e-05	1.28896882494005
PRDE001	18	4	2386	2456019	7.32893353023735e-06	0.754400670578374
PRDN001	35	4.00146156094709	2544	2921004	1.19821814691113e-05	1.37578616352201
PRFR001	28	4.59509202453988	2326	2268141	1.23449115376866e-05	1.20378331900258
PRIN001	20	3.99628597957289	2266	2189757	9.13343352709913e-06	0.88261253309797
PRMA001	9	1	1863	1551735	5.7999594002842e-06	0.483091787439614
PRMA002	6	1	1717	1460398	4.10846906117373e-06	0.34944670937682
PRMA003	10	1	2269	1975852	5.06110781576758e-06	0.440722785368004
PRMA004	11	1	2162	1614309	6.814061000713e-06	0.508788159111933
PRMA005	10	1	1810	1524924	6.55770385933987e-06	0.552486187845304
PRMA007	29	1	2997	2277252	1.27346468462867e-05	0.967634300967634
PRMA008	8	1	2193	1625196	4.92248319587299e-06	0.364797081623347
PRMA009	6	1	1905	1511043	3.97076721178683e-06	0.31496062992126
PRMA010	6	1	1920	1518120	3.95225673859774e-06	0.3125
PRMA011	4	1	1906	1494423	2.67661833363111e-06	0.209863588667366
PRMA012	7	1	1982	1555557	4.49999582143245e-06	0.353178607467205
PRMA013	8	1	1853	1519458	5.26503529548036e-06	0.431732325957906
PRME001	23	3.99808620764647	2296	2532495	9.08195277779423e-06	1.00174216027875
PRMI001	71	4.01316839584996	3661	3461829	2.05093896896698e-05	1.93936083037421
PRMI002	65	4.01316839584996	3455	3255093	1.99687074992942e-05	1.88133140376266
PROR001	14	4	1960	2128893	6.57618771821787e-06	0.714285714285714
PRRU001	45	4	2763	3208338	1.40259536245869e-05	1.62866449511401
PRST001	94	4.42857142857143	4099	3627516	2.59130490396183e-05	2.29324225420834
PRVI001	12	2	1753	1793742	6.68992530698395e-06	0.684540787221905
PS73001	104	4	3854	3798591	2.73785727392078e-05	2.69849507005708
PSAE001	70	4.21937086092715	5569	5597491	1.25056029567533e-05	1.25695816124978
PSAE002	74	4.21937086092715	5892	5846175	1.2657848935415e-05	1.25594025797692
PSAE003	56	4.21937086092715	6286	5902494	9.48751493860053e-06	0.89086859688196
PSAE004	72	4.21937086092715	5925	5842350	1.23238080566895e-05	1.21518987341772
PSAE005	68	4.21937086092715	5684	5626881	1.20848477158127e-05	1.1963406052076
PSAE006	68	4.21937086092715	6268	5985966	1.13599041491382e-05	1.08487555839183
PSAE007	70	4.21937086092715	5883	5672016	1.23412909977687e-05	1.18986911439742
PSAE008	72	4.21937086092715	5828	5678799	1.2678737176646e-05	1.23541523678792
PSAE009	59	4.21937086092715	5762	5608065	1.05205627966152e-05	1.02395001735509
PSBR001	52	2.02321083172147	6095	6038664	8.61117624693144e-06	0.853158326497129
PSCR001	33	3.66666666666667	2511	2574810	1.2816479662577e-05	1.3142174432497
PSDI001	77	4.97452229299363	6796	6549894	1.17559154392422e-05	1.13301942319011
PSEN001	100	4	5134	5231374	1.91154369769778e-05	1.94779898714453
PSFL001	124	4.07482898227	6108	6208630	1.99721999861483e-05	2.03012442698101
PSFL002	140	4.07482898227	5722	5784723	2.42016774182619e-05	2.44669695910521
PSFL003	136	4.07482898227	5916	5937303	2.29060231556314e-05	2.29885057471264
PSFL004	108	4.07482898227	5267	5243527	2.05968234739709e-05	2.05050313271312
PSFL005	130	4.07482898227	5862	5945859	2.18639560743031e-05	2.21767314909587
PSFL006	112	4.07482898227	5334	5292292	2.11628534479957e-05	2.0997375328084
PSFU001	84	4	4461	4367726	1.92319756321711e-05	1.88298587760592
PSHA001	74	4	3484	3360592	2.20199298218885e-05	2.1239954075775
PSME001	82	4.36842105263158	4958	4820523	1.70106023765471e-05	1.65389269866882
PSMU001	92	4.36842105263158	4594	4539399	2.02670001028771e-05	2.00261210274271
PSPO001	98	4	4796	4865415	2.01421667010933e-05	2.04336947456214
PSPU001	94	4.02183734939759	5350	5364306	1.75232359973499e-05	1.75700934579439
PSPU002	88	4.02183734939759	5408	5438028	1.61823366852837e-05	1.62721893491124
PSPU003	76	4.02183734939759	5182	5135904	1.47977843822626e-05	1.46661520648398
PSPU004	80	4.02183734939759	5249	5288781	1.51263589851801e-05	1.52409982853877
PSPU005	62	4.02183734939759	4960	4983408	1.24412851606772e-05	1.25
PSPU006	62	4.02183734939759	5218	5083926	1.21952994595122e-05	1.18819471061709
PSPU007	96	4.3199268738574	6391	5669676	1.69321844846161e-05	1.50211234548584
PSPU008	86	4.02183734939759	5721	5467638	1.5728912557854e-05	1.50323370040203
PSPU009	78	4.02183734939759	5292	5126298	1.52156585512586e-05	1.47392290249433
PSPU010	58	4.02183734939759	6357	5958270	9.73436920448385e-06	0.912380053484348
PSPU012	64	4.02183734939759	5449	5467617	1.17052822097817e-05	1.17452743622683
PSST001	62	4.4327868852459	4127	4085412	1.51759479827249e-05	1.50230191422341
PSST002	74	4.4327868852459	4301	4152402	1.78210105861619e-05	1.72053010927691
PSST003	52	4.4327868852459	4217	4004718	1.29846845645561e-05	1.23310410244249
PSST004	58	4.4327868852459	4300	4154349	1.3961272873319e-05	1.34883720930233
PSST005	66	4.4327868852459	3815	3662649	1.80197447257436e-05	1.7300131061599
PSST006	88	4.4327868852459	4264	4116899	2.13753118548694e-05	2.06378986866792
PSUW001	82	4.02183734939759	5423	5397636	1.51918358333167e-05	1.51207818550618
RAAQ001	142	4.04411764705882	4866	4742157	2.99441794103401e-05	2.91820797369503
RAAQ002	142	4.04411764705882	5081	4864206	2.9192842572868e-05	2.79472544774651
RAOR001	62	4	4909	4703703	1.3181104334181e-05	1.2629863515991
RAPI001	120	3.78571428571429	4952	4697717	2.55443229125978e-05	2.4232633279483
RAPI002	148	3.78571428571429	5361	4967257	2.9795116298593e-05	2.76067897780265
RASO001	202	4.94	5104	5076285	3.97928800293916e-05	3.9576802507837
RASO002	196	4.94	4997	4956279	3.95457963524652e-05	3.92235341204723
RASO003	164	4.94	5007	4864731	3.37120387540442e-05	3.27541441981226
RASO004	168	4.94	5022	4888683	3.43650836022708e-05	3.3452807646356
RASO005	208	4.94	5016	4937970	4.21225726361237e-05	4.14673046251994
RASO006	180	4.94	5139	4957809	3.63063603297344e-05	3.50262697022767
RESA001	61	4.93052109181141	3507	2850192	2.14020669484722e-05	1.73937838608497
RH2A001	76	5	3824	3784485	2.00819926621456e-05	1.98744769874477
RHCA001	60	3.75	3642	3501795	1.71340698127675e-05	1.64744645799012
RHEQ001	58	4.54375	4508	4555725	1.27312337772802e-05	1.2866015971606
RHER001	79	4.1169028340081	6437	6288882	1.25618512161621e-05	1.22727978872145
RHER002	77	4.1169028340081	5828	5842371	1.31795806873613e-05	1.32120796156486
RHET001	98	4.96	5963	5602698	1.74915728100997e-05	1.64346805299346
RHET002	100	4.96	6056	5540505	1.80488962648712e-05	1.65125495376486
RHET003	102	4.96	6792	6195993	1.64622522975736e-05	1.5017667844523
RHIR001	60	4.71895424836601	5479	4897263	1.22517414318978e-05	1.09509034495346
RHLE001	88	4.90476190476191	7137	6711747	1.31113404602408e-05	1.23301106907664
RHLE002	116	4.90476190476191	6415	5970851	1.9427716417643e-05	1.80826188620421
RHLE003	86	4.90476190476191	7001	6362633	1.35164168670423e-05	1.22839594343665
RHMA001	42	4.35593220338983	2863	3083890	1.36191628106061e-05	1.46699266503667
RHMA002	44	4.35593220338983	2838	2986913	1.47309278844077e-05	1.55038759689922
RHOP001	83	4.82975573649149	8197	7992291	1.03850072526138e-05	1.01256557277053
RHPA001	90	4.45714285714286	4886	4717047	1.90797335706004e-05	1.84199754400327
RHPA002	58	4.45714285714286	4397	4249935	1.36472675464448e-05	1.31908119172163
RHPA003	84	4.45714285714286	4683	4653609	1.80505066068077e-05	1.79372197309417
RHPA004	100	4.45714285714286	4878	4724787	2.11649752676682e-05	2.050020500205
RHPA005	92	4.45714285714286	5246	4962213	1.85401150655967e-05	1.75371711780404
RHPA006	86	4.45714285714286	4820	4763324	1.80546190013528e-05	1.78423236514523
RHPA007	94	4.45714285714286	4917	4682416	2.00751065262036e-05	1.91173479764084
RHPH001	42	4	3230	3224430	1.3025558005601e-05	1.30030959752322
RHRH001	84	4	9145	8695680	9.65996908809892e-06	0.918534718425369
RHRU001	48	3.6	3837	3891549	1.23344200471329e-05	1.25097732603597
RHRU002	46	3.6	3878	3823008	1.20324100812763e-05	1.18617844249613
RHSP001	62	3.72222222222222	4241	4017891	1.54309810793772e-05	1.46191935864183
RHSP002	60	3.72222222222222	4131	3973017	1.51018734629124e-05	1.45243282498184
RHSP003	56	3.72222222222222	4333	4015968	1.39443342178025e-05	1.2924071082391
RHSP004	72	3.72222222222222	4568	4158429	1.73142309271121e-05	1.57618213660245
RHTR001	70	5	6287	5784873	1.21005249380583e-05	1.11340862096389
RHVA001	36	4.78571428571429	3565	3404281	1.05749202254455e-05	1.00981767180926
RIAN001	26	4.00780695528744	1972	1933833	1.34448010764115e-05	1.3184584178499
RIAN002	24	4.00780695528744	1985	1884009	1.27387926490797e-05	1.20906801007557
RIAN003	28	4.00780695528744	1941	1854897	1.50951777915431e-05	1.44255538382277
RIAN004	30	4.00780695528744	2186	2065611	1.45235477541512e-05	1.37236962488564
RIAN005	30	4.00780695528744	2044	1952496	1.53649482508543e-05	1.46771037181996
RIBE001	30	2	1429	1297270	2.31254865987805e-05	2.09937018894332
RIBE002	24	2	1475	1227819	1.9546855033193e-05	1.6271186440678
RITY001	8	5	837	839339	9.53130975684437e-06	0.955794504181601
RITY002	8	5	839	838326	9.542827014789e-06	0.953516090584029
RITY003	8	5	838	837801	9.54880693625336e-06	0.954653937947494
ROBI001	62	4.988	3205	3236026	1.9159302181132e-05	1.93447737909516
ROCA001	21	3.56873315363881	4330	4706966	4.46147263438912e-06	0.484988452655889
RODN001	37	3.99749373433584	2217	2143836	1.72587828546587e-05	1.66892196662156
ROHO001	88	4	3362	3178266	2.76880538004056e-05	2.61748958953004
ROMU001	24	3.99693123169201	1904	2195919	1.09293648809451e-05	1.26050420168067
ROSP001	23	4.73684210526316	4517	4937906	4.65784484354299e-06	0.509187513836617
RUAL001	156	4.00008071676487	3872	3764785	4.14366291833398e-05	4.02892561983471
RUCH001	112	5	2106	1995897	5.61151201690268e-05	4.2509201023
RUGE001	76	4.37878787878788	4693	4691172	1.62006423981044e-05	1.61943319838057
RUPO001	54	2	4252	4134840	1.30597556374612e-05	1.26999059266228
RUXY001	14	4.95530726256983	3140	2965599	4.72080008119776e-06	0.445859872611465
SAAR001	68	4.73333333333333	4917	4982610	1.36474658863527e-05	1.38295708765507
SABO001	118	4	3863	3825956	3.08419647272473e-05	3.05462076106653
SABO002	136	4	4770	4169868	3.26149412883094e-05	2.85115303983229
SADE001	218	5	4007	4384893	4.97161504283001e-05	4.30350251125
SAEN002	138	5	4757	4265905	3.23495248956552e-05	2.90098801765819
SAEN003	126	5	4352	3965398	3.17748684999589e-05	2.89522058823529
SAEN004	144	5	4606	4114389	3.49991213762238e-05	3.12635692574902
SAEN005	132	5	5591	4353621	3.03195891420039e-05	2.360937220533
SAEN006	128	5	4467	3993072	3.20555201609187e-05	2.86545780165659
SAEN007	130	5	4798	4349529	2.98882936520253e-05	2.70946227594831
SAEN008	138	5	4795	4305870	3.20492722725024e-05	2.87799791449426
SAEN009	130	5	4665	4167660	3.11925636928156e-05	2.78670953912111
SAEN010	132	5	4632	4154688	3.17713387864504e-05	2.84974093264249
SAEN011	118	5	4079	3799996	3.10526642659624e-05	2.89286589850454
SAEN012	132	5	4633	4082901	3.23299536285597e-05	2.84912583639111
SAEN013	114	5	3965	3724085	3.06115461918834e-05	2.87515762925599
SAEN014	118	5	4206	4009802	2.94278869629972e-05	2.80551592962435
SAEN015	118	5	4096	3788052	3.11505755464814e-05	2.880859375
SAEN016	128	5	4639	4108116	3.11578348810014e-05	2.75921534813537
SAEN017	136	5	4446	4212653	3.22836939097524e-05	3.05892937471885
SAEN018	142	5	4648	4372476	3.24758786554803e-05	3.05507745266781
SAEN019	140	5	4862	4434096	3.15735157741285e-05	2.87947346770876
SAEN020	134	5	5416	4415250	3.03493573410339e-05	2.47415066469719
SAEN021	138	5	4842	4416999	3.1242932135597e-05	2.85006195786865
SAEN022	100	5	4325	3729606	2.68124836779006e-05	2.3121387283237
SAEN023	136	5	4326	4088598	3.32632359552101e-05	3.14378178455848
SAEN024	130	5	4924	4173099	3.11519089290717e-05	2.64012997562957
SAEN025	134	5	4422	4196379	3.19322921023101e-05	3.03030303030303
SAEN026	132	5	4551	4256595	3.1010702216208e-05	2.9004614370468
SAEN027	140	5	4603	4261800	3.28499694964569e-05	3.04149467738431
SAEN028	132	5	4801	4412517	2.99148989114376e-05	2.74942720266611
SAEN029	126	5	4489	4175430	3.01765327163909e-05	2.80686121630653
SAEN030	146	5	4441	4153872	3.51479294499205e-05	3.28754784958343
SAEN031	132	5	4675	4083009	3.23290984663517e-05	2.82352941176471
SAEN032	96	5	4331	3756267	2.55572886591928e-05	2.21657815746941
SAEN033	73	5	4712	4307973	1.69453244019867e-05	1.54923599320883
SAEN034	60	5	4392	4027224	1.4898600127532e-05	1.36612021857923
SAEN035	67	5	4828	4279959	1.56543555674248e-05	1.3877381938691
SAEN036	55	5	4052	3556374	1.54651901065523e-05	1.3573543928924
SAEN037	66	5	4357	4088775	1.61417539483097e-05	1.51480376405784
SAEN038	66	5	4494	4007700	1.64682985253387e-05	1.46862483311081
SAEN039	63	5	4340	4121952	1.52840207746233e-05	1.45161290322581
SAEN040	69	5	4784	4355811	1.58409076977858e-05	1.44230769230769
SAER001	91	5	7197	6975333	1.30459721421185e-05	1.26441572877588
SAES001	174	5	8427	8392359	2.07331454719704e-05	2.06479174083304
SAHE001	13	4.00126099618699	1610	1535865	8.46428559801805e-06	0.807453416149068
SAKE001	38	4.07692307692308	3710	3833748	9.91197126154353e-06	1.02425876010782
SARU001	33	4.00023282887078	2833	3044362	1.0839709600895e-05	1.16484292269679
SARU003	31	4.00023282887078	3257	3327174	9.31721635237592e-06	0.951796131409272
SAVI001	45	4.25316455696203	3828	3743987	1.20192725028158e-05	1.17554858934169
SE09001	59	4	4952	4739233	1.24492718547495e-05	1.19143780290792
SE12001	59	4	4952	4739506	1.24485547649903e-05	1.19143780290792
SEAS001	59	4	4951	4737199	1.24546171693442e-05	1.19167844879822
SEAT001	53	4	4413	4255263	1.24551643458935e-05	1.20099705415817
SELI001	53	4.15384615384615	4894	4556481	1.16317833872236e-05	1.08295872496935
SEMA001	63	3.96396396396396	4361	4187319	1.5045426441119e-05	1.4446227929374
SEMA002	84	3.96396396396396	4809	4570329	1.83794208250653e-05	1.74672489082969
SEPL001	57	2.74285714285714	4695	4666950	1.22135441776749e-05	1.21405750798722
SEPL002	57	2.74285714285714	4991	4728273	1.20551414861198e-05	1.14205570026047
SEPR001	65	4.35	4942	4789149	1.35723486573502e-05	1.31525698097936
SERO001	36	4.88	3006	2849109	1.26355292128171e-05	1.19760479041916
SERU001	22	4.00833148189291	3512	3244947	6.7797717497389e-06	0.626423690205011
SESY001	3	4	672	684405	4.38336949613168e-06	0.446428571428571
SETE001	75	4	4150	3853719	1.9461719964533e-05	1.80722891566265
SHAM001	53	5	3645	3794604	1.39672018476763e-05	1.45404663923182
SHAN001	43	4	4360	4498410	9.55893304523154e-06	0.986238532110092
SHBO001	63	3.99056603773585	4278	3731931	1.68813410537333e-05	1.4726507713885
SHBO002	70	3.99056603773585	4557	3720456	1.88148979587448e-05	1.53609831029186
SHDY001	49	4.0017667844523	4499	3516435	1.39345672534826e-05	1.08913091798177
SHFL001	59	4	4337	3779871	1.56089982965027e-05	1.3603873645377
SHFL002	39	4	4057	3561640	1.09500117923204e-05	0.961301454276559
SHFL003	66	4	4114	3697179	1.78514483610342e-05	1.60427807486631
SHFL004	73	4	4703	3957336	1.84467530682257e-05	1.5522007229428
SHFR001	44	4.23076923076923	4029	4078155	1.07891926618777e-05	1.09208240258129
SHLO001	44	4	3859	3945231	1.11527056337132e-05	1.14019175952319
SHON002	48	4	3924	4036017	1.18929132359948e-05	1.22324159021407
SHPU001	39	4.01680672268908	3972	3982308	9.79331583594237e-06	0.981873111782477
SHPU002	31	4.01680672268908	4176	4046795	7.6603830932874e-06	0.742337164750958
SHSE001	56	4	4497	4586070	1.22108908062895e-05	1.24527462752946
SHSO001	60	4	4466	4058367	1.47842716048105e-05	1.34348410210479
NA	NA	NA	NA	NA	NA	NA
SHSP001	53	4	4014	4103670	1.29152685279274e-05	1.32037867463876
SHSP002	41	4	4044	4015128	1.02113805587269e-05	1.01384767556874
SILI001	30	5	2980	2752003	1.09011509071756e-05	1.00671140939597
SINE001	31	4.5	2508	2392782	1.29556307260753e-05	1.23604465709729
SLHE001	29	4.00884955752212	2766	2722360	1.06525220764337e-05	1.04844540853218
SOCE001	262	4.95162986330179	9374	11310936	2.31634234337459e-05	2.79496479624493
SOCE002	212	4.95162986330179	10400	11078253	1.91365913018957e-05	2.03846153846154
SOGL001	29	4	2516	2173905	1.33400493581826e-05	1.15262321144674
SPAL001	20	3	3195	3053163	6.55058377164927e-06	0.625978090766823
SPCH001	26	4	4072	4043403	6.43022721207854e-06	0.638506876227898
SPCR001	6	4	1009	1000587	5.99648006620114e-06	0.594648166501487
SPJA001	27	4	4394	4000116	6.74980425567659e-06	0.614474283113336
SPLI001	99	4.4739336492891	6938	7388368	1.33994408508076e-05	1.42692418564428
SPTA001	15	4	1007	896586	1.67301296250443e-05	1.48957298907646
SPTH001	27	4.79178082191781	3485	3427954	7.8764184116823e-06	0.774748923959828
SPTR001	18	4.98765432098765	2203	2325225	7.74118633680612e-06	0.817067635043123
SPTR002	17	4.98765432098765	2264	2387157	7.12144194956595e-06	0.750883392226148
SPWI001	28	4.82278481012658	5345	5398821	5.18631753117949e-06	0.523854069223573
STAG001	30	4	2127	1870452	1.60389039654586e-05	1.41043723554302
STAG002	18	4	2094	1939836	9.27913493718026e-06	0.859598853868195
STAG003	25	4	1995	1833232	1.36371173970343e-05	1.2531328320802
STAG004	27	4	1964	1780095	1.51677298121729e-05	1.37474541751527
STAG005	15	4	1710	1512069	9.9201822139069e-06	0.87719298245614
STAG006	24	4	2089	1880160	1.27648710748021e-05	1.14887505983724
STAG007	28	4	2155	1851570	1.51223016143057e-05	1.29930394431555
STAG008	28	4	2073	1774857	1.57759188486734e-05	1.35069946936807
STAL001	111	4.4	5832	5940480	1.86853587588882e-05	1.90329218106996
STAN001	22	4	1729	1626207	1.35284130495072e-05	1.27241179872759
STAN002	25	4	1970	1861941	1.34268486488025e-05	1.26903553299492
STAR001	231	4.78125	8352	9358959	2.46822322867319e-05	2.76580459770115
STAU001	95	5	2728	2432547	3.9053716125526e-05	3.48240469208211
STAU002	102	5	2614	2324918	4.38725150736499e-05	3.90206579954093
STAU003	94	5	2623	2359209	3.98438629218522e-05	3.58368280594739
STAU004	101	5	2780	2456806	4.11102870963356e-05	3.63309352517986
STAU005	96	5	2726	2447622	3.92217425729953e-05	3.52164343360235
STAU006	84	5	2588	2306050	3.64259231152837e-05	3.24574961360124
STAU007	83	5	2646	2371651	3.49967174765596e-05	3.13681027966742
STAU008	87	5	2509	2213430	3.93055122592537e-05	3.46751693901953
STAU009	105	5	2767	2352093	4.46410919976378e-05	3.79472352728587
STAU010	94	5	2603	2396097	3.92304652107156e-05	3.61121782558586
STAU011	96	5	2690	2414343	3.97623701354779e-05	3.56877323420074
STAU012	111	5	2692	2329872	4.76421022270751e-05	4.12332838038633
STAU013	84	5	2613	2401131	3.49835140190185e-05	3.21469575200919
STAU014	92	5	2613	2369094	3.88334105780522e-05	3.52085725220054
STAU016	107	5	2689	2373900	4.5073507729896e-05	3.9791744142804
STAU017	89	5	2710	2408655	3.69500820997611e-05	3.28413284132841
STAU018	85	5	2679	2387829	3.55971889109312e-05	3.17282568122434
STAU019	91	5	2700	2383695	3.81760250367602e-05	3.37037037037037
STAU020	99	5	2648	2365989	4.18429671481989e-05	3.73867069486405
STAU021	98	5	2652	2313672	4.23569114377492e-05	3.69532428355958
STAU022	84	5	2576	2343477	3.58441751295191e-05	3.26086956521739
STAU023	91	5	2520	2290698	3.97258826785547e-05	3.61111111111111
STAU024	72	5	2433	2238514	3.2164194639837e-05	2.95930949445129
STAU025	89	5	2804	2576879	3.45379041856447e-05	3.17403708987161
STAU026	95	5	2656	2389032	3.97650596559611e-05	3.57680722891566
STAU027	84	5	2622	2309862	3.63658088665037e-05	3.20366132723112
STAU028	72	5	2546	2300476	3.12978705276647e-05	2.827965435978
STAU029	80	5	2591	2310231	3.46285717748571e-05	3.08761096101891
STAU030	72	5	2521	2320580	3.10267260771014e-05	2.85600952003173
STAU031	85	5	2711	2416401	3.51762807580364e-05	3.13537440059019
STAU032	86	5	2468	2237728	3.84318380071215e-05	3.48460291734198
STAU033	94	5	2701	2348088	4.00325711813186e-05	3.48019252128841
STAU034	84	5	2553	2315532	3.62767605889273e-05	3.29024676850764
STAU035	81	5	2429	2239824	3.61635557079485e-05	3.33470564018114
STAU036	78	5	2652	2461533	3.16875703067966e-05	2.94117647058824
STAU037	83	5	2725	2412795	3.43999386603503e-05	3.04587155963303
STAU038	104	5	2726	2342721	4.43928235585885e-05	3.81511371973588
STAU039	92	5	2727	2407701	3.82107246705467e-05	3.37367070040337
STAU040	78	5	2465	2224503	3.50640120512312e-05	3.16430020283976
STAU041	80	5	2549	2276946	3.51347814133493e-05	3.13848568065908
STAU042	69	5	1985	2150697	3.20826225172584e-05	3.47607052896725
STAU043	69	5	1986	2149050	3.210721016263e-05	3.47432024169184
STAU044	69	5	1986	2149764	3.20965464116061e-05	3.47432024169184
STAU045	70	5	1987	2150652	3.25482690830502e-05	3.52289884247609
STAU046	70	5	1983	2144685	3.26388257483034e-05	3.53000504286435
STAU047	68	5	1991	2158902	3.14974927069408e-05	3.41536916122551
STAU048	69	5	1987	2151510	3.20704993237308e-05	3.47257171615501
STAU049	68	5	1981	2145192	3.16987943270346e-05	3.43260979303382
STAU050	97	5	2870	2513223	3.85958587837211e-05	3.37979094076655
STCA001	31	4	2451	2183979	1.41942756775592e-05	1.26478988168095
STCN001	22	4	1797	1658055	1.32685586425058e-05	1.22426265998887
STCN002	18	4	1756	1608675	1.11893328360297e-05	1.0250569476082
STCN003	18	4	1754	1606890	1.12017624106193e-05	1.02622576966933
STCT001	188	5	7569	7124376	2.6388275969713e-05	2.48381556348263
STCT002	155	5	7470	7208523	2.15023244012678e-05	2.07496653279786
STCY001	71	4	4781	4548471	1.56096411299533e-05	1.48504496967162
STDY001	27	4	2094	1833804	1.47234928051198e-05	1.28939828080229
STDY002	27	4	2055	1794624	1.50449342034877e-05	1.31386861313869
STDY003	16	4	1876	1831743	8.7348498124464e-06	0.852878464818763
STDY004	31	4	2214	1922172	1.6127588998279e-05	1.40018066847335
STDY005	27	4	2222	1786332	1.51147714982433e-05	1.21512151215122
STEP001	64	3.94851485148515	2482	2135826	2.99649877845854e-05	2.57856567284448
STEP002	56	3.94851485148515	2522	2183875	2.56424932745693e-05	2.22045995241872
STEQ001	28	4	1893	1679499	1.66716383874001e-05	1.47913365029054
STEQ002	24	4	1869	1777978	1.349847973372e-05	1.28410914927769
STEQ003	27	4	2000	1815777	1.4869667365541e-05	1.35
STEQ004	30	4	2087	1802304	1.66453606050921e-05	1.43747005270724
STGA001	29	4.002849002849	2223	2040939	1.42091458882407e-05	1.30454340980657
STGA002	37	4.002849002849	2329	2071839	1.785853051323e-05	1.58866466294547
STGA003	28	4.002849002849	2246	2042934	1.37057780623358e-05	1.246660730187
STGO001	25	3.99861062869052	2051	1933393	1.29306354165966e-05	1.21891760117016
STGR001	148	4.96894409937888	7136	7530291	1.96539549401212e-05	2.07399103139013
STHA002	60	3.99716646989374	2684	2319567	2.58668967096014e-05	2.2354694485842
STHY001	240	4.78787878787879	9107	8623659	2.78304139808868e-05	2.63533545624245
STHY002	234	4.78787878787879	8877	8451288	2.76880873069288e-05	2.63602568435282
STII001	29	4	2125	1884186	1.53912617968714e-05	1.36470588235294
STIN001	21	4	1906	1623198	1.29374235305859e-05	1.10178384050367
STIT001	18	4	1702	1666878	1.0798630733623e-05	1.05757931844888
STIT002	24	4	1815	1727328	1.38942922247541e-05	1.32231404958678
STIT003	17	4	1778	1687998	1.00711019799786e-05	0.956130483689539
STLT001	25	4	1881	1629273	1.53442670442584e-05	1.3290802764487
STLU001	39	3.7910447761194	2489	2254251	1.73006466449388e-05	1.56689433507433
STLU002	39	3.7910447761194	2424	2182278	1.78712336375109e-05	1.60891089108911
STMI001	24	3.99699506331831	2003	1867956	1.28482683746298e-05	1.19820269595607
STML001	55	3.99583911234397	4383	4310878	1.27584218342528e-05	1.25484827743555
STML002	51	3.99583911234397	4039	4093057	1.24601245474959e-05	1.26268878435256
STML003	48	3.99583911234397	4101	4096371	1.17176886566183e-05	1.17044623262619
STML004	56	3.99583911234397	4063	4060197	1.37924342094731e-05	1.37829190253507
STMO001	21	4.00054945054945	1442	1467953	1.43056351259202e-05	1.45631067961165
STMU001	24	4.09354838709677	1960	1742940	1.37698371716754e-05	1.22448979591837
STMU002	27	4.09354838709677	1893	1727562	1.56289615076044e-05	1.42630744849445
STMU003	25	4.09354838709677	1921	1733892	1.44184297522568e-05	1.3014055179594
STMU004	26	4.09354838709677	1878	1693407	1.53536627638837e-05	1.38445154419595
STNA001	117	3.5769	6379	6222591	1.88024570472332e-05	1.83414328264618
STOL001	20	4	2069	1820448	1.09863066673698e-05	0.96665055582407
STOR001	24	3.98649789029536	1905	1757721	1.36540440718408e-05	1.25984251968504
STPA001	13	4	1868	1688811	7.69772342790283e-06	0.69593147751606
STPE001	46	4	2236	1871076	2.4584784370063e-05	2.05724508050089
STPM001	197	5	7073	6738108	2.92366937425164e-05	2.78523964371554
STPN001	49	4	2105	1804357	2.71564884332757e-05	2.32779097387173
STPN002	29	4	2041	1772298	1.63629367070323e-05	1.42087212150906
STPN003	34	4	1914	1712328	1.9856008895492e-05	1.77638453500522
STPN004	44	4	2155	1859982	2.36561429089099e-05	2.04176334106729
STPN005	46	4	2206	1917381	2.3991058636755e-05	2.08522212148685
STPN006	46	4	2113	1786689	2.5745946832381e-05	2.17699952673923
STPN007	41	4	1990	1833672	2.23595059530821e-05	2.06030150753769
STPN008	41	4	2073	1759104	2.33073200902278e-05	1.97780993728895
STPN009	42	4	2043	1750548	2.39924869240946e-05	2.05580029368576
STPN010	54	4	2123	1785666	3.02408177117109e-05	2.54357041921809
STPN011	45	4	2202	1846008	2.43769257771364e-05	2.04359673024523
STPN012	52	4	2275	1828227	2.84428574788579e-05	2.28571428571429
STPN013	40	4	2216	1841460	2.17218945836456e-05	1.80505415162455
STPN014	52	4	2352	1919877	2.70850684705322e-05	2.2108843537415
STPN015	34	4	1823	1644812	2.06710554154517e-05	1.86505759736698
STPN016	43	4	1929	1735398	2.47781776860409e-05	2.22913426645931
STPN017	28	4	1820	1712643	1.63489997623556e-05	1.53846153846154
STPN018	35	4	2148	1817268	1.92596799151253e-05	1.62942271880819
STPN019	32	4	1922	1657234	1.93092828170313e-05	1.66493236212279
STPN020	41	4	2119	1761555	2.327489065059e-05	1.93487494100991
STPN021	38	4	1911	1709373	2.22303733591206e-05	1.98848770277342
STPR001	24	3.99947882736156	2022	1913169	1.25446314465685e-05	1.18694362017804
STPR002	26	3.99947882736156	2019	1922175	1.35263438552681e-05	1.28776622090144
STPS001	43	4	2450	2166225	1.98502002331244e-05	1.75510204081633
STPS002	37	4	2356	2129598	1.73741710876888e-05	1.5704584040747
STPU001	42	3.79141104294479	2414	2169765	1.93569349676117e-05	1.73985086992543
STPY001	27	4	1696	1552083	1.73959768904111e-05	1.59198113207547
STPY002	25	4	1839	1613070	1.5498397465702e-05	1.35943447525829
STPY003	25	4	1859	1608618	1.55412907228441e-05	1.34480903711673
STPY004	24	4	1865	1631205	1.471304955539e-05	1.28686327077748
STPY005	27	4	1886	1656246	1.63019261631424e-05	1.43160127253446
STPY006	28	4	1865	1593732	1.75688258753668e-05	1.50134048257373
STPY007	27	4	1894	1650852	1.63551911376671e-05	1.42555438225977
STPY008	34	4	1877	1611159	2.11028210126996e-05	1.81140117208311
STPY009	30	4	1897	1623891	1.84741463558823e-05	1.58144438587243
STPY010	31	4	1978	1692825	1.83125839942109e-05	1.56723963599596
STPY011	32	4	1987	1687068	1.89678187245564e-05	1.61046804227479
STPY012	21	4	1745	1541593	1.36222725453476e-05	1.20343839541547
STPY013	20	4	1699	1540647	1.29815590462968e-05	1.17716303708064
STPY014	26	4	1773	1549976	1.67744532818573e-05	1.46644106034969
STPY015	23	4	1662	1494564	1.53891034442152e-05	1.38387484957882
STPY016	24	4	1691	1521609	1.5772777369219e-05	1.41927853341218
STPY017	29	4	1828	1580430	1.83494365457502e-05	1.58643326039387
STPY018	24	4	1744	1541448	1.55697759509241e-05	1.37614678899083
STPY019	22	4	1571	1542708	1.42606377875787e-05	1.40038192234246
STRO001	176	4.97515527950311	8975	8893622	1.97894626058989e-05	1.96100278551532
STSA001	40	3.98778833107191	2512	2154012	1.85699986815301e-05	1.59235668789809
STSC001	201	5	8729	8773566	2.29097267861209e-05	2.30266926337496
STSI001	133	5	6357	6448516	2.06249003646731e-05	2.09218184678307
STSL001	44	3.97109304426378	1996	1883541	2.33602560284061e-05	2.20440881763527
STSL002	44	3.97109304426378	2027	1937184	2.27133818986735e-05	2.17069560927479
STSL003	38	3.97109304426378	1979	1940283	1.95847719121386e-05	1.92016169782719
STSN001	22	3.99652777777778	2270	2120073	1.03770011692994e-05	0.969162995594714
STSU001	18	4	2185	1838019	9.7931523014724e-06	0.823798627002288
STSU002	25	4	2185	1838298	1.35995360926248e-05	1.1441647597254
STSU003	10	4	1824	1704907	5.86542257143645e-06	0.548245614035088
STSU004	12	4	1945	1812508	6.62066043294705e-06	0.616966580976864
STSU005	11	4	1898	1777744	6.18761756473373e-06	0.579557428872497
STSU006	17	4	1952	1726944	9.84397872774103e-06	0.870901639344262
STSU007	19	4	1977	1802415	1.05414124937931e-05	0.961052099140111
STSU008	16	4	2066	1839666	8.69723091039352e-06	0.774443368828654
STSU009	18	4	1974	1759254	1.02316095344959e-05	0.911854103343465
STSU010	11	4	2078	1860780	5.91149947871323e-06	0.529355149181906
STSU011	16	4	2074	1840464	8.69345991010962e-06	0.77145612343298
STSU012	17	4	2079	1837230	9.25306031362431e-06	0.817700817700818
STSU013	15	4	1987	1716141	8.74054054998977e-06	0.754906894816306
STSU014	13	4	1882	1726845	7.52818000457482e-06	0.690754516471838
STSU015	12	4	1933	1816458	6.60626339832795e-06	0.620796689084325
STSU016	18	4	1939	1760058	1.02269357032552e-05	0.928313563692625
STSU017	18	4	2190	1942746	9.26523590834829e-06	0.821917808219178
STTH001	23	3.9992133726647	1888	1509171	1.52401550255074e-05	1.21822033898305
STTH003	17	3.9992133726647	1711	1432047	1.18711187551805e-05	0.993571011104617
STTH004	26	3.9992133726647	1914	1507953	1.72419166910375e-05	1.35841170323929
STTH005	24	3.9992133726647	1919	1493280	1.60720025715204e-05	1.25065138092757
STTH006	28	3.9992133726647	2145	1643877	1.70329045299618e-05	1.30536130536131
STTH007	27	3.9992133726647	1910	1492965	1.80848177954607e-05	1.41361256544503
STUB001	14	4	1762	1614232	8.67285495517373e-06	0.794551645856981
NA	NA	NA	NA	NA	NA	NA
SUAI001	30	2	3754	3132447	9.57717720363665e-06	0.79914757591902
SUAI002	17	2	3471	3089983	5.50164839094584e-06	0.489772399884759
SUAU001	14	2.63636363636364	2158	2026942	6.90695639046406e-06	0.648748841519926
SUDE001	26	4	2265	2136792	1.21677729980269e-05	1.14790286975717
SUDN001	29	3	2096	2045106	1.41801940828495e-05	1.38358778625954
SYAC001	22	3.91666666666667	3166	2830278	7.77308801467559e-06	0.694883133291219
SYEL001	20	4.51020408163265	2522	2363874	8.46068783699977e-06	0.793021411578113
SYEL002	23	4.51020408163265	2662	2437218	9.43698922295831e-06	0.864012021036814
SYLI001	15	4.4	2313	2067937	7.25360588838055e-06	0.648508430609598
SYTH001	30	4.44015444015444	3337	3110118	9.64593626351155e-06	0.899011087803416
SYWO001	14	4.01282051282051	2504	2431023	5.75889244980405e-06	0.559105431309904
TAAS001	13	4.84615384615385	1524	1504245	8.64220921458938e-06	0.853018372703412
TAEQ001	15	5	1556	1568037	9.56610079991735e-06	0.96401028277635
TAEQ002	13	5	1542	1579617	8.22984305689291e-06	0.843060959792477
TAFO001	18	3.98734020106739	3001	2965143	6.07053352907431e-06	0.599800066644452
TEHA001	24	4.0031605562579	2555	2210202	1.08587359888372e-05	0.939334637964775
TESA001	70	4.98529411764706	4180	4574140	1.53034231571399e-05	1.67464114832536
TETU001	99	3.9943661971831	4254	4490583	2.20461352122876e-05	2.32722143864598
THAD001	10	4	1730	1700131	5.88189968890633e-06	0.578034682080925
THAF001	18	4	1954	1817241	9.90512540714193e-06	0.921187308085977
THAM001	12	3.05454545454545	1813	1666387	7.20120836276327e-06	0.66188637617209
THBI001	41	4.78014184397163	3546	3495837	1.1728235612816e-05	1.15623237450649
THBR001	31	3.43181818181818	2209	2020510	1.53426610113288e-05	1.40334993209597
THCR001	18	3	2196	2182482	8.24749070095423e-06	0.819672131147541
THCU001	50	4.94578313253012	4890	4720719	1.05916069141163e-05	1.02249488752556
THCY001	13	3	1665	1808617	7.18781256617625e-06	0.780780780780781
THFU001	28	4.38502673796792	3087	3086880	9.07064738506194e-06	0.90702947845805
THID001	16	5	2195	2096116	7.63316534008614e-06	0.728929384965831
THIT001	24	4.28571428571429	2270	2102107	1.1417116255262e-05	1.05726872246696
THJR001	33	4	2949	2708647	1.2183204382114e-05	1.11902339776195
THK9001	24	3.5	2855	2668325	8.99440660339351e-06	0.840630472854641
THLE001	16	5	2040	2011674	7.95357498282525e-06	0.784313725490196
THMA001	17	4	1858	1760496	9.65636956857613e-06	0.914962325080732
THMA002	17	4	1891	1790550	9.49428946413113e-06	0.898995240613432
THME001	14	3	1879	1752369	7.98918492623414e-06	0.745077168706759
THMR001	25	4.80508474576271	2327	2401963	1.04081536643154e-05	1.07434464976364
THMT001	24	2.90909090909091	2159	1995619	1.20263437058877e-05	1.11162575266327
THNA001	11	4.875	1768	1689684	6.51009301147433e-06	0.622171945701357
THNI001	12	1.8	3778	3338526	3.59440064267883e-06	0.317628374801482
THNR001	14	4.02362204724409	1807	1738090	8.05481879534432e-06	0.774764803541782
THOS001	9	5	2435	2248897	4.00196185063166e-06	0.369609856262834
THPH001	19	4.05263157894737	2824	2467704	7.69946476562829e-06	0.672804532577904
THPP001	26	4.5	3283	3026656	8.59033864436527e-06	0.791958574474566
THRO001	24	4.98142414860681	2854	2611579	9.18984262011603e-06	0.840925017519271
THRQ001	12	5	1819	1775901	6.75713342128869e-06	0.659703133589885
THSA001	41	4	2840	2551872	1.60666365711133e-05	1.44366197183099
THSC001	8	3.94074074074074	2458	2213733	3.61380527823364e-06	0.32546786004882
THTH001	8	4	2210	2017260	3.96577535865481e-06	0.361990950226244
THTH002	6	4	2173	1980654	3.02930244252656e-06	0.276115968706857
THTH003	6	4	2402	2169825	2.765199958522e-06	0.249791840133222
THTH004	7	4	2339	2119496	3.30267195597444e-06	0.29927319367251
THTM001	9	5	1945	1859145	4.84093494590255e-06	0.462724935732648
THTO001	37	3.99745870393901	2714	2473677	1.4957490408004e-05	1.36330140014738
THTS001	33	3.99745870393901	2601	2381395	1.38574239048961e-05	1.26874279123414
THYE001	13	2.12	2028	1885968	6.89301197051063e-06	0.641025641025641
TIMO001	34	4	5783	5799960	5.86210939385789e-06	0.58793014006571
TOAU001	20	4.71428571428571	3130	3082594	6.48804221379786e-06	0.638977635782748
TRAZ001	33	4.77235772357724	3474	3498267	9.43324223108185e-06	0.949913644214162
TRDE001	19	3.9811320754717	2767	2608797	7.28305038682581e-06	0.686664257318395
TRER001	76	4	4451	4644555	1.63632468557268e-05	1.70748146483936
TRPA001	12	4	1036	1057399	1.13486016158517e-05	1.15830115830116
TRPA002	11	4	1027	1052655	1.04497674926733e-05	1.07108081791626
TRPA003	8	4	980	982962	8.13866660155733e-06	0.816326530612245
TRPA004	9	4	1056	1072953	8.38806546046285e-06	0.852272727272727
TRPA005	9	4	1064	1081686	8.32034435131822e-06	0.845864661654135
TRPA006	9	4	1064	1080492	8.32953876567342e-06	0.845864661654135
TRPA007	9	4	1064	1081503	8.32175222814916e-06	0.845864661654135
TRPA008	9	4	974	1044168	8.61930264095433e-06	0.924024640657084
TRPA009	9	4	1064	1083327	8.30774087602358e-06	0.845864661654135
TRPA011	10	4	978	1046421	9.55638313833534e-06	1.02249488752556
TRPE001	14	3	2778	2558373	5.472227857314e-06	0.503959683225342
TRPR001	38	4.09815950920245	3523	3645981	1.04224350044611e-05	1.07862617087709
TRRA001	18	3.9009009009009	2945	2853457	6.3081378131859e-06	0.611205432937182
TRWH001	5	4.94703389830508	808	797895	6.26648869838763e-06	0.618811881188119
TRWH002	2	4.94703389830508	783	783159	2.55375983676367e-06	0.255427841634738
TSPA001	43	4.83783783783784	4242	4102974	1.04802028967281e-05	1.01367279585101
URUR001	8	3.94303797468354	646	784527	1.01972271190157e-05	1.23839009287926
VAPA001	60	4.44294003868472	6279	6183703	9.7029239599638e-06	0.955566172957477
VAPA002	55	4.44294003868472	5952	5998543	9.16889317956044e-06	0.924059139784946
VAPA003	62	4.44294003868472	6753	6589248	9.40926794681275e-06	0.918110469420998
VEEI001	34	4	4947	4982169	6.82433695043263e-06	0.687285223367698
VEPA001	8	3.99957803363675	1844	1857319	4.3072837783924e-06	0.433839479392625
VIAL001	67	3.99302528334786	4698	4429359	1.51263422088839e-05	1.42613878246062
VICH001	42	4.01086956521739	3504	3435362	1.22257858123831e-05	1.1986301369863
VICH002	49	4.01086956521739	3875	3633846	1.34843358799465e-05	1.26451612903226
VICH003	44	4.01086956521739	3772	3660762	1.2019355533083e-05	1.16648992576882
VICH004	44	4.01086956521739	3614	3460872	1.27135588949837e-05	1.2174875484228
VICH005	36	4.01086956521739	3153	2959689	1.21634401452315e-05	1.14176974310181
VICH006	44	4.01086956521739	3934	3600000	1.22222222222222e-05	1.11845449923742
VICH007	43	4.01086956521739	3664	3521910	1.22092841668299e-05	1.1735807860262
VICH008	45	4.01086956521739	3845	3588699	1.25393631508243e-05	1.1703511053316
VIHA001	89	4	6041	5196213	1.7127858307579e-05	1.47326601556034
VIPA001	65	3.13157894736842	4831	4491087	1.44731108526733e-05	1.34547712688884
VIPA002	65	3.13157894736842	4447	4270137	1.52219940484345e-05	1.46165954576119
VIPA003	64	3.13157894736842	4579	4412694	1.45036116259138e-05	1.39768508407949
VIPA004	63	3.13157894736842	4731	4470033	1.40938556829446e-05	1.33164235890932
VISP001	43	3.91176470588235	4432	4291140	1.00206471939857e-05	0.970216606498195
VIVU001	51	3.91946308724832	4433	4416315	1.15480893006953e-05	1.15046244078502
VIVU002	55	3.91946308724832	5023	4672392	1.1771272615825e-05	1.09496316942066
VIVU003	53	3.91946308724832	4562	4343118	1.22032143727156e-05	1.16177115300307
WACH001	10	4.94915254237288	1956	2004999	4.98753365961779e-06	0.511247443762781
WEKO001	13	4	1357	1224225	1.06189630174192e-05	0.957995578481945
WEVI001	22	4.01136363636364	2049	2013776	1.09247503197972e-05	1.07369448511469
WIGL001	10	4.66666666666667	617	610968	1.63674693273625e-05	1.62074554294976
WIGL002	8	4.66666666666667	618	607500	1.31687242798354e-05	1.29449838187702
XAAL001	43	5	3205	3374406	1.27429835058378e-05	1.34165366614665
XAAU001	27	4.96153846153846	5035	4925901	5.4812307433706e-06	0.536246276067527
XAAX001	75	4.14765100671141	4427	4546173	1.64973924221538e-05	1.69414953693246
XAAX002	59	4.14765100671141	4181	4256316	1.38617527458018e-05	1.41114565893327
XACA001	59	4.58421052631579	4179	4307349	1.369752021487e-05	1.41182100981096
XACA002	58	4.58421052631579	4271	4365480	1.32860533091436e-05	1.35799578553032
XACA003	77	4.58421052631579	4726	4731318	1.62745349181771e-05	1.62928480744816
XACA004	62	4.58421052631579	4516	4214751	1.47102402965205e-05	1.37289636846767
XACA005	68	4.58421052631579	4466	4439730	1.53162467086962e-05	1.52261531571876
XACI001	74	4	4760	4657698	1.58876767020962e-05	1.5546218487395
XAOR001	60	2.4	4065	3914952	1.53258584013291e-05	1.4760147601476
XAOR002	69	2.4	4372	4159941	1.65867737066463e-05	1.57822506861848
XAOR003	74	2.4	4988	4284024	1.72734793269132e-05	1.48356054530874
XAOR004	53	2.4	4474	4123852	1.28520616161783e-05	1.18462226195798
XEBO001	47	4	4256	3618126	1.29901501495526e-05	1.10432330827068
XENE001	44	4	4469	3818463	1.15229609400432e-05	0.98456030431864
XYCE001	36	5	3443	3485079	1.03297514920035e-05	1.0455997676445
XYFA001	27	5	2832	2280098	1.18415962822651e-05	0.953389830508475
XYFA002	24	5	2036	1969254	1.2187356227282e-05	1.17878192534381
XYFA003	19	5	2104	1918317	9.90451525999092e-06	0.903041825095057
XYFA004	27	5	2201	2047608	1.31861176553325e-05	1.2267151294866
XYFA005	24	5	2216	1885887	1.27261071315514e-05	1.08303249097473
YEPE001	80	4	4000	3861895	2.07152188239193e-05	2
YEPE002	66	4	4161	3900289	1.69218229726054e-05	1.58615717375631
YEPE003	79	4	4136	3907935	2.02152799368464e-05	1.9100580270793
YEPE004	85	4	4361	4090830	2.07781794892479e-05	1.94909424443935
YEPE005	64	4	4091	3887448	1.64632427237612e-05	1.56440967978489
YEPE006	76	4	4068	3877044	1.96025631898942e-05	1.86823992133727
YEPE007	72	4	4040	3598614	2.00077029656418e-05	1.78217821782178
YEPE008	79	4	3697	3805830	2.07576271141906e-05	2.13686773059237
YEPE009	71	4	4434	3770608	1.88298544956145e-05	1.60126296797474
YEPE010	81	4	3781	3865071	2.0956924206567e-05	2.14229039936525
YEPE011	83	4	3777	3814887	2.17568698627246e-05	2.19751125231665
YEPE012	68	4	4247	3879693	1.75271600098255e-05	1.60113020955969
YEPS001	80	4	4035	3993916	2.00304663393021e-05	1.98265179677819
YEPS002	74	4	4320	4095025	1.80707077490369e-05	1.71296296296296
YEPS003	64	4	4192	3921510	1.63202439876476e-05	1.52671755725191
YEPS004	82	4	4237	3988401	2.05596177515751e-05	1.93533160254897
ZUPR001	30	1.66042780748663	4653	4470279	6.71099052206809e-06	0.644745325596389
ZYMO001	29	4.36	1736	1769799	1.6386041578733e-05	1.6705069124424
ZYMO002	26	4.36	1884	1900302	1.36820358027303e-05	1.38004246284501
ZYMO003	23	4.36	1748	1754955	1.31057491502631e-05	1.31578947368421
ZYMO004	27	4.36	1803	1805377	1.49553251204596e-05	1.49750415973378
ZYMO005	25	4.36	1709	1699069	1.47139403991245e-05	1.46284376828555
NA	NA	NA	NA	NA	NA	NA
