# Supplementary material for: Community diversity and habitat structure shape the repertoire of extracellular proteins in bacteria
Source: Nat Commun. 2020 Feb 6;11:758. doi: 10.1038/s41467-020-14572-x (PMC7005277; doi:10.1038/s41467-020-14572-x)
Supplement: Supplementary file 12 — Source Data [file 41467_2020_14572_MOESM12_ESM.zip › source_data/Fig2a_boxplot.tsv]

species	strain	water	sediment	wastewater	soil	host	sum	Phylum	Class	Order	Family	Genus	Species	env	Freq	GSize	Freq_norm
ACCD	ACCD001	0	0	0	1	0	1	Proteobacteria	Gammaproteobacteria	Acidithiobacillales	Acidithiobacillaceae	Acidithiobacillus	Acidithiobacillus_caldus	4	27	3237599	8.33951332453463e-06
ACCL	ACCL001	0	0	0	1	0	1	Proteobacteria	Gammaproteobacteria	Pseudomonadales	Moraxellaceae	Acinetobacter	Acinetobacter_calcoaceticus	4	41	3862530	1.06148042863097e-05
ACDR	ACDR001	1	0	0	0	0	1	Proteobacteria	Gammaproteobacteria	Pseudomonadales	Moraxellaceae	Acinetobacter	Acinetobacter_oleivorans	1	40	4152543	9.63265160649751e-06
ACFR	ACFR001	0	1	0	0	0	1	Proteobacteria	Gammaproteobacteria	Acidithiobacillales	Acidithiobacillaceae	Acidithiobacillus	Acidithiobacillus_ferrivorans	2	26	3207552	8.10587014645437e-06
ACMA	ACMA001	1	0	0	0	0	1	Cyanobacteria	NA	Chroococcales	NA	Acaryochloris	Acaryochloris_marina	1	142	8361599	1.69823977447376e-05
ACMS	ACMS001	0	0	0	1	0	1	Actinobacteria	Actinobacteriia	Actinomycetales	Micromonosporaceae	Actinoplanes	Actinoplanes_missouriensis	4	174	8773466	1.98325268485682e-05
ACN9	ACN9001	0	0	0	1	0	1	Actinobacteria	Actinobacteriia	Actinomycetales	Micromonosporaceae	Actinoplanes	Actinoplanes_sp.	4	259	9228054	2.80665891205231e-05
ACSE	ACSE001	0	0	0	1	0	1	Actinobacteria	Actinobacteriia	Actinomycetales	Micromonosporaceae	Actinoplanes	Actinoplanes_sp.	4	216	9239851	2.33770003434038e-05
ACSP	ACSP001	0	0	0	1	0	1	Proteobacteria	Gammaproteobacteria	Pseudomonadales	Moraxellaceae	Acinetobacter	Acinetobacter_sp.	4	26	3598621	7.22498979470192e-06
ACXY	ACXY001	1	0	0	0	0	1	Proteobacteria	Betaproteobacteria	Burkholderiales	Alcaligenaceae	Achromobacter	Achromobacter_xylosoxidans	1	51	7137908	7.14495059336713e-06
ACXY	ACXY002	1	0	0	0	0	1	Proteobacteria	Betaproteobacteria	Burkholderiales	Alcaligenaceae	Achromobacter	Achromobacter_xylosoxidans	1	55	7137908	7.70533887519985e-06
ADKA	ADKA001	0	0	1	0	0	1	Proteobacteria	Betaproteobacteria	Burkholderiales	NA	Alcaligenaceae	Advenella_kashmirensis	3	23	4423879	5.19905720748691e-06
AESA	AESA001	0	0	0	0	1	1	Proteobacteria	Gammaproteobacteria	Aeromonadales	Aeromonadaceae	Aeromonas	Aeromonas_salmonicida	5	57	5040536	1.13083211785413e-05
AESU	AESU001	1	0	0	0	0	1	Bacteroidetes	Flavobacteriia	Flavobacteriales	Flavobacteriaceae	Aequorivita	Aequorivita_sublithincola	1	54	3520671	1.53379852874637e-05
AEUR	AEUR001	0	0	0	0	1	1	Firmicutes	Bacilli	Lactobacillales	Aerococcaceae	Aerococcus	Aerococcus_urinae	5	11	2080974	5.28598627373528e-06
ALBO	ALBO001	1	0	0	0	0	1	Proteobacteria	Gammaproteobacteria	Oceanospirillales	Alcanivoracaceae	Alcanivorax	Alcanivorax_borkumensis	1	19	3120143	6.08946448928783e-06
ALMA	ALMA001	1	0	0	0	0	1	Proteobacteria	Gammaproteobacteria	Alteromonadales	Alteromonadaceae	Alteromonas	Alteromonas_macleodii	1	44	4604534.91666667	9.55579679518483e-06
ALMA	ALMA002	1	0	0	0	0	1	Proteobacteria	Gammaproteobacteria	Alteromonadales	Alteromonadaceae	Alteromonas	Alteromonas_macleodii	1	58	4604534.91666667	1.25962775936527e-05
ALMA	ALMA003	1	0	0	0	0	1	Proteobacteria	Gammaproteobacteria	Alteromonadales	Alteromonadaceae	Alteromonas	Alteromonas_macleodii	1	53	4604534.91666667	1.15103915941999e-05
ALMA	ALMA004	1	0	0	0	0	1	Proteobacteria	Gammaproteobacteria	Alteromonadales	Alteromonadaceae	Alteromonas	Alteromonas_macleodii	1	58	4604534.91666667	1.25962775936527e-05
ALMA	ALMA005	1	0	0	0	0	1	Proteobacteria	Gammaproteobacteria	Alteromonadales	Alteromonadaceae	Alteromonas	Alteromonas_macleodii	1	53	4604534.91666667	1.15103915941999e-05
ALMA	ALMA006	1	0	0	0	0	1	Proteobacteria	Gammaproteobacteria	Alteromonadales	Alteromonadaceae	Alteromonas	Alteromonas_macleodii	1	46	4604534.91666667	9.99015119496596e-06
ALMA	ALMA007	1	0	0	0	0	1	Proteobacteria	Gammaproteobacteria	Alteromonadales	Alteromonadaceae	Alteromonas	Alteromonas_macleodii	1	40	4604534.91666667	8.68708799562258e-06
ALMA	ALMA008	1	0	0	0	0	1	Proteobacteria	Gammaproteobacteria	Alteromonadales	Alteromonadaceae	Alteromonas	Alteromonas_macleodii	1	47	4604534.91666667	1.02073283948565e-05
ALMA	ALMA009	1	0	0	0	0	1	Proteobacteria	Gammaproteobacteria	Alteromonadales	Alteromonadaceae	Alteromonas	Alteromonas_macleodii	1	44	4604534.91666667	9.55579679518483e-06
ALMA	ALMA010	1	0	0	0	0	1	Proteobacteria	Gammaproteobacteria	Alteromonadales	Alteromonadaceae	Alteromonas	Alteromonas_macleodii	1	42	4604534.91666667	9.1214423954037e-06
ALMA	ALMA011	1	0	0	0	0	1	Proteobacteria	Gammaproteobacteria	Alteromonadales	Alteromonadaceae	Alteromonas	Alteromonas_macleodii	1	44	4604534.91666667	9.55579679518483e-06
ALMA	ALMA012	1	0	0	0	0	1	Proteobacteria	Gammaproteobacteria	Alteromonadales	Alteromonadaceae	Alteromonas	Alteromonas_macleodii	1	45	4604534.91666667	9.7729739950754e-06
AMXY	AMXY001	0	0	1	0	0	1	Firmicutes	Bacilli	Bacillales	Bacillaceae	Amphibacillus	Amphibacillus_xylanus	3	25	2569486	9.72957237361869e-06
ANCY	ANCY001	0	1	0	0	0	1	Cyanobacteria	NA	Nostocales	Nostocaceae	Anabaena	Anabaena_cylindrica	2	93	7063285	1.31666781108224e-05
ANMA	ANMA001	0	0	0	1	0	1	Proteobacteria	Alphaproteobacteria	Rickettsiales	Anaplasmataceae	Anaplasma	Anaplasma_marginale	4	12	1200061	9.99949169250563e-06
ANMA	ANMA002	0	0	0	1	0	1	Proteobacteria	Alphaproteobacteria	Rickettsiales	Anaplasmataceae	Anaplasma	Anaplasma_marginale	4	14	1200061	1.16660736412566e-05
ANPH	ANPH001	1	0	0	0	0	1	Proteobacteria	Alphaproteobacteria	Rickettsiales	Anaplasmataceae	Anaplasma	Anaplasma_phagocytophilum	1	8	1475940.75	5.42027178259019e-06
ANPH	ANPH002	1	0	0	0	0	1	Proteobacteria	Alphaproteobacteria	Rickettsiales	Anaplasmataceae	Anaplasma	Anaplasma_phagocytophilum	1	9	1475940.75	6.09780575541396e-06
ANPH	ANPH003	1	0	0	0	0	1	Proteobacteria	Alphaproteobacteria	Rickettsiales	Anaplasmataceae	Anaplasma	Anaplasma_phagocytophilum	1	9	1475940.75	6.09780575541396e-06
ANPH	ANPH004	1	0	0	0	0	1	Proteobacteria	Alphaproteobacteria	Rickettsiales	Anaplasmataceae	Anaplasma	Anaplasma_phagocytophilum	1	9	1475940.75	6.09780575541396e-06
ANTH	ANTH001	0	0	1	0	0	1	Firmicutes	Clostridia	Thermoanaerobacterales	NA	Caldicellulosiruptor	Caldicellulosiruptor_bescii	3	34	2931662	1.15975170398225e-05
ANVA	ANVA001	0	1	0	0	0	1	Cyanobacteria	NA	Nostocales	Nostocaceae	Anabaena	Anabaena_variabilis	2	73	7105752	1.02733672664061e-05
ARAR	ARAR001	1	0	0	0	0	1	Actinobacteria	Actinobacteriia	Actinomycetales	Micrococcaceae	Arthrobacter	Arthrobacter_arilaitensis	1	27	3918192	6.89093336926827e-06
ARAU	ARAU001	0	0	0	1	0	1	Actinobacteria	Actinobacteriia	Actinomycetales	Micrococcaceae	Arthrobacter	Arthrobacter_aurescens	4	58	5226648	1.10969784075759e-05
ARBU	ARBU001	0	0	1	0	0	1	Proteobacteria	Epsilonproteobacteria	Campylobacterales	Campylobacteraceae	Arcobacter	Arcobacter_butzleri	3	15	2283719.66666667	6.56823174006033e-06
ARBU	ARBU002	0	0	1	0	0	1	Proteobacteria	Epsilonproteobacteria	Campylobacterales	Campylobacteraceae	Arcobacter	Arcobacter_butzleri	3	17	2283719.66666667	7.44399597206838e-06
ARBU	ARBU003	0	0	1	0	0	1	Proteobacteria	Epsilonproteobacteria	Campylobacterales	Campylobacteraceae	Arcobacter	Arcobacter_butzleri	3	15	2283719.66666667	6.56823174006033e-06
ARCH	ARCH001	0	0	0	1	0	1	Actinobacteria	Actinobacteriia	Actinomycetales	Micrococcaceae	Arthrobacter	Arthrobacter_chlorophenolicus	4	72	4980870	1.44553060007589e-05
ARLL	ARLL001	0	1	0	0	0	1	Proteobacteria	Epsilonproteobacteria	Campylobacterales	Campylobacteraceae	Arcobacter	Arcobacter_sp.	2	23	2947662	7.80279421453342e-06
ARNI	ARNI001	0	0	0	1	0	1	Proteobacteria	Epsilonproteobacteria	Campylobacterales	Campylobacteraceae	Arcobacter	Arcobacter_nitrofigilis	4	29	3192235	9.08454421432006e-06
ARPH	ARPH001	0	0	0	1	0	1	Actinobacteria	Actinobacteriia	Actinomycetales	Micrococcaceae	Arthrobacter	Arthrobacter_phenanthrenivorans	4	43	4535320	9.48113914784403e-06
ARRU	ARRU001	0	0	0	1	0	1	Actinobacteria	Actinobacteriia	Actinomycetales	Micrococcaceae	Arthrobacter	Arthrobacter_sp.	4	48	5081038	9.44688860819384e-06
ASEX	ASEX001	0	0	0	1	0	1	Proteobacteria	Alphaproteobacteria	Caulobacterales	Caulobacteraceae	Asticcacaulis	Asticcacaulis_excentricus	4	57	4308776	1.32288148652889e-05
AZB5	AZB5001	0	0	0	1	0	1	Proteobacteria	Alphaproteobacteria	Rhodospirillales	Rhodospirillaceae	Azospirillum	Azospirillum_sp.	4	67	7599738	8.81609339690395e-06
AZBR	AZBR001	0	0	0	1	0	1	Proteobacteria	Alphaproteobacteria	Rhodospirillales	Rhodospirillaceae	Azospirillum	Azospirillum_brasilense	4	115	7530241	1.52717555786063e-05
AZCA	AZCA001	0	0	0	1	0	1	Proteobacteria	Alphaproteobacteria	Rhizobiales	Xanthobacteraceae	Azorhizobium	Azorhizobium_caulinodans	4	31	5369772	5.77305703109927e-06
AZVI	AZVI001	0	0	0	1	0	1	Proteobacteria	Gammaproteobacteria	Pseudomonadales	Pseudomonadaceae	Azotobacter	Azotobacter_vinelandii	4	45	5351632.66666667	8.40864887463004e-06
AZVI	AZVI002	0	0	0	1	0	1	Proteobacteria	Gammaproteobacteria	Pseudomonadales	Pseudomonadaceae	Azotobacter	Azotobacter_vinelandii	4	45	5351632.66666667	8.40864887463004e-06
AZVI	AZVI003	0	0	0	1	0	1	Proteobacteria	Gammaproteobacteria	Pseudomonadales	Pseudomonadaceae	Azotobacter	Azotobacter_vinelandii	4	45	5351632.66666667	8.40864887463004e-06
BAAM	BAAM001	0	0	0	1	0	1	Firmicutes	Bacilli	Bacillales	Bacillaceae	Bacillus	Bacillus_amyloliquefaciens	4	71	4011295.93333333	1.77000154513656e-05
BAAM	BAAM003	0	0	0	1	0	1	Firmicutes	Bacilli	Bacillales	Bacillaceae	Bacillus	Bacillus_amyloliquefaciens	4	104	4011295.93333333	2.59267831963665e-05
BAAM	BAAM004	0	0	0	1	0	1	Firmicutes	Bacilli	Bacillales	Bacillaceae	Bacillus	Bacillus_amyloliquefaciens	4	113	4011295.93333333	2.81704471268213e-05
BAAM	BAAM005	0	0	0	1	0	1	Firmicutes	Bacilli	Bacillales	Bacillaceae	Bacillus	Bacillus_amyloliquefaciens	4	113	4011295.93333333	2.81704471268213e-05
BAAM	BAAM006	0	0	0	1	0	1	Firmicutes	Bacilli	Bacillales	Bacillaceae	Bacillus	Bacillus_amyloliquefaciens	4	81	4011295.93333333	2.01929753740932e-05
BAAM	BAAM007	0	0	0	1	0	1	Firmicutes	Bacilli	Bacillales	Bacillaceae	Bacillus	Bacillus_amyloliquefaciens	4	104	4011295.93333333	2.59267831963665e-05
BAAM	BAAM008	0	0	0	1	0	1	Firmicutes	Bacilli	Bacillales	Bacillaceae	Bacillus	Bacillus_amyloliquefaciens	4	87	4011295.93333333	2.16887513277297e-05
BAAM	BAAM009	0	0	0	1	0	1	Firmicutes	Bacilli	Bacillales	Bacillaceae	Bacillus	Bacillus_amyloliquefaciens	4	86	4011295.93333333	2.14394553354569e-05
BAAM	BAAM010	0	0	0	1	0	1	Firmicutes	Bacilli	Bacillales	Bacillaceae	Bacillus	Bacillus_amyloliquefaciens	4	92	4011295.93333333	2.29352312890935e-05
BAAM	BAAM011	0	0	0	1	0	1	Firmicutes	Bacilli	Bacillales	Bacillaceae	Bacillus	Bacillus_amyloliquefaciens	4	85	4011295.93333333	2.11901593431842e-05
BAAM	BAAM012	0	0	0	1	0	1	Firmicutes	Bacilli	Bacillales	Bacillaceae	Bacillus	Bacillus_amyloliquefaciens	4	80	4011295.93333333	1.99436793818204e-05
BAAM	BAAM013	0	0	0	1	0	1	Firmicutes	Bacilli	Bacillales	Bacillaceae	Bacillus	Bacillus_amyloliquefaciens	4	78	4011295.93333333	1.94450873972749e-05
BAAM	BAAM014	0	0	0	1	0	1	Firmicutes	Bacilli	Bacillales	Bacillaceae	Bacillus	Bacillus_amyloliquefaciens	4	83	4011295.93333333	2.06915673586387e-05
BAAM	BAAM015	0	0	0	1	0	1	Firmicutes	Bacilli	Bacillales	Bacillaceae	Bacillus	Bacillus_amyloliquefaciens	4	88	4011295.93333333	2.19380473200024e-05
BAAT	BAAT001	0	0	0	0	1	1	Firmicutes	Bacilli	Bacillales	Bacillaceae	Bacillus	Bacillus_atrophaeus	5	89	4168266	2.13518043234285e-05
BACF	BACF001	0	0	1	0	0	1	Bacteroidetes	Bacteroidia	Bacteroidales	Bacteroidaceae	Bacteroides	Bacteroides_sp.	3	22	2657245	8.27925163091849e-06
BACO	BACO001	0	0	1	0	0	1	Firmicutes	Bacilli	Bacillales	Bacillaceae	Bacillus	Bacillus_coagulans	3	50	3312652.5	1.50936447454117e-05
BACO	BACO002	0	0	1	0	0	1	Firmicutes	Bacilli	Bacillales	Bacillaceae	Bacillus	Bacillus_coagulans	3	46	3312652.5	1.38861531657788e-05
BAHL	BAHL001	0	0	1	0	0	1	Bacteroidetes	Bacteroidia	Bacteroidales	Bacteroidaceae	Bacteroides	Bacteroides_helcogenes	3	45	3998906	1.12530777167555e-05
BAMA	BAMA001	0	0	0	1	0	1	Proteobacteria	Deltaproteobacteria	Bdellovibrionales	Bacteriovoracaceae	Bacteriovorax	Bacteriovorax_marinus	4	41	3437906	1.19258641742968e-05
BAME	BAME001	0	0	0	1	0	1	Firmicutes	Bacilli	Bacillales	Bacillaceae	Bacillus	Bacillus_megaterium	4	105	5231977.33333333	2.00688942842005e-05
BAME	BAME002	0	0	0	1	0	1	Firmicutes	Bacilli	Bacillales	Bacillaceae	Bacillus	Bacillus_megaterium	4	86	5231977.33333333	1.64373800803928e-05
BAME	BAME003	0	0	0	1	0	1	Firmicutes	Bacilli	Bacillales	Bacillaceae	Bacillus	Bacillus_megaterium	4	119	5231977.33333333	2.27447468554273e-05
BAPU	BAPU001	0	0	0	1	0	1	Firmicutes	Bacilli	Bacillales	Bacillaceae	Bacillus	Bacillus_pumilus	4	61	3704465	1.64666152872277e-05
BASA	BASA001	0	0	0	0	1	1	Bacteroidetes	Bacteroidia	Bacteroidales	Bacteroidaceae	Bacteroides	Bacteroides_salanitronis	5	39	4308663	9.05153176286936e-06
BATR	BATR001	0	0	0	1	0	1	Proteobacteria	Alphaproteobacteria	Rhizobiales	Bartonellaceae	Bartonella	Bartonella_tribocorum	4	20	2642404	7.56886532112425e-06
BATS	BATS001	0	0	0	1	0	1	Firmicutes	Bacilli	Bacillales	Alicyclobacillaceae	Kyrpidia	Kyrpidia_tusciae	4	23	3384766	6.79515216118337e-06
BAXY	BAXY001	0	0	0	1	0	1	Bacteroidetes	Bacteroidia	Bacteroidales	Bacteroidaceae	Bacteroides	Bacteroides_xylanisolvens	4	53	5976145	8.86859338252335e-06
BDBA	BDBA001	0	0	0	1	0	1	Proteobacteria	Deltaproteobacteria	Bdellovibrionales	Bdellovibrionaceae	Bdellovibrio	Bdellovibrio_bacteriovorus	4	82	3885772	2.11026277403821e-05
BDBA	BDBA002	0	0	0	1	0	1	Proteobacteria	Deltaproteobacteria	Bdellovibrionales	Bdellovibrionaceae	Bdellovibrio	Bdellovibrio_bacteriovorus	4	102	3885772	2.6249610116085e-05
BDEX	BDEX001	0	0	0	1	0	1	Proteobacteria	Deltaproteobacteria	Bdellovibrionales	Bdellovibrionaceae	Bdellovibrio	Bdellovibrio_exovorus	4	52	2657893	1.95643692202809e-05
BIAD	BIAD001	0	0	0	0	1	1	Actinobacteria	Actinobacteriia	Bifidobacteriales	Bifidobacteriaceae	Bifidobacterium	Bifidobacterium_adolescentis	5	13	2089645	6.22115239669896e-06
BIAN	BIAN001	0	0	0	0	1	1	Actinobacteria	Actinobacteriia	Bifidobacteriales	Bifidobacteriaceae	Bifidobacterium	Bifidobacterium_animalis	5	9	1940879.91666667	4.6370720427964e-06
BIAN	BIAN002	0	0	0	0	1	1	Actinobacteria	Actinobacteriia	Bifidobacteriales	Bifidobacteriaceae	Bifidobacterium	Bifidobacterium_animalis	5	10	1940879.91666667	5.15230226977377e-06
BIAN	BIAN003	0	0	0	0	1	1	Actinobacteria	Actinobacteriia	Bifidobacteriales	Bifidobacteriaceae	Bifidobacterium	Bifidobacterium_animalis	5	9	1940879.91666667	4.6370720427964e-06
BIAN	BIAN004	0	0	0	0	1	1	Actinobacteria	Actinobacteriia	Bifidobacteriales	Bifidobacteriaceae	Bifidobacterium	Bifidobacterium_animalis	5	9	1940879.91666667	4.6370720427964e-06
BIAN	BIAN005	0	0	0	0	1	1	Actinobacteria	Actinobacteriia	Bifidobacteriales	Bifidobacteriaceae	Bifidobacterium	Bifidobacterium_animalis	5	13	1940879.91666667	6.69799295070591e-06
BIAN	BIAN006	0	0	0	0	1	1	Actinobacteria	Actinobacteriia	Bifidobacteriales	Bifidobacteriaceae	Bifidobacterium	Bifidobacterium_animalis	5	12	1940879.91666667	6.18276272372853e-06
BIAN	BIAN007	0	0	0	0	1	1	Actinobacteria	Actinobacteriia	Bifidobacteriales	Bifidobacteriaceae	Bifidobacterium	Bifidobacterium_animalis	5	9	1940879.91666667	4.6370720427964e-06
BIAN	BIAN008	0	0	0	0	1	1	Actinobacteria	Actinobacteriia	Bifidobacteriales	Bifidobacteriaceae	Bifidobacterium	Bifidobacterium_animalis	5	10	1940879.91666667	5.15230226977377e-06
BIAN	BIAN009	0	0	0	0	1	1	Actinobacteria	Actinobacteriia	Bifidobacteriales	Bifidobacteriaceae	Bifidobacterium	Bifidobacterium_animalis	5	10	1940879.91666667	5.15230226977377e-06
BIAN	BIAN010	0	0	0	0	1	1	Actinobacteria	Actinobacteriia	Bifidobacteriales	Bifidobacteriaceae	Bifidobacterium	Bifidobacterium_animalis	5	10	1940879.91666667	5.15230226977377e-06
BIAN	BIAN011	0	0	0	0	1	1	Actinobacteria	Actinobacteriia	Bifidobacteriales	Bifidobacteriaceae	Bifidobacterium	Bifidobacterium_animalis	5	7	1940879.91666667	3.60661158884164e-06
BIAN	BIAN012	0	0	0	0	1	1	Actinobacteria	Actinobacteriia	Bifidobacteriales	Bifidobacteriaceae	Bifidobacterium	Bifidobacterium_animalis	5	9	1940879.91666667	4.6370720427964e-06
BIAS	BIAS001	0	0	0	0	1	1	Actinobacteria	Actinobacteriia	Bifidobacteriales	Bifidobacteriaceae	Bifidobacterium	Bifidobacterium_asteroides	5	18	2167304	8.30524928667137e-06
BIBI	BIBI001	0	0	0	0	1	1	Actinobacteria	Actinobacteriia	Bifidobacteriales	Bifidobacteriaceae	Bifidobacterium	Bifidobacterium_bifidum	5	29	2208400.66666667	1.31316750794919e-05
BIBI	BIBI002	0	0	0	0	1	1	Actinobacteria	Actinobacteriia	Bifidobacteriales	Bifidobacteriaceae	Bifidobacterium	Bifidobacterium_bifidum	5	28	2208400.66666667	1.26788586974405e-05
BIBI	BIBI003	0	0	0	0	1	1	Actinobacteria	Actinobacteriia	Bifidobacteriales	Bifidobacteriaceae	Bifidobacterium	Bifidobacterium_bifidum	5	27	2208400.66666667	1.2226042315389e-05
BIBR	BIBR001	0	0	0	0	1	1	Actinobacteria	Actinobacteriia	Bifidobacteriales	Bifidobacteriaceae	Bifidobacterium	Bifidobacterium_breve	5	15	2375088	6.31555546573432e-06
BIBR	BIBR002	0	0	0	0	1	1	Actinobacteria	Actinobacteriia	Bifidobacteriales	Bifidobacteriaceae	Bifidobacterium	Bifidobacterium_breve	5	13	2375088	5.47348140363641e-06
BIDE	BIDE001	0	0	0	0	1	1	Actinobacteria	Actinobacteriia	Bifidobacteriales	Bifidobacteriaceae	Bifidobacterium	Bifidobacterium_dentium	5	18	2636367	6.8275774958494e-06
BITH	BITH001	0	0	0	0	1	1	Actinobacteria	Actinobacteriia	Bifidobacteriales	Bifidobacteriaceae	Bifidobacterium	Bifidobacterium_thermophilum	5	35	2291643	1.5272884999976e-05
BLBG	BLBG001	0	0	0	0	1	1	Bacteroidetes	Flavobacteriia	Flavobacteriales	Blattabacteriaceae	Blattabacterium	Blattabacterium_sp.	5	2	632588	3.16161545903495e-06
BLCP	BLCP001	0	0	0	0	1	1	Bacteroidetes	Flavobacteriia	Flavobacteriales	Blattabacteriaceae	Blattabacterium	Blattabacterium_sp.	5	2	609561	3.28104980469551e-06
BLMD	BLMD001	0	0	0	0	1	1	Bacteroidetes	Flavobacteriia	Flavobacteriales	Blattabacteriaceae	Blattabacterium	Blattabacterium_sp.	5	2	590336	3.3879011274935e-06
BLSA	BLSA001	0	0	0	1	0	1	Actinobacteria	Actinobacteriia	Actinomycetales	Geodermatophilaceae	Blastococcus	Blastococcus_saxobsidens	4	49	4875340	1.0050581087678e-05
BLTA	BLTA001	0	0	0	0	1	1	Bacteroidetes	Flavobacteriia	Flavobacteriales	Blattabacteriaceae	Blattabacterium	Blattabacterium_sp.	5	2	638184	3.13389241974102e-06
BLVA	BLVA001	0	1	0	0	0	1	Proteobacteria	Gammaproteobacteria	Enterobacteriales	Enterobacteriaceae	ant_endosymbionts	Candidatus_Blochmannia_vafer	2	2	722585	2.76784046167579e-06
BOBR	BOBR001	0	0	0	0	1	1	Proteobacteria	Betaproteobacteria	Burkholderiales	Alcaligenaceae	Bordetella	Bordetella_bronchiseptica	5	37	5231793	7.07214524733681e-06
BOBR	BOBR002	0	0	0	0	1	1	Proteobacteria	Betaproteobacteria	Burkholderiales	Alcaligenaceae	Bordetella	Bordetella_bronchiseptica	5	35	5231793	6.68986712585915e-06
BOBR	BOBR003	0	0	0	0	1	1	Proteobacteria	Betaproteobacteria	Burkholderiales	Alcaligenaceae	Bordetella	Bordetella_bronchiseptica	5	35	5231793	6.68986712585915e-06
BOPT	BOPT001	0	0	1	0	0	1	Proteobacteria	Betaproteobacteria	Burkholderiales	Alcaligenaceae	Bordetella	Bordetella_petrii	3	36	5287950	6.80793123989448e-06
BRBE	BRBE001	0	0	0	1	0	1	Firmicutes	Bacilli	Bacillales	Paenibacillaceae	Brevibacillus	Brevibacillus_brevis	4	96	6296436	1.52467205257069e-05
BRFA	BRFA001	0	0	1	0	0	1	Actinobacteria	Actinobacteriia	Actinomycetales	Dermabacteraceae	Brachybacterium	Brachybacterium_faecium	3	33	3614992	9.12865090711127e-06
BROL	BROL001	0	0	0	1	0	1	Proteobacteria	Alphaproteobacteria	Rhizobiales	Bradyrhizobiaceae	Bradyrhizobium	Bradyrhizobium_oligotrophicum	4	73	8264165	8.83331830862525e-06
BRS2	BRS2001	0	0	0	1	0	1	Proteobacteria	Alphaproteobacteria	Rhizobiales	Bradyrhizobiaceae	Bradyrhizobium	Bradyrhizobium_sp.	4	62	7231841	8.5731973366118e-06
BRSP	BRSP001	0	0	0	1	0	1	Proteobacteria	Alphaproteobacteria	Rhizobiales	Bradyrhizobiaceae	Bradyrhizobium	Bradyrhizobium_sp.	4	66	7975050	8.27581018300826e-06
BRSP	BRSP002	0	0	0	1	0	1	Proteobacteria	Alphaproteobacteria	Rhizobiales	Bradyrhizobiaceae	Bradyrhizobium	Bradyrhizobium_sp.	4	73	7975050	9.15354762666065e-06
BUC1	BUC1001	0	0	0	1	0	1	Proteobacteria	Betaproteobacteria	Burkholderiales	Burkholderiaceae	Burkholderia	Burkholderia_sp.	4	87	7043595	1.23516471347373e-05
BUCN	BUCN001	0	0	0	1	0	1	Proteobacteria	Betaproteobacteria	Burkholderiales	Burkholderiaceae	Burkholderia	Burkholderia_cenocepacia	4	13	875977	1.48405722981311e-05
BUGD	BUGD001	0	0	0	1	0	1	Proteobacteria	Betaproteobacteria	Burkholderiales	Burkholderiaceae	Burkholderia	Burkholderia_gladioli	4	110	9052299	1.21516092210388e-05
BUGE	BUGE001	0	0	0	1	0	1	Proteobacteria	Betaproteobacteria	Burkholderiales	Burkholderiaceae	Burkholderia	Burkholderia_sp.	4	79	6833751	1.15602690235568e-05
BUGL	BUGL001	0	0	0	1	0	1	Proteobacteria	Betaproteobacteria	Burkholderiales	Burkholderiaceae	Burkholderia	Burkholderia_glumae	4	97	7284636	1.33156962132356e-05
BUKJ	BUKJ001	0	0	0	1	0	1	Proteobacteria	Betaproteobacteria	Burkholderiales	Burkholderiaceae	Burkholderia	Burkholderia_sp.	4	74	6629912	1.11615357790571e-05
BUMA	BUMA001	0	0	0	1	0	1	Proteobacteria	Betaproteobacteria	Burkholderiales	Burkholderiaceae	Burkholderia	Burkholderia_mallei	4	66	5664652.75	1.16511996256081e-05
BUMA	BUMA002	0	0	0	1	0	1	Proteobacteria	Betaproteobacteria	Burkholderiales	Burkholderiaceae	Burkholderia	Burkholderia_mallei	4	59	5664652.75	1.0415466331983e-05
BUMA	BUMA003	0	0	0	1	0	1	Proteobacteria	Betaproteobacteria	Burkholderiales	Burkholderiaceae	Burkholderia	Burkholderia_mallei	4	72	5664652.75	1.27103995915725e-05
BUMA	BUMA005	0	0	0	1	0	1	Proteobacteria	Betaproteobacteria	Burkholderiales	Burkholderiaceae	Burkholderia	Burkholderia_mallei	4	71	5664652.75	1.25338662639118e-05
BUPE	BUPE001	0	0	0	1	0	1	Proteobacteria	Betaproteobacteria	Burkholderiales	Burkholderiaceae	Burkholderia	Burkholderia_phenoliruptrix	4	80	7651131	1.04559704963881e-05
BUPH	BUPH001	0	0	0	1	0	1	Proteobacteria	Betaproteobacteria	Burkholderiales	Burkholderiaceae	Burkholderia	Burkholderia_phymatum	4	86	8676562	9.91175998050841e-06
BUPR	BUPR001	0	0	0	0	1	1	Firmicutes	Clostridia	Clostridiales	Lachnospiraceae	Butyrivibrio	Butyrivibrio_proteoclasticus	5	68	4404886	1.54374029203026e-05
BUPS	BUPS001	0	0	0	1	0	1	Proteobacteria	Betaproteobacteria	Burkholderiales	Burkholderiaceae	Burkholderia	Burkholderia_pseudomallei	4	97	6881726	1.40953010916157e-05
BUPS	BUPS002	0	0	0	1	0	1	Proteobacteria	Betaproteobacteria	Burkholderiales	Burkholderiaceae	Burkholderia	Burkholderia_pseudomallei	4	97	6881726	1.40953010916157e-05
BUPS	BUPS003	0	0	0	1	0	1	Proteobacteria	Betaproteobacteria	Burkholderiales	Burkholderiaceae	Burkholderia	Burkholderia_pseudomallei	4	97	6881726	1.40953010916157e-05
BUPS	BUPS004	0	0	0	1	0	1	Proteobacteria	Betaproteobacteria	Burkholderiales	Burkholderiaceae	Burkholderia	Burkholderia_pseudomallei	4	100	6881726	1.4531238238779e-05
BUPS	BUPS005	0	0	0	1	0	1	Proteobacteria	Betaproteobacteria	Burkholderiales	Burkholderiaceae	Burkholderia	Burkholderia_pseudomallei	4	44	6881726	6.39374482506278e-06
BUPS	BUPS006	0	0	0	1	0	1	Proteobacteria	Betaproteobacteria	Burkholderiales	Burkholderiaceae	Burkholderia	Burkholderia_pseudomallei	4	99	6881726	1.43859258563913e-05
BUPS	BUPS007	0	0	0	1	0	1	Proteobacteria	Betaproteobacteria	Burkholderiales	Burkholderiaceae	Burkholderia	Burkholderia_pseudomallei	4	104	6881726	1.51124877683302e-05
BUPS	BUPS008	0	0	0	1	0	1	Proteobacteria	Betaproteobacteria	Burkholderiales	Burkholderiaceae	Burkholderia	Burkholderia_pseudomallei	4	105	6881726	1.5257800150718e-05
BUPS	BUPS009	0	0	0	1	0	1	Proteobacteria	Betaproteobacteria	Burkholderiales	Burkholderiaceae	Burkholderia	Burkholderia_pseudomallei	4	107	6881726	1.55484249154936e-05
BUPT	BUPT001	0	0	0	1	0	1	Proteobacteria	Betaproteobacteria	Burkholderiales	Burkholderiaceae	Burkholderia	Burkholderia_phytofirmans	4	96	10714659	8.9596878444755e-06
BURH	BURH001	0	0	0	1	0	1	Proteobacteria	Betaproteobacteria	Burkholderiales	Burkholderiaceae	Burkholderia	Burkholderia_rhizoxinica	4	17	3750138	4.53316651280566e-06
BUTH	BUTH001	0	0	0	1	0	1	Proteobacteria	Betaproteobacteria	Burkholderiales	Burkholderiaceae	Burkholderia	Burkholderia_thailandensis	4	98	6727675.5	1.45666954358902e-05
BUTH	BUTH002	0	0	0	1	0	1	Proteobacteria	Betaproteobacteria	Burkholderiales	Burkholderiaceae	Burkholderia	Burkholderia_thailandensis	4	112	6727675.5	1.66476519267316e-05
BUVI	BUVI001	0	0	0	1	0	1	Proteobacteria	Betaproteobacteria	Burkholderiales	Burkholderiaceae	Burkholderia	Burkholderia_vietnamiensis	4	99	8391070	1.17982569565026e-05
BUXE	BUXE001	0	0	0	1	0	1	Proteobacteria	Betaproteobacteria	Burkholderiales	Burkholderiaceae	Burkholderia	Burkholderia_xenovorans	4	94	9731138	9.65971297498813e-06
CA63	CA63001	0	1	0	0	0	1	Cyanobacteria	NA	Nostocales	Rivulariaceae	Calothrix	Calothrix_sp.	2	91	6960392	1.30739762932892e-05
CABL	CABL001	0	0	0	1	0	1	Proteobacteria	Gammaproteobacteria	Enterobacteriales	Enterobacteriaceae	ant_endosymbionts	Candidatus_Blochmannia_floridanus	4	2	748605.5	2.67163412504984e-06
CABL	CABL002	0	0	0	1	0	1	Proteobacteria	Gammaproteobacteria	Enterobacteriales	Enterobacteriaceae	ant_endosymbionts	Candidatus_Blochmannia_pennsylvanicus	4	1	748605.5	1.33581706252492e-06
CACL	CACL001	0	0	0	0	1	1	Proteobacteria	Epsilonproteobacteria	Campylobacterales	Campylobacteraceae	Campylobacter	Campylobacter_coli	5	17	1667187	1.01968165538719e-05
CACL	CACL002	0	0	0	0	1	1	Proteobacteria	Epsilonproteobacteria	Campylobacterales	Campylobacteraceae	Campylobacter	Campylobacter_coli	5	15	1667187	8.99719107694578e-06
CACL	CACL003	0	0	0	0	1	1	Proteobacteria	Epsilonproteobacteria	Campylobacterales	Campylobacteraceae	Campylobacter	Campylobacter_coli	5	14	1667187	8.39737833848273e-06
CACO	CACO001	0	0	0	0	1	1	Proteobacteria	Epsilonproteobacteria	Campylobacterales	Campylobacteraceae	Campylobacter	Campylobacter_concisus	5	23	2099413	1.09554432596159e-05
CAFE	CAFE001	0	0	0	0	1	1	Proteobacteria	Epsilonproteobacteria	Campylobacterales	Campylobacteraceae	Campylobacter	Campylobacter_fetus	5	23	1773615	1.29678650665449e-05
CAHD	CAHD001	0	0	1	0	0	1	Firmicutes	Clostridia	Thermoanaerobacterales	NA	Caldicellulosiruptor	Caldicellulosiruptor_hydrothermalis	3	27	2770676	9.74491423753626e-06
CAHO	CAHO001	0	0	0	0	1	1	Proteobacteria	Epsilonproteobacteria	Campylobacterales	Campylobacteraceae	Campylobacter	Campylobacter_hominis	5	18	1714951	1.04959267057776e-05
CAJE	CAJE001	0	0	0	0	1	1	Proteobacteria	Epsilonproteobacteria	Campylobacterales	Campylobacteraceae	Campylobacter	Campylobacter_jejuni	5	17	1686552.52941176	1.00797334820809e-05
CAJE	CAJE002	0	0	0	0	1	1	Proteobacteria	Epsilonproteobacteria	Campylobacterales	Campylobacteraceae	Campylobacter	Campylobacter_jejuni	5	22	1686552.52941176	1.30443609768106e-05
CAJE	CAJE003	0	0	0	0	1	1	Proteobacteria	Epsilonproteobacteria	Campylobacterales	Campylobacteraceae	Campylobacter	Campylobacter_jejuni	5	15	1686552.52941176	8.89388248418903e-06
CAJE	CAJE004	0	0	0	0	1	1	Proteobacteria	Epsilonproteobacteria	Campylobacterales	Campylobacteraceae	Campylobacter	Campylobacter_jejuni	5	12	1686552.52941176	7.11510598735122e-06
CAJE	CAJE005	0	0	0	0	1	1	Proteobacteria	Epsilonproteobacteria	Campylobacterales	Campylobacteraceae	Campylobacter	Campylobacter_jejuni	5	21	1686552.52941176	1.24514354778646e-05
CAJE	CAJE006	0	0	0	0	1	1	Proteobacteria	Epsilonproteobacteria	Campylobacterales	Campylobacteraceae	Campylobacter	Campylobacter_jejuni	5	19	1686552.52941176	1.12655844799728e-05
CAJE	CAJE007	0	0	0	0	1	1	Proteobacteria	Epsilonproteobacteria	Campylobacterales	Campylobacteraceae	Campylobacter	Campylobacter_jejuni	5	18	1686552.52941176	1.06726589810268e-05
CAJE	CAJE008	0	0	0	0	1	1	Proteobacteria	Epsilonproteobacteria	Campylobacterales	Campylobacteraceae	Campylobacter	Campylobacter_jejuni	5	18	1686552.52941176	1.06726589810268e-05
CAJE	CAJE009	0	0	0	0	1	1	Proteobacteria	Epsilonproteobacteria	Campylobacterales	Campylobacteraceae	Campylobacter	Campylobacter_jejuni	5	19	1686552.52941176	1.12655844799728e-05
CAJE	CAJE010	0	0	0	0	1	1	Proteobacteria	Epsilonproteobacteria	Campylobacterales	Campylobacteraceae	Campylobacter	Campylobacter_jejuni	5	19	1686552.52941176	1.12655844799728e-05
CAJE	CAJE011	0	0	0	0	1	1	Proteobacteria	Epsilonproteobacteria	Campylobacterales	Campylobacteraceae	Campylobacter	Campylobacter_jejuni	5	19	1686552.52941176	1.12655844799728e-05
CAJE	CAJE012	0	0	0	0	1	1	Proteobacteria	Epsilonproteobacteria	Campylobacterales	Campylobacteraceae	Campylobacter	Campylobacter_jejuni	5	22	1686552.52941176	1.30443609768106e-05
CAJE	CAJE013	0	0	0	0	1	1	Proteobacteria	Epsilonproteobacteria	Campylobacterales	Campylobacteraceae	Campylobacter	Campylobacter_jejuni	5	17	1686552.52941176	1.00797334820809e-05
CAJE	CAJE014	0	0	0	0	1	1	Proteobacteria	Epsilonproteobacteria	Campylobacterales	Campylobacteraceae	Campylobacter	Campylobacter_jejuni	5	21	1686552.52941176	1.24514354778646e-05
CAJE	CAJE015	0	0	0	0	1	1	Proteobacteria	Epsilonproteobacteria	Campylobacterales	Campylobacteraceae	Campylobacter	Campylobacter_jejuni	5	20	1686552.52941176	1.18585099789187e-05
CAJE	CAJE016	0	0	0	0	1	1	Proteobacteria	Epsilonproteobacteria	Campylobacterales	Campylobacteraceae	Campylobacter	Campylobacter_jejuni	5	23	1686552.52941176	1.36372864757565e-05
CAJE	CAJE017	0	0	0	0	1	1	Proteobacteria	Epsilonproteobacteria	Campylobacterales	Campylobacteraceae	Campylobacter	Campylobacter_jejuni	5	19	1686552.52941176	1.12655844799728e-05
CAOW	CAOW001	0	1	0	0	0	1	Firmicutes	Clostridia	Thermoanaerobacterales	NA	Caldicellulosiruptor	Caldicellulosiruptor_owensensis	2	26	2428903	1.07044208846545e-05
CAPE	CAPE001	1	0	0	0	0	1	Proteobacteria	Alphaproteobacteria	NA	NA	SAR11_cluster	Candidatus_Pelagibacter_ubique	1	7	1308759	5.34857830968116e-06
CASE	CASE001	0	0	0	1	0	1	Proteobacteria	Alphaproteobacteria	Caulobacterales	Caulobacteraceae	Caulobacter	Caulobacter_segnis	4	35	4655622	7.51779246682828e-06
CEGI	CEGI001	0	0	0	1	0	1	Actinobacteria	Actinobacteriia	Actinomycetales	Cellulomonadaceae	Cellulomonas	Cellvibrio_gilvus	4	66	3526441	1.87157533615336e-05
CHAB	CHAB001	0	0	0	0	1	1	Chlamydiae	Chlamydiae	Chlamydiales	Chlamydiaceae	Chlamydophila	Chlamydophila_abortus	5	15	1144377	1.3107568572245e-05
CHCA	CHCA001	0	0	0	0	1	1	Chlamydiae	Chlamydiae	Chlamydiales	Chlamydiaceae	Chlamydophila	Chlamydophila_caviae	5	16	1181356	1.35437581897413e-05
CHFE	CHFE001	0	0	0	0	1	1	Chlamydiae	Chlamydiae	Chlamydiales	Chlamydiaceae	Chlamydophila	Chlamydophila_felis	5	19	1173791	1.61868680199456e-05
CHMU	CHMU001	0	0	0	0	1	1	Chlamydiae	Chlamydiae	Chlamydiales	Chlamydiaceae	Chlamydia	Chlamydia_muridarum	5	10	1080451	9.25539427516843e-06
CHPE	CHPE001	0	0	0	0	1	1	Chlamydiae	Chlamydiae	Chlamydiales	Chlamydiaceae	Chlamydia	Chlamydophila_pecorum	5	15	1105923	1.35633312626648e-05
CHPE	CHPE002	0	0	0	0	1	1	Chlamydiae	Chlamydiae	Chlamydiales	Chlamydiaceae	Chlamydia	Chlamydia_pecorum	5	17	1105923	1.53717754310201e-05
CHPE	CHPE003	0	0	0	0	1	1	Chlamydiae	Chlamydiae	Chlamydiales	Chlamydiaceae	Chlamydia	Chlamydia_pecorum	5	16	1105923	1.44675533468424e-05
CHPE	CHPE004	0	0	0	0	1	1	Chlamydiae	Chlamydiae	Chlamydiales	Chlamydiaceae	Chlamydia	Chlamydia_pecorum	5	15	1105923	1.35633312626648e-05
CHPN	CHPN001	0	0	0	0	1	1	Chlamydiae	Chlamydiae	Chlamydiales	Chlamydiaceae	Chlamydia	Chlamydophila_pneumoniae	5	16	1233133	1.29750805468672e-05
CHPN	CHPN002	0	0	0	0	1	1	Chlamydiae	Chlamydiae	Chlamydiales	Chlamydiaceae	Chlamydia	Chlamydophila_pneumoniae	5	15	1233133	1.2164138012688e-05
CHPN	CHPN003	0	0	0	0	1	1	Chlamydiae	Chlamydiae	Chlamydiales	Chlamydiaceae	Chlamydia	Chlamydophila_pneumoniae	5	14	1233133	1.13531954785088e-05
CHPN	CHPN004	0	0	0	0	1	1	Chlamydiae	Chlamydiae	Chlamydiales	Chlamydiaceae	Chlamydia	Chlamydophila_pneumoniae	5	22	1233133	1.78407357519424e-05
CHPN	CHPN010	0	0	0	0	1	1	Chlamydiae	Chlamydiae	Chlamydiales	Chlamydiaceae	Chlamydia	Chlamydophila_pneumoniae	5	21	1233133	1.70297932177632e-05
CHPS	CHPS001	0	0	0	0	1	1	Chlamydiae	Chlamydiae	Chlamydiales	Chlamydiaceae	Chlamydia	Chlamydophila_psittaci	5	19	1170398.94444444	1.6233780874622e-05
CHPS	CHPS002	0	0	0	0	1	1	Chlamydiae	Chlamydiae	Chlamydiales	Chlamydiaceae	Chlamydia	Chlamydophila_psittaci	5	16	1170398.94444444	1.36705523154712e-05
CHPS	CHPS003	0	0	0	0	1	1	Chlamydiae	Chlamydiae	Chlamydiales	Chlamydiaceae	Chlamydia	Chlamydophila_psittaci	5	16	1170398.94444444	1.36705523154712e-05
CHPS	CHPS004	0	0	0	0	1	1	Chlamydiae	Chlamydiae	Chlamydiales	Chlamydiaceae	Chlamydia	Chlamydophila_psittaci	5	15	1170398.94444444	1.28161427957542e-05
CHPS	CHPS005	0	0	0	0	1	1	Chlamydiae	Chlamydiae	Chlamydiales	Chlamydiaceae	Chlamydia	Chlamydophila_psittaci	5	13	1170398.94444444	1.11073237563203e-05
CHPS	CHPS006	0	0	0	0	1	1	Chlamydiae	Chlamydiae	Chlamydiales	Chlamydiaceae	Chlamydia	Chlamydophila_psittaci	5	16	1170398.94444444	1.36705523154712e-05
CHPS	CHPS007	0	0	0	0	1	1	Chlamydiae	Chlamydiae	Chlamydiales	Chlamydiaceae	Chlamydia	Chlamydophila_psittaci	5	11	1170398.94444444	9.39850471688642e-06
CHTA	CHTA001	1	0	0	0	0	1	Cyanobacteria	NA	Pleurocapsales	NA	Chroococcidiopsis	Chroococcidiopsis_thermalis	1	66	6689401	9.86635425204738e-06
CHVI	CHVI001	0	0	0	1	0	1	Proteobacteria	Betaproteobacteria	Neisseriales	Neisseriaceae	Chromobacterium	Chromobacterium_violaceum	4	90	4751080	1.89430613670997e-05
CIKO	CIKO001	0	0	0	1	0	1	Proteobacteria	Gammaproteobacteria	Enterobacteriales	Enterobacteriaceae	Citrobacter	Citrobacter_koseri	4	68	4735357	1.43600577527734e-05
CIRO	CIRO001	0	0	0	0	1	1	Proteobacteria	Gammaproteobacteria	Enterobacteriales	Enterobacteriaceae	Citrobacter	Citrobacter_rodentium	5	67	5444283	1.23064873740032e-05
CLAC	CLAC001	0	0	0	0	1	1	Firmicutes	Clostridia	Clostridiales	Clostridiaceae	Clostridium	Clostridium_acetobutylicum	5	104	4136895.66666667	2.51396236163236e-05
CLAC	CLAC002	0	0	0	0	1	1	Firmicutes	Clostridia	Clostridiales	Clostridiaceae	Clostridium	Clostridium_acetobutylicum	5	107	4136895.66666667	2.58648050667945e-05
CLAC	CLAC003	0	0	0	0	1	1	Firmicutes	Clostridia	Clostridiales	Clostridiaceae	Clostridium	Clostridium_acetobutylicum	5	108	4136895.66666667	2.61065322169514e-05
CLBE	CLBE001	0	0	1	0	0	1	Firmicutes	Clostridia	Clostridiales	Clostridiaceae	Clostridium	Clostridium_beijerinckii	3	92	6000632	1.53317183923293e-05
CLKL	CLKL001	0	0	0	0	1	1	Firmicutes	Clostridia	Clostridiales	Clostridiaceae	Clostridium	Clostridium_kluyveri	5	56	3989551.5	1.40366655249343e-05
CLKL	CLKL002	0	0	0	0	1	1	Firmicutes	Clostridia	Clostridiales	Clostridiaceae	Clostridium	Clostridium_kluyveri	5	37	3989551.5	9.27422543611732e-06
CLLE	CLLE001	0	0	0	0	1	1	Firmicutes	Clostridia	Clostridiales	Lachnospiraceae	Cellulosilyticum	Clostridium_lentocellum	5	82	4714237	1.73941191331704e-05
CLNO	CLNO001	0	0	0	0	1	1	Firmicutes	Clostridia	Clostridiales	Clostridiaceae	Clostridium	Clostridium_novyi	5	33	2547720	1.29527577598794e-05
CLPA	CLPA001	0	1	0	0	0	1	Firmicutes	Clostridia	Clostridiales	Clostridiaceae	Clostridium	Clostridium_pasteurianum	2	98	5044100	1.94286394004877e-05
CLTE	CLTE001	0	0	0	0	1	1	Firmicutes	Clostridia	Clostridiales	Clostridiaceae	Clostridium	Clostridium_tetani	5	30	2873333	1.04408364780553e-05
COAU	COAU001	0	0	0	0	1	1	Actinobacteria	Actinobacteriia	Actinomycetales	Corynebacteriaceae	Corynebacterium	Corynebacterium_aurimucosum	5	28	2819226	9.93180397740373e-06
COBA	COBA001	0	0	0	0	1	1	Proteobacteria	Betaproteobacteria	Burkholderiales	NA	Comamonadaceae	Comamonadaceae_bacterium	5	33	2991840	1.10300016043639e-05
COCO	COCO001	0	0	0	1	0	1	Proteobacteria	Deltaproteobacteria	Myxococcales	Myxococcaceae	Corallococcus	Corallococcus_coralloides	4	183	10080619	1.8153647112345e-05
CODI	CODI001	0	0	0	0	1	1	Actinobacteria	Actinobacteriia	Actinomycetales	Corynebacteriaceae	Corynebacterium	Corynebacterium_diphtheriae	5	26	2469401.38461538	1.05288675069118e-05
CODI	CODI002	0	0	0	0	1	1	Actinobacteria	Actinobacteriia	Actinomycetales	Corynebacteriaceae	Corynebacterium	Corynebacterium_diphtheriae	5	29	2469401.38461538	1.17437368346324e-05
CODI	CODI003	0	0	0	0	1	1	Actinobacteria	Actinobacteriia	Actinomycetales	Corynebacteriaceae	Corynebacterium	Corynebacterium_diphtheriae	5	31	2469401.38461538	1.25536497197795e-05
CODI	CODI004	0	0	0	0	1	1	Actinobacteria	Actinobacteriia	Actinomycetales	Corynebacteriaceae	Corynebacterium	Corynebacterium_diphtheriae	5	26	2469401.38461538	1.05288675069118e-05
CODI	CODI005	0	0	0	0	1	1	Actinobacteria	Actinobacteriia	Actinomycetales	Corynebacteriaceae	Corynebacterium	Corynebacterium_diphtheriae	5	24	2469401.38461538	9.71895462176476e-06
CODI	CODI006	0	0	0	0	1	1	Actinobacteria	Actinobacteriia	Actinomycetales	Corynebacteriaceae	Corynebacterium	Corynebacterium_diphtheriae	5	28	2469401.38461538	1.13387803920589e-05
CODI	CODI007	0	0	0	0	1	1	Actinobacteria	Actinobacteriia	Actinomycetales	Corynebacteriaceae	Corynebacterium	Corynebacterium_diphtheriae	5	28	2469401.38461538	1.13387803920589e-05
CODI	CODI008	0	0	0	0	1	1	Actinobacteria	Actinobacteriia	Actinomycetales	Corynebacteriaceae	Corynebacterium	Corynebacterium_diphtheriae	5	23	2469401.38461538	9.31399817919123e-06
CODI	CODI009	0	0	0	0	1	1	Actinobacteria	Actinobacteriia	Actinomycetales	Corynebacteriaceae	Corynebacterium	Corynebacterium_diphtheriae	5	29	2469401.38461538	1.17437368346324e-05
CODI	CODI010	0	0	0	0	1	1	Actinobacteria	Actinobacteriia	Actinomycetales	Corynebacteriaceae	Corynebacterium	Corynebacterium_diphtheriae	5	26	2469401.38461538	1.05288675069118e-05
CODI	CODI011	0	0	0	0	1	1	Actinobacteria	Actinobacteriia	Actinomycetales	Corynebacteriaceae	Corynebacterium	Corynebacterium_diphtheriae	5	29	2469401.38461538	1.17437368346324e-05
CODI	CODI012	0	0	0	0	1	1	Actinobacteria	Actinobacteriia	Actinomycetales	Corynebacteriaceae	Corynebacterium	Corynebacterium_diphtheriae	5	25	2469401.38461538	1.01239110643383e-05
CODI	CODI013	0	0	0	0	1	1	Actinobacteria	Actinobacteriia	Actinomycetales	Corynebacteriaceae	Corynebacterium	Corynebacterium_diphtheriae	5	28	2469401.38461538	1.13387803920589e-05
COEF	COEF001	0	0	0	0	1	1	Actinobacteria	Actinobacteriia	Actinomycetales	Corynebacteriaceae	Corynebacterium	Corynebacterium_efficiens	5	27	3219505	8.38638237865759e-06
COFU	COFU001	0	0	0	1	0	1	Proteobacteria	Betaproteobacteria	Burkholderiales	Oxalobacteraceae	Collimonas	Collimonas_fungivorans	4	72	5186898	1.38811289522177e-05
COGL	COGL001	0	0	0	1	0	1	Actinobacteria	Actinobacteriia	Actinomycetales	Corynebacteriaceae	Corynebacterium	Corynebacterium_glutamicum	4	34	3292185.71428571	1.03274854308688e-05
COGL	COGL002	0	0	0	1	0	1	Actinobacteria	Actinobacteriia	Actinomycetales	Corynebacteriaceae	Corynebacterium	Corynebacterium_glutamicum	4	36	3292185.71428571	1.0934984573861e-05
COGL	COGL004	0	0	0	1	0	1	Actinobacteria	Actinobacteriia	Actinomycetales	Corynebacteriaceae	Corynebacterium	Corynebacterium_glutamicum	4	39	3292185.71428571	1.18462332883495e-05
COGL	COGL005	0	0	0	1	0	1	Actinobacteria	Actinobacteriia	Actinomycetales	Corynebacteriaceae	Corynebacterium	Corynebacterium_glutamicum	4	37	3292185.71428571	1.12387341453572e-05
COGL	COGL006	0	0	0	1	0	1	Actinobacteria	Actinobacteriia	Actinomycetales	Corynebacteriaceae	Corynebacterium	Corynebacterium_glutamicum	4	33	3292185.71428571	1.00237358593726e-05
COGL	COGL007	0	0	0	1	0	1	Actinobacteria	Actinobacteriia	Actinomycetales	Corynebacteriaceae	Corynebacterium	Corynebacterium_glutamicum	4	35	3292185.71428571	1.06312350023649e-05
COGL	COGL008	0	0	0	1	0	1	Actinobacteria	Actinobacteriia	Actinomycetales	Corynebacteriaceae	Corynebacterium	Corynebacterium_glutamicum	4	35	3292185.71428571	1.06312350023649e-05
COGO	COGO001	0	0	0	0	1	1	Actinobacteria	Coriobacteriia	Coriobacteriales	Coriobacteriaceae	Coriobacterium	Coriobacterium_glomerans	5	11	2115681	5.19927153479187e-06
COHA	COHA001	0	0	1	0	0	1	Actinobacteria	Actinobacteriia	Actinomycetales	Corynebacteriaceae	Corynebacterium	Corynebacterium_halotolerans	3	31	3222008	9.62132930768639e-06
COJE	COJE001	0	0	0	0	1	1	Actinobacteria	Actinobacteriia	Actinomycetales	Corynebacteriaceae	Corynebacterium	Corynebacterium_jeikeium	5	24	2476822	9.68983641133679e-06
COKR	COKR001	0	0	0	0	1	1	Actinobacteria	Actinobacteriia	Actinomycetales	Corynebacteriaceae	Corynebacterium	Corynebacterium_kroppenstedtii	5	33	2446804	1.34869813846961e-05
COMA	COMA001	0	1	0	0	0	1	Actinobacteria	Actinobacteriia	Actinomycetales	Corynebacteriaceae	Corynebacterium	Corynebacterium_maris	2	24	2833547	8.46994950145524e-06
COPE	COPE001	0	0	0	0	1	1	Actinobacteria	Actinobacteriia	Actinomycetales	Corynebacteriaceae	Corynebacterium	Corynebacterium_pseudotuberculosis	5	24	2321586.35714286	1.0337758888942e-05
COPE	COPE002	0	0	0	0	1	1	Actinobacteria	Actinobacteriia	Actinomycetales	Corynebacteriaceae	Corynebacterium	Corynebacterium_pseudotuberculosis	5	26	2321586.35714286	1.11992387963538e-05
COPE	COPE003	0	0	0	0	1	1	Actinobacteria	Actinobacteriia	Actinomycetales	Corynebacteriaceae	Corynebacterium	Corynebacterium_pseudotuberculosis	5	25	2321586.35714286	1.07684988426479e-05
COPE	COPE004	0	0	0	0	1	1	Actinobacteria	Actinobacteriia	Actinomycetales	Corynebacteriaceae	Corynebacterium	Corynebacterium_pseudotuberculosis	5	22	2321586.35714286	9.47627898153015e-06
COPE	COPE005	0	0	0	0	1	1	Actinobacteria	Actinobacteriia	Actinomycetales	Corynebacteriaceae	Corynebacterium	Corynebacterium_pseudotuberculosis	5	26	2321586.35714286	1.11992387963538e-05
COPE	COPE006	0	0	0	0	1	1	Actinobacteria	Actinobacteriia	Actinomycetales	Corynebacteriaceae	Corynebacterium	Corynebacterium_pseudotuberculosis	5	23	2321586.35714286	9.90701893523606e-06
COPE	COPE007	0	0	0	0	1	1	Actinobacteria	Actinobacteriia	Actinomycetales	Corynebacteriaceae	Corynebacterium	Corynebacterium_pseudotuberculosis	5	28	2321586.35714286	1.20607187037656e-05
COPE	COPE008	0	0	0	0	1	1	Actinobacteria	Actinobacteriia	Actinomycetales	Corynebacteriaceae	Corynebacterium	Corynebacterium_pseudotuberculosis	5	28	2321586.35714286	1.20607187037656e-05
COPE	COPE009	0	0	0	0	1	1	Actinobacteria	Actinobacteriia	Actinomycetales	Corynebacteriaceae	Corynebacterium	Corynebacterium_pseudotuberculosis	5	22	2321586.35714286	9.47627898153015e-06
COPE	COPE010	0	0	0	0	1	1	Actinobacteria	Actinobacteriia	Actinomycetales	Corynebacteriaceae	Corynebacterium	Corynebacterium_pseudotuberculosis	5	25	2321586.35714286	1.07684988426479e-05
COPE	COPE011	0	0	0	0	1	1	Actinobacteria	Actinobacteriia	Actinomycetales	Corynebacteriaceae	Corynebacterium	Corynebacterium_pseudotuberculosis	5	24	2321586.35714286	1.0337758888942e-05
COPE	COPE012	0	0	0	0	1	1	Actinobacteria	Actinobacteriia	Actinomycetales	Corynebacteriaceae	Corynebacterium	Corynebacterium_pseudotuberculosis	5	25	2321586.35714286	1.07684988426479e-05
COPE	COPE013	0	0	0	0	1	1	Actinobacteria	Actinobacteriia	Actinomycetales	Corynebacteriaceae	Corynebacterium	Corynebacterium_pseudotuberculosis	5	25	2321586.35714286	1.07684988426479e-05
COPE	COPE014	0	0	0	0	1	1	Actinobacteria	Actinobacteriia	Actinomycetales	Corynebacteriaceae	Corynebacterium	Corynebacterium_pseudotuberculosis	5	28	2321586.35714286	1.20607187037656e-05
COPR	COPR001	0	0	0	1	0	1	Firmicutes	Clostridia	Thermoanaerobacterales	Thermodesulfobiaceae	Coprothermobacter	Coprothermobacter_proteolyticus	4	12	1424912	8.42157270062993e-06
COPS	COPS001	1	0	0	0	0	1	Proteobacteria	Gammaproteobacteria	Alteromonadales	Colwelliaceae	Colwellia	Colwellia_psychrerythraea	1	57	5373180	1.06082431632664e-05
COPT	COPT001	0	0	0	0	1	1	Actinobacteria	Actinobacteriia	Actinomycetales	Corynebacteriaceae	Corynebacterium	Corynebacterium_pseudotuberculosis	5	21	2337913	8.98237017374043e-06
CORE	CORE001	0	0	0	0	1	1	Actinobacteria	Actinobacteriia	Actinomycetales	Corynebacteriaceae	Corynebacterium	Corynebacterium_resistens	5	24	2601311	9.22611713862741e-06
COTR	COTR001	0	0	0	0	1	1	Actinobacteria	Actinobacteriia	Actinomycetales	Corynebacteriaceae	Corynebacterium	Corynebacterium_terpenotabidum	5	26	2751233	9.45030827996029e-06
COUL	COUL001	0	0	0	0	1	1	Actinobacteria	Actinobacteriia	Actinomycetales	Corynebacteriaceae	Corynebacterium	Corynebacterium_ulcerans	5	24	2562552.33333333	9.36566238582184e-06
COUL	COUL002	0	0	0	0	1	1	Actinobacteria	Actinobacteriia	Actinomycetales	Corynebacteriaceae	Corynebacterium	Corynebacterium_ulcerans	5	21	2562552.33333333	8.19495458759411e-06
COUL	COUL003	0	0	0	0	1	1	Actinobacteria	Actinobacteriia	Actinomycetales	Corynebacteriaceae	Corynebacterium	Corynebacterium_ulcerans	5	27	2562552.33333333	1.05363701840496e-05
COUR	COUR001	0	0	1	0	0	1	Actinobacteria	Actinobacteriia	Actinomycetales	Corynebacteriaceae	Corynebacterium	Corynebacterium_urealyticum	3	25	2342642	1.06717116827923e-05
COUR	COUR002	0	0	1	0	0	1	Actinobacteria	Actinobacteriia	Actinomycetales	Corynebacteriaceae	Corynebacterium	Corynebacterium_urealyticum	3	23	2342642	9.81797474816895e-06
COVA	COVA001	0	0	0	0	1	1	Actinobacteria	Actinobacteriia	Actinomycetales	Corynebacteriaceae	Corynebacterium	Corynebacterium_variabile	5	41	3433007	1.19428827264261e-05
CRAT	CRAT001	1	0	0	0	0	1	Bacteroidetes	Flavobacteriia	Flavobacteriales	Flavobacteriaceae	Croceibacter	Croceibacter_atlanticus	1	52	2952962	1.76094375748824e-05
CRCU	CRCU001	0	0	0	1	0	1	Actinobacteria	Coriobacteriia	Coriobacteriales	Coriobacteriaceae	Cryptobacterium	Cryptobacterium_curtum	4	8	1617804	4.94497479299099e-06
CREP	CREP001	1	0	0	0	0	1	Cyanobacteria	NA	Oscillatoriales	NA	Crinalium	Crinalium_epipsammum	1	54	5620407	9.60784512580673e-06
CRSA	CRSA001	0	0	0	0	1	1	Proteobacteria	Gammaproteobacteria	Enterobacteriales	Enterobacteriaceae	Cronobacter	Cronobacter_sakazakii	5	53	4393729.5	1.20626451855992e-05
CRSA	CRSA002	0	0	0	0	1	1	Proteobacteria	Gammaproteobacteria	Enterobacteriales	Enterobacteriaceae	Cronobacter	Cronobacter_sakazakii	5	51	4393729.5	1.1607451027652e-05
CRTU	CRTU001	0	0	0	0	1	1	Proteobacteria	Gammaproteobacteria	Enterobacteriales	Enterobacteriaceae	Cronobacter	Cronobacter_turicensis	5	50	4599092	1.08717111986453e-05
CYAP	CYAP001	1	0	0	0	0	1	Cyanobacteria	NA	Chroococcales	NA	Cyanobacterium	Cyanobacterium_aponinum	1	40	4176973	9.576312798766e-06
CYGR	CYGR001	0	1	0	0	0	1	Cyanobacteria	NA	Chroococcales	NA	Cyanobium	Cyanobium_gracile	2	18	3342364	5.38540984764077e-06
CYSA	CYSA001	1	0	0	0	0	1	Cyanobacteria	NA	Chroococcales	NA	Cyanobacterium	Cyanobacterium_stanieri	1	NA	3163381	NA
CYST	CYST001	0	0	0	1	0	1	Cyanobacteria	NA	Nostocales	Nostocaceae	Cylindrospermum	Cylindrospermum_stagnale	4	72	7610589	9.46050299129279e-06
CYUC	CYUC001	1	0	0	0	0	1	Cyanobacteria	NA	Chroococcales	NA	Cyanobacterium	Cyanobacterium_UCYN-A,	1	4	1443806	2.770455310478e-06
DASA	DASA001	0	1	0	0	0	1	Cyanobacteria	NA	Chroococcales	NA	Dactylococcopsis	Dactylococcopsis_salina	2	33	3781008	8.72783130847647e-06
DEAT	DEAT001	0	1	0	0	0	1	Proteobacteria	Deltaproteobacteria	Desulfobacterales	Desulfobacteraceae	Desulfobacterium	Desulfobacterium_autotrophicum	2	28	5657782	4.94893581972582e-06
DECA	DECA001	0	0	0	1	0	1	Firmicutes	Clostridia	Clostridiales	Peptococcaceae	Desulfotomaculum	Desulfotomaculum_carboxydivorans	4	22	2892255	7.60652155498046e-06
DEDU	DEDU001	1	0	0	0	0	1	Proteobacteria	Deltaproteobacteria	Desulfovibrionales	Desulfovibrionaceae	Desulfovibrio	Desulfovibrio_desulfuricans	1	19	3858580	4.92409124600242e-06
DEGG	DEGG001	0	1	0	0	0	1	Proteobacteria	Deltaproteobacteria	Desulfovibrionales	Desulfovibrionaceae	Desulfovibrio	Desulfovibrio_gigas	2	27	3796022	7.11270904120155e-06
DEHY	DEHY001	1	0	0	0	0	1	Proteobacteria	Deltaproteobacteria	Desulfovibrionales	Desulfovibrionaceae	Desulfovibrio	Desulfovibrio_hydrothermalis	1	16	3708362	4.31457338846639e-06
DEOR	DEOR001	0	1	0	0	0	1	Firmicutes	Clostridia	Clostridiales	Peptococcaceae	Desulfosporosinus	Desulfosporosinus_orientis	2	50	5863081	8.52793949119925e-06
DESA	DESA001	0	1	0	0	0	1	Proteobacteria	Deltaproteobacteria	Desulfovibrionales	Desulfovibrionaceae	Desulfovibrio	Desulfovibrio_salexigens	2	41	4289847	9.55745041722933e-06
DIDA	DIDA001	0	0	0	0	1	1	Proteobacteria	Gammaproteobacteria	Enterobacteriales	Enterobacteriaceae	Dickeya	Dickeya_dadantii	5	43	4806882	8.94550771165175e-06
DIDA	DIDA002	0	0	0	0	1	1	Proteobacteria	Gammaproteobacteria	Enterobacteriales	Enterobacteriaceae	Dickeya	Dickeya_dadantii	5	62	4806882	1.28981739098235e-05
DIDA	DIDA003	0	0	0	0	1	1	Proteobacteria	Gammaproteobacteria	Enterobacteriales	Enterobacteriaceae	Dickeya	Dickeya_dadantii	5	70	4806882	1.45624544143168e-05
DINO	DINO001	1	0	0	0	0	1	Proteobacteria	Gammaproteobacteria	Cardiobacteriales	Cardiobacteriaceae	Dichelobacter	Dichelobacter_nodosus	1	10	1389350	7.19761039334941e-06
DISH	DISH001	1	0	0	0	0	1	Proteobacteria	Alphaproteobacteria	Rhodobacterales	Rhodobacteraceae	Dinoroseobacter	Dinoroseobacter_shibae	1	25	4417868	5.65883815451254e-06
DYFE	DYFE001	0	0	1	0	0	1	Bacteroidetes	Cytophagia	Cytophagales	Cytophagaceae	Dyadobacter	Dyadobacter_fermentans	3	69	6967790	9.9027094674208e-06
EGLE	EGLE001	0	0	0	1	0	1	Actinobacteria	Coriobacteriia	Coriobacteriales	Coriobacteriaceae	Eggerthella	Eggerthella_lenta	4	16	3632260	4.40497100978454e-06
EHCH	EHCH001	0	0	0	0	1	1	Proteobacteria	Alphaproteobacteria	Rickettsiales	Anaplasmataceae	Ehrlichia	Ehrlichia_chaffeensis	5	9	1176248	7.65144765389612e-06
EHRU	EHRU001	0	0	0	0	1	1	Proteobacteria	Alphaproteobacteria	Rickettsiales	Anaplasmataceae	Ehrlichia	Ehrlichia_ruminantium	5	7	1509750.66666667	4.63652717932232e-06
EHRU	EHRU002	0	0	0	0	1	1	Proteobacteria	Alphaproteobacteria	Rickettsiales	Anaplasmataceae	Ehrlichia	Ehrlichia_ruminantium	5	9	1509750.66666667	5.96124923055727e-06
EHRU	EHRU003	0	0	0	0	1	1	Proteobacteria	Alphaproteobacteria	Rickettsiales	Anaplasmataceae	Ehrlichia	Ehrlichia_ruminantium	5	8	1509750.66666667	5.2988882049398e-06
ENAS	ENAS001	0	0	0	0	1	1	Proteobacteria	Gammaproteobacteria	Enterobacteriales	Enterobacteriaceae	Enterobacter	Enterobacter_asburiae	5	61	5012132	1.2170469572629e-05
ENBA	ENBA001	0	0	0	0	1	1	Proteobacteria	Gammaproteobacteria	Enterobacteriales	NA	Enterobacteriaceae	Enterobacteriaceae_bacterium	5	67	4762179	1.4069189755362e-05
ENCL	ENCL001	0	0	0	0	1	1	Proteobacteria	Gammaproteobacteria	Enterobacteriales	Enterobacteriaceae	Enterobacter	Enterobacter_cloacae	5	77	4981153.2	1.5458267776225e-05
ENCL	ENCL002	0	0	0	0	1	1	Proteobacteria	Gammaproteobacteria	Enterobacteriales	Enterobacteriaceae	Enterobacter	Enterobacter_cloacae	5	52	4981153.2	1.0439349667061e-05
ENCL	ENCL003	0	0	0	0	1	1	Proteobacteria	Gammaproteobacteria	Enterobacteriales	Enterobacteriaceae	Enterobacter	Enterobacter_cloacae	5	46	4981153.2	9.23480932086168e-06
ENCL	ENCL004	0	0	0	0	1	1	Proteobacteria	Gammaproteobacteria	Enterobacteriales	Enterobacteriaceae	Enterobacter	Enterobacter_cloacae	5	72	4981153.2	1.44544841543922e-05
ENCL	ENCL005	0	0	0	0	1	1	Proteobacteria	Gammaproteobacteria	Enterobacteriales	Enterobacteriaceae	Enterobacter	Enterobacter_cloacae	5	56	4981153.2	1.12423765645273e-05
ENFA	ENFA001	0	0	0	0	1	1	Firmicutes	Bacilli	Lactobacillales	Enterococcaceae	Enterococcus	Enterococcus_faecalis	5	46	2993194.75	1.536819480256e-05
ENFA	ENFA002	0	0	0	0	1	1	Firmicutes	Bacilli	Lactobacillales	Enterococcaceae	Enterococcus	Enterococcus_faecalis	5	29	2993194.75	9.68864454944003e-06
ENFA	ENFA004	0	0	0	0	1	1	Firmicutes	Bacilli	Lactobacillales	Enterococcaceae	Enterococcus	Enterococcus_faecalis	5	42	2993194.75	1.403183003712e-05
ENFA	ENFA005	0	0	0	0	1	1	Firmicutes	Bacilli	Lactobacillales	Enterococcaceae	Enterococcus	Enterococcus_faecalis	5	28	2993194.75	9.35455335808002e-06
ENFE	ENFE001	0	0	0	0	1	1	Firmicutes	Bacilli	Lactobacillales	Enterococcaceae	Enterococcus	Enterococcus_faecium	5	32	3040379.5	1.05250018953226e-05
ENFE	ENFE002	0	0	0	0	1	1	Firmicutes	Bacilli	Lactobacillales	Enterococcaceae	Enterococcus	Enterococcus_faecium	5	31	3040379.5	1.01960955860938e-05
ENFE	ENFE003	0	0	0	0	1	1	Firmicutes	Bacilli	Lactobacillales	Enterococcaceae	Enterococcus	Enterococcus_faecium	5	31	3040379.5	1.01960955860938e-05
ENFE	ENFE004	0	0	0	0	1	1	Firmicutes	Bacilli	Lactobacillales	Enterococcaceae	Enterococcus	Enterococcus_faecium	5	37	3040379.5	1.21695334414668e-05
ENHI	ENHI001	0	0	0	0	1	1	Firmicutes	Bacilli	Lactobacillales	Enterococcaceae	Enterococcus	Enterococcus_hirae	5	50	2856440	1.75043060592906e-05
ENR4	ENR4001	0	0	0	1	0	1	Proteobacteria	Gammaproteobacteria	Enterobacteriales	Enterobacteriaceae	Enterobacter	Enterobacter_sp.	4	58	5155034	1.12511382078178e-05
ENSA	ENSA001	0	0	0	0	1	1	Proteobacteria	Gammaproteobacteria	Enterobacteriales	Enterobacteriaceae	Cronobacter	Cronobacter_sakazakii	5	54	4530777	1.19184855048041e-05
ENSP	ENSP001	0	0	0	0	1	1	Proteobacteria	Gammaproteobacteria	Enterobacteriales	Enterobacteriaceae	Enterobacter	Enterobacter_sp.	5	52	4676461	1.11195196538579e-05
ESBL	ESBL001	0	0	1	0	0	1	Proteobacteria	Gammaproteobacteria	Enterobacteriales	Enterobacteriaceae	Escherichia	Escherichia_blattae	3	29	4158725	6.97329109282292e-06
EULI	EULI001	1	0	0	0	0	1	Firmicutes	Clostridia	Clostridiales	Eubacteriaceae	Eubacterium	Eubacterium_limosum	1	68	4316707	1.5752748565052e-05
EXSP	EXSP001	1	0	0	0	0	1	Firmicutes	Bacilli	Bacillales	NA	Exiguobacterium	Exiguobacterium_sp.	1	28	2999895	9.33366001143373e-06
FIAE	FIAE001	1	0	0	0	0	1	Bacteroidetes	Cytophagia	Cytophagales	Cytophagaceae	Fibrella	Fibrella_aestuarina	1	89	6937263	1.28292671043321e-05
FIAL	FIAL001	0	0	0	1	0	1	Firmicutes	Clostridia	Clostridiales	Peptostreptococcaceae	Filifactor	Filifactor_alocis	4	16	1931012	8.28581075622523e-06
FLCO	FLCO001	0	0	1	0	0	1	Bacteroidetes	Flavobacteriia	Flavobacteriales	Flavobacteriaceae	Flavobacterium	Flavobacterium_columnare	3	35	3162432	1.10674316475421e-05
FRCC	FRCC001	0	0	0	1	0	1	Actinobacteria	Actinobacteriia	Actinomycetales	Frankiaceae	Frankia	Frankia_sp.	4	39	5433628	7.1775248507995e-06
FRNO	FRNO001	0	0	0	1	0	1	Proteobacteria	Gammaproteobacteria	Thiotrichales	Francisellaceae	Francisella	Francisella_cf.	4	22	1929464.5	1.14021273778294e-05
FRNO	FRNO002	0	0	0	1	0	1	Proteobacteria	Gammaproteobacteria	Thiotrichales	Francisellaceae	Francisella	Francisella_cf.	4	25	1929464.5	1.29569629293516e-05
FRTU	FRTU001	0	0	0	1	0	1	Proteobacteria	Gammaproteobacteria	Thiotrichales	Francisellaceae	Francisella	Francisella_tularensis	4	NA	1900425.76923077	NA
FRTU	FRTU002	0	0	0	1	0	1	Proteobacteria	Gammaproteobacteria	Thiotrichales	Francisellaceae	Francisella	Francisella_tularensis	4	19	1900425.76923077	9.99775961135835e-06
FRTU	FRTU003	0	0	0	1	0	1	Proteobacteria	Gammaproteobacteria	Thiotrichales	Francisellaceae	Francisella	Francisella_tularensis	4	21	1900425.76923077	1.10501553599224e-05
FRTU	FRTU004	0	0	0	1	0	1	Proteobacteria	Gammaproteobacteria	Thiotrichales	Francisellaceae	Francisella	Francisella_tularensis	4	18	1900425.76923077	9.47156173707633e-06
FRTU	FRTU005	0	0	0	1	0	1	Proteobacteria	Gammaproteobacteria	Thiotrichales	Francisellaceae	Francisella	Francisella_novicida	4	25	1900425.76923077	1.31549468570505e-05
FRTU	FRTU006	0	0	0	1	0	1	Proteobacteria	Gammaproteobacteria	Thiotrichales	Francisellaceae	Francisella	Francisella_tularensis	4	17	1900425.76923077	8.94536386279431e-06
FRTU	FRTU007	0	0	0	1	0	1	Proteobacteria	Gammaproteobacteria	Thiotrichales	Francisellaceae	Francisella	Francisella_tularensis	4	16	1900425.76923077	8.41916598851229e-06
FRTU	FRTU008	0	0	0	1	0	1	Proteobacteria	Gammaproteobacteria	Thiotrichales	Francisellaceae	Francisella	Francisella_tularensis	4	17	1900425.76923077	8.94536386279431e-06
FRTU	FRTU009	0	0	0	1	0	1	Proteobacteria	Gammaproteobacteria	Thiotrichales	Francisellaceae	Francisella	Francisella_tularensis	4	18	1900425.76923077	9.47156173707633e-06
FRTU	FRTU010	0	0	0	1	0	1	Proteobacteria	Gammaproteobacteria	Thiotrichales	Francisellaceae	Francisella	Francisella_tularensis	4	17	1900425.76923077	8.94536386279431e-06
FRTU	FRTU011	0	0	0	1	0	1	Proteobacteria	Gammaproteobacteria	Thiotrichales	Francisellaceae	Francisella	Francisella_tularensis	4	18	1900425.76923077	9.47156173707633e-06
FRTU	FRTU012	0	0	0	1	0	1	Proteobacteria	Gammaproteobacteria	Thiotrichales	Francisellaceae	Francisella	Francisella_tularensis	4	21	1900425.76923077	1.10501553599224e-05
FRTU	FRTU013	0	0	0	1	0	1	Proteobacteria	Gammaproteobacteria	Thiotrichales	Francisellaceae	Francisella	Francisella_tularensis	4	15	1900425.76923077	7.89296811423027e-06
FRTX	FRTX001	1	0	0	0	0	1	Proteobacteria	Gammaproteobacteria	Thiotrichales	Francisellaceae	Francisella	Francisella_sp.	1	23	2035931	1.12970429744427e-05
GACA	GACA001	0	1	0	0	0	1	Proteobacteria	Betaproteobacteria	Gallionellales	Gallionellaceae	Gallionella	Gallionella_capsiferriformans	2	33	3162471	1.04348782961172e-05
GAVA	GAVA001	1	0	0	0	0	1	Actinobacteria	Actinobacteriia	Bifidobacteriales	Bifidobacteriaceae	Gardnerella	Gardnerella_vaginalis	1	10	1670471.33333333	5.98633439584117e-06
GAVA	GAVA002	1	0	0	0	0	1	Actinobacteria	Actinobacteriia	Bifidobacteriales	Bifidobacteriaceae	Gardnerella	Gardnerella_vaginalis	1	15	1670471.33333333	8.97950159376176e-06
GAVA	GAVA003	1	0	0	0	0	1	Actinobacteria	Actinobacteriia	Bifidobacteriales	Bifidobacteriaceae	Gardnerella	Gardnerella_vaginalis	1	17	1670471.33333333	1.017676847293e-05
GEGH	GEGH001	0	0	1	0	0	1	Firmicutes	Bacilli	Bacillales	Bacillaceae	Geobacillus	Geobacillus_sp.	3	39	3583134	1.08843264025292e-05
GEJF	GEJF001	0	0	1	0	0	1	Firmicutes	Bacilli	Bacillales	Bacillaceae	Geobacillus	Geobacillus_sp.	3	47	3485960	1.34826561406327e-05
GEOB	GEOB001	0	0	0	1	0	1	Actinobacteria	Actinobacteriia	Actinomycetales	Geodermatophilaceae	Geodermatophilus	Geodermatophilus_obscurus	4	49	5322497	9.20620528297151e-06
GESC	GESC001	0	0	1	0	0	1	Firmicutes	Bacilli	Bacillales	Bacillaceae	Geobacillus	Geobacillus_sp.	3	40	3650813	1.0956463669873e-05
GESP	GESP001	0	0	0	1	0	1	Proteobacteria	Deltaproteobacteria	Desulfuromonadales	Geobacteraceae	Geobacter	Geobacter_sp.	4	57	4304501	1.32419530161568e-05
GESY	GESY001	0	0	1	0	0	1	Firmicutes	Bacilli	Bacillales	Bacillaceae	Geobacillus	Geobacillus_sp.	3	44	3667901	1.19959617230672e-05
GETE	GETE001	0	0	1	0	0	1	Firmicutes	Bacilli	Bacillales	Bacillaceae	Geobacillus	Geobacillus_thermoglucosidasius	3	46	3993793	1.15178728592093e-05
GETH	GETH001	0	0	1	0	0	1	Firmicutes	Bacilli	Bacillales	Bacillaceae	Geobacillus	Geobacillus_thermodenitrificans	3	32	3608012	8.86915010260498e-06
GEY4	GEY4001	0	0	1	0	0	1	Firmicutes	Bacilli	Bacillales	Bacillaceae	Geobacillus	Geobacillus_sp.	3	46	3673940	1.25206181919139e-05
GEYM	GEYM001	0	0	1	0	0	1	Firmicutes	Bacilli	Bacillales	Bacillaceae	Geobacillus	Geobacillus_sp.	3	44	3911947	1.12475961458578e-05
GLNI	GLNI001	1	0	0	0	0	1	Proteobacteria	Gammaproteobacteria	Alteromonadales	Alteromonadaceae	Glaciecola	Glaciecola_nitratireducens	1	44	4134229	1.06428550522963e-05
GLOX	GLOX001	0	0	0	1	0	1	Proteobacteria	Alphaproteobacteria	Rhodospirillales	Acetobacteraceae	Gluconobacter	Gluconobacter_oxydans	4	49	3369308	1.45430456342964e-05
GLOX	GLOX002	0	0	0	1	0	1	Proteobacteria	Alphaproteobacteria	Rhodospirillales	Acetobacteraceae	Gluconobacter	Gluconobacter_oxydans	4	57	3369308	1.69174204317326e-05
GLXY	GLXY001	0	0	0	1	0	1	Proteobacteria	Alphaproteobacteria	Rhodospirillales	Acetobacteraceae	Gluconacetobacter	Gluconacetobacter_xylinus	4	25	3513191	7.11603781291709e-06
GOKT	GOKT001	0	0	1	0	0	1	Actinobacteria	Actinobacteriia	Actinomycetales	Gordoniaceae	Gordonia	Gordonia_sp.	3	53	5885710	9.00486092586961e-06
HADE	HADE001	0	0	0	1	0	1	Proteobacteria	Gammaproteobacteria	Enterobacteriales	Enterobacteriaceae	aphid_secondary_symbionts	Candidatus_Hamiltonella_defensa	4	30	2169363	1.38289442569086e-05
HAPC	HAPC001	0	1	0	0	0	1	Cyanobacteria	NA	Chroococcales	NA	Halothece_cluster	Halothece_sp.	2	31	4179170	7.41774084327749e-06
HAPI	HAPI001	0	0	0	0	1	1	Proteobacteria	Gammaproteobacteria	Pasteurellales	Pasteurellaceae	Haemophilus	Haemophilus_parainfluenzae	5	15	2086875	7.18778077268643e-06
HASL	HASL001	0	0	0	1	0	1	Firmicutes	Clostridia	Halanaerobiales	Halanaerobiaceae	Halanaerobium	Halanaerobium_hydrogeniformans	4	14	2613117	5.35758636142201e-06
HEAR	HEAR001	0	0	0	1	0	1	Proteobacteria	Betaproteobacteria	Burkholderiales	Oxalobacteraceae	Herminiimonas	Herminiimonas_arsenicoxydans	4	26	3424307	7.59277716629963e-06
IDLO	IDLO001	1	0	0	0	0	1	Proteobacteria	Gammaproteobacteria	Alteromonadales	Idiomarinaceae	Idiomarina	Idiomarina_loihiensis	1	27	2839538.5	9.50858739897346e-06
IDLO	IDLO002	1	0	0	0	0	1	Proteobacteria	Gammaproteobacteria	Alteromonadales	Idiomarinaceae	Idiomarina	Idiomarina_loihiensis	1	27	2839538.5	9.50858739897346e-06
ISVA	ISVA001	0	0	1	0	0	1	Actinobacteria	Actinobacteriia	Actinomycetales	Promicromonosporaceae	Isoptericola	Isoptericola_variabilis	3	29	3307740	8.76731544800982e-06
JACC	JACC001	1	0	0	0	0	1	Proteobacteria	Alphaproteobacteria	Rhodobacterales	Rhodobacteraceae	Jannaschia	Jannaschia_sp.	1	32	4404049	7.26604086375969e-06
KEVU	KEVU001	1	0	0	0	0	1	Proteobacteria	Alphaproteobacteria	Rhodobacterales	Rhodobacteraceae	Ketogulonicigenium	Ketogulonicigenium_vulgare	1	16	3282752.5	4.87395866730739e-06
KEVU	KEVU002	1	0	0	0	0	1	Proteobacteria	Alphaproteobacteria	Rhodobacterales	Rhodobacteraceae	Ketogulonicigenium	Ketogulonigenium_vulgarum	1	13	3282752.5	3.96009141718725e-06
KICR	KICR001	1	0	0	0	0	1	Proteobacteria	Betaproteobacteria	NA	NA	Kinetoplastibacterium	Candidatus_Kinetoplastibacterium_crithidii	1	2	821871.5	2.43347043911366e-06
KICR	KICR002	1	0	0	0	0	1	Proteobacteria	Betaproteobacteria	NA	NA	Kinetoplastibacterium	Candidatus_Kinetoplastibacterium_crithidii	1	2	821871.5	2.43347043911366e-06
KIDE	KIDE001	1	0	0	0	0	1	Proteobacteria	Betaproteobacteria	NA	NA	Kinetoplastibacterium	Candidatus_Kinetoplastibacterium_desouzaii	1	3	833125	3.60090022505626e-06
KIGA	KIGA001	0	1	0	0	0	1	Proteobacteria	Betaproteobacteria	NA	NA	Kinetoplastibacterium	Candidatus_Kinetoplastibacterium_galatii	2	3	822140	3.64901355000365e-06
KIRA	KIRA001	0	0	0	1	0	1	Actinobacteria	Actinobacteriia	Actinomycetales	Kineosporiaceae	Kineococcus	Kineococcus_radiotolerans	4	56	4956672	1.12979031091829e-05
LAAC	LAAC001	0	0	1	0	0	1	Firmicutes	Bacilli	Lactobacillales	Lactobacillaceae	Lactobacillus	Lactobacillus_acidophilus	3	35	2027635	1.72614893706214e-05
LAAC	LAAC002	0	0	1	0	0	1	Firmicutes	Bacilli	Lactobacillales	Lactobacillaceae	Lactobacillus	Lactobacillus_acidophilus	3	27	2027635	1.3316006085908e-05
LAAC	LAAC003	0	0	1	0	0	1	Firmicutes	Bacilli	Lactobacillales	Lactobacillaceae	Lactobacillus	Lactobacillus_acidophilus	3	31	2027635	1.52887477282647e-05
LAAM	LAAM001	0	0	1	0	0	1	Firmicutes	Bacilli	Lactobacillales	Lactobacillaceae	Lactobacillus	Lactobacillus_amylovorus	3	28	2051880.5	1.36460188592854e-05
LAAM	LAAM002	0	0	1	0	0	1	Firmicutes	Bacilli	Lactobacillales	Lactobacillaceae	Lactobacillus	Lactobacillus_amylovorus	3	27	2051880.5	1.31586610428824e-05
LABR	LABR001	0	0	0	0	1	1	Firmicutes	Bacilli	Lactobacillales	Lactobacillaceae	Lactobacillus	Lactobacillus_brevis	5	27	2464052.5	1.09575587370805e-05
LABR	LABR002	0	0	0	0	1	1	Firmicutes	Bacilli	Lactobacillales	Lactobacillaceae	Lactobacillus	Lactobacillus_brevis	5	37	2464052.5	1.50159138248881e-05
LACR	LACR001	0	0	0	0	1	1	Firmicutes	Bacilli	Lactobacillales	Lactobacillaceae	Lactobacillus	Lactobacillus_crispatus	5	29	2043161	1.419369300804e-05
LADE	LADE001	0	0	0	0	1	1	Firmicutes	Bacilli	Lactobacillales	Lactobacillaceae	Lactobacillus	Lactobacillus_delbrueckii	5	17	1931710.75	8.80048941074641e-06
LADE	LADE002	0	0	0	0	1	1	Firmicutes	Bacilli	Lactobacillales	Lactobacillaceae	Lactobacillus	Lactobacillus_delbrueckii	5	19	1931710.75	9.83584110612834e-06
LADE	LADE003	0	0	0	0	1	1	Firmicutes	Bacilli	Lactobacillales	Lactobacillaceae	Lactobacillus	Lactobacillus_delbrueckii	5	27	1931710.75	1.39772478876561e-05
LADE	LADE004	0	0	0	0	1	1	Firmicutes	Bacilli	Lactobacillales	Lactobacillaceae	Lactobacillus	Lactobacillus_delbrueckii	5	22	1931710.75	1.13888686492012e-05
LAGA	LAGA001	0	0	0	0	1	1	Firmicutes	Bacilli	Lactobacillales	Lactobacillaceae	Lactobacillus	Lactobacillus_gasseri	5	13	1894360	6.86247598133407e-06
LAGR	LAGR001	0	0	0	0	1	1	Firmicutes	Bacilli	Lactobacillales	Streptococcaceae	Lactococcus	Lactococcus_garvieae	5	20	1957049.5	1.02194655781573e-05
LAGR	LAGR002	0	0	0	0	1	1	Firmicutes	Bacilli	Lactobacillales	Streptococcaceae	Lactococcus	Lactococcus_garvieae	5	20	1957049.5	1.02194655781573e-05
LAIN	LAIN001	0	1	0	0	0	1	Proteobacteria	Deltaproteobacteria	Desulfovibrionales	Desulfovibrionaceae	Lawsonia	Lawsonia_intracellularis	2	16	1719103	9.30717938366695e-06
LAIN	LAIN002	0	1	0	0	0	1	Proteobacteria	Deltaproteobacteria	Desulfovibrionales	Desulfovibrionaceae	Lawsonia	Lawsonia_intracellularis	2	16	1719103	9.30717938366695e-06
LAJO	LAJO001	0	0	0	0	1	1	Firmicutes	Bacilli	Lactobacillales	Lactobacillaceae	Lactobacillus	Lactobacillus_johnsonii	5	17	1914711.33333333	8.8786229569157e-06
LAJO	LAJO002	0	0	0	0	1	1	Firmicutes	Bacilli	Lactobacillales	Lactobacillaceae	Lactobacillus	Lactobacillus_johnsonii	5	15	1914711.33333333	7.8340790796315e-06
LAJO	LAJO003	0	0	0	0	1	1	Firmicutes	Bacilli	Lactobacillales	Lactobacillaceae	Lactobacillus	Lactobacillus_johnsonii	5	17	1914711.33333333	8.8786229569157e-06
LAKE	LAKE001	0	0	0	0	1	1	Firmicutes	Bacilli	Lactobacillales	Lactobacillaceae	Lactobacillus	Lactobacillus_kefiranofaciens	5	33	2354088	1.40181675451385e-05
LALA	LALA001	0	0	0	0	1	1	Firmicutes	Bacilli	Lactobacillales	Streptococcaceae	Lactococcus	Lactococcus_lactis	5	35	2492070.08333333	1.40445488407713e-05
LALA	LALA002	0	0	0	0	1	1	Firmicutes	Bacilli	Lactobacillales	Streptococcaceae	Lactococcus	Lactococcus_lactis	5	56	2492070.08333333	2.24712781452341e-05
LALA	LALA003	0	0	0	0	1	1	Firmicutes	Bacilli	Lactobacillales	Streptococcaceae	Lactococcus	Lactococcus_lactis	5	39	2492070.08333333	1.56496401368594e-05
LALA	LALA004	0	0	0	0	1	1	Firmicutes	Bacilli	Lactobacillales	Streptococcaceae	Lactococcus	Lactococcus_lactis	5	46	2492070.08333333	1.84585499050137e-05
LALA	LALA005	0	0	0	0	1	1	Firmicutes	Bacilli	Lactobacillales	Streptococcaceae	Lactococcus	Lactococcus_lactis	5	42	2492070.08333333	1.68534586089256e-05
LALA	LALA006	0	0	0	0	1	1	Firmicutes	Bacilli	Lactobacillales	Streptococcaceae	Lactococcus	Lactococcus_lactis	5	38	2492070.08333333	1.52483673128374e-05
LALA	LALA007	0	0	0	0	1	1	Firmicutes	Bacilli	Lactobacillales	Streptococcaceae	Lactococcus	Lactococcus_lactis	5	45	2492070.08333333	1.80572770809917e-05
LALA	LALA008	0	0	0	0	1	1	Firmicutes	Bacilli	Lactobacillales	Streptococcaceae	Lactococcus	Lactococcus_lactis	5	26	2492070.08333333	1.0433093424573e-05
LALA	LALA009	0	0	0	0	1	1	Firmicutes	Bacilli	Lactobacillales	Streptococcaceae	Lactococcus	Lactococcus_lactis	5	29	2492070.08333333	1.16369118966391e-05
LALA	LALA010	0	0	0	0	1	1	Firmicutes	Bacilli	Lactobacillales	Streptococcaceae	Lactococcus	Lactococcus_lactis	5	41	2492070.08333333	1.64521857849035e-05
LALA	LALA011	0	0	0	0	1	1	Firmicutes	Bacilli	Lactobacillales	Streptococcaceae	Lactococcus	Lactococcus_lactis	5	30	2492070.08333333	1.20381847206611e-05
LALA	LALA012	0	0	0	0	1	1	Firmicutes	Bacilli	Lactobacillales	Streptococcaceae	Lactococcus	Lactococcus_lactis	5	41	2492070.08333333	1.64521857849035e-05
LAPA	LAPA001	0	0	0	0	1	1	Firmicutes	Bacilli	Lactobacillales	Lactobacillaceae	Lactobacillus	Lactobacillus_paracasei	5	16	3025352	5.28864079287303e-06
LARH	LARH003	0	1	0	0	0	1	Firmicutes	Bacilli	Lactobacillales	Lactobacillaceae	Lactobacillus	Lactobacillus_rhamnosus	2	22	2980480.5	7.38136015316993e-06
LARH	LARH004	0	1	0	0	0	1	Firmicutes	Bacilli	Lactobacillales	Lactobacillaceae	Lactobacillus	Lactobacillus_rhamnosus	2	17	2980480.5	5.70377830017677e-06
LARH	LARH005	0	1	0	0	0	1	Firmicutes	Bacilli	Lactobacillales	Lactobacillaceae	Lactobacillus	Lactobacillus_rhamnosus	2	21	2980480.5	7.0458437825713e-06
LARH	LARH006	0	1	0	0	0	1	Firmicutes	Bacilli	Lactobacillales	Lactobacillaceae	Lactobacillus	Lactobacillus_rhamnosus	2	19	2980480.5	6.37481104137403e-06
LARU	LARU001	0	0	1	0	0	1	Firmicutes	Bacilli	Lactobacillales	Lactobacillaceae	Lactobacillus	Lactobacillus_ruminis	3	20	2066652	9.67748803378605e-06
LASA	LASA001	0	0	0	0	1	1	Firmicutes	Bacilli	Lactobacillales	Lactobacillaceae	Lactobacillus	Lactobacillus_sakei	5	17	1884661	9.02018983785413e-06
LEC2	LEC2001	0	0	0	0	1	1	Firmicutes	Bacilli	Lactobacillales	NA	Leuconostoc	Leuconostoc_sp.	5	17	1877273	9.0556887570428e-06
LECA	LECA001	0	0	0	0	1	1	Firmicutes	Bacilli	Lactobacillales	NA	Leuconostoc	Leuconostoc_carnosum	5	15	1773468	8.4580043169654e-06
LECH	LECH001	0	0	0	1	0	1	Proteobacteria	Betaproteobacteria	Burkholderiales	NA	Leptothrix	Leptothrix_cholodnii	4	56	4909403	1.14066822381459e-05
LECI	LECI001	0	0	0	0	1	1	Firmicutes	Bacilli	Lactobacillales	NA	Leuconostoc	Leuconostoc_citreum	5	18	1896614	9.49059745419996e-06
LEGA	LEGA001	0	0	0	0	1	1	Firmicutes	Bacilli	Lactobacillales	NA	Leuconostoc	Leuconostoc_gasicomitatum	5	26	1954080	1.33054941455826e-05
LEGE	LEGE001	0	0	0	0	1	1	Firmicutes	Bacilli	Lactobacillales	NA	Leuconostoc	Leuconostoc_gelidum	5	20	1893499	1.05624560667843e-05
LEKI	LEKI001	0	0	0	0	1	1	Firmicutes	Bacilli	Lactobacillales	NA	Leuconostoc	Leuconostoc_kimchii	5	27	2101787	1.28462113430143e-05
LEME	LEME001	0	0	0	0	1	1	Firmicutes	Bacilli	Lactobacillales	NA	Leuconostoc	Leuconostoc_mesenteroides	5	19	2046094.5	9.28598361414881e-06
LEME	LEME002	0	0	0	0	1	1	Firmicutes	Bacilli	Lactobacillales	NA	Leuconostoc	Leuconostoc_mesenteroides	5	19	2046094.5	9.28598361414881e-06
LIIN	LIIN001	0	0	0	1	0	1	Firmicutes	Bacilli	Bacillales	Listeriaceae	Listeria	Listeria_innocua	4	30	3093113	9.6989667044172e-06
LIIV	LIIV001	0	0	0	1	0	1	Firmicutes	Bacilli	Bacillales	Listeriaceae	Listeria	Listeria_ivanovii	4	26	2928879	8.87711646674376e-06
LYSP	LYSP001	0	0	0	1	0	1	Firmicutes	Bacilli	Bacillales	Bacillaceae	Lysinibacillus	Lysinibacillus_sphaericus	4	68	4817463	1.41153133921319e-05
MABA	MABA001	1	0	0	0	0	1	Proteobacteria	Gammaproteobacteria	Alteromonadales	Alteromonadaceae	Marinobacter	Marinobacter_adhaerens	1	40	4651725	8.5989606006374e-06
MACA	MACA001	0	0	1	0	0	1	Firmicutes	Bacilli	Bacillales	NA	Macrococcus	Macrococcus_caseolyticus	3	20	2219737	9.01007641896315e-06
MAHA	MAHA001	0	0	0	0	1	1	Proteobacteria	Gammaproteobacteria	Pasteurellales	Pasteurellaceae	Mannheimia	Mannheimia_haemolytica	5	18	2639829.14285714	6.81862311002379e-06
MAHA	MAHA002	0	0	0	0	1	1	Proteobacteria	Gammaproteobacteria	Pasteurellales	Pasteurellaceae	Mannheimia	Mannheimia_haemolytica	5	15	2639829.14285714	5.68218592501982e-06
MAHA	MAHA003	0	0	0	0	1	1	Proteobacteria	Gammaproteobacteria	Pasteurellales	Pasteurellaceae	Mannheimia	Mannheimia_haemolytica	5	17	2639829.14285714	6.43981071502247e-06
MAHA	MAHA004	0	0	0	0	1	1	Proteobacteria	Gammaproteobacteria	Pasteurellales	Pasteurellaceae	Mannheimia	Mannheimia_haemolytica	5	20	2639829.14285714	7.57624790002643e-06
MAHA	MAHA005	0	0	0	0	1	1	Proteobacteria	Gammaproteobacteria	Pasteurellales	Pasteurellaceae	Mannheimia	Mannheimia_haemolytica	5	15	2639829.14285714	5.68218592501982e-06
MAHA	MAHA006	0	0	0	0	1	1	Proteobacteria	Gammaproteobacteria	Pasteurellales	Pasteurellaceae	Mannheimia	Mannheimia_haemolytica	5	19	2639829.14285714	7.19743550502511e-06
MAHA	MAHA007	0	0	0	0	1	1	Proteobacteria	Gammaproteobacteria	Pasteurellales	Pasteurellaceae	Mannheimia	Mannheimia_haemolytica	5	17	2639829.14285714	6.43981071502247e-06
MAMW	MAMW001	0	1	0	0	0	1	Proteobacteria	Gammaproteobacteria	Oceanospirillales	NA	Marinomonas	Marinomonas_sp.	2	36	5100344	7.05834743695719e-06
ME44	ME44000	0	0	0	1	0	1	Proteobacteria	Alphaproteobacteria	Rhizobiales	Methylobacteriaceae	Methylobacterium	Methylobacterium_sp.	4	66	7737025	8.530410590634e-06
MEJ7	MEJ7001	1	0	0	0	0	1	Proteobacteria	Gammaproteobacteria	Thiotrichales	Piscirickettsiaceae	Methylophaga	Methylophaga_sp.	1	26	2745290	9.47076629427128e-06
MEJM	MEJM001	1	0	0	0	0	1	Proteobacteria	Gammaproteobacteria	Thiotrichales	Piscirickettsiaceae	Methylophaga	Methylophaga_sp.	1	25	3137192	7.96890977664102e-06
MEMO	MEMO001	1	0	0	0	0	1	Proteobacteria	Betaproteobacteria	Methylophilales	Methylophilaceae	Methylotenera	Methylotenera_mobilis	1	27	2547570	1.05983348838305e-05
MERA	MERA001	0	0	0	1	0	1	Proteobacteria	Alphaproteobacteria	Rhizobiales	Methylobacteriaceae	Methylobacterium	Methylobacterium_radiotolerans	4	48	6899110	6.95741914536803e-06
MIAU	MIAU001	0	0	0	1	0	1	Actinobacteria	Actinobacteriia	Actinomycetales	Micromonosporaceae	Micromonospora	Micromonospora_aurantiaca	4	154	7025559	2.19199639487762e-05
MIL5	MIL5001	0	0	0	1	0	1	Actinobacteria	Actinobacteriia	Actinomycetales	Micromonosporaceae	Micromonospora	Micromonospora_sp.	4	150	6962533	2.15438835262971e-05
MITE	MITE001	0	0	1	0	0	1	Actinobacteria	Actinobacteriia	Actinomycetales	Microbacteriaceae	Microbacterium	Microbacterium_testaceum	3	46	3982034	1.15518852927926e-05
MOCA	MOCA001	1	0	0	0	0	1	Proteobacteria	Gammaproteobacteria	Pseudomonadales	Moraxellaceae	Moraxella	Moraxella_catarrhalis	1	9	1863286	4.8301763658397e-06
MURU	MURU001	1	0	0	0	0	1	Bacteroidetes	Flavobacteriia	Flavobacteriales	Flavobacteriaceae	Muricauda	Muricauda_ruestringensis	1	39	3842422	1.01498481947064e-05
MYAB	MYAB001	0	0	0	0	1	1	Actinobacteria	Actinobacteriia	Actinomycetales	Mycobacteriaceae	Mycobacterium	Mycobacterium_abscessus	5	58	5180509	1.11958110679858e-05
MYAB	MYAB002	0	0	0	0	1	1	Actinobacteria	Actinobacteriia	Actinomycetales	Mycobacteriaceae	Mycobacterium	Mycobacterium_abscessus	5	71	5180509	1.37052169970171e-05
MYAE	MYAE001	0	1	0	0	0	1	Cyanobacteria	NA	Chroococcales	NA	Microcystis	Microcystis_aeruginosa	2	56	5842795	9.58445401558672e-06
MYAF	MYAF001	0	0	0	0	1	1	Actinobacteria	Actinobacteriia	Actinomycetales	Mycobacteriaceae	Mycobacterium	Mycobacterium_africanum	5	63	4389314	1.43530401333785e-05
MYAV	MYAV001	0	1	0	0	0	1	Actinobacteria	Actinobacteriia	Actinomycetales	Mycobacteriaceae	Mycobacterium	Mycobacterium_avium	2	47	5044898.66666667	9.31634173557236e-06
MYAV	MYAV002	0	1	0	0	0	1	Actinobacteria	Actinobacteriia	Actinomycetales	Mycobacteriaceae	Mycobacterium	Mycobacterium_avium	2	58	5044898.66666667	1.14967621417701e-05
MYAV	MYAV003	0	1	0	0	0	1	Actinobacteria	Actinobacteriia	Actinomycetales	Mycobacteriaceae	Mycobacterium	Mycobacterium_avium	2	47	5044898.66666667	9.31634173557236e-06
MYBO	MYBO001	0	0	0	0	1	1	Actinobacteria	Actinobacteriia	Actinomycetales	Mycobacteriaceae	Mycobacterium	Mycobacterium_bovis	5	64	4363764.4	1.46662363348489e-05
MYBO	MYBO002	0	0	0	0	1	1	Actinobacteria	Actinobacteriia	Actinomycetales	Mycobacteriaceae	Mycobacterium	Mycobacterium_bovis	5	59	4363764.4	1.35204366211888e-05
MYBO	MYBO003	0	0	0	0	1	1	Actinobacteria	Actinobacteriia	Actinomycetales	Mycobacteriaceae	Mycobacterium	Mycobacterium_bovis	5	62	4363764.4	1.42079164493848e-05
MYBO	MYBO004	0	0	0	0	1	1	Actinobacteria	Actinobacteriia	Actinomycetales	Mycobacteriaceae	Mycobacterium	Mycobacterium_bovis	5	59	4363764.4	1.35204366211888e-05
MYBO	MYBO005	0	0	0	0	1	1	Actinobacteria	Actinobacteriia	Actinomycetales	Mycobacteriaceae	Mycobacterium	Mycobacterium_bovis	5	63	4363764.4	1.44370763921169e-05
MYCH	MYCH001	0	0	1	0	0	1	Actinobacteria	Actinobacteriia	Actinomycetales	Mycobacteriaceae	Mycobacterium	Mycobacterium_chubuense	3	70	6342624	1.10364416998391e-05
MYCN	MYCN001	0	0	0	0	1	1	Actinobacteria	Actinobacteriia	Actinomycetales	Mycobacteriaceae	Mycobacterium	Mycobacterium_canettii	5	61	4477019.2	1.3625137010804e-05
MYCN	MYCN002	0	0	0	0	1	1	Actinobacteria	Actinobacteriia	Actinomycetales	Mycobacteriaceae	Mycobacterium	Mycobacterium_canettii	5	70	4477019.2	1.56354031271521e-05
MYCN	MYCN003	0	0	0	0	1	1	Actinobacteria	Actinobacteriia	Actinomycetales	Mycobacteriaceae	Mycobacterium	Mycobacterium_canettii	5	56	4477019.2	1.25083225017217e-05
MYCN	MYCN004	0	0	0	0	1	1	Actinobacteria	Actinobacteriia	Actinomycetales	Mycobacteriaceae	Mycobacterium	Mycobacterium_canettii	5	60	4477019.2	1.34017741089875e-05
MYCN	MYCN005	0	0	0	0	1	1	Actinobacteria	Actinobacteriia	Actinomycetales	Mycobacteriaceae	Mycobacterium	Mycobacterium_canettii	5	69	4477019.2	1.54120402253356e-05
MYFU	MYFU001	0	0	0	1	0	1	Proteobacteria	Deltaproteobacteria	Myxococcales	Myxococcaceae	Myxococcus	Myxococcus_fulvus	4	110	9003593	1.22173447866868e-05
MYGI	MYGI001	0	0	0	0	1	1	Actinobacteria	Actinobacteriia	Actinomycetales	Mycobacteriaceae	Mycobacterium	Mycobacterium_gilvum	5	62	5982829	1.03629904849361e-05
MYID	MYID001	0	0	0	0	1	1	Actinobacteria	Actinobacteriia	Actinomycetales	Mycobacteriaceae	Mycobacterium	Mycobacterium_indicus	5	57	5589007	1.01985916281729e-05
MYIN	MYIN001	0	0	0	0	1	1	Actinobacteria	Actinobacteriia	Actinomycetales	Mycobacteriaceae	Mycobacterium	Mycobacterium_intracellulare	5	62	5437729.33333333	1.14018179647044e-05
MYIN	MYIN002	0	0	0	0	1	1	Actinobacteria	Actinobacteriia	Actinomycetales	Mycobacteriaceae	Mycobacterium	Mycobacterium_intracellulare	5	55	5437729.33333333	1.01145159364313e-05
MYIN	MYIN003	0	0	0	0	1	1	Actinobacteria	Actinobacteriia	Actinomycetales	Mycobacteriaceae	Mycobacterium	Mycobacterium_intracellulare	5	57	5437729.33333333	1.04823165159379e-05
MYJD	MYJD001	0	0	0	0	1	1	Actinobacteria	Actinobacteriia	Actinomycetales	Mycobacteriaceae	Mycobacterium	Mycobacterium_sp.	5	66	4643668	1.42129023866478e-05
MYKA	MYKA001	0	0	0	0	1	1	Actinobacteria	Actinobacteriia	Actinomycetales	Mycobacteriaceae	Mycobacterium	Mycobacterium_kansasii	5	97	6577228	1.47478542632246e-05
MYKM	MYKM001	0	0	0	0	1	1	Actinobacteria	Actinobacteriia	Actinomycetales	Mycobacteriaceae	Mycobacterium	Mycobacterium_sp.	5	59	6256079	9.43082720023197e-06
MYLI	MYLI001	0	0	0	0	1	1	Actinobacteria	Actinobacteriia	Actinomycetales	Mycobacteriaceae	Mycobacterium	Mycobacterium_liflandii	5	94	6208955	1.51394236228158e-05
MYMA	MYMA001	0	0	0	0	1	1	Actinobacteria	Actinobacteriia	Actinomycetales	Mycobacteriaceae	Mycobacterium	Mycobacterium_marinum	5	97	6660144	1.45642496618692e-05
MYMC	MYMC001	0	0	0	0	1	1	Actinobacteria	Actinobacteriia	Actinomycetales	Mycobacteriaceae	Mycobacterium	Mycobacterium_sp.	5	54	5920523	9.12081584684326e-06
MYMS	MYMS001	0	0	0	0	1	1	Actinobacteria	Actinobacteriia	Actinomycetales	Mycobacteriaceae	Mycobacterium	Mycobacterium_massiliense	5	37	5068807	7.29954800015073e-06
MYMT	MYMT001	0	0	0	0	1	1	Actinobacteria	Actinobacteriia	Actinomycetales	Mycobacteriaceae	Mycobacterium	Mycobacterium_sp.	5	49	5613626	8.72876105390705e-06
MYRH	MYRH001	0	0	0	0	1	1	Actinobacteria	Actinobacteriia	Actinomycetales	Mycobacteriaceae	Mycobacterium	Mycobacterium_rhodesiae	5	59	6415739	9.19613469313512e-06
MYSE	MYSE001	0	0	0	0	1	1	Actinobacteria	Actinobacteriia	Actinomycetales	Mycobacteriaceae	Mycobacterium	Mycobacterium_smegmatis	5	69	6988209	9.87377452506071e-06
MYSM	MYSM001	0	0	0	1	0	1	Actinobacteria	Actinobacteriia	Actinomycetales	Mycobacteriaceae	Mycobacterium	Mycobacterium_smegmatis	4	68	7104987	9.57074235322317e-06
MYSM	MYSM002	0	0	0	1	0	1	Actinobacteria	Actinobacteriia	Actinomycetales	Mycobacteriaceae	Mycobacterium	Mycobacterium_smegmatis	4	91	7104987	1.28079052079898e-05
MYSP	MYSP001	0	0	0	0	1	1	Actinobacteria	Actinobacteriia	Actinomycetales	Mycobacteriaceae	Mycobacterium	Mycobacterium_sp.	5	54	6048425	8.92794405155061e-06
MYSR	MYSR001	0	0	0	0	1	1	Actinobacteria	Actinobacteriia	Actinomycetales	Mycobacteriaceae	Mycobacterium	Mycobacterium_gilvum	5	57	5783292	9.85597822140054e-06
MYSR	MYSR001	0	0	0	0	1	1	Actinobacteria	Actinobacteriia	Actinomycetales	Mycobacteriaceae	Mycobacterium	Mycobacterium_sp.	5	57	5783292	9.85597822140054e-06
MYST	MYST001	0	0	0	1	0	1	Proteobacteria	Deltaproteobacteria	Myxococcales	Myxococcaceae	Myxococcus	Myxococcus_stipitatus	4	176	10350586	1.70038681867867e-05
MYUL	MYUL001	0	0	0	0	1	1	Actinobacteria	Actinobacteriia	Actinomycetales	Mycobacteriaceae	Mycobacterium	Mycobacterium_ulcerans	5	55	5805761	9.47334897182299e-06
MYVA	MYVA001	0	0	0	0	1	1	Actinobacteria	Actinobacteriia	Actinomycetales	Mycobacteriaceae	Mycobacterium	Mycobacterium_vanbaalenii	5	69	6491865	1.06286868257427e-05
MYXA	MYXA001	0	0	0	1	0	1	Proteobacteria	Deltaproteobacteria	Myxococcales	Myxococcaceae	Myxococcus	Myxococcus_xanthus	4	131	9139763	1.43329755924743e-05
MYYO	MYYO001	0	0	0	0	1	1	Actinobacteria	Actinobacteriia	Actinomycetales	Mycobacteriaceae	Mycobacterium	Mycobacterium_yongonense	5	63	5662088	1.1126637381828e-05
NAPR	NAPR001	0	0	0	1	0	1	Proteobacteria	Epsilonproteobacteria	Nautiliales	Nautiliaceae	Nautilia	Nautilia_profundicola	4	11	1676444	6.56150757197974e-06
NEGO	NEGO001	0	0	0	0	1	1	Proteobacteria	Betaproteobacteria	Neisseriales	Neisseriaceae	Neisseria	Neisseria_gonorrhoeae	5	4	2194663	1.82260328806746e-06
NEGO	NEGO002	0	0	0	0	1	1	Proteobacteria	Betaproteobacteria	Neisseriales	Neisseriaceae	Neisseria	Neisseria_gonorrhoeae	5	8	2194663	3.64520657613492e-06
NEGO	NEGO003	0	0	0	0	1	1	Proteobacteria	Betaproteobacteria	Neisseriales	Neisseriaceae	Neisseria	Neisseria_gonorrhoeae	5	8	2194663	3.64520657613492e-06
NELA	NELA001	0	0	0	0	1	1	Proteobacteria	Betaproteobacteria	Neisseriales	Neisseriaceae	Neisseria	Neisseria_lactamica	5	10	2220606	4.50327523207629e-06
NERI	NERI001	0	0	0	1	0	1	Proteobacteria	Alphaproteobacteria	Rickettsiales	Anaplasmataceae	Neorickettsia	Neorickettsia_risticii	4	10	879977	1.13639333755314e-05
NESE	NESE001	0	0	0	1	0	1	Proteobacteria	Alphaproteobacteria	Rickettsiales	Anaplasmataceae	Neorickettsia	Neorickettsia_sennetsu	4	6	859006	6.98481733538532e-06
NIEU	NIEU001	0	0	1	0	0	1	Proteobacteria	Betaproteobacteria	Nitrosomonadales	Nitrosomonadaceae	Nitrosomonas	Nitrosomonas_europaea	3	26	2812094	9.24577912402644e-06
NIIS	NIIS001	0	0	0	1	0	1	Proteobacteria	Betaproteobacteria	Nitrosomonadales	Nitrosomonadaceae	Nitrosomonas	Nitrosomonas_sp.	4	64	3783444	1.69158047535526e-05
NISA	NISA001	0	1	0	0	0	1	Proteobacteria	Epsilonproteobacteria	NA	NA	Nitratifractor	Nitratifractor_salsuginis	2	8	2101285	3.80719416928213e-06
NOAZ	NOAZ001	0	1	0	0	0	1	Cyanobacteria	NA	Nostocales	Nostocaceae	Trichormus	Nostoc_azollae	2	27	5486145	4.92148858624772e-06
NOBR	NOBR001	0	1	0	0	0	1	Actinobacteria	Actinobacteriia	Actinomycetales	Nocardiaceae	Nocardia	Nocardia_brasiliensis	2	108	9436348	1.14451056701173e-05
NOCY	NOCY001	0	1	0	0	0	1	Actinobacteria	Actinobacteriia	Actinomycetales	Nocardiaceae	Nocardia	Nocardia_cyriacigeorgica	2	67	6194645	1.08157933182612e-05
NODO	NODO001	1	0	0	0	0	1	Bacteroidetes	Flavobacteriia	Flavobacteriales	Flavobacteriaceae	Nonlabens	Nonlabens_dokdonensis	1	62	3914632	1.5838014914301e-05
OCAN	OCAN001	0	1	0	0	0	1	Proteobacteria	Alphaproteobacteria	Rhizobiales	Brucellaceae	Ochrobactrum	Ochrobactrum_anthropi	2	32	5205777	6.14701705432253e-06
OCAR	OCAR001	1	0	0	0	0	1	Proteobacteria	Alphaproteobacteria	Rhodobacterales	Rhodobacteraceae	Octadecabacter	Octadecabacter_arcticus	1	42	5478249	7.66668327781377e-06
OCAT	OCAT001	1	0	0	0	0	1	Proteobacteria	Alphaproteobacteria	Rhodobacterales	Rhodobacteraceae	Octadecabacter	Octadecabacter_antarcticus	1	33	4875481	6.76856293768758e-06
OCIH	OCIH001	0	0	0	1	0	1	Firmicutes	Bacilli	Bacillales	Bacillaceae	Oceanobacillus	Oceanobacillus_iheyensis	4	35	3630528	9.64047102790558e-06
OLCA	OLCA001	0	0	0	1	0	1	Proteobacteria	Alphaproteobacteria	Rhizobiales	Bradyrhizobiaceae	Oligotropha	Oligotropha_carboxidovorans	4	27	3827158	7.05484330670435e-06
OLCA	OLCA002	0	0	0	1	0	1	Proteobacteria	Alphaproteobacteria	Rhizobiales	Bradyrhizobiaceae	Oligotropha	Oligotropha_carboxidovorans	4	28	3827158	7.31613379954525e-06
OLCA	OLCA003	0	0	0	1	0	1	Proteobacteria	Alphaproteobacteria	Rhizobiales	Bradyrhizobiaceae	Oligotropha	Oligotropha_carboxidovorans	4	29	3827158	7.57742429238615e-06
OLUL	OLUL001	0	0	0	1	0	1	Actinobacteria	Coriobacteriia	Coriobacteriales	Coriobacteriaceae	Olsenella	Olsenella_uli	4	10	2051896	4.87354134907422e-06
PAAC	PAAC001	0	0	0	0	1	1	Chlamydiae	Chlamydiae	Chlamydiales	Parachlamydiaceae	Parachlamydia	Parachlamydia_acanthamoebae	5	20	3072383	6.50960508504311e-06
PABE	PABE001	1	0	0	0	0	1	Proteobacteria	Alphaproteobacteria	Parvularculales	Parvularculaceae	Parvularcula	Parvularcula_bermudensis	1	25	2902643	8.61284009091025e-06
PAJD	PAJD001	0	0	0	1	0	1	Firmicutes	Bacilli	Bacillales	Paenibacillaceae	Paenibacillus	Paenibacillus_sp.	4	97	7184930	1.35004794757917e-05
PASP	PASP001	0	0	0	0	1	1	Chlamydiae	Chlamydiae	Chlamydiales	Parachlamydiaceae	Candidatus_Protochlamydia	Candidatus_Protochlamydia_amoebophila	5	35	2414465	1.44959649446151e-05
PECR	PECR001	0	0	0	1	0	1	Proteobacteria	Gammaproteobacteria	Enterobacteriales	Enterobacteriaceae	Pectobacterium	Pectobacterium_carotovorum	4	67	4852842	1.38063427575017e-05
PECR	PECR002	0	0	0	1	0	1	Proteobacteria	Gammaproteobacteria	Enterobacteriales	Enterobacteriaceae	Pectobacterium	Pectobacterium_carotovorum	4	69	4852842	1.4218472392054e-05
PEUB	PEUB001	1	0	0	0	0	1	Proteobacteria	Alphaproteobacteria	Rickettsiales	NA	SAR11_cluster	Candidatus_Pelagibacter_sp.	1	7	1284727	5.44862838564146e-06
PHAB	PHAB001	0	0	0	0	1	1	Proteobacteria	Gammaproteobacteria	Enterobacteriales	Enterobacteriaceae	Photorhabdus	Photorhabdus_asymbiotica	5	150	5094138	2.94456098362471e-05
PHLU	PHLU001	0	0	0	0	1	1	Proteobacteria	Gammaproteobacteria	Enterobacteriales	Enterobacteriaceae	Photorhabdus	Photorhabdus_luminescens	5	85	5688987	1.4941148573551e-05
PHPR	PHPR001	0	0	0	0	1	1	Proteobacteria	Gammaproteobacteria	Vibrionales	Vibrionaceae	Photobacterium	Photobacterium_profundum	5	52	6403280	8.12083807048887e-06
PL73	PL73001	0	1	0	0	0	1	Cyanobacteria	NA	Pleurocapsales	NA	Pleurocapsa	Pleurocapsa_sp.	2	57	4986817	1.14301366984191e-05
PONA	PONA001	0	1	0	0	0	1	Proteobacteria	Betaproteobacteria	Burkholderiales	Comamonadaceae	Polaromonas	Polaromonas_naphthalenivorans	2	46	5366143	8.5722650328178e-06
POSP	POSP001	1	0	0	0	0	1	Proteobacteria	Betaproteobacteria	Burkholderiales	Burkholderiaceae	Polynucleobacter	Polynucleobacter_necessarius	1	18	2159490	8.33530139060612e-06
PRDN	PRDN001	0	0	1	0	0	1	Bacteroidetes	Bacteroidia	Bacteroidales	Prevotellaceae	Prevotella	Prevotella_dentalis	3	35	3350206	1.04471187741888e-05
PRIN	PRIN001	0	0	0	0	1	1	Bacteroidetes	Bacteroidia	Bacteroidales	Prevotellaceae	Prevotella	Prevotella_intermedia	5	20	2699437	7.40895231116711e-06
PRMA	PRMA001	1	0	0	0	0	1	Cyanobacteria	NA	Prochlorales	Prochlorococcaceae	Prochlorococcus	Prochlorococcus_marinus	1	9	1863595.5	4.82937418554617e-06
PRMA	PRMA002	1	0	0	0	0	1	Cyanobacteria	NA	Prochlorales	Prochlorococcaceae	Prochlorococcus	Prochlorococcus_marinus	1	6	1863595.5	3.21958279036411e-06
PRMA	PRMA003	1	0	0	0	0	1	Cyanobacteria	NA	Prochlorales	Prochlorococcaceae	Prochlorococcus	Prochlorococcus_marinus	1	10	1863595.5	5.36597131727352e-06
PRMA	PRMA004	1	0	0	0	0	1	Cyanobacteria	NA	Prochlorales	Prochlorococcaceae	Prochlorococcus	Prochlorococcus_marinus	1	11	1863595.5	5.90256844900087e-06
PRMA	PRMA005	1	0	0	0	0	1	Cyanobacteria	NA	Prochlorales	Prochlorococcaceae	Prochlorococcus	Prochlorococcus_marinus	1	10	1863595.5	5.36597131727352e-06
PRMA	PRMA007	1	0	0	0	0	1	Cyanobacteria	NA	Prochlorales	Prochlorococcaceae	Prochlorococcus	Prochlorococcus_marinus	1	29	1863595.5	1.55613168200932e-05
PRMA	PRMA008	1	0	0	0	0	1	Cyanobacteria	NA	Prochlorales	Prochlorococcaceae	Prochlorococcus	Prochlorococcus_marinus	1	8	1863595.5	4.29277705381881e-06
PRMA	PRMA009	1	0	0	0	0	1	Cyanobacteria	NA	Prochlorales	Prochlorococcaceae	Prochlorococcus	Prochlorococcus_marinus	1	6	1863595.5	3.21958279036411e-06
PRMA	PRMA010	1	0	0	0	0	1	Cyanobacteria	NA	Prochlorales	Prochlorococcaceae	Prochlorococcus	Prochlorococcus_marinus	1	6	1863595.5	3.21958279036411e-06
PRMA	PRMA011	1	0	0	0	0	1	Cyanobacteria	NA	Prochlorales	Prochlorococcaceae	Prochlorococcus	Prochlorococcus_marinus	1	4	1863595.5	2.14638852690941e-06
PRMA	PRMA012	1	0	0	0	0	1	Cyanobacteria	NA	Prochlorales	Prochlorococcaceae	Prochlorococcus	Prochlorococcus_marinus	1	7	1863595.5	3.75617992209146e-06
PRMA	PRMA013	1	0	0	0	0	1	Cyanobacteria	NA	Prochlorales	Prochlorococcaceae	Prochlorococcus	Prochlorococcus_marinus	1	8	1863595.5	4.29277705381881e-06
PRMI	PRMI001	0	0	0	0	1	1	Proteobacteria	Gammaproteobacteria	Enterobacteriales	Enterobacteriaceae	Proteus	Proteus_mirabilis	5	71	3973324.5	1.78691672426956e-05
PRMI	PRMI002	0	0	0	0	1	1	Proteobacteria	Gammaproteobacteria	Enterobacteriales	Enterobacteriaceae	Proteus	Proteus_mirabilis	5	65	3973324.5	1.63590967714819e-05
PROR	PROR001	0	0	1	0	0	1	Bacteroidetes	Bacteroidia	Bacteroidales	Prevotellaceae	Prevotella	Prevotella_sp.	3	14	2480269	5.64454903883409e-06
PRRU	PRRU001	0	0	0	0	1	1	Bacteroidetes	Bacteroidia	Bacteroidales	Prevotellaceae	Prevotella	Prevotella_ruminicola	5	45	3619559	1.24324537878786e-05
PS73	PS73001	0	1	0	0	0	1	Cyanobacteria	NA	Oscillatoriales	NA	Pseudanabaena	Pseudanabaena_sp.	2	104	4885680	2.12866990879468e-05
PS99	PS99001	1	0	0	0	0	1	Proteobacteria	Gammaproteobacteria	Alteromonadales	Pseudoalteromonadaceae	Pseudoalteromonas	Pseudoalteromonas_sp.	1	48	4037671	1.18880413981228e-05
PSAR	PSAR001	1	0	0	0	0	1	Proteobacteria	Gammaproteobacteria	Pseudomonadales	Moraxellaceae	Psychrobacter	Psychrobacter_arcticus	1	18	2650701	6.79065650935356e-06
PSCR	PSCR001	1	0	0	0	0	1	Proteobacteria	Gammaproteobacteria	Pseudomonadales	Moraxellaceae	Psychrobacter	Psychrobacter_cryohalolentis	1	33	3101097	1.06413956093602e-05
PSDE	PSDE001	0	0	1	0	0	1	Proteobacteria	Gammaproteobacteria	Pseudomonadales	Pseudomonadaceae	Pseudomonas	Pseudomonas_denitrificans	3	44	5696307	7.72430278073145e-06
PSFU	PSFU001	1	0	0	0	0	1	Proteobacteria	Gammaproteobacteria	Pseudomonadales	Pseudomonadaceae	Pseudomonas	Pseudomonas_fulva	1	84	4920769	1.70705025982728e-05
PSGG	PSGG001	1	0	0	0	0	1	Proteobacteria	Gammaproteobacteria	Pseudomonadales	Moraxellaceae	Psychrobacter	Psychrobacter_sp.	1	72	3113999	2.31213947082192e-05
PSHA	PSHA001	1	0	0	0	0	1	Proteobacteria	Gammaproteobacteria	Alteromonadales	Pseudoalteromonadaceae	Pseudoalteromonas	Pseudoalteromonas_haloplanktis	1	74	3850272	1.92194213811388e-05
PSNH	PSNH001	1	0	0	0	0	1	Proteobacteria	Betaproteobacteria	Neisseriales	Neisseriaceae	Pseudogulbenkiania	Pseudogulbenkiania_sp.	1	76	4332995	1.75398309944969e-05
PSSP	PSSP001	0	1	0	0	0	1	Proteobacteria	Gammaproteobacteria	Pseudomonadales	Moraxellaceae	Psychrobacter	Psychrobacter_sp.	2	56	2995049	1.86975238134668e-05
PUT7	PUT7001	0	0	1	0	0	1	Proteobacteria	Betaproteobacteria	Burkholderiales	Alcaligenaceae	Pusillimonas	Pusillimonas_sp.	3	64	3924810	1.63065218443695e-05
RAEU	RAEU001	0	0	0	1	0	1	Proteobacteria	Betaproteobacteria	Burkholderiales	Burkholderiaceae	Cupriavidus	Ralstonia_eutropha	4	114	7335984	1.55398376005182e-05
RAEU	RAEU002	0	0	0	1	0	1	Proteobacteria	Betaproteobacteria	Burkholderiales	Burkholderiaceae	Cupriavidus	Ralstonia_eutropha	4	100	7335984	1.36314364916826e-05
RAPI	RAPI001	0	0	0	1	0	1	Proteobacteria	Betaproteobacteria	Burkholderiales	Burkholderiaceae	Ralstonia	Ralstonia_pickettii	4	120	5505543.5	2.17962132167333e-05
RAPI	RAPI002	0	0	0	1	0	1	Proteobacteria	Betaproteobacteria	Burkholderiales	Burkholderiaceae	Ralstonia	Ralstonia_pickettii	4	148	5505543.5	2.68819963006377e-05
RESA	RESA001	1	0	0	0	0	1	Actinobacteria	Actinobacteriia	Actinomycetales	Micrococcaceae	Renibacterium	Renibacterium_salmoninarum	1	61	3155250	1.93328579351874e-05
RHEQ	RHEQ001	0	0	0	0	1	1	Actinobacteria	Actinobacteriia	Actinomycetales	Nocardiaceae	Rhodococcus	Rhodococcus_equi	5	58	5043170	1.15007029308947e-05
RHER	RHER001	0	0	0	1	0	1	Actinobacteria	Actinobacteriia	Actinomycetales	Nocardiaceae	Rhodococcus	Rhodococcus_erythropolis	4	79	6633479.5	1.19092853154969e-05
RHER	RHER002	0	0	0	1	0	1	Actinobacteria	Actinobacteriia	Actinomycetales	Nocardiaceae	Rhodococcus	Rhodococcus_erythropolis	4	77	6633479.5	1.16077844214337e-05
RHET	RHET001	0	0	0	1	0	1	Proteobacteria	Alphaproteobacteria	Rhizobiales	Rhizobiaceae	Rhizobium	Rhizobium_etli	4	98	6725424.66666667	1.45715705486553e-05
RHET	RHET002	0	0	0	1	0	1	Proteobacteria	Alphaproteobacteria	Rhizobiales	Rhizobiaceae	Rhizobium	Rhizobium_etli	4	100	6725424.66666667	1.48689495394442e-05
RHET	RHET003	0	0	0	1	0	1	Proteobacteria	Alphaproteobacteria	Rhizobiales	Rhizobiaceae	Rhizobium	Rhizobium_etli	4	102	6725424.66666667	1.51663285302331e-05
RHIR	RHIR001	0	1	0	0	0	1	Proteobacteria	Alphaproteobacteria	Rhizobiales	Rhizobiaceae	Rhizobium	Rhizobium_sp.	2	60	5464982	1.09789931604532e-05
RHLE	RHLE001	0	0	0	1	0	1	Proteobacteria	Alphaproteobacteria	Rhizobiales	Rhizobiaceae	Rhizobium	Rhizobium_leguminosarum	4	88	7347377.66666667	1.19770622924741e-05
RHLE	RHLE002	0	0	0	1	0	1	Proteobacteria	Alphaproteobacteria	Rhizobiales	Rhizobiaceae	Rhizobium	Rhizobium_leguminosarum	4	116	7347377.66666667	1.57879457491705e-05
RHLE	RHLE003	0	0	0	1	0	1	Proteobacteria	Alphaproteobacteria	Rhizobiales	Rhizobiaceae	Rhizobium	Rhizobium_leguminosarum	4	86	7347377.66666667	1.17048563312815e-05
RHPP	RHPP001	0	0	0	1	0	1	Proteobacteria	Alphaproteobacteria	Rhizobiales	Rhizobiaceae	Sinorhizobium	Sinorhizobium_fredii	4	104	6891900	1.50901783252804e-05
RHRH	RHRH001	0	0	0	0	1	1	Actinobacteria	Actinobacteriia	Actinomycetales	Nocardiaceae	Rhodococcus	Rhodococcus_jostii	5	84	9702737	8.65735101343054e-06
RHRU	RHRU001	0	0	0	1	0	1	Proteobacteria	Alphaproteobacteria	Rhodospirillales	Rhodospirillaceae	Rhodospirillum	Rhodospirillum_rubrum	4	48	4379691	1.09596772923021e-05
RHRU	RHRU002	0	0	0	1	0	1	Proteobacteria	Alphaproteobacteria	Rhodospirillales	Rhodospirillaceae	Rhodospirillum	Rhodospirillum_rubrum	4	46	4379691	1.05030240717895e-05
RHTR	RHTR001	0	0	0	1	0	1	Proteobacteria	Alphaproteobacteria	Rhizobiales	Rhizobiaceae	Rhizobium	Rhizobium_tropici	4	70	6686334	1.04691150636507e-05
RODE	RODE001	1	0	0	0	0	1	Proteobacteria	Alphaproteobacteria	Rhodobacterales	Rhodobacteraceae	Roseobacter	Roseobacter_denitrificans	1	62	4331234	1.43146271940052e-05
RODN	RODN001	0	0	0	0	1	1	Actinobacteria	Actinobacteriia	Actinomycetales	Micrococcaceae	Rothia	Rothia_dentocariosa	5	37	2506025	1.47644177532148e-05
ROHO	ROHO001	0	0	0	0	1	1	Firmicutes	Clostridia	Clostridiales	Lachnospiraceae	Roseburia	Roseburia_hominis	5	88	3592125	2.44980338935867e-05
ROMU	ROMU001	1	0	0	0	0	1	Actinobacteria	Actinobacteriia	Actinomycetales	Micrococcaceae	Rothia	Rothia_mucilaginosa	1	24	2264603	1.05978840441349e-05
RUMA	RUMA001	1	0	0	0	0	1	Proteobacteria	Gammaproteobacteria	NA	NA	sulfur-oxidizing_symbionts	Candidatus_Ruthia_magnifica	1	8	1160782	6.89190562913622e-06
RUPO	RUPO001	1	0	0	0	0	1	Proteobacteria	Alphaproteobacteria	Rhodobacterales	Rhodobacteraceae	Ruegeria	Ruegeria_pomeroyi	1	54	4601053	1.17364438097105e-05
SAAR	SAAR001	0	0	0	1	0	1	Actinobacteria	Actinobacteriia	Actinomycetales	Micromonosporaceae	Salinispora	Salinispora_arenicola	4	68	5786361	1.17517728327009e-05
SAEN	SAEN001	0	0	0	0	1	1	Proteobacteria	Gammaproteobacteria	Enterobacteriales	Enterobacteriaceae	Salmonella	Salmonella_enterica	5	142	4853953.275	2.92545049272235e-05
SAEN	SAEN001	0	0	0	0	1	1	Proteobacteria	Gammaproteobacteria	Enterobacteriales	Enterobacteriaceae	Salmonella	Salmonella_typhimurium	5	142	4853953.275	2.92545049272235e-05
SAEN	SAEN002	0	0	0	0	1	1	Proteobacteria	Gammaproteobacteria	Enterobacteriales	Enterobacteriaceae	Salmonella	Salmonella_enterica	5	138	4853953.275	2.84304343658932e-05
SAEN	SAEN003	0	0	0	0	1	1	Proteobacteria	Gammaproteobacteria	Enterobacteriales	Enterobacteriaceae	Salmonella	Salmonella_enterica	5	126	4853953.275	2.59582226819025e-05
SAEN	SAEN004	0	0	0	0	1	1	Proteobacteria	Gammaproteobacteria	Enterobacteriales	Enterobacteriaceae	Salmonella	Salmonella_enterica	5	144	4853953.275	2.96665402078886e-05
SAEN	SAEN005	0	0	0	0	1	1	Proteobacteria	Gammaproteobacteria	Enterobacteriales	Enterobacteriaceae	Salmonella	Salmonella_enterica	5	132	4853953.275	2.71943285238979e-05
SAEN	SAEN006	0	0	0	0	1	1	Proteobacteria	Gammaproteobacteria	Enterobacteriales	Enterobacteriaceae	Salmonella	Salmonella_enterica	5	128	4853953.275	2.63702579625676e-05
SAEN	SAEN007	0	0	0	0	1	1	Proteobacteria	Gammaproteobacteria	Enterobacteriales	Enterobacteriaceae	Salmonella	Salmonella_enterica	5	130	4853953.275	2.67822932432328e-05
SAEN	SAEN008	0	0	0	0	1	1	Proteobacteria	Gammaproteobacteria	Enterobacteriales	Enterobacteriaceae	Salmonella	Salmonella_enterica	5	138	4853953.275	2.84304343658932e-05
SAEN	SAEN009	0	0	0	0	1	1	Proteobacteria	Gammaproteobacteria	Enterobacteriales	Enterobacteriaceae	Salmonella	Salmonella_enterica	5	130	4853953.275	2.67822932432328e-05
SAEN	SAEN010	0	0	0	0	1	1	Proteobacteria	Gammaproteobacteria	Enterobacteriales	Enterobacteriaceae	Salmonella	Salmonella_enterica	5	132	4853953.275	2.71943285238979e-05
SAEN	SAEN011	0	0	0	0	1	1	Proteobacteria	Gammaproteobacteria	Enterobacteriales	Enterobacteriaceae	Salmonella	Salmonella_enterica	5	118	4853953.275	2.4310081559242e-05
SAEN	SAEN012	0	0	0	0	1	1	Proteobacteria	Gammaproteobacteria	Enterobacteriales	Enterobacteriaceae	Salmonella	Salmonella_enterica	5	132	4853953.275	2.71943285238979e-05
SAEN	SAEN013	0	0	0	0	1	1	Proteobacteria	Gammaproteobacteria	Enterobacteriales	Enterobacteriaceae	Salmonella	Salmonella_enterica	5	114	4853953.275	2.34860109979118e-05
SAEN	SAEN014	0	0	0	0	1	1	Proteobacteria	Gammaproteobacteria	Enterobacteriales	Enterobacteriaceae	Salmonella	Salmonella_enterica	5	118	4853953.275	2.4310081559242e-05
SAEN	SAEN015	0	0	0	0	1	1	Proteobacteria	Gammaproteobacteria	Enterobacteriales	Enterobacteriaceae	Salmonella	Salmonella_enterica	5	118	4853953.275	2.4310081559242e-05
SAEN	SAEN016	0	0	0	0	1	1	Proteobacteria	Gammaproteobacteria	Enterobacteriales	Enterobacteriaceae	Salmonella	Salmonella_enterica	5	128	4853953.275	2.63702579625676e-05
SAEN	SAEN017	0	0	0	0	1	1	Proteobacteria	Gammaproteobacteria	Enterobacteriales	Enterobacteriaceae	Salmonella	Salmonella_enterica	5	136	4853953.275	2.80183990852281e-05
SAEN	SAEN018	0	0	0	0	1	1	Proteobacteria	Gammaproteobacteria	Enterobacteriales	Enterobacteriaceae	Salmonella	Salmonella_enterica	5	142	4853953.275	2.92545049272235e-05
SAEN	SAEN019	0	0	0	0	1	1	Proteobacteria	Gammaproteobacteria	Enterobacteriales	Enterobacteriaceae	Salmonella	Salmonella_enterica	5	140	4853953.275	2.88424696465584e-05
SAEN	SAEN020	0	0	0	0	1	1	Proteobacteria	Gammaproteobacteria	Enterobacteriales	Enterobacteriaceae	Salmonella	Salmonella_enterica	5	134	4853953.275	2.7606363804563e-05
SAEN	SAEN021	0	0	0	0	1	1	Proteobacteria	Gammaproteobacteria	Enterobacteriales	Enterobacteriaceae	Salmonella	Salmonella_enterica	5	138	4853953.275	2.84304343658932e-05
SAEN	SAEN022	0	0	0	0	1	1	Proteobacteria	Gammaproteobacteria	Enterobacteriales	Enterobacteriaceae	Salmonella	Salmonella_enterica	5	100	4853953.275	2.0601764033256e-05
SAEN	SAEN023	0	0	0	0	1	1	Proteobacteria	Gammaproteobacteria	Enterobacteriales	Enterobacteriaceae	Salmonella	Salmonella_enterica	5	136	4853953.275	2.80183990852281e-05
SAEN	SAEN024	0	0	0	0	1	1	Proteobacteria	Gammaproteobacteria	Enterobacteriales	Enterobacteriaceae	Salmonella	Salmonella_enterica	5	130	4853953.275	2.67822932432328e-05
SAEN	SAEN025	0	0	0	0	1	1	Proteobacteria	Gammaproteobacteria	Enterobacteriales	Enterobacteriaceae	Salmonella	Salmonella_enterica	5	134	4853953.275	2.7606363804563e-05
SAEN	SAEN026	0	0	0	0	1	1	Proteobacteria	Gammaproteobacteria	Enterobacteriales	Enterobacteriaceae	Salmonella	Salmonella_enterica	5	132	4853953.275	2.71943285238979e-05
SAEN	SAEN027	0	0	0	0	1	1	Proteobacteria	Gammaproteobacteria	Enterobacteriales	Enterobacteriaceae	Salmonella	Salmonella_enterica	5	140	4853953.275	2.88424696465584e-05
SAEN	SAEN028	0	0	0	0	1	1	Proteobacteria	Gammaproteobacteria	Enterobacteriales	Enterobacteriaceae	Salmonella	Salmonella_enterica	5	132	4853953.275	2.71943285238979e-05
SAEN	SAEN029	0	0	0	0	1	1	Proteobacteria	Gammaproteobacteria	Enterobacteriales	Enterobacteriaceae	Salmonella	Salmonella_enterica	5	126	4853953.275	2.59582226819025e-05
SAEN	SAEN030	0	0	0	0	1	1	Proteobacteria	Gammaproteobacteria	Enterobacteriales	Enterobacteriaceae	Salmonella	Salmonella_enterica	5	146	4853953.275	3.00785754885537e-05
SAEN	SAEN031	0	0	0	0	1	1	Proteobacteria	Gammaproteobacteria	Enterobacteriales	Enterobacteriaceae	Salmonella	Salmonella_enterica	5	132	4853953.275	2.71943285238979e-05
SAEN	SAEN032	0	0	0	0	1	1	Proteobacteria	Gammaproteobacteria	Enterobacteriales	Enterobacteriaceae	Salmonella	Salmonella_enterica	5	96	4853953.275	1.97776934719257e-05
SAEN	SAEN033	0	0	0	0	1	1	Proteobacteria	Gammaproteobacteria	Enterobacteriales	Enterobacteriaceae	Salmonella	Salmonella_enterica	5	73	4853953.275	1.50392877442769e-05
SAEN	SAEN034	0	0	0	0	1	1	Proteobacteria	Gammaproteobacteria	Enterobacteriales	Enterobacteriaceae	Salmonella	Salmonella_enterica	5	60	4853953.275	1.23610584199536e-05
SAEN	SAEN035	0	0	0	0	1	1	Proteobacteria	Gammaproteobacteria	Enterobacteriales	Enterobacteriaceae	Salmonella	Salmonella_enterica	5	67	4853953.275	1.38031819022815e-05
SAEN	SAEN036	0	0	0	0	1	1	Proteobacteria	Gammaproteobacteria	Enterobacteriales	Enterobacteriaceae	Salmonella	Salmonella_enterica	5	55	4853953.275	1.13309702182908e-05
SAEN	SAEN037	0	0	0	0	1	1	Proteobacteria	Gammaproteobacteria	Enterobacteriales	Enterobacteriaceae	Salmonella	Salmonella_enterica	5	66	4853953.275	1.35971642619489e-05
SAEN	SAEN038	0	0	0	0	1	1	Proteobacteria	Gammaproteobacteria	Enterobacteriales	Enterobacteriaceae	Salmonella	Salmonella_enterica	5	66	4853953.275	1.35971642619489e-05
SAEN	SAEN039	0	0	0	0	1	1	Proteobacteria	Gammaproteobacteria	Enterobacteriales	Enterobacteriaceae	Salmonella	Salmonella_enterica	5	63	4853953.275	1.29791113409513e-05
SAEN	SAEN040	0	0	0	0	1	1	Proteobacteria	Gammaproteobacteria	Enterobacteriales	Enterobacteriaceae	Salmonella	Salmonella_enterica	5	69	4853953.275	1.42152171829466e-05
SAES	SAES001	0	0	0	1	0	1	Actinobacteria	Actinobacteriia	Actinomycetales	Pseudonocardiaceae	Saccharothrix	Saccharothrix_espanaensis	4	174	9360653	1.85884467675492e-05
SAHE	SAHE001	0	0	0	0	1	1	Firmicutes	Bacilli	Lactobacillales	Lactobacillaceae	Lactobacillus	Lactobacillus_helveticus	5	13	2080931	6.24720377561774e-06
SHAM	SHAM001	0	0	0	1	0	1	Proteobacteria	Gammaproteobacteria	Alteromonadales	Shewanellaceae	Shewanella	Shewanella_amazonensis	4	53	4306142	1.23080009902135e-05
SHFR	SHFR001	0	0	0	1	0	1	Proteobacteria	Gammaproteobacteria	Alteromonadales	Shewanellaceae	Shewanella	Shewanella_frigidimarina	4	44	4845257	9.08104564938454e-06
SHON	SHON001	1	0	0	0	0	1	Proteobacteria	Gammaproteobacteria	Alteromonadales	Shewanellaceae	Shewanella	Shewanella_oneidensis	1	45	4918855.5	9.14846959826325e-06
SHON	SHON002	1	0	0	0	0	1	Proteobacteria	Gammaproteobacteria	Alteromonadales	Shewanellaceae	Shewanella	Shewanella_sp.	1	48	4918855.5	9.7583675714808e-06
SHSP	SHSP001	1	0	0	0	0	1	Proteobacteria	Gammaproteobacteria	Alteromonadales	Shewanellaceae	Shewanella	Shewanella_sp.	1	53	4753744.5	1.11491057207639e-05
SHSP	SHSP002	1	0	0	0	0	1	Proteobacteria	Gammaproteobacteria	Alteromonadales	Shewanellaceae	Shewanella	Shewanella_sp.	1	41	4753744.5	8.62477989719473e-06
SIFR	SIFR001	0	0	0	1	0	1	Proteobacteria	Alphaproteobacteria	Rhizobiales	Rhizobiaceae	Sinorhizobium	Sinorhizobium_fredii	4	54	7254147.5	7.44401737075239e-06
SIFR	SIFR002	0	0	0	1	0	1	Proteobacteria	Alphaproteobacteria	Rhizobiales	Rhizobiaceae	Sinorhizobium	Sinorhizobium_fredii	4	50	7254147.5	6.89260867662258e-06
SIMD	SIMD001	0	0	0	1	0	1	Proteobacteria	Alphaproteobacteria	Rhizobiales	Rhizobiaceae	Sinorhizobium	Sinorhizobium_medicae	4	47	6817576	6.89394588340489e-06
SIME	SIME001	0	0	0	1	0	1	Proteobacteria	Alphaproteobacteria	Rhizobiales	Rhizobiaceae	Sinorhizobium	Sinorhizobium_meliloti	4	39	6995302.71428571	5.57516973788064e-06
SIME	SIME002	0	0	0	1	0	1	Proteobacteria	Alphaproteobacteria	Rhizobiales	Rhizobiaceae	Sinorhizobium	Sinorhizobium_meliloti	4	44	6995302.71428571	6.28993508889098e-06
SIME	SIME003	0	0	0	1	0	1	Proteobacteria	Alphaproteobacteria	Rhizobiales	Rhizobiaceae	Sinorhizobium	Sinorhizobium_meliloti	4	45	6995302.71428571	6.43288815909304e-06
SIME	SIME004	0	0	0	1	0	1	Proteobacteria	Alphaproteobacteria	Rhizobiales	Rhizobiaceae	Sinorhizobium	Sinorhizobium_meliloti	4	49	6995302.71428571	7.00470043990131e-06
SIME	SIME005	0	0	0	1	0	1	Proteobacteria	Alphaproteobacteria	Rhizobiales	Rhizobiaceae	Sinorhizobium	Sinorhizobium_meliloti	4	46	6995302.71428571	6.57584122929511e-06
SIME	SIME006	0	0	0	1	0	1	Proteobacteria	Alphaproteobacteria	Rhizobiales	Rhizobiaceae	Sinorhizobium	Sinorhizobium_meliloti	4	42	6995302.71428571	6.00402894848684e-06
SIME	SIME007	0	0	0	1	0	1	Proteobacteria	Alphaproteobacteria	Rhizobiales	Rhizobiaceae	Sinorhizobium	Sinorhizobium_meliloti	4	37	6995302.71428571	5.2892635974765e-06
SINE	SINE001	0	0	0	1	0	1	Chlamydiae	Chlamydiae	Chlamydiales	Simkaniaceae	Simkania	Simkania_negevensis	4	31	2628375	1.1794359632853e-05
SITM	SITM001	1	0	0	0	0	1	Proteobacteria	Alphaproteobacteria	Rhodobacterales	Rhodobacteraceae	Ruegeria	Ruegeria_sp.	1	38	4153699	9.1484722412481e-06
SOGL	SOGL001	0	0	0	1	0	1	Proteobacteria	Gammaproteobacteria	Enterobacteriales	Enterobacteriaceae	Sodalis	Sodalis_glossinidius	4	29	4292502	6.75596656681814e-06
SOSI	SOSI001	0	0	0	1	0	1	Firmicutes	Bacilli	Bacillales	Planococcaceae	Solibacillus	Solibacillus_silvestris	4	44	3984229	1.10435419249245e-05
SPSA	SPSA001	1	0	0	0	0	1	Proteobacteria	Gammaproteobacteria	Chromatiales	Ectothiorhodospiraceae	Spiribacter	Spiribacter_salinus	1	8	1739487	4.59905707832252e-06
STAG	STAG001	0	0	0	0	1	1	Firmicutes	Bacilli	Lactobacillales	Streptococcaceae	Streptococcus	Streptococcus_agalactiae	5	30	2082655	1.44046901671184e-05
STAG	STAG002	0	0	0	0	1	1	Firmicutes	Bacilli	Lactobacillales	Streptococcaceae	Streptococcus	Streptococcus_agalactiae	5	18	2082655	8.64281410027105e-06
STAG	STAG003	0	0	0	0	1	1	Firmicutes	Bacilli	Lactobacillales	Streptococcaceae	Streptococcus	Streptococcus_agalactiae	5	25	2082655	1.20039084725987e-05
STAG	STAG004	0	0	0	0	1	1	Firmicutes	Bacilli	Lactobacillales	Streptococcaceae	Streptococcus	Streptococcus_agalactiae	5	27	2082655	1.29642211504066e-05
STAG	STAG005	0	0	0	0	1	1	Firmicutes	Bacilli	Lactobacillales	Streptococcaceae	Streptococcus	Streptococcus_agalactiae	5	15	2082655	7.20234508355921e-06
STAG	STAG006	0	0	0	0	1	1	Firmicutes	Bacilli	Lactobacillales	Streptococcaceae	Streptococcus	Streptococcus_agalactiae	5	24	2082655	1.15237521336947e-05
STAG	STAG007	0	0	0	0	1	1	Firmicutes	Bacilli	Lactobacillales	Streptococcaceae	Streptococcus	Streptococcus_agalactiae	5	28	2082655	1.34443774893105e-05
STAG	STAG008	0	0	0	0	1	1	Firmicutes	Bacilli	Lactobacillales	Streptococcaceae	Streptococcus	Streptococcus_agalactiae	5	28	2082655	1.34443774893105e-05
STAN	STAN001	0	0	0	0	1	1	Firmicutes	Bacilli	Lactobacillales	Streptococcaceae	Streptococcus	Streptococcus_anginosus	5	22	2072673	1.06143130151259e-05
STAN	STAN002	0	0	0	0	1	1	Firmicutes	Bacilli	Lactobacillales	Streptococcaceae	Streptococcus	Streptococcus_anginosus	5	25	2072673	1.20617193353703e-05
STCA	STCA001	0	0	0	0	1	1	Firmicutes	Bacilli	Bacillales	Staphylococcaceae	Staphylococcus	Staphylococcus_carnosus	5	31	2566424	1.20790640985278e-05
STCN	STCN001	0	0	0	0	1	1	Firmicutes	Bacilli	Lactobacillales	Streptococcaceae	Streptococcus	Streptococcus_constellatus	5	22	1954077.33333333	1.12585104103693e-05
STCN	STCN002	0	0	0	0	1	1	Firmicutes	Bacilli	Lactobacillales	Streptococcaceae	Streptococcus	Streptococcus_constellatus	5	18	1954077.33333333	9.21150851757488e-06
STCN	STCN003	0	0	0	0	1	1	Firmicutes	Bacilli	Lactobacillales	Streptococcaceae	Streptococcus	Streptococcus_constellatus	5	18	1954077.33333333	9.21150851757488e-06
STDY	STDY001	0	0	0	0	1	1	Firmicutes	Bacilli	Lactobacillales	Streptococcaceae	Streptococcus	Streptococcus_dysgalactiae	5	27	2134563.6	1.26489555054719e-05
STDY	STDY002	0	0	0	0	1	1	Firmicutes	Bacilli	Lactobacillales	Streptococcaceae	Streptococcus	Streptococcus_dysgalactiae	5	27	2134563.6	1.26489555054719e-05
STDY	STDY003	0	0	0	0	1	1	Firmicutes	Bacilli	Lactobacillales	Streptococcaceae	Streptococcus	Streptococcus_dysgalactiae	5	16	2134563.6	7.49567733657596e-06
STDY	STDY004	0	0	0	0	1	1	Firmicutes	Bacilli	Lactobacillales	Streptococcaceae	Streptococcus	Streptococcus_dysgalactiae	5	31	2134563.6	1.45228748396159e-05
STDY	STDY005	0	0	0	0	1	1	Firmicutes	Bacilli	Lactobacillales	Streptococcaceae	Streptococcus	Streptococcus_dysgalactiae	5	27	2134563.6	1.26489555054719e-05
STFL	STFL001	0	0	0	1	0	1	Actinobacteria	Actinobacteriia	Actinomycetales	Streptomycetaceae	Streptomyces	Streptomyces_flavogriseus	4	156	7656104	2.03758987599959e-05
STNO	STNO001	0	0	0	1	0	1	Proteobacteria	Alphaproteobacteria	Rhizobiales	Xanthobacteraceae	Starkeya	Starkeya_novella	4	19	4765023	3.98738893810166e-06
STOR	STOR001	0	0	0	0	1	1	Firmicutes	Bacilli	Lactobacillales	Streptococcaceae	Streptococcus	Streptococcus_oralis	5	24	1958690	1.22530875227831e-05
STPM	STPM001	0	0	0	1	0	1	Actinobacteria	Actinobacteriia	Actinomycetales	Streptomycetaceae	Streptomyces	Streptomyces_sp.	4	197	7630245	2.58183059652737e-05
STPY	STPY001	0	0	0	0	1	1	Firmicutes	Bacilli	Lactobacillales	Streptococcaceae	Streptococcus	Streptococcus_pyogenes	5	27	1854917.26315789	1.45559052882143e-05
STPY	STPY002	0	0	0	0	1	1	Firmicutes	Bacilli	Lactobacillales	Streptococcaceae	Streptococcus	Streptococcus_pyogenes	5	25	1854917.26315789	1.34776900816799e-05
STPY	STPY003	0	0	0	0	1	1	Firmicutes	Bacilli	Lactobacillales	Streptococcaceae	Streptococcus	Streptococcus_pyogenes	5	25	1854917.26315789	1.34776900816799e-05
STPY	STPY004	0	0	0	0	1	1	Firmicutes	Bacilli	Lactobacillales	Streptococcaceae	Streptococcus	Streptococcus_pyogenes	5	24	1854917.26315789	1.29385824784127e-05
STPY	STPY005	0	0	0	0	1	1	Firmicutes	Bacilli	Lactobacillales	Streptococcaceae	Streptococcus	Streptococcus_pyogenes	5	27	1854917.26315789	1.45559052882143e-05
STPY	STPY006	0	0	0	0	1	1	Firmicutes	Bacilli	Lactobacillales	Streptococcaceae	Streptococcus	Streptococcus_pyogenes	5	28	1854917.26315789	1.50950128914815e-05
STPY	STPY007	0	0	0	0	1	1	Firmicutes	Bacilli	Lactobacillales	Streptococcaceae	Streptococcus	Streptococcus_pyogenes	5	27	1854917.26315789	1.45559052882143e-05
STPY	STPY008	0	0	0	0	1	1	Firmicutes	Bacilli	Lactobacillales	Streptococcaceae	Streptococcus	Streptococcus_pyogenes	5	34	1854917.26315789	1.83296585110847e-05
STPY	STPY009	0	0	0	0	1	1	Firmicutes	Bacilli	Lactobacillales	Streptococcaceae	Streptococcus	Streptococcus_pyogenes	5	30	1854917.26315789	1.61732280980159e-05
STPY	STPY010	0	0	0	0	1	1	Firmicutes	Bacilli	Lactobacillales	Streptococcaceae	Streptococcus	Streptococcus_pyogenes	5	31	1854917.26315789	1.67123357012831e-05
STPY	STPY011	0	0	0	0	1	1	Firmicutes	Bacilli	Lactobacillales	Streptococcaceae	Streptococcus	Streptococcus_pyogenes	5	32	1854917.26315789	1.72514433045503e-05
STPY	STPY012	0	0	0	0	1	1	Firmicutes	Bacilli	Lactobacillales	Streptococcaceae	Streptococcus	Streptococcus_pyogenes	5	21	1854917.26315789	1.13212596686111e-05
STPY	STPY013	0	0	0	0	1	1	Firmicutes	Bacilli	Lactobacillales	Streptococcaceae	Streptococcus	Streptococcus_pyogenes	5	20	1854917.26315789	1.07821520653439e-05
STPY	STPY014	0	0	0	0	1	1	Firmicutes	Bacilli	Lactobacillales	Streptococcaceae	Streptococcus	Streptococcus_pyogenes	5	26	1854917.26315789	1.40167976849471e-05
STPY	STPY015	0	0	0	0	1	1	Firmicutes	Bacilli	Lactobacillales	Streptococcaceae	Streptococcus	Streptococcus_pyogenes	5	23	1854917.26315789	1.23994748751455e-05
STPY	STPY016	0	0	0	0	1	1	Firmicutes	Bacilli	Lactobacillales	Streptococcaceae	Streptococcus	Streptococcus_pyogenes	5	24	1854917.26315789	1.29385824784127e-05
STPY	STPY017	0	0	0	0	1	1	Firmicutes	Bacilli	Lactobacillales	Streptococcaceae	Streptococcus	Streptococcus_pyogenes	5	29	1854917.26315789	1.56341204947487e-05
STPY	STPY018	0	0	0	0	1	1	Firmicutes	Bacilli	Lactobacillales	Streptococcaceae	Streptococcus	Streptococcus_pyogenes	5	24	1854917.26315789	1.29385824784127e-05
STPY	STPY019	0	0	0	0	1	1	Firmicutes	Bacilli	Lactobacillales	Streptococcaceae	Streptococcus	Streptococcus_pyogenes	5	22	1854917.26315789	1.18603672718783e-05
STSA	STSA001	0	0	0	0	1	1	Firmicutes	Bacilli	Bacillales	Staphylococcaceae	Staphylococcus	Staphylococcus_saprophyticus	5	40	2577899	1.55165117019713e-05
STSI	STSI001	0	0	0	1	0	1	Actinobacteria	Actinobacteriia	Actinomycetales	Streptomycetaceae	Streptomyces	Streptomyces_sp.	4	133	7414440	1.79379696915748e-05
STSL	STSL001	0	0	0	0	1	1	Firmicutes	Bacilli	Lactobacillales	Streptococcaceae	Streptococcus	Streptococcus_salivarius	5	44	2202440.33333333	1.99778397326239e-05
STSL	STSL002	0	0	0	0	1	1	Firmicutes	Bacilli	Lactobacillales	Streptococcaceae	Streptococcus	Streptococcus_salivarius	5	44	2202440.33333333	1.99778397326239e-05
STSL	STSL003	0	0	0	0	1	1	Firmicutes	Bacilli	Lactobacillales	Streptococcaceae	Streptococcus	Streptococcus_salivarius	5	38	2202440.33333333	1.72535888599933e-05
STSN	STSN001	0	0	0	0	1	1	Firmicutes	Bacilli	Lactobacillales	Streptococcaceae	Streptococcus	Streptococcus_sanguinis	5	22	2388435	9.21105242554225e-06
STSU	STSU001	0	0	0	0	1	1	Firmicutes	Bacilli	Lactobacillales	Streptococcaceae	Streptococcus	Streptococcus_suis	5	18	2094037.29411765	8.5958354469444e-06
STSU	STSU002	0	0	0	0	1	1	Firmicutes	Bacilli	Lactobacillales	Streptococcaceae	Streptococcus	Streptococcus_suis	5	25	2094037.29411765	1.19386603429783e-05
STSU	STSU003	0	0	0	0	1	1	Firmicutes	Bacilli	Lactobacillales	Streptococcaceae	Streptococcus	Streptococcus_suis	5	10	2094037.29411765	4.77546413719133e-06
STSU	STSU004	0	0	0	0	1	1	Firmicutes	Bacilli	Lactobacillales	Streptococcaceae	Streptococcus	Streptococcus_suis	5	12	2094037.29411765	5.7305569646296e-06
STSU	STSU005	0	0	0	0	1	1	Firmicutes	Bacilli	Lactobacillales	Streptococcaceae	Streptococcus	Streptococcus_suis	5	11	2094037.29411765	5.25301055091046e-06
STSU	STSU006	0	0	0	0	1	1	Firmicutes	Bacilli	Lactobacillales	Streptococcaceae	Streptococcus	Streptococcus_suis	5	17	2094037.29411765	8.11828903322526e-06
STSU	STSU007	0	0	0	0	1	1	Firmicutes	Bacilli	Lactobacillales	Streptococcaceae	Streptococcus	Streptococcus_suis	5	19	2094037.29411765	9.07338186066353e-06
STSU	STSU008	0	0	0	0	1	1	Firmicutes	Bacilli	Lactobacillales	Streptococcaceae	Streptococcus	Streptococcus_suis	5	16	2094037.29411765	7.64074261950613e-06
STSU	STSU009	0	0	0	0	1	1	Firmicutes	Bacilli	Lactobacillales	Streptococcaceae	Streptococcus	Streptococcus_suis	5	18	2094037.29411765	8.5958354469444e-06
STSU	STSU010	0	0	0	0	1	1	Firmicutes	Bacilli	Lactobacillales	Streptococcaceae	Streptococcus	Streptococcus_suis	5	11	2094037.29411765	5.25301055091046e-06
STSU	STSU011	0	0	0	0	1	1	Firmicutes	Bacilli	Lactobacillales	Streptococcaceae	Streptococcus	Streptococcus_suis	5	16	2094037.29411765	7.64074261950613e-06
STSU	STSU012	0	0	0	0	1	1	Firmicutes	Bacilli	Lactobacillales	Streptococcaceae	Streptococcus	Streptococcus_suis	5	17	2094037.29411765	8.11828903322526e-06
STSU	STSU013	0	0	0	0	1	1	Firmicutes	Bacilli	Lactobacillales	Streptococcaceae	Streptococcus	Streptococcus_suis	5	15	2094037.29411765	7.163196205787e-06
STSU	STSU014	0	0	0	0	1	1	Firmicutes	Bacilli	Lactobacillales	Streptococcaceae	Streptococcus	Streptococcus_suis	5	13	2094037.29411765	6.20810337834873e-06
STSU	STSU015	0	0	0	0	1	1	Firmicutes	Bacilli	Lactobacillales	Streptococcaceae	Streptococcus	Streptococcus_suis	5	12	2094037.29411765	5.7305569646296e-06
STSU	STSU016	0	0	0	0	1	1	Firmicutes	Bacilli	Lactobacillales	Streptococcaceae	Streptococcus	Streptococcus_suis	5	18	2094037.29411765	8.5958354469444e-06
STSU	STSU017	0	0	0	0	1	1	Firmicutes	Bacilli	Lactobacillales	Streptococcaceae	Streptococcus	Streptococcus_suis	5	18	2094037.29411765	8.5958354469444e-06
STVE	STVE001	0	0	0	1	0	1	Actinobacteria	Actinobacteriia	Actinomycetales	Streptomycetaceae	Streptomyces	Streptomyces_venezuelae	4	165	8226158	2.00579663069929e-05
STVI	STVI001	0	0	0	1	0	1	Actinobacteria	Actinobacteriia	Actinomycetales	Streptomycetaceae	Streptomyces	Streptomyces_violaceusniger	4	185	11138313	1.66093375181681e-05
SUAI	SUAI001	0	0	0	1	0	1	Firmicutes	Clostridia	Clostridiales	NA	Sulfobacillus	Sulfobacillus_acidophilus	4	30	3554518.5	8.43996169945381e-06
SUAI	SUAI002	0	0	0	1	0	1	Firmicutes	Clostridia	Clostridiales	NA	Sulfobacillus	Sulfobacillus_acidophilus	4	17	3554518.5	4.78264496302382e-06
SUAU	SUAU001	0	0	0	1	0	1	Proteobacteria	Epsilonproteobacteria	Campylobacterales	Helicobacteraceae	Sulfurimonas	Sulfurimonas_autotrophica	4	14	2153198	6.50195662451851e-06
SYCC	SYCC001	1	0	0	0	0	1	Cyanobacteria	NA	Chroococcales	NA	Synechococcus	Synechococcus_sp.	1	14	2450745	5.71254863317073e-06
SYCC	SYCC002	1	0	0	0	0	1	Cyanobacteria	NA	Chroococcales	NA	Synechococcus	Synechococcus_sp.	1	10	2450745	4.08039188083624e-06
SYCC	SYCC003	1	0	0	0	0	1	Cyanobacteria	NA	Chroococcales	NA	Synechococcus	Synechococcus_sp.	1	24	2450745	9.79294051400697e-06
SYGL	SYGL001	0	1	0	0	0	1	Firmicutes	Clostridia	Clostridiales	Peptococcaceae	Syntrophobotulus	Syntrophobotulus_glycolicus	2	30	3406739	8.80607525260961e-06
SYSP	SYSP001	0	1	0	0	0	1	Cyanobacteria	NA	Chroococcales	NA	Synechocystis	Synechocystis_sp.	2	30	3947019	7.60067281155728e-06
TAAS	TAAS001	0	0	1	0	0	1	Proteobacteria	Betaproteobacteria	Burkholderiales	Alcaligenaceae	Taylorella	Taylorella_asinigenitalis	3	13	1638559	7.9338003697151e-06
TEAC	TEAC001	0	1	0	0	0	1	Firmicutes	Clostridia	Thermoanaerobacterales	Thermoanaerobacteraceae	Tepidanaerobacter	Tepidanaerobacter_acetatoxydans	2	43	2761826	1.55694095138506e-05
TEHA	TEHA001	0	0	0	1	0	1	Firmicutes	Bacilli	Lactobacillales	Enterococcaceae	Tetragenococcus	Tetragenococcus_halophilus	4	24	2562720	9.36504963476306e-06
TESP	TESP001	0	1	0	0	0	1	Firmicutes	Clostridia	Thermoanaerobacterales	Thermoanaerobacteraceae	Tepidanaerobacter	Tepidanaerobacter_sp.	2	21	2759867	7.60906232075676e-06
TH3A	TH3A001	1	0	0	0	0	1	Proteobacteria	Betaproteobacteria	Burkholderiales	NA	Thiomonas	Thiomonas_sp.	1	34	3785534	8.9815598010743e-06
THIN	THIN001	1	0	0	0	0	1	Proteobacteria	Betaproteobacteria	Burkholderiales	NA	Thiomonas	Thiomonas_intermedia	1	37	3462095	1.06871706293444e-05
THIN	THIN001	1	0	0	0	0	1	Proteobacteria	Betaproteobacteria	Burkholderiales	NA	Thiomonas	thiomonas_intermedia	1	37	3462095	1.06871706293444e-05
THMT	THMT001	0	0	0	1	0	1	Firmicutes	Clostridia	Thermoanaerobacterales	Thermoanaerobacteraceae	Thermoanaerobacter	Thermoanaerobacter_mathranii	4	24	2306092	1.04072170581226e-05
THSA	THSA001	0	1	0	0	0	1	Firmicutes	Clostridia	Thermoanaerobacterales	NA	Thermoanaerobacterium	Thermoanaerobacterium_saccharolyticum	2	41	2879349	1.42393297929497e-05
THTS	THTS001	0	1	0	0	0	1	Firmicutes	Clostridia	Thermoanaerobacterales	NA	Thermoanaerobacterium	Thermoanaerobacterium_thermosaccharolyticum	2	33	2785752	1.18459934696269e-05
VEEI	VEEI001	1	0	0	0	0	1	Proteobacteria	Betaproteobacteria	Burkholderiales	Comamonadaceae	Verminephrobacter	Verminephrobacter_eiseniae	1	34	5597943	6.07365955673361e-06
VEMA	VEMA001	0	0	0	1	0	1	Actinobacteria	Actinobacteriia	Actinomycetales	Micromonosporaceae	Verrucosispora	Verrucosispora_maris	4	142	6732271	2.10924367126635e-05
VICH	VICH001	0	1	0	0	0	1	Proteobacteria	Gammaproteobacteria	Vibrionales	Vibrionaceae	Vibrio	Vibrio_cholerae	2	42	4046549.625	1.03792128831239e-05
VICH	VICH002	0	1	0	0	0	1	Proteobacteria	Gammaproteobacteria	Vibrionales	Vibrionaceae	Vibrio	Vibrio_cholerae	2	49	4046549.625	1.21090816969778e-05
VICH	VICH003	0	1	0	0	0	1	Proteobacteria	Gammaproteobacteria	Vibrionales	Vibrionaceae	Vibrio	Vibrio_cholerae	2	44	4046549.625	1.08734611156536e-05
VICH	VICH004	0	1	0	0	0	1	Proteobacteria	Gammaproteobacteria	Vibrionales	Vibrionaceae	Vibrio	Vibrio_cholerae	2	44	4046549.625	1.08734611156536e-05
VICH	VICH005	0	1	0	0	0	1	Proteobacteria	Gammaproteobacteria	Vibrionales	Vibrionaceae	Vibrio	Vibrio_cholerae	2	36	4046549.625	8.89646818553473e-06
VICH	VICH006	0	1	0	0	0	1	Proteobacteria	Gammaproteobacteria	Vibrionales	Vibrionaceae	Vibrio	Vibrio_cholerae	2	44	4046549.625	1.08734611156536e-05
VICH	VICH007	0	1	0	0	0	1	Proteobacteria	Gammaproteobacteria	Vibrionales	Vibrionaceae	Vibrio	Vibrio_cholerae	2	43	4046549.625	1.06263369993887e-05
VICH	VICH008	0	1	0	0	0	1	Proteobacteria	Gammaproteobacteria	Vibrionales	Vibrionaceae	Vibrio	Vibrio_cholerae	2	45	4046549.625	1.11205852319184e-05
WEVI	WEVI001	0	1	0	0	0	1	Bacteroidetes	Flavobacteriia	Flavobacteriales	Flavobacteriaceae	Weeksella	Weeksella_virosa	2	22	2272954	9.67903441952631e-06
WOUC	WOUC001	0	0	0	1	0	1	Proteobacteria	Epsilonproteobacteria	Campylobacterales	Helicobacteraceae	Wolinella	Wolinella_succinogenes	4	17	2110355	8.05551672585892e-06
XACI	XACI001	0	0	0	1	0	1	Proteobacteria	Gammaproteobacteria	Xanthomonadales	Xanthomonadaceae	Xanthomonas	Xanthomonas_citri	4	74	5398685	1.37070416221728e-05
ZIIN	ZIIN001	0	1	0	0	0	1	Proteobacteria	Betaproteobacteria	Burkholderiales	Oxalobacteraceae	Candidatus_Zinderia	Candidatus_Zinderia_insecticola	2	1	208564	4.79469131777296e-06
