# Supplementary material for: Community diversity and habitat structure shape the repertoire of extracellular proteins in bacteria
Source: Nat Commun. 2020 Feb 6;11:758. doi: 10.1038/s41467-020-14572-x (PMC7005277; doi:10.1038/s41467-020-14572-x)
Supplement: Supplementary file 12 — Source Data [file 41467_2020_14572_MOESM12_ESM.zip › source_data/Fig3_dotplot.txt]

gnm	id	T	mW	D	rp	Dcyt	Dw	phylum	class	struc
ACAV001	ACAV001c01a_013880	22	57652.72	4.683e-09	3.78484929373081	0.000243172244930444	3.74111146046837	Proteobacteria	Betaproteobacteria	5
ACAV001	ACAV001c01a_019240	22	22873.81	1.18e-08	2.63431633395723	0.000349377289134203	5.37503521744927	Proteobacteria	Betaproteobacteria	5
ACAV001	ACAV001c01a_044050	22	45043	5.994e-09	3.43580995612131	0.000267875788019119	4.1211659695249	Proteobacteria	Betaproteobacteria	5
ACAV001	ACAV001c01a_013970	22	15424.73	1.751e-08	2.25729602478764	0.000407731325166585	6.27278961794746	Proteobacteria	Betaproteobacteria	5
ACAV001	ACAV001c01a_012670	22	23672.06	1.141e-08	2.66997848504626	0.000344710755024673	5.30324238499496	Proteobacteria	Betaproteobacteria	5
ACAV001	ACAV001c01a_016140	22	30948.43	8.724e-09	2.96577069112689	0.000310330903948012	4.77432159920019	Proteobacteria	Betaproteobacteria	5
ACAV001	ACAV001c01a_046580	22	17397.94	1.552e-08	2.36636851281951	0.000388937857520474	5.98365934646882	Proteobacteria	Betaproteobacteria	5
ACAV001	ACAV001c01a_015330	22	53153.31	5.08e-09	3.66619121388839	0.000251042634108486	3.86219437089978	Proteobacteria	Betaproteobacteria	5
ACAV001	ACAV001c01a_015400	22	22618.29	1.194e-08	2.62274131833512	0.00035091920543051	5.39875700662324	Proteobacteria	Betaproteobacteria	5
ACAV001	ACAV001c01a_043960	22	22457.21	1.202e-08	2.61540351273331	0.000351903748312269	5.41390382018876	Proteobacteria	Betaproteobacteria	5
ACAV001	ACAV001c01a_009780	22	86806.05	3.11e-09	4.44343495285207	0.00020713036406422	3.18662098560338	Proteobacteria	Betaproteobacteria	5
ACAV001	ACAV001c01a_023650	22	29742.79	9.078e-09	2.91993280468848	0.000315202561511726	4.84927017710348	Proteobacteria	Betaproteobacteria	5
ACAV001	ACAV001c01a_032830	22	28601.87	9.44e-09	2.87550313198461	0.000320072786303908	4.92419671236781	Proteobacteria	Betaproteobacteria	5
ACAV001	ACAV001c01a_044620	22	54956.8	4.913e-09	3.71445954145832	0.000247780407676371	3.81200627194417	Proteobacteria	Betaproteobacteria	5
ACAV001	ACAV001c01a_040670	22	126785.33	2.13e-09	5.15478171290273	0.00017854690086608	2.7468753979397	Proteobacteria	Betaproteobacteria	5
ACAV001	ACAV001c01a_017640	22	16357.37	1.651e-08	2.30984539492107	0.000398455369135811	6.1300826020894	Proteobacteria	Betaproteobacteria	5
ACAV001	ACAV001c01a_019140	22	25534.47	1.057e-08	2.75043226126228	0.000334627510170904	5.14811554109084	Proteobacteria	Betaproteobacteria	5
ACAV001	ACAV001c01a_021390	22	36319.99	7.434e-09	3.15779804398584	0.000291459519152218	4.48399260234182	Proteobacteria	Betaproteobacteria	5
ACAV001	ACAV001c01a_014510	22	16966.98	1.591e-08	2.34321539398249	0.000392780920543409	6.04278339297553	Proteobacteria	Betaproteobacteria	5
ACAV001	ACAV001c01a_044040	22	67158.37	4.02e-09	4.01819016747988	0.000229050956056957	3.52386086241472	Proteobacteria	Betaproteobacteria	5
ACAV001	ACAV001c01a_017690	22	30816.26	8.762e-09	2.96079924582199	0.000310851977140521	4.78233810985416	Proteobacteria	Betaproteobacteria	5
ACAV001	ACAV001c01a_025950	22	18927.92	1.427e-08	2.44585981987242	0.000376297239932555	5.78918830665469	Proteobacteria	Betaproteobacteria	5
ACAV001	ACAV001c01a_014930	22	71684.9	3.767e-09	4.12225526216299	0.000223268633538477	3.43490205443811	Proteobacteria	Betaproteobacteria	5
ACAV001	ACAV001c01a_043990	22	27378.61	9.862e-09	2.8266529888428	0.000325604275838867	5.00929655136719	Proteobacteria	Betaproteobacteria	5
ACAV001	ACAV001c01a_043750	22	49324.27	5.474e-09	3.56030341025964	0.000258508950902252	3.97706078311157	Proteobacteria	Betaproteobacteria	5
ACAV001	ACAV001c01a_033240	22	172981.77	1.561e-09	5.82241773363756	0.000158073560088745	2.43190092444222	Proteobacteria	Betaproteobacteria	5
ACAV001	ACAV001c01a_021650	22	36431.89	7.411e-09	3.16160825037813	0.000291108267246535	4.47858872686977	Proteobacteria	Betaproteobacteria	5
ACAV001	ACAV001c01a_024450	22	21881.67	1.234e-08	2.58892083709767	0.000355503453906963	5.46928390626097	Proteobacteria	Betaproteobacteria	5
ACAV001	ACAV001c01a_046440	22	148844.96	1.814e-09	5.48932582343618	0.000167665452750225	2.57946850384962	Proteobacteria	Betaproteobacteria	5
ACAV001	ACAV001c01a_000810	22	20378.78	1.325e-08	2.51770635405469	0.000365559032727426	5.62398511888348	Proteobacteria	Betaproteobacteria	5
ACAV001	ACAV001c01a_028710	22	126785.33	2.13e-09	5.15478171290273	0.00017854690086608	2.7468753979397	Proteobacteria	Betaproteobacteria	5
ACAV001	ACAV001c01a_013540	22	79928.15	3.378e-09	4.30195175248557	0.000213942496902286	3.29142302926594	Proteobacteria	Betaproteobacteria	5
ACAV001	ACAV001c01a_016930	22	28234.1	9.563e-09	2.86095229939153	0.000321700679761657	4.94924122710241	Proteobacteria	Betaproteobacteria	5
ACAV001	ACAV001c01a_002500	22	11898.9	2.269e-08	2.03894682833095	0.000451394948946917	6.94453767610642	Proteobacteria	Betaproteobacteria	5
ACAV001	ACAV001c01a_004470	22	36077.24	7.484e-09	3.14950777499659	0.0002922267113568	4.49579555933539	Proteobacteria	Betaproteobacteria	5
ACAV001	ACAV001c01a_002100	22	83453.53	3.235e-09	4.3753576211475	0.000210353159483807	3.23620245359703	Proteobacteria	Betaproteobacteria	5
ACAV001	ACAV001c01a_040690	22	117540.67	2.297e-09	5.00404248801955	0.000183925356685807	2.82962087208934	Proteobacteria	Betaproteobacteria	5
ACAV001	ACAV001c01a_005260	22	143136.15	1.886e-09	5.40581236139854	0.000170255687387902	2.61931826750619	Proteobacteria	Betaproteobacteria	5
ACAV001	ACAV001c01a_043970	22	44258.12	6.101e-09	3.41221564704753	0.000269728057860673	4.14966242862573	Proteobacteria	Betaproteobacteria	5
ACAV001	ACAV001c01a_008800	22	37362.73	7.227e-09	3.19303119016301	0.000288243441628561	4.43451448659325	Proteobacteria	Betaproteobacteria	5
ACAV001	ACAV001c01a_043730	22	48843.27	5.528e-09	3.54665287061375	0.000259503913423773	3.99236789882728	Proteobacteria	Betaproteobacteria	5
ACAV001	ACAV001c01a_046100	22	50748.53	5.32e-09	3.60025471680357	0.0002556403287757	3.93292813501077	Proteobacteria	Betaproteobacteria	5
ACAV001	ACAV001c01a_033770	22	27111.45	9.959e-09	2.81580843325133	0.000326858279352904	5.02858891312161	Proteobacteria	Betaproteobacteria	5
ACAV001	ACAV001c01a_029200	22	40669.58	6.639e-09	3.30096520491056	0.000278818540138131	4.28951600212509	Proteobacteria	Betaproteobacteria	5
ACAV001	ACAV001c01a_026710	22	38778.72	6.963e-09	3.23993180561857	0.00028407088627108	4.37032132724739	Proteobacteria	Betaproteobacteria	5
ACAV001	ACAV001c01a_015760	22	58569.61	4.61e-09	3.80833183588767	0.000241672821366787	3.71804340564288	Proteobacteria	Betaproteobacteria	5
ACAV001	ACAV001c01a_039970	22	39935.59	6.761e-09	3.27748256587636	0.000280816230439302	4.32024969906618	Proteobacteria	Betaproteobacteria	5
ACAV001	ACAV001c01a_043740	22	49423.28	5.463e-09	3.56310320798836	0.000258305821009195	3.97393570783377	Proteobacteria	Betaproteobacteria	5
ACAV001	ACAV001c01a_009540	22	36046.62	7.49e-09	3.14845965085605	0.000292323993807475	4.49729221242269	Proteobacteria	Betaproteobacteria	5
ACAV001	ACAV001c01a_040760	22	37807.15	7.142e-09	3.20786596425096	0.000286910460018187	4.41400707720287	Proteobacteria	Betaproteobacteria	5
ACAV001	ACAV001c01a_026920	22	40669.58	6.639e-09	3.30096520491056	0.000278818540138131	4.28951600212509	Proteobacteria	Betaproteobacteria	5
ACAV001	ACAV001c01a_029050	22	23255.1	1.161e-08	2.65144344378441	0.000347120471921619	5.3403149526403	Proteobacteria	Betaproteobacteria	5
ACAV001	ACAV001c01a_012660	22	28489.15	9.477e-09	2.87105551309972	0.000320568618503045	4.93182490004684	Proteobacteria	Betaproteobacteria	5
ACAV001	ACAV001c01a_021440	22	52037.24	5.189e-09	3.63582035421994	0.00025313965207651	3.89445618579246	Proteobacteria	Betaproteobacteria	5
ACAV001	ACAV001c01a_043640	22	44835.03	6.022e-09	3.42958266385579	0.000268362185632575	4.12864900973192	Proteobacteria	Betaproteobacteria	5
ACAV001	ACAV001c01a_028730	22	117540.67	2.297e-09	5.00404248801955	0.000183925356685807	2.82962087208934	Proteobacteria	Betaproteobacteria	5
ACAV001	ACAV001c01a_043360	22	24290.71	1.112e-08	2.69711702860074	0.00034124225597931	5.24988086122015	Proteobacteria	Betaproteobacteria	5
ACAV001	ACAV001c01a_027840	22	76910.36	3.511e-09	4.23753489926422	0.000217194742075101	3.34145757038616	Proteobacteria	Betaproteobacteria	5
ACAV001	ACAV001c01a_030350	22	18604.8	1.451e-08	2.42940673587535	0.000378845701663993	5.82839541021528	Proteobacteria	Betaproteobacteria	5
ACAV001	ACAV001c01a_034790	22	34459.72	7.835e-09	3.09338113607938	0.00029752890413188	4.57736775587508	Proteobacteria	Betaproteobacteria	5
ACAV001	ACAV001c01a_041580	22	32808.03	8.23e-09	3.03439035437439	0.000303313085000128	4.66635515384812	Proteobacteria	Betaproteobacteria	5
ACAV001	ACAV001c01a_042070	22	67430.72	4.004e-09	4.02456999899968	0.000228687859748666	3.51827476536409	Proteobacteria	Betaproteobacteria	5
ACAV001	ACAV001c01a_042080	22	55573.74	4.858e-09	3.73074977962561	0.000246698479889018	3.79536122906182	Proteobacteria	Betaproteobacteria	5
ACAV001	ACAV001c01a_004460	22	53510.1	5.046e-09	3.67581840508059	0.000250385138234202	3.85207904975695	Proteobacteria	Betaproteobacteria	5
ACAV001	ACAV001c01a_034130	22	53531.94	5.044e-09	3.67640643998969	0.000250345089560476	3.85146291631501	Proteobacteria	Betaproteobacteria	5
ACAV001	ACAV001c01a_047040	22	66876.91	4.037e-09	4.0115803829813	0.000229428357807437	3.52966704319134	Proteobacteria	Betaproteobacteria	5
ACAV001	ACAV001c01a_000920	22	13360.53	2.021e-08	2.13368406688547	0.000431352660763591	6.63619478097833	Proteobacteria	Betaproteobacteria	5
ACAV001	ACAV001c01a_045460	22	32842.66	8.221e-09	3.03564548970123	0.000303187675439174	4.66442577598729	Proteobacteria	Betaproteobacteria	5
ACAV001	ACAV001c01a_012200	22	19346.9	1.396e-08	2.4669417372311	0.000373081490166425	5.73971523332961	Proteobacteria	Betaproteobacteria	5
ACAV001	ACAV001c01a_045500	22	25866.17	1.044e-08	2.76438306046475	0.000332938771273325	5.12213494266655	Proteobacteria	Betaproteobacteria	5
ACAV001	ACAV001c01a_023790	22	41614.89	6.488e-09	3.33083208491307	0.000276318432156555	4.25105280240854	Proteobacteria	Betaproteobacteria	5
ACAV001	ACAV001c01a_017700	22	21161.24	1.276e-08	2.55516732554194	0.000360199619915194	5.54153261407991	Proteobacteria	Betaproteobacteria	5
ACAV001	ACAV001c01a_001800	22	29579	9.128e-09	2.91361897019291	0.000315885607862785	4.85977858250438	Proteobacteria	Betaproteobacteria	5
ACAV002	ACAV002c01a_030090	24	36552.14	7.387e-09	3.16569485181748	0.000317162700040069	4.87942615446259	Proteobacteria	Betaproteobacteria	4.93333333333333
ACAV002	ACAV002c01a_001210	24	13377.62	2.018e-08	2.13475352987819	0.000470330795875374	7.23585839808268	Proteobacteria	Betaproteobacteria	4.93333333333333
ACAV002	ACAV002c01a_033160	24	34388.81	7.852e-09	3.09088431666088	0.000324839179937363	4.99752584519019	Proteobacteria	Betaproteobacteria	4.93333333333333
ACAV002	ACAV002c01a_000850	24	35297.63	7.649e-09	3.12265125006286	0.000321534569922007	4.94668569110779	Proteobacteria	Betaproteobacteria	4.93333333333333
ACAV002	ACAV002c01a_032570	24	25549.47	1.057e-08	2.75106550935705	0.000364964165080907	5.61483330893704	Proteobacteria	Betaproteobacteria	4.93333333333333
ACAV002	ACAV002c01a_002680	24	81795.7	3.301e-09	4.3410778536121	0.000231288256180418	3.55828086431413	Proteobacteria	Betaproteobacteria	4.93333333333333
ACAV002	ACAV002c01a_036880	24	181697.63	1.486e-09	5.93570269376955	0.000169152731951901	2.60234972233694	Proteobacteria	Betaproteobacteria	4.93333333333333
ACAV002	ACAV002c01a_043270	24	27378.61	9.862e-09	2.8266529888428	0.000355204664551491	5.46468714694602	Proteobacteria	Betaproteobacteria	4.93333333333333
ACAV002	ACAV002c01a_043250	24	44196.08	6.109e-09	3.41033984703549	0.00029441063698627	4.52939441517338	Proteobacteria	Betaproteobacteria	4.93333333333333
ACAV002	ACAV002c01a_001090	24	26173.99	1.032e-08	2.77723252293776	0.000361525482080738	5.56193049354982	Proteobacteria	Betaproteobacteria	4.93333333333333
ACAV002	ACAV002c01a_030930	24	23681.36	1.14e-08	2.67038962422461	0.000375990199181857	5.7844646027978	Proteobacteria	Betaproteobacteria	4.93333333333333
ACAV002	ACAV002c01a_030040	24	53365.72	5.059e-09	3.67192734453589	0.000273436871837746	4.2067211051961	Proteobacteria	Betaproteobacteria	4.93333333333333
ACAV002	ACAV002c01a_047120	24	314948.2	8.573e-10	7.36405406355188	0.000136343421441572	2.09759109910111	Proteobacteria	Betaproteobacteria	4.93333333333333
ACAV002	ACAV002c01a_042940	24	44843.16	6.021e-09	3.42982643173806	0.000292737940734972	4.50366062669188	Proteobacteria	Betaproteobacteria	4.93333333333333
ACAV002	ACAV002c01a_009950	24	15662.88	1.724e-08	2.27089421690235	0.000442134344802266	6.80206684311179	Proteobacteria	Betaproteobacteria	4.93333333333333
ACAV002	ACAV002c01a_002200	24	29793.19	9.063e-09	2.92187138670867	0.000343629199858921	5.28660307475263	Proteobacteria	Betaproteobacteria	4.93333333333333
ACAV002	ACAV002c01a_035180	24	28382.08	9.513e-09	2.86682090841885	0.000350227781497219	5.38811971534183	Proteobacteria	Betaproteobacteria	4.93333333333333
ACAV002	ACAV002c01a_046310	24	18024.61	1.498e-08	2.39942208923659	0.000418450897492914	6.4377061152756	Proteobacteria	Betaproteobacteria	4.93333333333333
ACAV002	ACAV002c01a_043320	24	45188.15	5.975e-09	3.44014586362787	0.000291859812492528	4.49015096142351	Proteobacteria	Betaproteobacteria	4.93333333333333
ACAV002	ACAV002c01a_014570	24	15424.73	1.751e-08	2.25729602478764	0.000444797809272638	6.84304321957904	Proteobacteria	Betaproteobacteria	4.93333333333333
ACAV002	ACAV002c01a_033120	24	56209.08	4.804e-09	3.74741135187746	0.00026792904018993	4.12198523369123	Proteobacteria	Betaproteobacteria	4.93333333333333
ACAV002	ACAV002c01a_029300	24	58266.16	4.634e-09	3.8005850589505	0.000264180464621053	4.0643148403239	Proteobacteria	Betaproteobacteria	4.93333333333333
ACAV002	ACAV002c01a_032610	24	18455.7	1.463e-08	2.42175605182142	0.000414591852036554	6.37833618517776	Proteobacteria	Betaproteobacteria	4.93333333333333
ACAV002	ACAV002c01a_020570	24	122726.85	2.2e-09	5.08945814706742	0.000197278432731373	3.03505281125189	Proteobacteria	Betaproteobacteria	4.93333333333333
ACAV002	ACAV002c01a_008440	24	35254.11	7.659e-09	3.12114146283281	0.000321690105578902	4.94907854736773	Proteobacteria	Betaproteobacteria	4.93333333333333
ACAV002	ACAV002c01a_041300	24	54827.76	4.925e-09	3.71103821200546	0.000270555103274668	4.16238620422566	Proteobacteria	Betaproteobacteria	4.93333333333333
ACAV002	ACAV002c01a_043030	24	48675.09	5.547e-09	3.54186072983835	0.000283478206313098	4.36120317404767	Proteobacteria	Betaproteobacteria	4.93333333333333
ACAV002	ACAV002c01a_045050	24	25955.31	1.04e-08	2.76811358934788	0.000362716447247351	5.58025303457463	Proteobacteria	Betaproteobacteria	4.93333333333333
ACAV002	ACAV002c01a_042660	24	24288.84	1.112e-08	2.69703563365844	0.00037227551396621	5.72731559948015	Proteobacteria	Betaproteobacteria	4.93333333333333
ACAV002	ACAV002c01a_002980	24	56957.55	4.74e-09	3.76689347347967	0.000266543329078508	4.10066660120782	Proteobacteria	Betaproteobacteria	4.93333333333333
ACAV002	ACAV002c01a_015110	24	16942.03	1.594e-08	2.34186407295551	0.000428735526668823	6.59593117952036	Proteobacteria	Betaproteobacteria	4.93333333333333
ACAV002	ACAV002c01a_043310	24	67125.17	4.022e-09	4.0174113785489	0.000249922209128615	3.84495706351716	Proteobacteria	Betaproteobacteria	4.93333333333333
ACAV002	ACAV002c01a_043050	24	49358.2	5.47e-09	3.56126326491281	0.000281933755529292	4.33744239275834	Proteobacteria	Betaproteobacteria	4.93333333333333
ACAV002	ACAV002c01a_033220	24	57331.32	4.709e-09	3.77656418294487	0.000265860787230803	4.09016595739697	Proteobacteria	Betaproteobacteria	4.93333333333333
ACAV002	ACAV002c01a_035170	24	25824.42	1.046e-08	2.76263312564007	0.000363435997848159	5.59132304381782	Proteobacteria	Betaproteobacteria	4.93333333333333
ACAV002	ACAV002c01a_033980	24	32837.77	8.222e-09	3.03546830455448	0.000330769497806613	5.08876150471713	Proteobacteria	Betaproteobacteria	4.93333333333333
ACAV002	ACAV002c01a_032470	24	20805.44	1.298e-08	2.53823936808242	0.000395565658357866	6.08562551319794	Proteobacteria	Betaproteobacteria	4.93333333333333
ACAV002	ACAV002c01a_009630	24	86793.01	3.111e-09	4.44317328382193	0.00022597370450556	3.47651853085477	Proteobacteria	Betaproteobacteria	4.93333333333333
ACAV002	ACAV002c01a_016480	24	58222.28	4.637e-09	3.79946281776709	0.000264258495177337	4.06551531042057	Proteobacteria	Betaproteobacteria	4.93333333333333
ACAV002	ACAV002c01a_046740	24	36810.46	7.335e-09	3.17444609629106	0.00031628835275498	4.86597465776893	Proteobacteria	Betaproteobacteria	4.93333333333333
ACAV002	ACAV002c01a_027740	24	22390.31	1.206e-08	2.61234655916821	0.000384344229972715	5.91298815342639	Proteobacteria	Betaproteobacteria	4.93333333333333
ACAV002	ACAV002c01a_046140	24	148537.31	1.818e-09	5.4848754037842	0.000183056177723318	2.81624888805105	Proteobacteria	Betaproteobacteria	4.93333333333333
ACAV002	ACAV002c01a_045750	24	46406.64	5.818e-09	3.47621507095398	0.000288831475099104	4.44356115537083	Proteobacteria	Betaproteobacteria	4.93333333333333
ACAV002	ACAV002c01a_014480	24	55784.62	4.84e-09	3.73629281565754	0.000268726348881914	4.13425152126022	Proteobacteria	Betaproteobacteria	4.93333333333333
ACAV002	ACAV002c01a_026110	24	19048.08	1.417e-08	2.45193471180494	0.000409489013663938	6.2998309794452	Proteobacteria	Betaproteobacteria	4.93333333333333
ACAV002	ACAV002c01a_043240	24	22488.23	1.201e-08	2.61681907342293	0.000383687331272788	5.90288201958136	Proteobacteria	Betaproteobacteria	4.93333333333333
ACAV002	ACAV002c01a_013060	24	28636.15	9.429e-09	2.87685361191353	0.00034900640148928	5.36932925368122	Proteobacteria	Betaproteobacteria	4.93333333333333
ACAV002	ACAV002c01a_001760	24	128485.85	2.101e-09	5.18177447531572	0.000193763802629446	2.98098157891456	Proteobacteria	Betaproteobacteria	4.93333333333333
ACAV002	ACAV002c01a_011080	24	33312.47	8.105e-09	3.0525944372029	0.000328913764130875	5.06021175585962	Proteobacteria	Betaproteobacteria	4.93333333333333
ACAV002	ACAV002c01a_043910	24	54906.77	4.917e-09	3.71313364076722	0.00027040242120074	4.16003724924216	Proteobacteria	Betaproteobacteria	4.93333333333333
ACAV002	ACAV002c01a_013070	24	23559.89	1.146e-08	2.66501186153857	0.000376748914778084	5.79613715043206	Proteobacteria	Betaproteobacteria	4.93333333333333
ACAV002	ACAV002c01a_024730	24	76920.28	3.51e-09	4.23774914350437	0.000236927739869731	3.64504215184201	Proteobacteria	Betaproteobacteria	4.93333333333333
ACAV002	ACAV002c01a_047200	24	61653.1	4.379e-09	3.88570259201251	0.000258393508749046	3.97528474998533	Proteobacteria	Betaproteobacteria	4.93333333333333
ACAV002	ACAV002c01a_017340	24	12744.43	2.119e-08	2.09456012872003	0.000479356172658045	7.37471034858532	Proteobacteria	Betaproteobacteria	4.93333333333333
ACAV002	ACAV002c01a_005200	24	58078.77	4.649e-09	3.79578892094731	0.000264514267683462	4.06945027205326	Proteobacteria	Betaproteobacteria	4.93333333333333
ACAV002	ACAV002c01a_043040	24	49291.99	5.478e-09	3.55938986017529	0.000282082145015699	4.33972530793384	Proteobacteria	Betaproteobacteria	4.93333333333333
ACAV002	ACAV002c01a_018520	24	28609.21	9.438e-09	2.87579237818696	0.000349135192902337	5.37131066003596	Proteobacteria	Betaproteobacteria	4.93333333333333
ACAV002	ACAV002c01a_040670	24	32703.9	8.256e-09	3.03061139014511	0.000331299595180793	5.09691684893528	Proteobacteria	Betaproteobacteria	4.93333333333333
ACAV002	ACAV002c01a_031870	24	34781.68	7.763e-09	3.10467858928746	0.000323395900036084	4.97532153901668	Proteobacteria	Betaproteobacteria	4.93333333333333
ACAV002	ACAV002c01a_005180	24	49410.43	5.464e-09	3.5627400292943	0.000281816893303959	4.3356445123686	Proteobacteria	Betaproteobacteria	4.93333333333333
ACAV002	ACAV002c01a_045010	24	32838.43	8.222e-09	3.03549222005061	0.000330766891798733	5.08872141228821	Proteobacteria	Betaproteobacteria	4.93333333333333
ACAV002	ACAV002c01a_038540	24	63658.23	4.241e-09	3.9347597135816	0.000255171954526151	3.92572237732541	Proteobacteria	Betaproteobacteria	4.93333333333333
ACAV002	ACAV002c01a_041290	24	67393.79	4.006e-09	4.02370582860232	0.000249531245442498	3.8389422375769	Proteobacteria	Betaproteobacteria	4.93333333333333
ACAV002	ACAV002c01a_020590	24	151964.42	1.777e-09	5.5341389669435	0.000181426656016899	2.79117932333691	Proteobacteria	Betaproteobacteria	4.93333333333333
ACAV002	ACAV002c01a_029890	24	39627.29	6.814e-09	3.26754083186301	0.000307277055856381	4.72733932086741	Proteobacteria	Betaproteobacteria	4.93333333333333
ACAV002	ACAV002c01a_005450	24	56595.25	4.771e-09	3.7574826354999	0.000267210902645142	4.11093696377142	Proteobacteria	Betaproteobacteria	4.93333333333333
ACBA001	ACBA001c01a_010430	29	345976.33	7.804e-10	7.64035279963723	0.000158790493918894	2.44293067567528	Proteobacteria	Gammaproteobacteria	2.35
ACBA001	ACBA001c01a_004370	29	75570.62	3.573e-09	4.20844445253373	0.000288281194738966	4.4350953036764	Proteobacteria	Gammaproteobacteria	2.35
ACBA001	ACBA001c01a_020580	29	26577.45	1.016e-08	2.79393595407879	0.000434231641207758	6.68048678781166	Proteobacteria	Gammaproteobacteria	2.35
ACBA001	ACBA001c01a_014770	29	32265.99	8.368e-09	3.01463867909682	0.000402441394778519	6.19140607351568	Proteobacteria	Gammaproteobacteria	2.35
ACBA001	ACBA001c01a_020610	29	15033.64	1.796e-08	2.23468531142015	0.00054290212074558	8.35234031916276	Proteobacteria	Gammaproteobacteria	2.35
ACBA001	ACBA001c01a_000410	29	72112.92	3.744e-09	4.13188624975593	0.000293622651117431	4.51727155565278	Proteobacteria	Gammaproteobacteria	2.35
ACBA001	ACBA001c01a_030760	29	21388.03	1.262e-08	2.56586720881423	0.000472828597910826	7.27428612170502	Proteobacteria	Gammaproteobacteria	2.35
ACBA001	ACBA001c01a_019240	29	30941.36	8.726e-09	2.96550508713949	0.000409109193584037	6.29398759360058	Proteobacteria	Gammaproteobacteria	2.35
ACBA001	ACBA001c01a_007150	29	96887.7	2.787e-09	4.63900177216427	0.000261525098362484	4.02346305173052	Proteobacteria	Gammaproteobacteria	2.35
ACBA001	ACBA001c01a_006630	29	25508.61	1.058e-08	2.74934001025537	0.000441275138849163	6.78884828998712	Proteobacteria	Gammaproteobacteria	2.35
ACBA001	ACBA001c01a_007180	29	83951.31	3.216e-09	4.38556952347537	0.000276638048553287	4.25596997774288	Proteobacteria	Gammaproteobacteria	2.35
ACBA001	ACBA001c01a_006130	29	36626.86	7.372e-09	3.16823003588215	0.000382931599356293	5.8912553747122	Proteobacteria	Gammaproteobacteria	2.35
ACBA001	ACBA001c01a_020250	29	77654.68	3.477e-09	4.25356370666971	0.000285223280626229	4.38805047117275	Proteobacteria	Gammaproteobacteria	2.35
ACBA001	ACBA001c01a_023830	29	45334.62	5.956e-09	3.44451262677665	0.000352216852200747	5.41872080308841	Proteobacteria	Gammaproteobacteria	2.35
ACBA001	ACBA001c01a_030150	29	70398.65	3.835e-09	4.09310086332697	0.000296404959291149	4.56007629678691	Proteobacteria	Gammaproteobacteria	2.35
ACBA001	ACBA001c01a_031000	29	15656.54	1.725e-08	2.27053384239804	0.000534330461019532	8.22046863106973	Proteobacteria	Gammaproteobacteria	2.35
ACBA001	ACBA001c01a_031010	29	45250.76	5.967e-09	3.44201352973185	0.000352472581612284	5.42265510172745	Proteobacteria	Gammaproteobacteria	2.35
ACBA001	ACBA001c01a_012660	29	18742.86	1.441e-08	2.43645776038702	0.000497942305626626	7.66065085579424	Proteobacteria	Gammaproteobacteria	2.35
ACBA001	ACBA001c01a_000770	29	20482.73	1.318e-08	2.52273284984127	0.000480913147361336	7.39866380555901	Proteobacteria	Gammaproteobacteria	2.35
ACBA001	ACBA001c01a_031670	29	52355	5.157e-09	3.64450734059265	0.000332888723053501	5.12136497005386	Proteobacteria	Gammaproteobacteria	2.35
ACBA001	ACBA001c01a_022140	29	29781.49	9.066e-09	2.92142153655497	0.000415282553232512	6.38896235742326	Proteobacteria	Gammaproteobacteria	2.35
ACBA001	ACBA001c01a_018230	29	38877.53	6.945e-09	3.24316545767109	0.000374083718701236	5.75513413386517	Proteobacteria	Gammaproteobacteria	2.35
ACBA001	ACBA001c01a_031420	29	135562.59	1.992e-09	5.29183206194894	0.000229261885216021	3.52710592640032	Proteobacteria	Gammaproteobacteria	2.35
ACBA001	ACBA001c01a_004700	29	11297.53	2.39e-08	1.99791387203637	0.00060724108869239	9.34217059526754	Proteobacteria	Gammaproteobacteria	2.35
ACBA001	ACBA001c01a_027620	29	28607.63	9.438e-09	2.87573011919163	0.000421880824863368	6.49047422866721	Proteobacteria	Gammaproteobacteria	2.35
ACBA001	ACBA001c01a_026940	29	39756.9	6.791e-09	3.27172606783932	0.000370818146022297	5.70489455418919	Proteobacteria	Gammaproteobacteria	2.35
ACBA001	ACBA001c01a_014800	29	12616.94	2.14e-08	2.08632139559514	0.000581509348142842	8.94629766373603	Proteobacteria	Gammaproteobacteria	2.35
ACBA001	ACBA001c01a_015170	29	18442.6	1.464e-08	2.4210820656707	0.000501104614325788	7.70930175885828	Proteobacteria	Gammaproteobacteria	2.35
ACBA001	ACBA001c01a_026470	29	56247.82	4.8e-09	3.74842358281034	0.000323660164857729	4.97938715165737	Proteobacteria	Gammaproteobacteria	2.35
ACBA001	ACBA001c01a_031520	29	15445.69	1.748e-08	2.2584979265753	0.000537177998037248	8.26427689288074	Proteobacteria	Gammaproteobacteria	2.35
ACBA001	ACBA001c01a_024130	29	72057.12	3.747e-09	4.13063265336991	0.00029371176199346	4.51864249220708	Proteobacteria	Gammaproteobacteria	2.35
ACBA001	ACBA001c01a_032250	29	41330.96	6.533e-09	3.32190510637699	0.000365216752411143	5.61871926786374	Proteobacteria	Gammaproteobacteria	2.35
ACBA001	ACBA001c01a_023840	29	63563.73	4.248e-09	3.93246896389899	0.000308512389012248	4.74634444634228	Proteobacteria	Gammaproteobacteria	2.35
ACBA002	ACBA002c01a_002940	28	15681.64	1.722e-08	2.27196004244924	0.000515581418365743	7.93202182101142	Proteobacteria	Gammaproteobacteria	2.35
ACBA002	ACBA002c01a_024460	28	15462.5	1.746e-08	2.2594611400185	0.000518433515146308	7.97590023302012	Proteobacteria	Gammaproteobacteria	2.35
ACBA002	ACBA002c01a_023000	28	28999.59	9.311e-09	2.89111147408136	0.000405166107103661	6.2333247246717	Proteobacteria	Gammaproteobacteria	2.35
ACBA002	ACBA002c01a_016520	28	50381.29	5.359e-09	3.59001933916183	0.00032628804206658	5.01981603179355	Proteobacteria	Gammaproteobacteria	2.35
ACBA002	ACBA002c01a_018430	28	25973.52	1.04e-08	2.76887472330339	0.000423052863785315	6.50850559669715	Proteobacteria	Gammaproteobacteria	2.35
ACBA002	ACBA002c01a_021680	28	44279.6	6.098e-09	3.41286472937918	0.000343224966132588	5.2803840943475	Proteobacteria	Gammaproteobacteria	2.35
ACBA002	ACBA002c01a_024770	28	78636.25	3.434e-09	4.27455947952708	0.000274035344873916	4.21592838267564	Proteobacteria	Gammaproteobacteria	2.35
ACBA002	ACBA002c01a_022570	28	21064.56	1.282e-08	2.55058479686692	0.000459259532400243	7.06553126769604	Proteobacteria	Gammaproteobacteria	2.35
ACBA002	ACBA002c01a_010260	28	36187.96	7.461e-09	3.15329321892493	0.000371478419490477	5.7150526075458	Proteobacteria	Gammaproteobacteria	2.35
ACBA002	ACBA002c01a_002920	28	48433.72	5.575e-09	3.53496547990597	0.000331369680358924	5.09799508244498	Proteobacteria	Gammaproteobacteria	2.35
ACBA002	ACBA002c01a_022530	28	160130.33	1.686e-09	5.64886088830515	0.000207365768836932	3.19024259749126	Proteobacteria	Gammaproteobacteria	2.35
ACBA002	ACBA002c01a_005390	28	34900.14	7.736e-09	3.10881929932517	0.000376792688275753	5.79681058885774	Proteobacteria	Gammaproteobacteria	2.35
ACBA002	ACBA002c01a_019890	28	52309.73	5.162e-09	3.64327170211469	0.000321518809721591	4.94644322648602	Proteobacteria	Gammaproteobacteria	2.35
ACBA002	ACBA002c01a_002360	28	94768.47	2.849e-09	4.59895823676108	0.000254705592191079	3.91854757217045	Proteobacteria	Gammaproteobacteria	2.35
ACBA002	ACBA002c01a_013160	28	29232.21	9.236e-09	2.90018028408952	0.000403899160194455	6.21383323376085	Proteobacteria	Gammaproteobacteria	2.35
ACBA002	ACBA002c01a_006450	28	66459.35	4.063e-09	4.00174320410289	0.000292717528689818	4.50334659522797	Proteobacteria	Gammaproteobacteria	2.35
ACBA002	ACBA002c01a_000480	28	80770.83	3.343e-09	4.3196743832269	0.00027117330549374	4.171897007596	Proteobacteria	Gammaproteobacteria	2.35
ACBA002	ACBA002c01a_013560	28	32498.94	8.308e-09	3.02315179417768	0.000387469919112976	5.96107567866117	Proteobacteria	Gammaproteobacteria	2.35
ACBA002	ACBA002c01a_027290	28	40388.96	6.685e-09	3.29201795958719	0.000355824420017187	5.47422184641825	Proteobacteria	Gammaproteobacteria	2.35
ACBA002	ACBA002c01a_008940	28	75055.56	3.597e-09	4.19717728626086	0.0002790876585058	4.29365628470462	Proteobacteria	Gammaproteobacteria	2.35
ACBA002	ACBA002c01a_018150	28	18742.86	1.441e-08	2.43645776038702	0.000480771881294673	7.39649048145651	Proteobacteria	Gammaproteobacteria	2.35
ACBA002	ACBA002c01a_021720	28	75948.64	3.555e-09	4.21668413175593	0.000277796568240572	4.27379335754726	Proteobacteria	Gammaproteobacteria	2.35
ACBA002	ACBA002c01a_018590	28	245033.69	1.102e-09	6.67396220222216	0.000175514985800526	2.70023055077733	Proteobacteria	Gammaproteobacteria	2.35
ACBA002	ACBA002c01a_017760	28	83541.7	3.232e-09	4.37716911273551	0.000267611406136469	4.11709855594568	Proteobacteria	Gammaproteobacteria	2.35
ACBA002	ACBA002c01a_027150	28	47667.04	5.664e-09	3.51292402470198	0.000333448822951885	5.12998189156746	Proteobacteria	Gammaproteobacteria	2.35
ACBA003	ACBA003c01a_028750	29	75948.64	3.555e-09	4.21668413175593	0.000287717874249164	4.42642883460252	Proteobacteria	Gammaproteobacteria	2.35
ACBA003	ACBA003c01a_015930	29	55299.88	4.883e-09	3.72353217635187	0.000325823797756904	5.01267381164468	Proteobacteria	Gammaproteobacteria	2.35
ACBA003	ACBA003c01a_010140	29	75115.69	3.594e-09	4.19849507556051	0.000288964348637953	4.44560536366082	Proteobacteria	Gammaproteobacteria	2.35
ACBA003	ACBA003c01a_031460	29	78596.14	3.435e-09	4.27370465956716	0.000283879091189205	4.36737063368008	Proteobacteria	Gammaproteobacteria	2.35
ACBA003	ACBA003c01a_005580	29	72308.44	3.734e-09	4.13627413177726	0.000293311167518703	4.51247950028773	Proteobacteria	Gammaproteobacteria	2.35
ACBA003	ACBA003c01a_003110	29	16883.5	1.599e-08	2.3386892643672	0.000518758696699822	7.98090302615111	Proteobacteria	Gammaproteobacteria	2.35
ACBA003	ACBA003c01a_017890	29	36213.87	7.456e-09	3.15417804769069	0.000384637574805659	5.9175011508563	Proteobacteria	Gammaproteobacteria	2.35
ACBA003	ACBA003c01a_029740	29	27663.1	9.76e-09	2.83813050051701	0.00042746991181272	6.57646018173415	Proteobacteria	Gammaproteobacteria	2.35
ACBA003	ACBA003c01a_015340	29	32498.94	8.308e-09	3.02315179417768	0.000401308130509868	6.17397123861335	Proteobacteria	Gammaproteobacteria	2.35
ACBA003	ACBA003c01a_021880	29	49030.76	5.507e-09	3.551983421332	0.000341559982370086	5.25476895953979	Proteobacteria	Gammaproteobacteria	2.35
ACBA003	ACBA003c01a_023160	29	33664.48	8.02e-09	3.06519859600808	0.000395803194073301	6.08927990882002	Proteobacteria	Gammaproteobacteria	2.35
ACBA003	ACBA003c01a_031090	29	15462.5	1.746e-08	2.2594611400185	0.000536948997830104	8.26075381277084	Proteobacteria	Gammaproteobacteria	2.35
ACBA003	ACBA003c01a_008040	29	66506.28	4.06e-09	4.00285068576523	0.000303087846639742	4.66288994830372	Proteobacteria	Gammaproteobacteria	2.35
ACBA003	ACBA003c01a_005620	29	21948.41	1.23e-08	2.5920133275232	0.000468059088233271	7.20090904974263	Proteobacteria	Gammaproteobacteria	2.35
ACBA003	ACBA003c01a_002320	29	40442.01	6.676e-09	3.29371228824097	0.000368342857116073	5.66681318640112	Proteobacteria	Gammaproteobacteria	2.35
ACBA003	ACBA003c01a_012540	29	36103.84	7.479e-09	3.15041785540894	0.000385096660332226	5.92456400511117	Proteobacteria	Gammaproteobacteria	2.35
ACBA003	ACBA003c01a_016510	29	47861.52	5.641e-09	3.51853545752266	0.000344806925897288	5.30472193688135	Proteobacteria	Gammaproteobacteria	2.35
ACBA003	ACBA003c01a_004430	29	77732.01	3.473e-09	4.25522362974107	0.000285112017683268	4.38633873358874	Proteobacteria	Gammaproteobacteria	2.35
ACBA003	ACBA003c01a_020450	29	36670.23	7.363e-09	3.16970009989694	0.00038275400086224	5.88852309018831	Proteobacteria	Gammaproteobacteria	2.35
ACBA003	ACBA003c01a_017860	29	18240.49	1.48e-08	2.41064654291128	0.00050327386166859	7.74267479490138	Proteobacteria	Gammaproteobacteria	2.35
ACBA003	ACBA003c01a_003540	29	48548.85	5.562e-09	3.53825701413075	0.000342885039137568	5.27515444827028	Proteobacteria	Gammaproteobacteria	2.35
ACBA003	ACBA003c01a_020410	29	21934.76	1.231e-08	2.59138130142441	0.000468173245713445	7.20266531866838	Proteobacteria	Gammaproteobacteria	2.35
ACBA003	ACBA003c01a_003020	29	15793.78	1.71e-08	2.27831502395219	0.000532505549941216	8.19239307601871	Proteobacteria	Gammaproteobacteria	2.35
ACBA003	ACBA003c01a_014710	29	83590.78	3.23e-09	4.37817697942599	0.000277105151406661	4.26315617548709	Proteobacteria	Gammaproteobacteria	2.35
ACBA003	ACBA003c01a_014260	29	17951.98	1.504e-08	2.39562740443462	0.000506429085142028	7.79121669449274	Proteobacteria	Gammaproteobacteria	2.35
ACBA003	ACBA003c01a_023760	29	36234.81	7.452e-09	3.15489286932252	0.000384550425330139	5.91616038969444	Proteobacteria	Gammaproteobacteria	2.35
ACBA003	ACBA003c01a_003550	29	15656.54	1.725e-08	2.27053384239804	0.000534330461019532	8.22046863106973	Proteobacteria	Gammaproteobacteria	2.35
ACBA003	ACBA003c01a_014290	29	35983.25	7.504e-09	3.14628877186512	0.00038560204823469	5.93233920361061	Proteobacteria	Gammaproteobacteria	2.35
ACBA003	ACBA003c01a_036270	29	82504.96	3.273e-09	4.35579479704546	0.000278529051825839	4.28506233578214	Proteobacteria	Gammaproteobacteria	2.35
ACBA003	ACBA003c01a_002870	29	94738.44	2.85e-09	4.59838691753815	0.000263834996168291	4.05899994105063	Proteobacteria	Gammaproteobacteria	2.35
ACBA003	ACBA003c01a_029180	29	93798.2	2.879e-09	4.58044291208168	0.000264868576697887	4.07490117996749	Proteobacteria	Gammaproteobacteria	2.35
ACBA003	ACBA003c01a_017330	29	34035.91	7.933e-09	3.07841152831996	0.000394104356616383	6.06314394794436	Proteobacteria	Gammaproteobacteria	2.35
ACBA003	ACBA003c01a_012890	29	19337.82	1.396e-08	2.46648781506017	0.0004918797438857	7.56738067516461	Proteobacteria	Gammaproteobacteria	2.35
ACBA003	ACBA003c01a_002310	29	15994.09	1.688e-08	2.28959868484975	0.0005298812419822	8.15201910741847	Proteobacteria	Gammaproteobacteria	2.35
ACBA003	ACBA003c01a_007100	29	50577.59	5.338e-09	3.5954960552774	0.000337426429098222	5.19117583228034	Proteobacteria	Gammaproteobacteria	2.35
ACBA003	ACBA003c01a_015470	29	41091.98	6.571e-09	3.31436244797731	0.000366047894221526	5.63150606494656	Proteobacteria	Gammaproteobacteria	2.35
ACBA003	ACBA003c01a_022950	29	18742.86	1.441e-08	2.43645776038702	0.000497942305626626	7.66065085579424	Proteobacteria	Gammaproteobacteria	2.35
ACBA003	ACBA003c01a_003800	29	24114.39	1.12e-08	2.68942557813281	0.000451105769437686	6.94008876057979	Proteobacteria	Gammaproteobacteria	2.35
ACBA003	ACBA003c01a_003150	29	138530.92	1.949e-09	5.33695502113661	0.000227323518741333	3.49728490371281	Proteobacteria	Gammaproteobacteria	2.35
ACBA004	ACBA004c01a_034370	28	16823.4	1.605e-08	2.3354223241117	0.000501571115880215	7.71647870584946	Proteobacteria	Gammaproteobacteria	2.35
ACBA004	ACBA004c01a_020620	28	55285.79	4.884e-09	3.72316024599678	0.000314619920648262	4.84030647151173	Proteobacteria	Gammaproteobacteria	2.35
ACBA004	ACBA004c01a_011540	28	31764.49	8.5e-09	2.99618378049581	0.000390957453538592	6.01473005443987	Proteobacteria	Gammaproteobacteria	2.35
ACBA004	ACBA004c01a_009090	28	25977.47	1.039e-08	2.76903978092467	0.000423027646343568	6.50811763605489	Proteobacteria	Gammaproteobacteria	2.35
ACBA004	ACBA004c01a_006660	28	70847.67	3.811e-09	4.10331495689597	0.000285471720660309	4.39187262554321	Proteobacteria	Gammaproteobacteria	2.35
ACBA004	ACBA004c01a_021110	28	40699.46	6.634e-09	3.30191568045552	0.000354757811681815	5.45781248741254	Proteobacteria	Gammaproteobacteria	2.35
ACBA004	ACBA004c01a_013350	28	18742.86	1.441e-08	2.43645776038702	0.000480771881294673	7.39649048145651	Proteobacteria	Gammaproteobacteria	2.35
ACBA004	ACBA004c01a_012990	28	185866.44	1.453e-09	5.98872007147237	0.000195597785031932	3.00919669279896	Proteobacteria	Gammaproteobacteria	2.35
ACBA004	ACBA004c01a_019290	28	150712.41	1.791e-09	5.51622081552144	0.000212351974355389	3.26695345162137	Proteobacteria	Gammaproteobacteria	2.35
ACBA004	ACBA004c01a_018510	28	18240.49	1.48e-08	2.41064654291128	0.000485919590576569	7.4756860088703	Proteobacteria	Gammaproteobacteria	2.35
ACBA004	ACBA004c01a_034330	28	134746.52	2.004e-09	5.27932151502399	0.000221880856815168	3.41355164331027	Proteobacteria	Gammaproteobacteria	2.35
ACBA004	ACBA004c01a_029980	28	52790.59	5.115e-09	3.65636365433192	0.000320367581536499	4.92873202363844	Proteobacteria	Gammaproteobacteria	2.35
ACBA004	ACBA004c01a_021250	28	32498.94	8.308e-09	3.02315179417768	0.000387469919112976	5.96107567866117	Proteobacteria	Gammaproteobacteria	2.35
ACBA004	ACBA004c01a_022850	28	83270.28	3.242e-09	4.37158894303467	0.000267953002082378	4.12235387819044	Proteobacteria	Gammaproteobacteria	2.35
ACBA004	ACBA004c01a_030960	28	33525.38	8.054e-09	3.06022756702654	0.000382775579756783	5.88885507318128	Proteobacteria	Gammaproteobacteria	2.35
ACBA004	ACBA004c01a_033930	28	15656.54	1.725e-08	2.27053384239804	0.000515905272708514	7.9370041955156	Proteobacteria	Gammaproteobacteria	2.35
ACBA004	ACBA004c01a_004950	28	78564.14	3.437e-09	4.27302248881382	0.000274133914394971	4.21744483684571	Proteobacteria	Gammaproteobacteria	2.35
ACBA004	ACBA004c01a_035180	28	40442.01	6.676e-09	3.29371228824097	0.000355641379284484	5.47140583514591	Proteobacteria	Gammaproteobacteria	2.35
ACBA004	ACBA004c01a_033680	28	24114.39	1.12e-08	2.68942557813281	0.000435550398077766	6.70077535504256	Proteobacteria	Gammaproteobacteria	2.35
ACBA004	ACBA004c01a_029960	28	31016.46	8.705e-09	2.96832454188499	0.000394626788488702	6.07118136136465	Proteobacteria	Gammaproteobacteria	2.35
ACBA004	ACBA004c01a_026960	28	75107.62	3.595e-09	4.19831825336708	0.000279011811507338	4.2924894078052	Proteobacteria	Gammaproteobacteria	2.35
ACBA004	ACBA004c01a_018810	28	33849.64	7.977e-09	3.07179633778576	0.000381333998855092	5.86667690546296	Proteobacteria	Gammaproteobacteria	2.35
ACBA004	ACBA004c01a_015860	28	36395.94	7.419e-09	3.16038492595995	0.000370644845042245	5.70222838526531	Proteobacteria	Gammaproteobacteria	2.35
ACBA004	ACBA004c01a_033050	28	77720.98	3.474e-09	4.2549869272624	0.000275295882497557	4.23532126919319	Proteobacteria	Gammaproteobacteria	2.35
ACBA004	ACBA004c01a_033940	28	47161.06	5.725e-09	3.49825918996667	0.000334846653019851	5.15148696953616	Proteobacteria	Gammaproteobacteria	2.35
ACBA004	ACBA004c01a_034470	28	15022.14	1.797e-08	2.23401506090227	0.000524338623161824	8.06674804864344	Proteobacteria	Gammaproteobacteria	2.35
ACBA004	ACBA004c01a_024870	28	36103.84	7.479e-09	3.15041785540894	0.000371817465148356	5.72026869459009	Proteobacteria	Gammaproteobacteria	2.35
ACBA004	ACBA004c01a_011550	28	26745.07	1.01e-08	2.80083016211338	0.000418226137736393	6.43424827286758	Proteobacteria	Gammaproteobacteria	2.35
ACBA004	ACBA004c01a_029710	28	66433.18	4.064e-09	4.00112542258344	0.000292762724843536	4.50404192066978	Proteobacteria	Gammaproteobacteria	2.35
ACBA004	ACBA004c01a_015890	28	18355.45	1.471e-08	2.41659083004496	0.00048472433421196	7.45729744941477	Proteobacteria	Gammaproteobacteria	2.35
ACBA004	ACBA004c01a_007140	28	93822.27	2.878e-09	4.58090363652224	0.00025570945693273	3.93399164511893	Proteobacteria	Gammaproteobacteria	2.35
ACBA004	ACBA004c01a_006610	28	27663.1	9.76e-09	2.83813050051701	0.000412729570026074	6.34968569270884	Proteobacteria	Gammaproteobacteria	2.35
ACBA004	ACBA004c01a_005280	28	15462.5	1.746e-08	2.2594611400185	0.000518433515146308	7.97590023302012	Proteobacteria	Gammaproteobacteria	2.35
ACBA004	ACBA004c01a_014360	28	49000.73	5.51e-09	3.55113046934497	0.000329861262848037	5.07478865920056	Proteobacteria	Gammaproteobacteria	2.35
ACBA004	ACBA004c01a_000690	28	80920.8	3.337e-09	4.32281664210512	0.000270976189400861	4.16886445232094	Proteobacteria	Gammaproteobacteria	2.35
ACBA004	ACBA004c01a_024550	28	19367.91	1.394e-08	2.46799156077988	0.000474629005937977	7.30198470673811	Proteobacteria	Gammaproteobacteria	2.35
ACBA004	ACBA004c01a_034620	28	91974.85	2.936e-09	4.54533096578224	0.000257710690370967	3.96477985186103	Proteobacteria	Gammaproteobacteria	2.35
ACBA004	ACBA004c01a_001150	28	25784.89	1.047e-08	2.76097465520765	0.000424263358936257	6.52712859901933	Proteobacteria	Gammaproteobacteria	2.35
ACBA004	ACBA004c01a_013100	28	33694.51	8.013e-09	3.06627014091197	0.00038202125948625	5.87725014594231	Proteobacteria	Gammaproteobacteria	2.35
ACBA004	ACBA004c01a_022060	28	23324.2	1.158e-08	2.65452902099532	0.000441276163075083	6.78886404730897	Proteobacteria	Gammaproteobacteria	2.35
ACBA004	ACBA004c01a_018480	28	36508.21	7.396e-09	3.16420287436725	0.000370197622486679	5.6953480382566	Proteobacteria	Gammaproteobacteria	2.35
ACBA005	ACBA005c01a_017240	29	36213.87	7.456e-09	3.15417804769069	0.000384637574805659	5.9175011508563	Proteobacteria	Gammaproteobacteria	2.35
ACBA005	ACBA005c01a_007000	29	50577.59	5.338e-09	3.5954960552774	0.000337426429098222	5.19117583228034	Proteobacteria	Gammaproteobacteria	2.35
ACBA005	ACBA005c01a_012010	29	36103.84	7.479e-09	3.15041785540894	0.000385096660332226	5.92456400511117	Proteobacteria	Gammaproteobacteria	2.35
ACBA005	ACBA005c01a_002350	29	16512.63	1.635e-08	2.31841511179677	0.000523295154778713	8.05069468890328	Proteobacteria	Gammaproteobacteria	2.35
ACBA005	ACBA005c01a_012390	29	19337.82	1.396e-08	2.46648781506017	0.0004918797438857	7.56738067516461	Proteobacteria	Gammaproteobacteria	2.35
ACBA005	ACBA005c01a_016040	29	47861.52	5.641e-09	3.51853545752266	0.000344806925897288	5.30472193688135	Proteobacteria	Gammaproteobacteria	2.35
ACBA005	ACBA005c01a_014870	29	32498.94	8.308e-09	3.02315179417768	0.000401308130509868	6.17397123861335	Proteobacteria	Gammaproteobacteria	2.35
ACBA005	ACBA005c01a_028750	29	93798.2	2.879e-09	4.58044291208168	0.000264868576697887	4.07490117996749	Proteobacteria	Gammaproteobacteria	2.35
ACBA005	ACBA005c01a_008030	29	66506.28	4.06e-09	4.00285068576523	0.000303087846639742	4.66288994830372	Proteobacteria	Gammaproteobacteria	2.35
ACBA005	ACBA005c01a_021340	29	49030.76	5.507e-09	3.551983421332	0.000341559982370086	5.25476895953979	Proteobacteria	Gammaproteobacteria	2.35
ACBA005	ACBA005c01a_015440	29	55299.88	4.883e-09	3.72353217635187	0.000325823797756904	5.01267381164468	Proteobacteria	Gammaproteobacteria	2.35
ACBA005	ACBA005c01a_002640	29	40442.01	6.676e-09	3.29371228824097	0.000368342857116073	5.66681318640112	Proteobacteria	Gammaproteobacteria	2.35
ACBA005	ACBA005c01a_016920	29	33904.72	7.964e-09	3.07375474799922	0.000394701430086024	6.07232969363113	Proteobacteria	Gammaproteobacteria	2.35
ACBA005	ACBA005c01a_003860	29	47281.21	5.711e-09	3.50175012881684	0.000346459727318955	5.33014965106085	Proteobacteria	Gammaproteobacteria	2.35
ACBA005	ACBA005c01a_010200	29	73947.29	3.651e-09	4.17277296552885	0.000290745603652854	4.47300928696699	Proteobacteria	Gammaproteobacteria	2.35
ACBA005	ACBA005c01a_003200	29	91479.25	2.951e-09	4.53571425234666	0.000267480561444388	4.11508556068289	Proteobacteria	Gammaproteobacteria	2.35
ACBA005	ACBA005c01a_030770	29	78596.14	3.435e-09	4.27370465956716	0.000283879091189205	4.36737063368008	Proteobacteria	Gammaproteobacteria	2.35
ACBA005	ACBA005c01a_019770	29	18383.5	1.469e-08	2.41803778623601	0.000501735498789505	7.71900767368469	Proteobacteria	Gammaproteobacteria	2.35
ACBA005	ACBA005c01a_003350	29	15793.78	1.71e-08	2.27831502395219	0.000532505549941216	8.19239307601871	Proteobacteria	Gammaproteobacteria	2.35
ACBA005	ACBA005c01a_022650	29	33664.48	8.02e-09	3.06519859600808	0.000395803194073301	6.08927990882002	Proteobacteria	Gammaproteobacteria	2.35
ACBA005	ACBA005c01a_029310	29	28999.59	9.311e-09	2.89111147408136	0.000419636325214506	6.45594346483855	Proteobacteria	Gammaproteobacteria	2.35
ACBA005	ACBA005c01a_019800	29	36410.91	7.416e-09	3.16089442176648	0.000383820284035613	5.90492744670175	Proteobacteria	Gammaproteobacteria	2.35
ACBA005	ACBA005c01a_028300	29	73725.91	3.662e-09	4.16787153726785	0.000291087521273338	4.47826955805136	Proteobacteria	Gammaproteobacteria	2.35
ACBA005	ACBA005c01a_004130	29	24114.39	1.12e-08	2.68942557813281	0.000451105769437686	6.94008876057979	Proteobacteria	Gammaproteobacteria	2.35
ACBA005	ACBA005c01a_003440	29	16883.5	1.599e-08	2.3386892643672	0.000518758696699822	7.98090302615111	Proteobacteria	Gammaproteobacteria	2.35
ACBA005	ACBA005c01a_030440	29	15462.5	1.746e-08	2.2594611400185	0.000536948997830104	8.26075381277084	Proteobacteria	Gammaproteobacteria	2.35
ACBA005	ACBA005c01a_003470	29	138115.41	1.955e-09	5.33067428098327	0.000227591357269199	3.50140549644922	Proteobacteria	Gammaproteobacteria	2.35
ACBA005	ACBA005c01a_015000	29	40667.46	6.639e-09	3.30089775209702	0.000367541040614862	5.65447754792095	Proteobacteria	Gammaproteobacteria	2.35
ACBA005	ACBA005c01a_017210	29	18240.49	1.48e-08	2.41064654291128	0.00050327386166859	7.74267479490138	Proteobacteria	Gammaproteobacteria	2.35
ACBA005	ACBA005c01a_014260	29	83346.42	3.24e-09	4.37315543277665	0.000277423341890843	4.26805141370528	Proteobacteria	Gammaproteobacteria	2.35
ACBA005	ACBA005c01a_013800	29	17951.98	1.504e-08	2.39562740443462	0.000506429085142028	7.79121669449274	Proteobacteria	Gammaproteobacteria	2.35
ACBA005	ACBA005c01a_013830	29	35983.25	7.504e-09	3.14628877186512	0.00038560204823469	5.93233920361061	Proteobacteria	Gammaproteobacteria	2.35
ACBA005	ACBA005c01a_003870	29	15656.54	1.725e-08	2.27053384239804	0.000534330461019532	8.22046863106973	Proteobacteria	Gammaproteobacteria	2.35
ACBA005	ACBA005c01a_022420	29	18742.86	1.441e-08	2.43645776038702	0.000497942305626626	7.66065085579424	Proteobacteria	Gammaproteobacteria	2.35
ACBA005	ACBA005c01a_004760	29	77732.01	3.473e-09	4.25522362974107	0.000285112017683268	4.38633873358874	Proteobacteria	Gammaproteobacteria	2.35
ACBA005	ACBA005c01a_023240	29	36234.81	7.452e-09	3.15489286932252	0.000384550425330139	5.91616038969444	Proteobacteria	Gammaproteobacteria	2.35
ACBA005	ACBA005c01a_034760	29	80774.85	3.343e-09	4.31975865885821	0.000280852587049312	4.32080903152788	Proteobacteria	Gammaproteobacteria	2.35
ACBA006	ACBA006c01a_035810	29	138115.41	1.955e-09	5.33067428098327	0.000227591357269199	3.50140549644922	Proteobacteria	Gammaproteobacteria	2.35
ACBA006	ACBA006c01a_007480	29	28999.59	9.311e-09	2.89111147408136	0.000419636325214506	6.45594346483855	Proteobacteria	Gammaproteobacteria	2.35
ACBA006	ACBA006c01a_019860	29	36213.87	7.456e-09	3.15417804769069	0.000384637574805659	5.9175011508563	Proteobacteria	Gammaproteobacteria	2.35
ACBA006	ACBA006c01a_035850	29	16883.5	1.599e-08	2.3386892643672	0.000518758696699822	7.98090302615111	Proteobacteria	Gammaproteobacteria	2.35
ACBA006	ACBA006c01a_006100	29	15462.5	1.746e-08	2.2594611400185	0.000536948997830104	8.26075381277084	Proteobacteria	Gammaproteobacteria	2.35
ACBA006	ACBA006c01a_030520	29	66506.28	4.06e-09	4.00285068576523	0.000303087846639742	4.66288994830372	Proteobacteria	Gammaproteobacteria	2.35
ACBA006	ACBA006c01a_019890	29	18240.49	1.48e-08	2.41064654291128	0.00050327386166859	7.74267479490138	Proteobacteria	Gammaproteobacteria	2.35
ACBA006	ACBA006c01a_035420	29	47281.21	5.711e-09	3.50175012881684	0.000346459727318955	5.33014965106085	Proteobacteria	Gammaproteobacteria	2.35
ACBA006	ACBA006c01a_017380	29	17507.35	1.542e-08	2.37219087699926	0.000511432451128753	7.86819155582696	Proteobacteria	Gammaproteobacteria	2.35
ACBA006	ACBA006c01a_000880	29	80774.85	3.343e-09	4.31975865885821	0.000280852587049312	4.32080903152788	Proteobacteria	Gammaproteobacteria	2.35
ACBA006	ACBA006c01a_008040	29	93798.2	2.879e-09	4.58044291208168	0.000264868576697887	4.07490117996749	Proteobacteria	Gammaproteobacteria	2.35
ACBA006	ACBA006c01a_021700	29	47861.52	5.641e-09	3.51853545752266	0.000344806925897288	5.30472193688135	Proteobacteria	Gammaproteobacteria	2.35
ACBA006	ACBA006c01a_032310	29	50577.59	5.338e-09	3.5954960552774	0.000337426429098222	5.19117583228034	Proteobacteria	Gammaproteobacteria	2.35
ACBA006	ACBA006c01a_020840	29	33904.72	7.964e-09	3.07375474799922	0.000394701430086024	6.07232969363113	Proteobacteria	Gammaproteobacteria	2.35
ACBA006	ACBA006c01a_022280	29	55299.88	4.883e-09	3.72353217635187	0.000325823797756904	5.01267381164468	Proteobacteria	Gammaproteobacteria	2.35
ACBA006	ACBA006c01a_008500	29	18568.84	1.454e-08	2.42756496182911	0.000499766397128614	7.68871380197867	Proteobacteria	Gammaproteobacteria	2.35
ACBA006	ACBA006c01a_023980	29	17951.98	1.504e-08	2.39562740443462	0.000506429085142028	7.79121669449274	Proteobacteria	Gammaproteobacteria	2.35
ACBA006	ACBA006c01a_022740	29	40713.55	6.632e-09	3.30236373273495	0.0003673778823159	5.65196742024462	Proteobacteria	Gammaproteobacteria	2.35
ACBA006	ACBA006c01a_005770	29	78596.14	3.435e-09	4.27370465956716	0.000283879091189205	4.36737063368008	Proteobacteria	Gammaproteobacteria	2.35
ACBA006	ACBA006c01a_010000	29	25957.48	1.04e-08	2.7682043071355	0.000438268010652876	6.74258477927501	Proteobacteria	Gammaproteobacteria	2.35
ACBA006	ACBA006c01a_035410	29	15656.54	1.725e-08	2.27053384239804	0.000534330461019532	8.22046863106973	Proteobacteria	Gammaproteobacteria	2.35
ACBA006	ACBA006c01a_015890	29	49030.76	5.507e-09	3.551983421332	0.000341559982370086	5.25476895953979	Proteobacteria	Gammaproteobacteria	2.35
ACBA006	ACBA006c01a_034540	29	77732.01	3.473e-09	4.25522362974107	0.000285112017683268	4.38633873358874	Proteobacteria	Gammaproteobacteria	2.35
ACBA006	ACBA006c01a_035940	29	15793.78	1.71e-08	2.27831502395219	0.000532505549941216	8.19239307601871	Proteobacteria	Gammaproteobacteria	2.35
ACBA006	ACBA006c01a_036090	29	91389.18	2.954e-09	4.5339631184221	0.000267583869361341	4.1166749132514	Proteobacteria	Gammaproteobacteria	2.35
ACBA006	ACBA006c01a_023950	29	35983.25	7.504e-09	3.14628877186512	0.00038560204823469	5.93233920361061	Proteobacteria	Gammaproteobacteria	2.35
ACBA006	ACBA006c01a_014820	29	18742.86	1.441e-08	2.43645776038702	0.000497942305626626	7.66065085579424	Proteobacteria	Gammaproteobacteria	2.35
ACBA006	ACBA006c01a_014590	29	33664.48	8.02e-09	3.06519859600808	0.000395803194073301	6.08927990882002	Proteobacteria	Gammaproteobacteria	2.35
ACBA006	ACBA006c01a_036620	29	40442.01	6.676e-09	3.29371228824097	0.000368342857116073	5.66681318640112	Proteobacteria	Gammaproteobacteria	2.35
ACBA006	ACBA006c01a_028420	29	75115.69	3.594e-09	4.19849507556051	0.000288964348637953	4.44560536366082	Proteobacteria	Gammaproteobacteria	2.35
ACBA006	ACBA006c01a_022870	29	32498.94	8.308e-09	3.02315179417768	0.000401308130509868	6.17397123861335	Proteobacteria	Gammaproteobacteria	2.35
ACBA006	ACBA006c01a_025740	29	36103.84	7.479e-09	3.15041785540894	0.000385096660332226	5.92456400511117	Proteobacteria	Gammaproteobacteria	2.35
ACBA006	ACBA006c01a_013990	29	36199.72	7.459e-09	3.15369487167517	0.000384696504936309	5.9184077682509	Proteobacteria	Gammaproteobacteria	2.35
ACBA006	ACBA006c01a_025380	29	19337.82	1.396e-08	2.46648781506017	0.0004918797438857	7.56738067516461	Proteobacteria	Gammaproteobacteria	2.35
ACBA006	ACBA006c01a_035170	29	24114.39	1.12e-08	2.68942557813281	0.000451105769437686	6.94008876057979	Proteobacteria	Gammaproteobacteria	2.35
ACBA006	ACBA006c01a_017350	29	36410.91	7.416e-09	3.16089442176648	0.000383820284035613	5.90492744670175	Proteobacteria	Gammaproteobacteria	2.35
ACBA006	ACBA006c01a_023510	29	83346.42	3.24e-09	4.37315543277665	0.000277423341890843	4.26805141370528	Proteobacteria	Gammaproteobacteria	2.35
ACBA006	ACBA006c01a_005160	29	27486.02	9.823e-09	2.83099483777475	0.000428547370903234	6.59303647543437	Proteobacteria	Gammaproteobacteria	2.35
ACBA007	ACBA007c01a_029440	28	75107.62	3.595e-09	4.19831825336708	0.000279011811507338	4.2924894078052	Proteobacteria	Gammaproteobacteria	2.35
ACBA007	ACBA007c01a_007510	28	93822.27	2.878e-09	4.58090363652224	0.00025570945693273	3.93399164511893	Proteobacteria	Gammaproteobacteria	2.35
ACBA007	ACBA007c01a_030760	28	89144.36	3.029e-09	4.48997607252941	0.00026088788943064	4.01365983739446	Proteobacteria	Gammaproteobacteria	2.35
ACBA007	ACBA007c01a_014960	28	18742.86	1.441e-08	2.43645776038702	0.000480771881294673	7.39649048145651	Proteobacteria	Gammaproteobacteria	2.35
ACBA007	ACBA007c01a_036250	28	138675.25	1.947e-09	5.33913399492297	0.000219395201969111	3.37531079952479	Proteobacteria	Gammaproteobacteria	2.35
ACBA007	ACBA007c01a_026490	28	52194.61	5.173e-09	3.64012658566893	0.000321796606131216	4.95071701740332	Proteobacteria	Gammaproteobacteria	2.35
ACBA007	ACBA007c01a_010510	28	25957.48	1.04e-08	2.7682043071355	0.000423155320630363	6.51008185585174	Proteobacteria	Gammaproteobacteria	2.35
ACBA007	ACBA007c01a_020640	28	33980.84	7.946e-09	3.07645806975677	0.000380756166538257	5.85778717751165	Proteobacteria	Gammaproteobacteria	2.35
ACBA007	ACBA007c01a_006950	28	28396.99	9.508e-09	2.86741117841825	0.000408514966382478	6.28484563665351	Proteobacteria	Gammaproteobacteria	2.35
ACBA007	ACBA007c01a_035830	28	47161.06	5.725e-09	3.49825918996667	0.000334846653019851	5.15148696953616	Proteobacteria	Gammaproteobacteria	2.35
ACBA007	ACBA007c01a_031760	28	69329.04	3.894e-09	4.06860925037994	0.000287906827387488	4.42933580596135	Proteobacteria	Gammaproteobacteria	2.35
ACBA007	ACBA007c01a_037180	28	41330.96	6.533e-09	3.32190510637699	0.000352623071293517	5.42497032759258	Proteobacteria	Gammaproteobacteria	2.35
ACBA007	ACBA007c01a_020210	28	36508.21	7.396e-09	3.16420287436725	0.000370197622486679	5.6953480382566	Proteobacteria	Gammaproteobacteria	2.35
ACBA007	ACBA007c01a_024390	28	83270.28	3.242e-09	4.37158894303467	0.000267953002082378	4.12235387819044	Proteobacteria	Gammaproteobacteria	2.35
ACBA007	ACBA007c01a_023080	28	32498.94	8.308e-09	3.02315179417768	0.000387469919112976	5.96107567866117	Proteobacteria	Gammaproteobacteria	2.35
ACBA007	ACBA007c01a_035820	28	15656.54	1.725e-08	2.27053384239804	0.000515905272708514	7.9370041955156	Proteobacteria	Gammaproteobacteria	2.35
ACBA007	ACBA007c01a_013070	28	27261.64	9.904e-09	2.82191289827663	0.000415101536929664	6.3861774912256	Proteobacteria	Gammaproteobacteria	2.35
ACBA007	ACBA007c01a_017540	28	18355.45	1.471e-08	2.41659083004496	0.00048472433421196	7.45729744941477	Proteobacteria	Gammaproteobacteria	2.35
ACBA007	ACBA007c01a_017510	28	36395.94	7.419e-09	3.16038492595995	0.000370644845042245	5.70222838526531	Proteobacteria	Gammaproteobacteria	2.35
ACBA007	ACBA007c01a_022470	28	55285.79	4.884e-09	3.72316024599678	0.000314619920648262	4.84030647151173	Proteobacteria	Gammaproteobacteria	2.35
ACBA007	ACBA007c01a_016000	28	49000.73	5.51e-09	3.55113046934497	0.000329861262848037	5.07478865920056	Proteobacteria	Gammaproteobacteria	2.35
ACBA007	ACBA007c01a_026170	28	36103.84	7.479e-09	3.15041785540894	0.000371817465148356	5.72026869459009	Proteobacteria	Gammaproteobacteria	2.35
ACBA007	ACBA007c01a_030770	28	67318.44	4.011e-09	4.02194172803042	0.000291247477056289	4.4807304162506	Proteobacteria	Gammaproteobacteria	2.35
ACBA007	ACBA007c01a_004880	28	44796.62	6.027e-09	3.42843062446805	0.000341666642689619	5.2564098875326	Proteobacteria	Gammaproteobacteria	2.35
ACBA007	ACBA007c01a_037290	28	20846.57	1.295e-08	2.54020516950871	0.000461136129953954	7.0944019992916	Proteobacteria	Gammaproteobacteria	2.35
ACBA007	ACBA007c01a_031770	28	73930.3	3.652e-09	4.17239711750094	0.000280745180328825	4.31915662044347	Proteobacteria	Gammaproteobacteria	2.35
ACBA007	ACBA007c01a_022950	28	41172.06	6.558e-09	3.31689288751246	0.000353155926610209	5.43316810169552	Proteobacteria	Gammaproteobacteria	2.35
ACBA007	ACBA007c01a_021130	28	150742.44	1.791e-09	5.51665164729312	0.000212335390386855	3.26669831364393	Proteobacteria	Gammaproteobacteria	2.35
ACBA007	ACBA007c01a_020340	28	18240.49	1.48e-08	2.41064654291128	0.000485919590576569	7.4756860088703	Proteobacteria	Gammaproteobacteria	2.35
ACBA007	ACBA007c01a_037190	28	16512.72	1.635e-08	2.31842006518999	0.000505249414782078	7.77306791972428	Proteobacteria	Gammaproteobacteria	2.35
ACBA007	ACBA007c01a_014710	28	33694.51	8.013e-09	3.06627014091197	0.00038202125948625	5.87725014594231	Proteobacteria	Gammaproteobacteria	2.35
ACBA007	ACBA007c01a_005260	28	78564.14	3.437e-09	4.27302248881382	0.000274133914394971	4.21744483684571	Proteobacteria	Gammaproteobacteria	2.35
ACBA007	ACBA007c01a_013050	28	31764.49	8.5e-09	2.99618378049581	0.000390957453538592	6.01473005443987	Proteobacteria	Gammaproteobacteria	2.35
ACBA007	ACBA007c01a_014590	28	185866.44	1.453e-09	5.98872007147237	0.000195597785031932	3.00919669279896	Proteobacteria	Gammaproteobacteria	2.35
ACBA007	ACBA007c01a_010120	28	23324.2	1.158e-08	2.65452902099532	0.000441276163075083	6.78886404730897	Proteobacteria	Gammaproteobacteria	2.35
ACBA007	ACBA007c01a_005600	28	15462.5	1.746e-08	2.2594611400185	0.000518433515146308	7.97590023302012	Proteobacteria	Gammaproteobacteria	2.35
ACBA007	ACBA007c01a_000720	28	80878.84	3.338e-09	4.32193782871249	0.000271031289107004	4.16971214010776	Proteobacteria	Gammaproteobacteria	2.35
ACBA007	ACBA007c01a_035570	28	24114.39	1.12e-08	2.68942557813281	0.000435550398077766	6.70077535504256	Proteobacteria	Gammaproteobacteria	2.35
ACBA007	ACBA007c01a_036290	28	16836.4	1.604e-08	2.33612958409323	0.000501419265922676	7.71414255265656	Proteobacteria	Gammaproteobacteria	2.35
ACBA007	ACBA007c01a_034920	28	79513.99	3.396e-09	4.29319978956309	0.000272845532137577	4.19762357134733	Proteobacteria	Gammaproteobacteria	2.35
ACBA007	ACBA007c01a_036390	28	14873.98	1.815e-08	2.22535185921399	0.000526379851485604	8.09815156131699	Proteobacteria	Gammaproteobacteria	2.35
ACBA007	ACBA007c01a_031570	28	66433.18	4.064e-09	4.00112542258344	0.000292762724843536	4.50404192066978	Proteobacteria	Gammaproteobacteria	2.35
ACBA007	ACBA007c01a_036540	28	94768.47	2.849e-09	4.59895823676108	0.000254705592191079	3.91854757217045	Proteobacteria	Gammaproteobacteria	2.35
ACBA007	ACBA007c01a_007000	28	70861.69	3.81e-09	4.10363324267693	0.000285449578918057	4.39153198335473	Proteobacteria	Gammaproteobacteria	2.35
ACBA008	ACBA008c01a_034510	28	44753.17	6.033e-09	3.42712669508704	0.000341796637642696	5.25840980988762	Proteobacteria	Gammaproteobacteria	2.35
ACBA008	ACBA008c01a_034500	28	15656.54	1.725e-08	2.27053384239804	0.000515905272708514	7.9370041955156	Proteobacteria	Gammaproteobacteria	2.35
ACBA008	ACBA008c01a_025410	28	55285.79	4.884e-09	3.72316024599678	0.000314619920648262	4.84030647151173	Proteobacteria	Gammaproteobacteria	2.35
ACBA008	ACBA008c01a_025880	28	41172.06	6.558e-09	3.31689288751246	0.000353155926610209	5.43316810169552	Proteobacteria	Gammaproteobacteria	2.35
ACBA008	ACBA008c01a_026010	28	32498.94	8.308e-09	3.02315179417768	0.000387469919112976	5.96107567866117	Proteobacteria	Gammaproteobacteria	2.35
ACBA008	ACBA008c01a_034910	28	138689.27	1.947e-09	5.33934558368439	0.000219386507727782	3.37517704196587	Proteobacteria	Gammaproteobacteria	2.35
ACBA008	ACBA008c01a_006990	28	27663.1	9.76e-09	2.83813050051701	0.000412729570026074	6.34968569270884	Proteobacteria	Gammaproteobacteria	2.35
ACBA008	ACBA008c01a_008140	28	51747.27	5.218e-09	3.62786490751701	0.000322884233844857	4.96744975145934	Proteobacteria	Gammaproteobacteria	2.35
ACBA008	ACBA008c01a_023520	28	33980.84	7.946e-09	3.07645806975677	0.000380756166538257	5.85778717751165	Proteobacteria	Gammaproteobacteria	2.35
ACBA008	ACBA008c01a_028220	28	73939.22	3.652e-09	4.17259444979325	0.000280731903196179	4.31895235686429	Proteobacteria	Gammaproteobacteria	2.35
ACBA008	ACBA008c01a_017600	28	185866.44	1.453e-09	5.98872007147237	0.000195597785031932	3.00919669279896	Proteobacteria	Gammaproteobacteria	2.35
ACBA008	ACBA008c01a_000800	28	79227.87	3.408e-09	4.2871373479473	0.000273231363048617	4.20355943151718	Proteobacteria	Gammaproteobacteria	2.35
ACBA008	ACBA008c01a_020570	28	21531.11	1.254e-08	2.5725822307639	0.000455332532094977	7.00511587838426	Proteobacteria	Gammaproteobacteria	2.35
ACBA008	ACBA008c01a_035070	28	14873.98	1.815e-08	2.22535185921399	0.000526379851485604	8.09815156131699	Proteobacteria	Gammaproteobacteria	2.35
ACBA008	ACBA008c01a_017700	28	33694.51	8.013e-09	3.06627014091197	0.00038202125948625	5.87725014594231	Proteobacteria	Gammaproteobacteria	2.35
ACBA008	ACBA008c01a_030550	28	74289.19	3.634e-09	4.1803252495401	0.000280212737342661	4.31096518988709	Proteobacteria	Gammaproteobacteria	2.35
ACBA008	ACBA008c01a_030290	28	66433.18	4.064e-09	4.00112542258344	0.000292762724843536	4.50404192066978	Proteobacteria	Gammaproteobacteria	2.35
ACBA008	ACBA008c01a_023190	28	32607.69	8.28e-09	3.02711334165374	0.000386962841806358	5.95327448932858	Proteobacteria	Gammaproteobacteria	2.35
ACBA008	ACBA008c01a_035220	28	92020.94	2.934e-09	4.54622370178843	0.000257660084059538	3.96400129322366	Proteobacteria	Gammaproteobacteria	2.35
ACBA008	ACBA008c01a_024020	28	150712.41	1.791e-09	5.51622081552144	0.000212351974355389	3.26695345162137	Proteobacteria	Gammaproteobacteria	2.35
ACBA008	ACBA008c01a_014420	28	39123.09	6.901e-09	3.25118006487083	0.000360293911067276	5.54298324718887	Proteobacteria	Gammaproteobacteria	2.35
ACBA008	ACBA008c01a_034950	28	15151.39	1.782e-08	2.24153022904697	0.000522580675458617	8.03970269936333	Proteobacteria	Gammaproteobacteria	2.35
ACBA008	ACBA008c01a_005610	28	15462.5	1.746e-08	2.2594611400185	0.000518433515146308	7.97590023302012	Proteobacteria	Gammaproteobacteria	2.35
ACBA008	ACBA008c01a_023220	28	8114.5	3.328e-08	1.7548412750835	0.000667513579597412	10.269439686114	Proteobacteria	Gammaproteobacteria	2.35
ACBA008	ACBA008c01a_030560	28	147535.69	1.83e-09	5.47034716871696	0.000214132731438874	3.29434971444421	Proteobacteria	Gammaproteobacteria	2.35
ACBA008	ACBA008c01a_034250	28	24114.39	1.12e-08	2.68942557813281	0.000435550398077766	6.70077535504256	Proteobacteria	Gammaproteobacteria	2.35
ACBA008	ACBA008c01a_014470	28	44170.38	6.113e-09	3.40956233004395	0.000343557403492657	5.28549851527164	Proteobacteria	Gammaproteobacteria	2.35
ACBA008	ACBA008c01a_017930	28	18742.86	1.441e-08	2.43645776038702	0.000480771881294673	7.39649048145651	Proteobacteria	Gammaproteobacteria	2.35
ACBA008	ACBA008c01a_018960	28	49000.73	5.51e-09	3.55113046934497	0.000329861262848037	5.07478865920056	Proteobacteria	Gammaproteobacteria	2.35
ACBA008	ACBA008c01a_033620	28	73974.66	3.65e-09	4.17337832661234	0.000280679173916906	4.31814113718317	Proteobacteria	Gammaproteobacteria	2.35
ACBA008	ACBA008c01a_029490	28	84631.08	3.19e-09	4.39945564163968	0.000266255754477774	4.09624237658114	Proteobacteria	Gammaproteobacteria	2.35
ACBA008	ACBA008c01a_013150	28	19367.91	1.394e-08	2.46799156077988	0.000474629005937977	7.30198470673811	Proteobacteria	Gammaproteobacteria	2.35
ACBA008	ACBA008c01a_015310	28	83270.28	3.242e-09	4.37158894303467	0.000267953002082378	4.12235387819044	Proteobacteria	Gammaproteobacteria	2.35
ACBA008	ACBA008c01a_020540	28	36395.94	7.419e-09	3.16038492595995	0.000370644845042245	5.70222838526531	Proteobacteria	Gammaproteobacteria	2.35
ACBA008	ACBA008c01a_005280	28	78564.14	3.437e-09	4.27302248881382	0.000274133914394971	4.21744483684571	Proteobacteria	Gammaproteobacteria	2.35
ACBA008	ACBA008c01a_012820	28	36103.84	7.479e-09	3.15041785540894	0.000371817465148356	5.72026869459009	Proteobacteria	Gammaproteobacteria	2.35
ACBA008	ACBA008c01a_007040	28	70861.69	3.81e-09	4.10363324267693	0.000285449578918057	4.39153198335473	Proteobacteria	Gammaproteobacteria	2.35
ACBA008	ACBA008c01a_035780	28	41330.96	6.533e-09	3.32190510637699	0.000352623071293517	5.42497032759258	Proteobacteria	Gammaproteobacteria	2.35
ACBA008	ACBA008c01a_007520	28	93822.27	2.878e-09	4.58090363652224	0.00025570945693273	3.93399164511893	Proteobacteria	Gammaproteobacteria	2.35
ACBA009	ACBA009c01a_024650	28	83270.28	3.242e-09	4.37158894303467	0.000267953002082378	4.12235387819044	Proteobacteria	Gammaproteobacteria	2.35
ACBA009	ACBA009c01a_022560	28	55285.79	4.884e-09	3.72316024599678	0.000314619920648262	4.84030647151173	Proteobacteria	Gammaproteobacteria	2.35
ACBA009	ACBA009c01a_014750	28	33694.51	8.013e-09	3.06627014091197	0.00038202125948625	5.87725014594231	Proteobacteria	Gammaproteobacteria	2.35
ACBA009	ACBA009c01a_005230	28	78564.14	3.437e-09	4.27302248881382	0.000274133914394971	4.21744483684571	Proteobacteria	Gammaproteobacteria	2.35
ACBA009	ACBA009c01a_014960	28	18742.86	1.441e-08	2.43645776038702	0.000480771881294673	7.39649048145651	Proteobacteria	Gammaproteobacteria	2.35
ACBA009	ACBA009c01a_020470	28	36508.21	7.396e-09	3.16420287436725	0.000370197622486679	5.6953480382566	Proteobacteria	Gammaproteobacteria	2.35
ACBA009	ACBA009c01a_007420	28	93822.27	2.878e-09	4.58090363652224	0.00025570945693273	3.93399164511893	Proteobacteria	Gammaproteobacteria	2.35
ACBA009	ACBA009c01a_000720	28	79209.91	3.409e-09	4.28675635955195	0.000273255646672373	4.20393302572881	Proteobacteria	Gammaproteobacteria	2.35
ACBA009	ACBA009c01a_026570	28	36103.84	7.479e-09	3.15041785540894	0.000371817465148356	5.72026869459009	Proteobacteria	Gammaproteobacteria	2.35
ACBA009	ACBA009c01a_017630	28	36395.94	7.419e-09	3.16038492595995	0.000370644845042245	5.70222838526531	Proteobacteria	Gammaproteobacteria	2.35
ACBA009	ACBA009c01a_005560	28	15462.5	1.746e-08	2.2594611400185	0.000518433515146308	7.97590023302012	Proteobacteria	Gammaproteobacteria	2.35
ACBA009	ACBA009c01a_012480	28	36395.94	7.419e-09	3.16038492595995	0.000370644845042245	5.70222838526531	Proteobacteria	Gammaproteobacteria	2.35
ACBA009	ACBA009c01a_036430	28	91974.85	2.936e-09	4.54533096578224	0.000257710690370967	3.96477985186103	Proteobacteria	Gammaproteobacteria	2.35
ACBA009	ACBA009c01a_012510	28	21966.8	1.229e-08	2.59286444866215	0.000451770774889785	6.95031961368899	Proteobacteria	Gammaproteobacteria	2.35
ACBA009	ACBA009c01a_017660	28	21966.8	1.229e-08	2.59286444866215	0.000451770774889785	6.95031961368899	Proteobacteria	Gammaproteobacteria	2.35
ACBA009	ACBA009c01a_035480	28	24114.39	1.12e-08	2.68942557813281	0.000435550398077766	6.70077535504256	Proteobacteria	Gammaproteobacteria	2.35
ACBA009	ACBA009c01a_036280	28	14873.98	1.815e-08	2.22535185921399	0.000526379851485604	8.09815156131699	Proteobacteria	Gammaproteobacteria	2.35
ACBA009	ACBA009c01a_006890	28	27663.1	9.76e-09	2.83813050051701	0.000412729570026074	6.34968569270884	Proteobacteria	Gammaproteobacteria	2.35
ACBA009	ACBA009c01a_020780	28	33980.84	7.946e-09	3.07645806975677	0.000380756166538257	5.85778717751165	Proteobacteria	Gammaproteobacteria	2.35
ACBA009	ACBA009c01a_023130	28	32498.94	8.308e-09	3.02315179417768	0.000387469919112976	5.96107567866117	Proteobacteria	Gammaproteobacteria	2.35
ACBA009	ACBA009c01a_036980	28	40442.01	6.676e-09	3.29371228824097	0.000355641379284484	5.47140583514591	Proteobacteria	Gammaproteobacteria	2.35
ACBA009	ACBA009c01a_023010	28	40699.46	6.634e-09	3.30191568045552	0.000354757811681815	5.45781248741254	Proteobacteria	Gammaproteobacteria	2.35
ACBA009	ACBA009c01a_031670	28	66433.18	4.064e-09	4.00112542258344	0.000292762724843536	4.50404192066978	Proteobacteria	Gammaproteobacteria	2.35
ACBA009	ACBA009c01a_015910	28	49000.73	5.51e-09	3.55113046934497	0.000329861262848037	5.07478865920056	Proteobacteria	Gammaproteobacteria	2.35
ACBA009	ACBA009c01a_037070	28	19340.69	1.396e-08	2.46663130446405	0.000474890746353675	7.30601148236423	Proteobacteria	Gammaproteobacteria	2.35
ACBA009	ACBA009c01a_030400	28	88755.87	3.042e-09	4.48229552117507	0.000261334928860109	4.0205373670786	Proteobacteria	Gammaproteobacteria	2.35
ACBA009	ACBA009c01a_013100	28	26745.07	1.01e-08	2.80083016211338	0.000418226137736393	6.43424827286758	Proteobacteria	Gammaproteobacteria	2.35
ACBA009	ACBA009c01a_029180	28	73939.22	3.652e-09	4.17259444979325	0.000280731903196179	4.31895235686429	Proteobacteria	Gammaproteobacteria	2.35
ACBA009	ACBA009c01a_008010	28	51747.27	5.218e-09	3.62786490751701	0.000322884233844857	4.96744975145934	Proteobacteria	Gammaproteobacteria	2.35
ACBA009	ACBA009c01a_020500	28	18240.49	1.48e-08	2.41064654291128	0.000485919590576569	7.4756860088703	Proteobacteria	Gammaproteobacteria	2.35
ACBA009	ACBA009c01a_010330	28	25957.48	1.04e-08	2.7682043071355	0.000423155320630363	6.51008185585174	Proteobacteria	Gammaproteobacteria	2.35
ACBA009	ACBA009c01a_014650	28	185866.44	1.453e-09	5.98872007147237	0.000195597785031932	3.00919669279896	Proteobacteria	Gammaproteobacteria	2.35
ACBA009	ACBA009c01a_026290	28	19367.91	1.394e-08	2.46799156077988	0.000474629005937977	7.30198470673811	Proteobacteria	Gammaproteobacteria	2.35
ACBA009	ACBA009c01a_035730	28	15656.54	1.725e-08	2.27053384239804	0.000515905272708514	7.9370041955156	Proteobacteria	Gammaproteobacteria	2.35
ACBA009	ACBA009c01a_013090	28	31764.49	8.5e-09	2.99618378049581	0.000390957453538592	6.01473005443987	Proteobacteria	Gammaproteobacteria	2.35
ACBA009	ACBA009c01a_035740	28	44753.17	6.033e-09	3.42712669508704	0.000341796637642696	5.25840980988762	Proteobacteria	Gammaproteobacteria	2.35
ACBA009	ACBA009c01a_030410	28	67318.44	4.011e-09	4.02194172803042	0.000291247477056289	4.4807304162506	Proteobacteria	Gammaproteobacteria	2.35
ACBA009	ACBA009c01a_023850	28	23324.2	1.158e-08	2.65452902099532	0.000441276163075083	6.78886404730897	Proteobacteria	Gammaproteobacteria	2.35
ACBA009	ACBA009c01a_036140	28	134953.75	2.001e-09	5.28250275420288	0.000221747235289995	3.41149592753838	Proteobacteria	Gammaproteobacteria	2.35
ACBA009	ACBA009c01a_009840	28	23324.2	1.158e-08	2.65452902099532	0.000441276163075083	6.78886404730897	Proteobacteria	Gammaproteobacteria	2.35
ACBA009	ACBA009c01a_006940	28	70861.69	3.81e-09	4.10363324267693	0.000285449578918057	4.39153198335473	Proteobacteria	Gammaproteobacteria	2.35
ACBA009	ACBA009c01a_036180	28	15151.39	1.782e-08	2.24153022904697	0.000522580675458617	8.03970269936333	Proteobacteria	Gammaproteobacteria	2.35
ACBA009	ACBA009c01a_021250	28	57193.8	4.721e-09	3.77301053958907	0.000310463055659487	4.77635470245364	Proteobacteria	Gammaproteobacteria	2.35
ACBA010	ACBA010c01a_003620	29	47161.06	5.725e-09	3.49825918996667	0.000346805462056274	5.3354686470196	Proteobacteria	Gammaproteobacteria	2.35
ACBA010	ACBA010c01a_003190	29	16836.4	1.604e-08	2.33612958409323	0.000519327096848486	7.98964764382286	Proteobacteria	Gammaproteobacteria	2.35
ACBA010	ACBA010c01a_025760	29	31764.49	8.5e-09	2.99618378049581	0.000404920219736399	6.22954184209844	Proteobacteria	Gammaproteobacteria	2.35
ACBA010	ACBA010c01a_006620	29	33525.38	8.054e-09	3.06022756702654	0.000396446136176668	6.0991713257949	Proteobacteria	Gammaproteobacteria	2.35
ACBA010	ACBA010c01a_017930	29	150712.41	1.791e-09	5.51622081552144	0.00021993597343951	3.38363036060785	Proteobacteria	Gammaproteobacteria	2.35
ACBA010	ACBA010c01a_003870	29	24114.39	1.12e-08	2.68942557813281	0.000451105769437686	6.94008876057979	Proteobacteria	Gammaproteobacteria	2.35
ACBA010	ACBA010c01a_010510	29	75107.62	3.595e-09	4.19831825336708	0.000288976519061172	4.44579260094111	Proteobacteria	Gammaproteobacteria	2.35
ACBA010	ACBA010c01a_025750	29	27261.64	9.904e-09	2.82191289827663	0.000429926591820009	6.61425525876937	Proteobacteria	Gammaproteobacteria	2.35
ACBA010	ACBA010c01a_022840	29	49000.73	5.51e-09	3.55113046934497	0.000341642022235467	5.25603111131487	Proteobacteria	Gammaproteobacteria	2.35
ACBA010	ACBA010c01a_003090	29	14873.98	1.815e-08	2.22535185921399	0.000545179131895805	8.38737125993546	Proteobacteria	Gammaproteobacteria	2.35
ACBA010	ACBA010c01a_024070	29	33694.51	8.013e-09	3.06627014091197	0.000395664875896473	6.08715193686882	Proteobacteria	Gammaproteobacteria	2.35
ACBA010	ACBA010c01a_012590	29	36103.84	7.479e-09	3.15041785540894	0.000385096660332226	5.92456400511117	Proteobacteria	Gammaproteobacteria	2.35
ACBA010	ACBA010c01a_032390	29	15462.5	1.746e-08	2.2594611400185	0.000536948997830104	8.26075381277084	Proteobacteria	Gammaproteobacteria	2.35
ACBA010	ACBA010c01a_016630	29	55285.79	4.884e-09	3.72316024599678	0.0003258563463857	5.01317455978001	Proteobacteria	Gammaproteobacteria	2.35
ACBA010	ACBA010c01a_002940	29	94768.47	2.849e-09	4.59895823676108	0.000263802220483618	4.05849569974797	Proteobacteria	Gammaproteobacteria	2.35
ACBA010	ACBA010c01a_029930	29	51747.27	5.218e-09	3.62786490751701	0.000334415813625031	5.14485867115432	Proteobacteria	Gammaproteobacteria	2.35
ACBA010	ACBA010c01a_037300	29	80978.92	3.334e-09	4.3240334542082	0.000280574932552449	4.31653742388383	Proteobacteria	Gammaproteobacteria	2.35
ACBA010	ACBA010c01a_023840	29	18742.86	1.441e-08	2.43645776038702	0.000497942305626626	7.66065085579424	Proteobacteria	Gammaproteobacteria	2.35
ACBA010	ACBA010c01a_006200	29	25561.46	1.056e-08	2.75157152313268	0.000440917266576355	6.78334256271315	Proteobacteria	Gammaproteobacteria	2.35
ACBA010	ACBA010c01a_007570	29	73930.3	3.652e-09	4.17239711750094	0.000290771793911998	4.47341221403073	Proteobacteria	Gammaproteobacteria	2.35
ACBA010	ACBA010c01a_007590	29	10732.62	2.516e-08	1.95814065434461	0.00061957520368988	9.53192621061353	Proteobacteria	Gammaproteobacteria	2.35
ACBA010	ACBA010c01a_014770	29	83270.28	3.242e-09	4.37158894303467	0.000277522752156749	4.26958080241152	Proteobacteria	Gammaproteobacteria	2.35
ACBA010	ACBA010c01a_031020	29	70861.69	3.81e-09	4.10363324267693	0.000295644206736559	4.54837241133168	Proteobacteria	Gammaproteobacteria	2.35
ACBA010	ACBA010c01a_015270	29	52194.61	5.173e-09	3.64012658566893	0.000333289342064473	5.12752833945344	Proteobacteria	Gammaproteobacteria	2.35
ACBA010	ACBA010c01a_008570	29	88755.87	3.042e-09	4.48229552117507	0.000270668319176542	4.16412798733141	Proteobacteria	Gammaproteobacteria	2.35
ACBA010	ACBA010c01a_012890	29	19367.91	1.394e-08	2.46799156077988	0.000491580041864333	7.5627698748359	Proteobacteria	Gammaproteobacteria	2.35
ACBA010	ACBA010c01a_031060	29	27663.1	9.76e-09	2.83813050051701	0.00042746991181272	6.57646018173415	Proteobacteria	Gammaproteobacteria	2.35
ACBA010	ACBA010c01a_032720	29	78564.14	3.437e-09	4.27302248881382	0.000283924411337648	4.36806786673305	Proteobacteria	Gammaproteobacteria	2.35
ACBA010	ACBA010c01a_016040	29	32498.94	8.308e-09	3.02315179417768	0.000401308130509868	6.17397123861335	Proteobacteria	Gammaproteobacteria	2.35
ACBA010	ACBA010c01a_003230	29	138675.25	1.947e-09	5.33913399492297	0.000227230744896579	3.49585761379353	Proteobacteria	Gammaproteobacteria	2.35
ACBA010	ACBA010c01a_016170	29	40699.46	6.634e-09	3.30191568045552	0.000367427733527594	5.65273436196299	Proteobacteria	Gammaproteobacteria	2.35
ACBA010	ACBA010c01a_003630	29	15656.54	1.725e-08	2.27053384239804	0.000534330461019532	8.22046863106973	Proteobacteria	Gammaproteobacteria	2.35
ACBA010	ACBA010c01a_002350	29	41330.96	6.533e-09	3.32190510637699	0.000365216752411143	5.61871926786374	Proteobacteria	Gammaproteobacteria	2.35
ACBA010	ACBA010c01a_021330	29	36395.94	7.419e-09	3.16038492595995	0.000383882160936611	5.90587939902479	Proteobacteria	Gammaproteobacteria	2.35
ACBA010	ACBA010c01a_004510	29	79513.99	3.396e-09	4.29319978956309	0.000282590015428204	4.34753869889545	Proteobacteria	Gammaproteobacteria	2.35
ACBA010	ACBA010c01a_007830	29	66433.18	4.064e-09	4.00112542258344	0.000303218536445091	4.6649005606937	Proteobacteria	Gammaproteobacteria	2.35
ACBA010	ACBA010c01a_021300	29	18355.45	1.471e-08	2.41659083004496	0.000502035917576673	7.72362950117959	Proteobacteria	Gammaproteobacteria	2.35
ACBA010	ACBA010c01a_018670	29	18240.49	1.48e-08	2.41064654291128	0.00050327386166859	7.74267479490138	Proteobacteria	Gammaproteobacteria	2.35
ACBA010	ACBA010c01a_002230	29	20846.57	1.295e-08	2.54020516950871	0.000477605277452309	7.3477734992663	Proteobacteria	Gammaproteobacteria	2.35
ACBA010	ACBA010c01a_018720	29	36508.21	7.396e-09	3.16420287436725	0.000383418966146917	5.89875332533719	Proteobacteria	Gammaproteobacteria	2.35
ACBA010	ACBA010c01a_036870	29	25813.05	1.046e-08	2.76215625859732	0.000439227647238571	6.75734841905494	Proteobacteria	Gammaproteobacteria	2.35
ACBA010	ACBA010c01a_018370	29	33849.64	7.977e-09	3.07179633778576	0.000394953070242774	6.07620108065807	Proteobacteria	Gammaproteobacteria	2.35
ACBA010	ACBA010c01a_024180	29	185866.44	1.453e-09	5.98872007147237	0.000202583420211644	3.11666800325607	Proteobacteria	Gammaproteobacteria	2.35
ACBA010	ACBA010c01a_030530	29	93822.27	2.878e-09	4.58090363652224	0.000264841937537471	4.07449134673032	Proteobacteria	Gammaproteobacteria	2.35
ACBA011	ACBA011c01a_017910	28	49000.73	5.51e-09	3.55113046934497	0.000329861262848037	5.07478865920056	Proteobacteria	Gammaproteobacteria	2.35
ACBA011	ACBA011c01a_022780	28	150712.41	1.791e-09	5.51622081552144	0.000212351974355389	3.26695345162137	Proteobacteria	Gammaproteobacteria	2.35
ACBA011	ACBA011c01a_036880	28	94768.47	2.849e-09	4.59895823676108	0.000254705592191079	3.91854757217045	Proteobacteria	Gammaproteobacteria	2.35
ACBA011	ACBA011c01a_007680	28	15462.5	1.746e-08	2.2594611400185	0.000518433515146308	7.97590023302012	Proteobacteria	Gammaproteobacteria	2.35
ACBA011	ACBA011c01a_036590	28	138675.25	1.947e-09	5.33913399492297	0.000219395201969111	3.37531079952479	Proteobacteria	Gammaproteobacteria	2.35
ACBA011	ACBA011c01a_009010	28	27663.1	9.76e-09	2.83813050051701	0.000412729570026074	6.34968569270884	Proteobacteria	Gammaproteobacteria	2.35
ACBA011	ACBA011c01a_032250	28	57104.09	4.728e-09	3.77068954995893	0.000310654156391377	4.77929471371349	Proteobacteria	Gammaproteobacteria	2.35
ACBA011	ACBA011c01a_027480	28	36103.84	7.479e-09	3.15041785540894	0.000371817465148356	5.72026869459009	Proteobacteria	Gammaproteobacteria	2.35
ACBA011	ACBA011c01a_037630	28	20846.57	1.295e-08	2.54020516950871	0.000461136129953954	7.0944019992916	Proteobacteria	Gammaproteobacteria	2.35
ACBA011	ACBA011c01a_007350	28	78564.14	3.437e-09	4.27302248881382	0.000274133914394971	4.21744483684571	Proteobacteria	Gammaproteobacteria	2.35
ACBA011	ACBA011c01a_027180	28	19367.91	1.394e-08	2.46799156077988	0.000474629005937977	7.30198470673811	Proteobacteria	Gammaproteobacteria	2.35
ACBA011	ACBA011c01a_036630	28	16836.4	1.604e-08	2.33612958409323	0.000501419265922676	7.71414255265656	Proteobacteria	Gammaproteobacteria	2.35
ACBA011	ACBA011c01a_002790	28	80717.8	3.345e-09	4.31856241888038	0.000271243128508482	4.1729712078228	Proteobacteria	Gammaproteobacteria	2.35
ACBA011	ACBA011c01a_036730	28	14873.98	1.815e-08	2.22535185921399	0.000526379851485604	8.09815156131699	Proteobacteria	Gammaproteobacteria	2.35
ACBA011	ACBA011c01a_017020	28	18742.86	1.441e-08	2.43645776038702	0.000480771881294673	7.39649048145651	Proteobacteria	Gammaproteobacteria	2.35
ACBA011	ACBA011c01a_022060	28	18240.49	1.48e-08	2.41064654291128	0.000485919590576569	7.4756860088703	Proteobacteria	Gammaproteobacteria	2.35
ACBA011	ACBA011c01a_035320	28	79513.99	3.396e-09	4.29319978956309	0.000272845532137577	4.19762357134733	Proteobacteria	Gammaproteobacteria	2.35
ACBA011	ACBA011c01a_031190	28	88755.87	3.042e-09	4.48229552117507	0.000261334928860109	4.0205373670786	Proteobacteria	Gammaproteobacteria	2.35
ACBA011	ACBA011c01a_016690	28	185866.44	1.453e-09	5.98872007147237	0.000195597785031932	3.00919669279896	Proteobacteria	Gammaproteobacteria	2.35
ACBA011	ACBA011c01a_010150	28	51747.27	5.218e-09	3.62786490751701	0.000322884233844857	4.96744975145934	Proteobacteria	Gammaproteobacteria	2.35
ACBA011	ACBA011c01a_037540	28	40442.01	6.676e-09	3.29371228824097	0.000355641379284484	5.47140583514591	Proteobacteria	Gammaproteobacteria	2.35
ACBA011	ACBA011c01a_035950	28	24114.39	1.12e-08	2.68942557813281	0.000435550398077766	6.70077535504256	Proteobacteria	Gammaproteobacteria	2.35
ACBA011	ACBA011c01a_033190	28	33525.38	8.054e-09	3.06022756702654	0.000382775579756783	5.88885507318128	Proteobacteria	Gammaproteobacteria	2.35
ACBA011	ACBA011c01a_024680	28	32498.94	8.308e-09	3.02315179417768	0.000387469919112976	5.96107567866117	Proteobacteria	Gammaproteobacteria	2.35
ACBA011	ACBA011c01a_015300	28	27261.64	9.904e-09	2.82191289827663	0.000415101536929664	6.3861774912256	Proteobacteria	Gammaproteobacteria	2.35
ACBA011	ACBA011c01a_015290	28	31764.49	8.5e-09	2.99618378049581	0.000390957453538592	6.01473005443987	Proteobacteria	Gammaproteobacteria	2.35
ACBA011	ACBA011c01a_029950	28	75107.62	3.595e-09	4.19831825336708	0.000279011811507338	4.2924894078052	Proteobacteria	Gammaproteobacteria	2.35
ACBA011	ACBA011c01a_019380	28	36395.94	7.419e-09	3.16038492595995	0.000370644845042245	5.70222838526531	Proteobacteria	Gammaproteobacteria	2.35
ACBA011	ACBA011c01a_024560	28	40699.46	6.634e-09	3.30191568045552	0.000354757811681815	5.45781248741254	Proteobacteria	Gammaproteobacteria	2.35
ACBA011	ACBA011c01a_036190	28	15656.54	1.725e-08	2.27053384239804	0.000515905272708514	7.9370041955156	Proteobacteria	Gammaproteobacteria	2.35
ACBA011	ACBA011c01a_024070	28	55285.79	4.884e-09	3.72316024599678	0.000314619920648262	4.84030647151173	Proteobacteria	Gammaproteobacteria	2.35
ACBA011	ACBA011c01a_032240	28	14352.51	1.881e-08	2.1944361521814	0.000533795608494625	8.21224013068655	Proteobacteria	Gammaproteobacteria	2.35
ACBA011	ACBA011c01a_019410	28	18355.45	1.471e-08	2.41659083004496	0.00048472433421196	7.45729744941477	Proteobacteria	Gammaproteobacteria	2.35
ACBA011	ACBA011c01a_022010	28	36508.21	7.396e-09	3.16420287436725	0.000370197622486679	5.6953480382566	Proteobacteria	Gammaproteobacteria	2.35
ACBA011	ACBA011c01a_036200	28	47161.06	5.725e-09	3.49825918996667	0.000334846653019851	5.15148696953616	Proteobacteria	Gammaproteobacteria	2.35
ACBA011	ACBA011c01a_009550	28	93822.27	2.878e-09	4.58090363652224	0.00025570945693273	3.93399164511893	Proteobacteria	Gammaproteobacteria	2.35
ACBA011	ACBA011c01a_012070	28	23324.2	1.158e-08	2.65452902099532	0.000441276163075083	6.78886404730897	Proteobacteria	Gammaproteobacteria	2.35
ACBA011	ACBA011c01a_031960	28	66433.18	4.064e-09	4.00112542258344	0.000292762724843536	4.50404192066978	Proteobacteria	Gammaproteobacteria	2.35
ACBA011	ACBA011c01a_012430	28	25957.48	1.04e-08	2.7682043071355	0.000423155320630363	6.51008185585174	Proteobacteria	Gammaproteobacteria	2.35
ACBA011	ACBA011c01a_025320	28	83270.28	3.242e-09	4.37158894303467	0.000267953002082378	4.12235387819044	Proteobacteria	Gammaproteobacteria	2.35
ACBA011	ACBA011c01a_009060	28	70888.72	3.809e-09	4.10424677690014	0.000285406907730094	4.3908755035399	Proteobacteria	Gammaproteobacteria	2.35
ACBA011	ACBA011c01a_022360	28	33849.64	7.977e-09	3.07179633778576	0.000381333998855092	5.86667690546296	Proteobacteria	Gammaproteobacteria	2.35
ACBA011	ACBA011c01a_016790	28	33694.51	8.013e-09	3.06627014091197	0.00038202125948625	5.87725014594231	Proteobacteria	Gammaproteobacteria	2.35
ACBA012	ACBA012c01a_024480	28	83270.28	3.242e-09	4.37158894303467	0.000267953002082378	4.12235387819044	Proteobacteria	Gammaproteobacteria	2.35
ACBA012	ACBA012c01a_007120	28	27663.1	9.76e-09	2.83813050051701	0.000412729570026074	6.34968569270884	Proteobacteria	Gammaproteobacteria	2.35
ACBA012	ACBA012c01a_013430	28	26745.07	1.01e-08	2.80083016211338	0.000418226137736393	6.43424827286758	Proteobacteria	Gammaproteobacteria	2.35
ACBA012	ACBA012c01a_013420	28	31764.49	8.5e-09	2.99618378049581	0.000390957453538592	6.01473005443987	Proteobacteria	Gammaproteobacteria	2.35
ACBA012	ACBA012c01a_035320	28	138259.74	1.953e-09	5.33285723595561	0.000219653429545891	3.37928353147525	Proteobacteria	Gammaproteobacteria	2.35
ACBA012	ACBA012c01a_005440	28	78564.14	3.437e-09	4.27302248881382	0.000274133914394971	4.21744483684571	Proteobacteria	Gammaproteobacteria	2.35
ACBA012	ACBA012c01a_026450	28	36103.84	7.479e-09	3.15041785540894	0.000371817465148356	5.72026869459009	Proteobacteria	Gammaproteobacteria	2.35
ACBA012	ACBA012c01a_026180	28	19367.91	1.394e-08	2.46799156077988	0.000474629005937977	7.30198470673811	Proteobacteria	Gammaproteobacteria	2.35
ACBA012	ACBA012c01a_034870	28	47118.98	5.73e-09	3.49703528396134	0.000334963843953375	5.153289906975	Proteobacteria	Gammaproteobacteria	2.35
ACBA012	ACBA012c01a_035360	28	16836.4	1.604e-08	2.33612958409323	0.000501419265922676	7.71414255265656	Proteobacteria	Gammaproteobacteria	2.35
ACBA012	ACBA012c01a_029860	28	88755.87	3.042e-09	4.48229552117507	0.000261334928860109	4.0205373670786	Proteobacteria	Gammaproteobacteria	2.35
ACBA012	ACBA012c01a_022470	28	36395.94	7.419e-09	3.16038492595995	0.000370644845042245	5.70222838526531	Proteobacteria	Gammaproteobacteria	2.35
ACBA012	ACBA012c01a_014810	28	33694.51	8.013e-09	3.06627014091197	0.00038202125948625	5.87725014594231	Proteobacteria	Gammaproteobacteria	2.35
ACBA012	ACBA012c01a_030640	28	66467.2	4.062e-09	4.00192848611427	0.000292703976400548	4.50313809846997	Proteobacteria	Gammaproteobacteria	2.35
ACBA012	ACBA012c01a_036190	28	40442.01	6.676e-09	3.29371228824097	0.000355641379284484	5.47140583514591	Proteobacteria	Gammaproteobacteria	2.35
ACBA012	ACBA012c01a_028580	28	73939.22	3.652e-09	4.17259444979325	0.000280731903196179	4.31895235686429	Proteobacteria	Gammaproteobacteria	2.35
ACBA012	ACBA012c01a_035450	28	16665.98	1.62e-08	2.32683144745272	0.00050342296277568	7.74496865808739	Proteobacteria	Gammaproteobacteria	2.35
ACBA012	ACBA012c01a_034560	28	24114.39	1.12e-08	2.68942557813281	0.000435550398077766	6.70077535504256	Proteobacteria	Gammaproteobacteria	2.35
ACBA012	ACBA012c01a_017100	28	40699.46	6.634e-09	3.30191568045552	0.000354757811681815	5.45781248741254	Proteobacteria	Gammaproteobacteria	2.35
ACBA012	ACBA012c01a_022440	28	18355.45	1.471e-08	2.41659083004496	0.00048472433421196	7.45729744941477	Proteobacteria	Gammaproteobacteria	2.35
ACBA012	ACBA012c01a_018900	28	150698.39	1.792e-09	5.51601965674241	0.000212359718429295	3.26707259121992	Proteobacteria	Gammaproteobacteria	2.35
ACBA012	ACBA012c01a_030830	28	73930.3	3.652e-09	4.17239711750094	0.000280745180328825	4.31915662044347	Proteobacteria	Gammaproteobacteria	2.35
ACBA012	ACBA012c01a_007660	28	93822.27	2.878e-09	4.58090363652224	0.00025570945693273	3.93399164511893	Proteobacteria	Gammaproteobacteria	2.35
ACBA012	ACBA012c01a_033890	28	77720.98	3.474e-09	4.2549869272624	0.000275295882497557	4.23532126919319	Proteobacteria	Gammaproteobacteria	2.35
ACBA012	ACBA012c01a_032210	28	25561.46	1.056e-08	2.75157152313268	0.000425713222901308	6.54943419848166	Proteobacteria	Gammaproteobacteria	2.35
ACBA012	ACBA012c01a_019370	28	33849.64	7.977e-09	3.07179633778576	0.000381333998855092	5.86667690546296	Proteobacteria	Gammaproteobacteria	2.35
ACBA012	ACBA012c01a_010180	28	23324.2	1.158e-08	2.65452902099532	0.000441276163075083	6.78886404730897	Proteobacteria	Gammaproteobacteria	2.35
ACBA012	ACBA012c01a_008260	28	51747.27	5.218e-09	3.62786490751701	0.000322884233844857	4.96744975145934	Proteobacteria	Gammaproteobacteria	2.35
ACBA012	ACBA012c01a_005770	28	15462.5	1.746e-08	2.2594611400185	0.000518433515146308	7.97590023302012	Proteobacteria	Gammaproteobacteria	2.35
ACBA012	ACBA012c01a_014710	28	185866.44	1.453e-09	5.98872007147237	0.000195597785031932	3.00919669279896	Proteobacteria	Gammaproteobacteria	2.35
ACBA012	ACBA012c01a_007180	28	70861.69	3.81e-09	4.10363324267693	0.000285449578918057	4.39153198335473	Proteobacteria	Gammaproteobacteria	2.35
ACBA012	ACBA012c01a_017570	28	55285.79	4.884e-09	3.72316024599678	0.000314619920648262	4.84030647151173	Proteobacteria	Gammaproteobacteria	2.35
ACBA012	ACBA012c01a_019660	28	18240.49	1.48e-08	2.41064654291128	0.000485919590576569	7.4756860088703	Proteobacteria	Gammaproteobacteria	2.35
ACBA012	ACBA012c01a_019810	28	36508.21	7.396e-09	3.16420287436725	0.000370197622486679	5.6953480382566	Proteobacteria	Gammaproteobacteria	2.35
ACBA012	ACBA012c01a_000880	28	80793.62	3.342e-09	4.32015212103171	0.000271143318184021	4.17143566436955	Proteobacteria	Gammaproteobacteria	2.35
ACBA012	ACBA012c01a_034860	28	15656.54	1.725e-08	2.27053384239804	0.000515905272708514	7.9370041955156	Proteobacteria	Gammaproteobacteria	2.35
ACBA012	ACBA012c01a_036290	28	18975.24	1.423e-08	2.44825495337203	0.000478455227688973	7.36084965675344	Proteobacteria	Gammaproteobacteria	2.35
ACBA012	ACBA012c01a_035630	28	91419.2	2.953e-09	4.53454688146145	0.000258323579351493	3.97420891309989	Proteobacteria	Gammaproteobacteria	2.35
ACBA012	ACBA012c01a_016970	28	32498.94	8.308e-09	3.02315179417768	0.000387469919112976	5.96107567866117	Proteobacteria	Gammaproteobacteria	2.35
ACBA012	ACBA012c01a_024040	28	49000.73	5.51e-09	3.55113046934497	0.000329861262848037	5.07478865920056	Proteobacteria	Gammaproteobacteria	2.35
ACBA012	ACBA012c01a_015030	28	18742.86	1.441e-08	2.43645776038702	0.000480771881294673	7.39649048145651	Proteobacteria	Gammaproteobacteria	2.35
ACBA013	ACBA013c01a_015290	29	18742.86	1.441e-08	2.43645776038702	0.000497942305626626	7.66065085579424	Proteobacteria	Gammaproteobacteria	2.35
ACBA013	ACBA013c01a_024490	29	17951.98	1.504e-08	2.39562740443462	0.000506429085142028	7.79121669449274	Proteobacteria	Gammaproteobacteria	2.35
ACBA013	ACBA013c01a_026930	29	36103.84	7.479e-09	3.15041785540894	0.000385096660332226	5.92456400511117	Proteobacteria	Gammaproteobacteria	2.35
ACBA013	ACBA013c01a_022680	29	40706.5	6.633e-09	3.3021395593853	0.000367402822609604	5.65235111707084	Proteobacteria	Gammaproteobacteria	2.35
ACBA013	ACBA013c01a_036960	29	40457.03	6.674e-09	3.2941917565428	0.000368289244959512	5.6659883839925	Proteobacteria	Gammaproteobacteria	2.35
ACBA013	ACBA013c01a_013230	29	90309.72	2.99e-09	4.51289419290607	0.000268833113055493	4.13589404700759	Proteobacteria	Gammaproteobacteria	2.35
ACBA013	ACBA013c01a_005650	29	15462.5	1.746e-08	2.2594611400185	0.000536948997830104	8.26075381277084	Proteobacteria	Gammaproteobacteria	2.35
ACBA013	ACBA013c01a_021070	29	152505.84	1.77e-09	5.54185970406774	0.000218918460508571	3.36797631551648	Proteobacteria	Gammaproteobacteria	2.35
ACBA013	ACBA013c01a_035380	29	24114.39	1.12e-08	2.68942557813281	0.000451105769437686	6.94008876057979	Proteobacteria	Gammaproteobacteria	2.35
ACBA013	ACBA013c01a_022820	29	32498.94	8.308e-09	3.02315179417768	0.000401308130509868	6.17397123861335	Proteobacteria	Gammaproteobacteria	2.35
ACBA013	ACBA013c01a_017820	29	18385.48	1.469e-08	2.41813987358398	0.00050171431686905	7.71868179798539	Proteobacteria	Gammaproteobacteria	2.35
ACBA013	ACBA013c01a_037240	29	90243.73	2.992e-09	4.51160124403847	0.000268910156094161	4.13707932452556	Proteobacteria	Gammaproteobacteria	2.35
ACBA013	ACBA013c01a_007700	29	85465.02	3.159e-09	4.41639878054018	0.000274706939988016	4.22626061520024	Proteobacteria	Gammaproteobacteria	2.35
ACBA013	ACBA013c01a_005300	29	78564.14	3.437e-09	4.27302248881382	0.000283924411337648	4.36806786673305	Proteobacteria	Gammaproteobacteria	2.35
ACBA013	ACBA013c01a_036210	29	15140.23	1.783e-08	2.24088287829386	0.000541400626744358	8.32924041145166	Proteobacteria	Gammaproteobacteria	2.35
ACBA013	ACBA013c01a_017790	29	36437.94	7.41e-09	3.16181405061615	0.000383708648056825	5.903209970105	Proteobacteria	Gammaproteobacteria	2.35
ACBA013	ACBA013c01a_020460	29	36478.2	7.402e-09	3.1631830288217	0.000383542584704915	5.90065514930638	Proteobacteria	Gammaproteobacteria	2.35
ACBA013	ACBA013c01a_026620	29	19337.88	1.396e-08	2.46649081497116	0.000491879145628678	7.56737147121043	Proteobacteria	Gammaproteobacteria	2.35
ACBA013	ACBA013c01a_010710	29	25957.48	1.04e-08	2.7682043071355	0.000438268010652876	6.74258477927501	Proteobacteria	Gammaproteobacteria	2.35
ACBA013	ACBA013c01a_015220	29	17708.86	1.525e-08	2.38285681226684	0.000509143221918925	7.83297264490654	Proteobacteria	Gammaproteobacteria	2.35
ACBA013	ACBA013c01a_010080	29	23324.2	1.158e-08	2.65452902099532	0.000457036026042051	7.03132347757001	Proteobacteria	Gammaproteobacteria	2.35
ACBA013	ACBA013c01a_031130	29	58982.99	4.578e-09	3.8188458527215	0.000317691638143603	4.88756366374774	Proteobacteria	Gammaproteobacteria	2.35
ACBA013	ACBA013c01a_036110	29	16851.46	1.602e-08	2.33694850258498	0.000519145113136646	7.98684789440995	Proteobacteria	Gammaproteobacteria	2.35
ACBA013	ACBA013c01a_022210	29	55431.07	4.871e-09	3.72699240499705	0.000325521295171503	5.00801992571544	Proteobacteria	Gammaproteobacteria	2.35
ACBA013	ACBA013c01a_024460	29	35997.27	7.501e-09	3.14676925798015	0.000385543169932877	5.93143338358273	Proteobacteria	Gammaproteobacteria	2.35
ACBA013	ACBA013c01a_036360	29	91449.23	2.952e-09	4.53513072236194	0.000267514977856502	4.11561504394618	Proteobacteria	Gammaproteobacteria	2.35
ACBA013	ACBA013c01a_035660	29	47236.13	5.716e-09	3.50044096959135	0.000346589302693092	5.33214311835526	Proteobacteria	Gammaproteobacteria	2.35
ACBA013	ACBA013c01a_023520	29	83283.32	3.242e-09	4.37185728727523	0.000277505717833058	4.26931873589319	Proteobacteria	Gammaproteobacteria	2.35
ACBA013	ACBA013c01a_000920	29	80878.84	3.338e-09	4.32193782871249	0.000280710978003683	4.31863043082589	Proteobacteria	Gammaproteobacteria	2.35
ACBA013	ACBA013c01a_028870	29	76045.71	3.551e-09	4.21879593525767	0.000287573851256898	4.42421309625998	Proteobacteria	Gammaproteobacteria	2.35
ACBA013	ACBA013c01a_034740	29	98884.7	2.73e-09	4.67625123988765	0.000259441876095208	3.99141347838782	Proteobacteria	Gammaproteobacteria	2.35
ACBA013	ACBA013c01a_014950	29	33693.52	8.014e-09	3.06623482451339	0.000395669433100752	6.08722204770388	Proteobacteria	Gammaproteobacteria	2.35
ACBA013	ACBA013c01a_035650	29	15656.54	1.725e-08	2.27053384239804	0.000534330461019532	8.22046863106973	Proteobacteria	Gammaproteobacteria	2.35
ACBA013	ACBA013c01a_036070	29	138004.44	1.956e-09	5.32899494430846	0.000227663078581966	3.50250890126102	Proteobacteria	Gammaproteobacteria	2.35
ACBA014	ACBA014c01a_007190	28	27663.1	9.76e-09	2.83813050051701	0.000412729570026074	6.34968569270884	Proteobacteria	Gammaproteobacteria	2.35
ACBA014	ACBA014c01a_031870	28	25561.46	1.056e-08	2.75157152313268	0.000425713222901308	6.54943419848166	Proteobacteria	Gammaproteobacteria	2.35
ACBA014	ACBA014c01a_007250	28	70861.69	3.81e-09	4.10363324267693	0.000285449578918057	4.39153198335473	Proteobacteria	Gammaproteobacteria	2.35
ACBA014	ACBA014c01a_020720	28	186845.5	1.445e-09	6.00106630136326	0.000195195374010477	3.00300575400734	Proteobacteria	Gammaproteobacteria	2.35
ACBA014	ACBA014c01a_014530	28	18742.86	1.441e-08	2.43645776038702	0.000480771881294673	7.39649048145651	Proteobacteria	Gammaproteobacteria	2.35
ACBA014	ACBA014c01a_008340	28	51747.27	5.218e-09	3.62786490751701	0.000322884233844857	4.96744975145934	Proteobacteria	Gammaproteobacteria	2.35
ACBA014	ACBA014c01a_010250	28	23324.2	1.158e-08	2.65452902099532	0.000441276163075083	6.78886404730897	Proteobacteria	Gammaproteobacteria	2.35
ACBA014	ACBA014c01a_000890	28	80801.76	3.342e-09	4.32032273679086	0.000271132610344378	4.17127092837504	Proteobacteria	Gammaproteobacteria	2.35
ACBA014	ACBA014c01a_028670	28	88755.87	3.042e-09	4.48229552117507	0.000261334928860109	4.0205373670786	Proteobacteria	Gammaproteobacteria	2.35
ACBA014	ACBA014c01a_022530	28	40699.46	6.634e-09	3.30191568045552	0.000354757811681815	5.45781248741254	Proteobacteria	Gammaproteobacteria	2.35
ACBA014	ACBA014c01a_025310	28	36103.84	7.479e-09	3.15041785540894	0.000371817465148356	5.72026869459009	Proteobacteria	Gammaproteobacteria	2.35
ACBA014	ACBA014c01a_017090	28	36395.94	7.419e-09	3.16038492595995	0.000370644845042245	5.70222838526531	Proteobacteria	Gammaproteobacteria	2.35
ACBA014	ACBA014c01a_034490	28	15656.54	1.725e-08	2.27053384239804	0.000515905272708514	7.9370041955156	Proteobacteria	Gammaproteobacteria	2.35
ACBA014	ACBA014c01a_010620	28	25957.48	1.04e-08	2.7682043071355	0.000423155320630363	6.51008185585174	Proteobacteria	Gammaproteobacteria	2.35
ACBA014	ACBA014c01a_012840	28	31764.49	8.5e-09	2.99618378049581	0.000390957453538592	6.01473005443987	Proteobacteria	Gammaproteobacteria	2.35
ACBA014	ACBA014c01a_015540	28	49000.73	5.51e-09	3.55113046934497	0.000329861262848037	5.07478865920056	Proteobacteria	Gammaproteobacteria	2.35
ACBA014	ACBA014c01a_005800	28	15462.5	1.746e-08	2.2594611400185	0.000518433515146308	7.97590023302012	Proteobacteria	Gammaproteobacteria	2.35
ACBA014	ACBA014c01a_034910	28	138285.82	1.952e-09	5.33325154158143	0.000219637189812527	3.37903368942349	Proteobacteria	Gammaproteobacteria	2.35
ACBA014	ACBA014c01a_019810	28	36538.24	7.39e-09	3.16522288950259	0.000370078323722837	5.69351267265903	Proteobacteria	Gammaproteobacteria	2.35
ACBA014	ACBA014c01a_022660	28	32498.94	8.308e-09	3.02315179417768	0.000387469919112976	5.96107567866117	Proteobacteria	Gammaproteobacteria	2.35
ACBA014	ACBA014c01a_007740	28	93822.27	2.878e-09	4.58090363652224	0.00025570945693273	3.93399164511893	Proteobacteria	Gammaproteobacteria	2.35
ACBA014	ACBA014c01a_034240	28	24114.39	1.12e-08	2.68942557813281	0.000435550398077766	6.70077535504256	Proteobacteria	Gammaproteobacteria	2.35
ACBA014	ACBA014c01a_035810	28	40442.01	6.676e-09	3.29371228824097	0.000355641379284484	5.47140583514591	Proteobacteria	Gammaproteobacteria	2.35
ACBA014	ACBA014c01a_020240	28	33849.64	7.977e-09	3.07179633778576	0.000381333998855092	5.86667690546296	Proteobacteria	Gammaproteobacteria	2.35
ACBA014	ACBA014c01a_027400	28	73939.22	3.652e-09	4.17259444979325	0.000280731903196179	4.31895235686429	Proteobacteria	Gammaproteobacteria	2.35
ACBA014	ACBA014c01a_029510	28	66467.2	4.062e-09	4.00192848611427	0.000292703976400548	4.50313809846997	Proteobacteria	Gammaproteobacteria	2.35
ACBA014	ACBA014c01a_014190	28	185866.44	1.453e-09	5.98872007147237	0.000195597785031932	3.00919669279896	Proteobacteria	Gammaproteobacteria	2.35
ACBA014	ACBA014c01a_025000	28	19367.91	1.394e-08	2.46799156077988	0.000474629005937977	7.30198470673811	Proteobacteria	Gammaproteobacteria	2.35
ACBA014	ACBA014c01a_035200	28	91419.2	2.953e-09	4.53454688146145	0.000258323579351493	3.97420891309989	Proteobacteria	Gammaproteobacteria	2.35
ACBA014	ACBA014c01a_017120	28	18355.45	1.471e-08	2.41659083004496	0.00048472433421196	7.45729744941477	Proteobacteria	Gammaproteobacteria	2.35
ACBA014	ACBA014c01a_035050	28	14873.98	1.815e-08	2.22535185921399	0.000526379851485604	8.09815156131699	Proteobacteria	Gammaproteobacteria	2.35
ACBA014	ACBA014c01a_014300	28	33694.51	8.013e-09	3.06627014091197	0.00038202125948625	5.87725014594231	Proteobacteria	Gammaproteobacteria	2.35
ACBA014	ACBA014c01a_019960	28	18240.49	1.48e-08	2.41064654291128	0.000485919590576569	7.4756860088703	Proteobacteria	Gammaproteobacteria	2.35
ACBA014	ACBA014c01a_034950	28	16836.4	1.604e-08	2.33612958409323	0.000501419265922676	7.71414255265656	Proteobacteria	Gammaproteobacteria	2.35
ACBA014	ACBA014c01a_005470	28	78564.14	3.437e-09	4.27302248881382	0.000274133914394971	4.21744483684571	Proteobacteria	Gammaproteobacteria	2.35
ACBA014	ACBA014c01a_023300	28	83270.28	3.242e-09	4.37158894303467	0.000267953002082378	4.12235387819044	Proteobacteria	Gammaproteobacteria	2.35
ACBA014	ACBA014c01a_012850	28	26745.07	1.01e-08	2.80083016211338	0.000418226137736393	6.43424827286758	Proteobacteria	Gammaproteobacteria	2.35
ACBA014	ACBA014c01a_035920	28	18975.24	1.423e-08	2.44825495337203	0.000478455227688973	7.36084965675344	Proteobacteria	Gammaproteobacteria	2.35
ACBA014	ACBA014c01a_022060	28	55285.79	4.884e-09	3.72316024599678	0.000314619920648262	4.84030647151173	Proteobacteria	Gammaproteobacteria	2.35
ACBA014	ACBA014c01a_029710	28	73930.3	3.652e-09	4.17239711750094	0.000280745180328825	4.31915662044347	Proteobacteria	Gammaproteobacteria	2.35
ACBA014	ACBA014c01a_034500	28	47161.06	5.725e-09	3.49825918996667	0.000334846653019851	5.15148696953616	Proteobacteria	Gammaproteobacteria	2.35
ACBA015	ACBA015c01a_031280	28	15166.27	1.78e-08	2.24239291258209	0.000522379630520433	8.03660970031435	Proteobacteria	Gammaproteobacteria	2.35
ACBA015	ACBA015c01a_022460	28	19337.87	1.396e-08	2.46649031498639	0.000474917892050485	7.306429108469	Proteobacteria	Gammaproteobacteria	2.35
ACBA015	ACBA015c01a_019090	28	47864.5	5.641e-09	3.51862133307749	0.000332908906719937	5.12167548799903	Proteobacteria	Gammaproteobacteria	2.35
ACBA015	ACBA015c01a_030750	28	47203.14	5.72e-09	3.49948243218904	0.000334729607550433	5.14968627000667	Proteobacteria	Gammaproteobacteria	2.35
ACBA015	ACBA015c01a_004570	28	78582.11	3.436e-09	4.27340559111985	0.000274109338835144	4.21706675130991	Proteobacteria	Gammaproteobacteria	2.35
ACBA015	ACBA015c01a_027640	28	50713.83	5.324e-09	3.59928952060898	0.000325447668060357	5.00688720092857	Proteobacteria	Gammaproteobacteria	2.35
ACBA015	ACBA015c01a_007200	28	25055.81	1.078e-08	2.73010493683891	0.000429060570291694	6.60093185064144	Proteobacteria	Gammaproteobacteria	2.35
ACBA015	ACBA015c01a_021220	28	35999.29	7.5e-09	3.14683847698659	0.000372240389750791	5.72677522693524	Proteobacteria	Gammaproteobacteria	2.35
ACBA015	ACBA015c01a_031180	28	16837.43	1.604e-08	2.33618560664789	0.000501407241711863	7.71395756479788	Proteobacteria	Gammaproteobacteria	2.35
ACBA015	ACBA015c01a_019680	28	55553.19	4.86e-09	3.73020893412944	0.00031402540764909	4.8311601176783	Proteobacteria	Gammaproteobacteria	2.35
ACBA015	ACBA015c01a_015430	28	36394.95	7.419e-09	3.16035122735719	0.000370648797202148	5.70228918772535	Proteobacteria	Gammaproteobacteria	2.35
ACBA015	ACBA015c01a_004910	28	15462.5	1.746e-08	2.2594611400185	0.000518433515146308	7.97590023302012	Proteobacteria	Gammaproteobacteria	2.35
ACBA015	ACBA015c01a_030490	28	24114.39	1.12e-08	2.68942557813281	0.000435550398077766	6.70077535504256	Proteobacteria	Gammaproteobacteria	2.35
ACBA015	ACBA015c01a_031430	28	91389.18	2.954e-09	4.5339631184221	0.000258356839383364	3.9747206058979	Proteobacteria	Gammaproteobacteria	2.35
ACBA015	ACBA015c01a_007270	28	93810.17	2.878e-09	4.58067203911939	0.000255722385526091	3.93419054655524	Proteobacteria	Gammaproteobacteria	2.35
ACBA015	ACBA015c01a_000880	28	25841.1	1.045e-08	2.76333246745741	0.000423901356406121	6.52155932932494	Proteobacteria	Gammaproteobacteria	2.35
ACBA015	ACBA015c01a_015460	28	18355.45	1.471e-08	2.41659083004496	0.00048472433421196	7.45729744941477	Proteobacteria	Gammaproteobacteria	2.35
ACBA015	ACBA015c01a_029860	28	60065.24	4.495e-09	3.84616162146145	0.000304558283411703	4.68551205248774	Proteobacteria	Gammaproteobacteria	2.35
ACBA015	ACBA015c01a_021290	28	29245.3	9.232e-09	2.90068929834973	0.000403828283788511	6.21274282751555	Proteobacteria	Gammaproteobacteria	2.35
ACBA015	ACBA015c01a_018590	28	161193.41	1.675e-09	5.6635320676241	0.000206828595153991	3.18197838698448	Proteobacteria	Gammaproteobacteria	2.35
ACBA015	ACBA015c01a_000470	28	80978.92	3.334e-09	4.3240334542082	0.000270899934878226	4.16769130581887	Proteobacteria	Gammaproteobacteria	2.35
ACBA015	ACBA015c01a_020230	28	32498.94	8.308e-09	3.02315179417768	0.000387469919112976	5.96107567866117	Proteobacteria	Gammaproteobacteria	2.35
ACBA015	ACBA015c01a_018190	28	33806.62	7.987e-09	3.07026538177484	0.000381524147101293	5.86960226309682	Proteobacteria	Gammaproteobacteria	2.35
ACBA015	ACBA015c01a_026550	28	34354	7.859e-09	3.08965747253426	0.000379129528619061	5.83276197875478	Proteobacteria	Gammaproteobacteria	2.35
ACBA015	ACBA015c01a_031980	28	40442.01	6.676e-09	3.29371228824097	0.000355641379284484	5.47140583514591	Proteobacteria	Gammaproteobacteria	2.35
ACBA015	ACBA015c01a_021250	28	17951.98	1.504e-08	2.39562740443462	0.000488966013240579	7.52255404985506	Proteobacteria	Gammaproteobacteria	2.35
ACBA015	ACBA015c01a_022750	28	36103.84	7.479e-09	3.15041785540894	0.000371817465148356	5.72026869459009	Proteobacteria	Gammaproteobacteria	2.35
ACBA015	ACBA015c01a_020840	28	83319.36	3.241e-09	4.37259880523328	0.000267891117692829	4.1214018106589	Proteobacteria	Gammaproteobacteria	2.35
ACBA015	ACBA015c01a_027350	28	129017.64	2.093e-09	5.19017108305669	0.000225692055697401	3.47218547226771	Proteobacteria	Gammaproteobacteria	2.35
ACBA015	ACBA015c01a_026710	28	66299.01	4.072e-09	3.99795581527637	0.000292994829177545	4.50761275657762	Proteobacteria	Gammaproteobacteria	2.35
ACBA015	ACBA015c01a_018390	28	33892.81	7.966e-09	3.07333144313115	0.000381143525464619	5.86374654560953	Proteobacteria	Gammaproteobacteria	2.35
ACBA015	ACBA015c01a_020100	28	40672.44	6.638e-09	3.30105619918681	0.000354850178389823	5.45923351368959	Proteobacteria	Gammaproteobacteria	2.35
ACBA015	ACBA015c01a_024450	28	116043.29	2.327e-09	4.97895592786354	0.000235266268295512	3.61948105070018	Proteobacteria	Gammaproteobacteria	2.35
ACBA015	ACBA015c01a_013320	28	33792.66	7.99e-09	3.06976833166284	0.000381585922649008	5.87055265613858	Proteobacteria	Gammaproteobacteria	2.35
ACBA015	ACBA015c01a_030740	28	15656.54	1.725e-08	2.27053384239804	0.000515905272708514	7.9370041955156	Proteobacteria	Gammaproteobacteria	2.35
ACCD001	ACCD001c01a_014350	50	17919.33	1.507e-08	2.39391850519132	0.000873776895955374	13.4427214762365	Proteobacteria	Gammaproteobacteria	5
ACCD001	ACCD001c01a_018880	50	43536.03	6.202e-09	3.39028312474811	0.00061698406996366	9.49206261482554	Proteobacteria	Gammaproteobacteria	5
ACCD001	ACCD001c01a_014290	50	42144.47	6.407e-09	3.34738405377651	0.000624891152921724	9.6137100449496	Proteobacteria	Gammaproteobacteria	5
ACCD001	ACCD001c01a_005170	50	26479.52	1.02e-08	2.78989585400501	0.000749759414005869	11.5347602154749	Proteobacteria	Gammaproteobacteria	5
ACCD001	ACCD001c01a_015100	50	39491.03	6.837e-09	3.26313187675005	0.000641025480931375	9.86193047586731	Proteobacteria	Gammaproteobacteria	5
ACCD001	ACCD001c01a_014830	50	23189.39	1.164e-08	2.64850406774483	0.000789785715684138	12.1505494720637	Proteobacteria	Gammaproteobacteria	5
ACCD001	ACCD001c01a_014980	50	63184.42	4.273e-09	3.92325331439254	0.000533167377432033	8.20257503741589	Proteobacteria	Gammaproteobacteria	5
ACCD001	ACCD001c01a_028200	50	35857.42	7.53e-09	3.14197128763716	0.00066574468355796	10.2422259008917	Proteobacteria	Gammaproteobacteria	5
ACCD001	ACCD001c01a_014860	50	27640.87	9.768e-09	2.83723624182083	0.000737249387204287	11.3422982646813	Proteobacteria	Gammaproteobacteria	5
ACCD001	ACCD001c01a_007630	50	10987.74	2.457e-08	1.9762565018164	0.00105844088493252	16.2837059220388	Proteobacteria	Gammaproteobacteria	5
ACCD001	ACCD001c01a_014910	50	68392.89	3.948e-09	4.04698433782803	0.000516866512450804	7.95179249924314	Proteobacteria	Gammaproteobacteria	5
ACCD001	ACCD001c01a_001410	50	41194.93	6.554e-09	3.31761500483068	0.000630498318096122	9.69997412455572	Proteobacteria	Gammaproteobacteria	5
ACCD001	ACCD001c01a_018820	50	19110.58	1.413e-08	2.45508529626427	0.000852007335068591	13.1078051549014	Proteobacteria	Gammaproteobacteria	5
ACCD001	ACCD001c01a_001660	50	45326.99	5.957e-09	3.44428536278612	0.000607310504302744	9.34323852773452	Proteobacteria	Gammaproteobacteria	5
ACCD001	ACCD001c01a_020830	50	27066.24	9.976e-09	2.81396685051299	0.000743345885632899	11.4360905481985	Proteobacteria	Gammaproteobacteria	5
ACCD001	ACCD001c01a_005930	50	21203.78	1.273e-08	2.55717964340117	0.000817991292099476	12.584481416915	Proteobacteria	Gammaproteobacteria	5
ACCD001	ACCD001c01a_024400	50	35179.07	7.675e-09	3.11853552625023	0.000670747747790242	10.3191961198499	Proteobacteria	Gammaproteobacteria	5
ACCD001	ACCD001c01a_018760	50	23695.53	1.139e-08	2.67101587017204	0.000783129259543288	12.0481424545121	Proteobacteria	Gammaproteobacteria	5
ACCD001	ACCD001c01a_011940	50	51150.38	5.279e-09	3.61140324476103	0.000579207177617356	8.91087965565164	Proteobacteria	Gammaproteobacteria	5
ACCD001	ACCD001c01a_013840	50	15106.24	1.787e-08	2.23890945353792	0.000934272119549464	14.3734172238379	Proteobacteria	Gammaproteobacteria	5
ACCD001	ACCD001c01a_014920	50	44567.06	6.058e-09	3.42153282918014	0.000611349002060407	9.4053692624678	Proteobacteria	Gammaproteobacteria	5
ACCD001	ACCD001c01a_014840	50	42926.85	6.29e-09	3.3716074532201	0.000620401606550741	9.54464010078063	Proteobacteria	Gammaproteobacteria	5
ACCD001	ACCD001c01a_014430	50	41636.59	6.485e-09	3.33151282442452	0.000627868116040503	9.65950947754621	Proteobacteria	Gammaproteobacteria	5
ACCD001	ACCD001c01a_009420	50	85910.68	3.143e-09	4.42541205361269	0.000472668003633379	7.27181544051352	Proteobacteria	Gammaproteobacteria	5
ACCD001	ACCD001c01a_001570	50	18799.27	1.436e-08	2.43932965365836	0.000857510454767406	13.1924685348832	Proteobacteria	Gammaproteobacteria	5
ACCD001	ACCD001c01a_014960	50	52148	5.178e-09	3.63885198559481	0.000574838077755526	8.8436627347004	Proteobacteria	Gammaproteobacteria	5
ACCD001	ACCD001c01a_020740	50	67589.31	3.995e-09	4.02827777359521	0.000519266743308352	7.98871912782079	Proteobacteria	Gammaproteobacteria	5
ACCL001	ACCL001c01a_001990	29	25943.45	1.041e-08	2.76761769543038	0.000438360903954379	6.74401390699045	Proteobacteria	Gammaproteobacteria	4.73333333333333
ACCL001	ACCL001c01a_012170	29	10286.04	2.625e-08	1.92578822489734	0.00062998380563557	9.69205854823954	Proteobacteria	Gammaproteobacteria	4.73333333333333
ACCL001	ACCL001c01a_005870	29	32949.82	8.194e-09	3.03952432430847	0.000399146466789674	6.14071487368729	Proteobacteria	Gammaproteobacteria	4.73333333333333
ACCL001	ACCL001c01a_017550	29	36063.77	7.487e-09	3.14904676287685	0.000385264331121157	5.92714355571011	Proteobacteria	Gammaproteobacteria	4.73333333333333
ACCL001	ACCL001c01a_020620	29	65914.01	4.096e-09	3.98883893747146	0.000304152515001786	4.67926946156594	Proteobacteria	Gammaproteobacteria	4.73333333333333
ACCL001	ACCL001c01a_019350	29	74186.18	3.64e-09	4.1780520735011	0.000290378236897453	4.46735749073004	Proteobacteria	Gammaproteobacteria	4.73333333333333
ACCL001	ACCL001c01a_015250	29	16533.32	1.633e-08	2.31955341029019	0.00052303835272205	8.04674388803154	Proteobacteria	Gammaproteobacteria	4.73333333333333
ACCL001	ACCL001c01a_012440	29	33950.81	7.953e-09	3.07539202606614	0.00039449129882829	6.06909690505061	Proteobacteria	Gammaproteobacteria	4.73333333333333
ACCL001	ACCL001c01a_012360	29	28885.87	9.347e-09	2.88666194132447	0.00042028315730395	6.46589472775307	Proteobacteria	Gammaproteobacteria	4.73333333333333
ACCL001	ACCL001c01a_014580	29	32033.43	8.429e-09	3.0061024593179	0.000403584179577259	6.20898737811168	Proteobacteria	Gammaproteobacteria	4.73333333333333
ACCL001	ACCL001c01a_011620	29	18196.44	1.484e-08	2.40836279507757	0.000503751094830345	7.75001684354378	Proteobacteria	Gammaproteobacteria	4.73333333333333
ACCL001	ACCL001c01a_015380	29	83357.25	3.239e-09	4.37337817642691	0.000277409212244299	4.26783403452767	Proteobacteria	Gammaproteobacteria	4.73333333333333
ACCL001	ACCL001c01a_000560	29	73674.75	3.665e-09	4.16673756502148	0.000291166740366271	4.47948831332724	Proteobacteria	Gammaproteobacteria	4.73333333333333
ACCL001	ACCL001c01a_011590	29	36666.62	7.364e-09	3.16957777614137	0.000382768772516433	5.88875034640666	Proteobacteria	Gammaproteobacteria	4.73333333333333
ACCL001	ACCL001c01a_009020	29	36189.73	7.461e-09	3.15335367683514	0.000384738129338743	5.91904814367296	Proteobacteria	Gammaproteobacteria	4.73333333333333
ACCL001	ACCL001c01a_021450	29	66572.1	4.056e-09	4.00440314450063	0.000302970343142184	4.66108220218745	Proteobacteria	Gammaproteobacteria	4.73333333333333
ACCL001	ACCL001c01a_005350	29	19482.9	1.386e-08	2.47372512894375	0.000490440663990435	7.54524098446823	Proteobacteria	Gammaproteobacteria	4.73333333333333
ACCL001	ACCL001c01a_015220	29	35964.81	7.508e-09	3.14565663248069	0.00038567953737921	5.93353134429554	Proteobacteria	Gammaproteobacteria	4.73333333333333
ACCL001	ACCL001c01a_015850	29	35933.32	7.514e-09	3.14457667188464	0.000385811993587639	5.93556913211753	Proteobacteria	Gammaproteobacteria	4.73333333333333
ACCL001	ACCL001c01a_026930	29	14802.9	1.824e-08	2.22117704581914	0.000546203823352397	8.40313574388303	Proteobacteria	Gammaproteobacteria	4.73333333333333
ACCL001	ACCL001c01a_034810	29	15462.5	1.746e-08	2.2594611400185	0.000536948997830104	8.26075381277084	Proteobacteria	Gammaproteobacteria	4.73333333333333
ACCL001	ACCL001c01a_036100	29	27516.97	9.812e-09	2.83224401868727	0.000428358357106291	6.59012857086601	Proteobacteria	Gammaproteobacteria	4.73333333333333
ACCL001	ACCL001c01a_009050	29	19932.23	1.355e-08	2.49593423430923	0.000486076667442627	7.47810257604042	Proteobacteria	Gammaproteobacteria	4.73333333333333
ACCL001	ACCL001c01a_030150	29	80823.79	3.341e-09	4.32078443686289	0.000280785911099479	4.31978324768429	Proteobacteria	Gammaproteobacteria	4.73333333333333
ACCL001	ACCL001c01a_026350	29	15716.44	1.718e-08	2.27393510923015	0.000533531229560784	8.2081727624736	Proteobacteria	Gammaproteobacteria	4.73333333333333
ACCL001	ACCL001c01a_007510	29	49000.73	5.51e-09	3.55113046934497	0.000341642022235467	5.25603111131487	Proteobacteria	Gammaproteobacteria	4.73333333333333
ACCL001	ACCL001c01a_012820	29	34413.7	7.846e-09	3.09176107728224	0.000392402700093325	6.03696461682038	Proteobacteria	Gammaproteobacteria	4.73333333333333
ACCL001	ACCL001c01a_005820	29	34053.01	7.929e-09	3.0790177132973	0.000394026766890462	6.06195025985326	Proteobacteria	Gammaproteobacteria	4.73333333333333
ACCL001	ACCL001c01a_006480	29	33670.03	8.019e-09	3.06539667754313	0.000395777617838801	6.08888642828925	Proteobacteria	Gammaproteobacteria	4.73333333333333
ACCL001	ACCL001c01a_000010	29	76294.26	3.539e-09	4.22419579723113	0.000287206240668161	4.41855754874094	Proteobacteria	Gammaproteobacteria	4.73333333333333
ACCL001	ACCL001c01a_026090	29	24189.33	1.116e-08	2.69269878309539	0.000450557411911609	6.93165249094783	Proteobacteria	Gammaproteobacteria	4.73333333333333
ACCL001	ACCL001c01a_000590	29	32699.77	8.257e-09	3.03046135828378	0.000400340163207383	6.15907943395974	Proteobacteria	Gammaproteobacteria	4.73333333333333
ACCL001	ACCL001c01a_006520	29	18742.86	1.441e-08	2.43645776038702	0.000497942305626626	7.66065085579424	Proteobacteria	Gammaproteobacteria	4.73333333333333
ACCL001	ACCL001c01a_030580	29	28894.47	9.345e-09	2.8869988061687	0.000420234117235068	6.46514026515489	Proteobacteria	Gammaproteobacteria	4.73333333333333
ACCL001	ACCL001c01a_014470	29	40702.65	6.634e-09	3.30201712851261	0.000367416445024768	5.65256069268874	Proteobacteria	Gammaproteobacteria	4.73333333333333
ACCL001	ACCL001c01a_027690	29	41359.02	6.528e-09	3.3227889915587	0.000365119602192941	5.61722464912216	Proteobacteria	Gammaproteobacteria	4.73333333333333
ACCL001	ACCL001c01a_027080	29	94077.46	2.87e-09	4.58578382070484	0.000264560093149468	4.07015527922258	Proteobacteria	Gammaproteobacteria	4.73333333333333
ACCL001	ACCL001c01a_012830	29	52631.22	5.13e-09	3.6520326906389	0.000332202775150063	5.11081192538559	Proteobacteria	Gammaproteobacteria	4.73333333333333
ACCL001	ACCL001c01a_014060	29	54957.51	4.913e-09	3.71447835267584	0.000326617974202224	5.02489191080344	Proteobacteria	Gammaproteobacteria	4.73333333333333
ACCL001	ACCL001c01a_015890	29	18107.24	1.491e-08	2.4037279542969	0.000504722421936416	7.76496033748332	Proteobacteria	Gammaproteobacteria	4.73333333333333
ACCL001	ACCL001c01a_026360	29	47844.83	5.643e-09	3.51805443668083	0.00034485407107959	5.30544724737831	Proteobacteria	Gammaproteobacteria	4.73333333333333
ACCR001	ACCR001c01a_024950	31	14732.48	1.833e-08	2.21702896052173	0.000584965485380601	8.9994690058554	Proteobacteria	Alphaproteobacteria	5
ACCR001	ACCR001c01a_001110	31	48380.86	5.581e-09	3.53345263388357	0.00036703065142522	5.64662540654184	Proteobacteria	Alphaproteobacteria	5
ACCR001	ACCR001c01a_001310	31	36955.68	7.306e-09	3.1793494040014	0.00040790905848921	6.27552397675708	Proteobacteria	Alphaproteobacteria	5
ACCR001	ACCR001c01a_021030	31	279420.2	9.663e-10	7.02651999288127	0.000184570089220318	2.83953983415874	Proteobacteria	Alphaproteobacteria	5
ACCR001	ACCR001c01a_001140	31	41154.03	6.561e-09	3.31632342063351	0.000391061201668534	6.01632617951591	Proteobacteria	Alphaproteobacteria	5
ACCR001	ACCR001c01a_001120	31	43091.95	6.266e-09	3.37668476803758	0.000384070622839973	5.90877881292266	Proteobacteria	Alphaproteobacteria	5
ACCR001	ACCR001c01a_010270	31	33589.7	8.038e-09	3.06252773210671	0.000423468956182258	6.51490701818859	Proteobacteria	Alphaproteobacteria	5
ACCR001	ACCR001c01a_001050	31	80507.24	3.354e-09	4.31414288395666	0.000300612533446046	4.62480820686225	Proteobacteria	Alphaproteobacteria	5
ACCR001	ACCR001c01a_027740	31	24001.56	1.125e-08	2.68448573953468	0.000483103859668572	7.43236707182419	Proteobacteria	Alphaproteobacteria	5
ACCR001	ACCR001c01a_025960	31	19280.88	1.4e-08	2.46363834447134	0.00052641063364872	8.09862513305723	Proteobacteria	Alphaproteobacteria	5
ACCR001	ACCR001c01a_009810	31	32638.26	8.273e-09	3.02822549948387	0.000428265801940934	6.58870464524514	Proteobacteria	Alphaproteobacteria	5
ACCR001	ACCR001c01a_005270	31	42222.84	6.395e-09	3.34982273776224	0.000387150462433363	5.95616096051328	Proteobacteria	Alphaproteobacteria	5
ACCR001	ACCR001c01a_001150	31	25118.32	1.075e-08	2.73277288503718	0.000474567582653982	7.30103973313819	Proteobacteria	Alphaproteobacteria	5
ACCR001	ACCR001c01a_022270	31	9701.24	2.783e-08	1.88210353570004	0.00068906167880508	10.6009489046935	Proteobacteria	Alphaproteobacteria	5
ACCR001	ACCR001p06a_000550	31	39293.51	6.871e-09	3.25672428365163	0.000398217751654524	6.12642694853114	Proteobacteria	Alphaproteobacteria	5
ACCR001	ACCR001p06a_000510	31	26972.75	1.001e-08	2.81015269046105	0.000461499984109998	7.09999975553843	Proteobacteria	Alphaproteobacteria	5
ACCR001	ACCR001c01a_016720	31	26016.42	1.038e-08	2.77066655794896	0.000468077047479322	7.20118534583572	Proteobacteria	Alphaproteobacteria	5
ACCR001	ACCR001c01a_012490	31	36535.7	7.39e-09	3.1651366342333	0.000409740738509569	6.30370366937798	Proteobacteria	Alphaproteobacteria	5
ACCR001	ACCR001c01a_013730	31	27170.73	9.937e-09	2.81822031597153	0.000460178863463826	7.07967482252041	Proteobacteria	Alphaproteobacteria	5
ACCR001	ACCR001c01a_005720	31	40129.67	6.728e-09	3.28371713879628	0.000394944316814647	6.07606641253304	Proteobacteria	Alphaproteobacteria	5
ACCR001	ACCR001c01a_028810	31	41025.58	6.581e-09	3.31226200667803	0.000391540711266115	6.02370325024793	Proteobacteria	Alphaproteobacteria	5
ACCR001	ACCR001c01a_016890	31	94162.38	2.867e-09	4.58740602263552	0.000282705610882328	4.34931709049735	Proteobacteria	Alphaproteobacteria	5
ACCR001	ACCR001p06a_000210	31	42266.89	6.388e-09	3.35119225871379	0.000386992246900271	5.95372687538878	Proteobacteria	Alphaproteobacteria	5
ACCR001	ACCR001c01a_005370	31	33026.41	8.175e-09	3.04229192927331	0.00042628565967508	6.55824091807815	Proteobacteria	Alphaproteobacteria	5
ACCR001	ACCR001c01a_020600	31	45224.08	5.97e-09	3.44121785338492	0.000376868154603689	5.79797160928753	Proteobacteria	Alphaproteobacteria	5
ACCR001	ACCR001c01a_004980	31	42806.58	6.308e-09	3.36790131457093	0.000385072275242622	5.92418884988649	Proteobacteria	Alphaproteobacteria	5
ACCR001	ACCR001c01a_019030	31	62160.33	4.344e-09	3.89820296172479	0.00033268801925609	5.11827721932446	Proteobacteria	Alphaproteobacteria	5
ACCR001	ACCR001c01a_013130	31	15153.16	1.782e-08	2.24163287362972	0.000578544969272551	8.90069183496232	Proteobacteria	Alphaproteobacteria	5
ACCR001	ACCR001c01a_001100	31	30156.6	8.953e-09	2.93579090181092	0.000441749928850338	6.79615275154366	Proteobacteria	Alphaproteobacteria	5
ACCR001	ACCR001c01a_007140	31	10192.59	2.649e-08	1.9189107444255	0.000675844577848106	10.3976088899709	Proteobacteria	Alphaproteobacteria	5
ACCR001	ACCR001c01a_009880	31	42734.52	6.318e-09	3.36567774079041	0.000385326677678261	5.92810273351171	Proteobacteria	Alphaproteobacteria	5
ACCR001	ACCR001c01a_018460	31	54666.11	4.939e-09	3.70674535527502	0.000349871733203595	5.38264204928607	Proteobacteria	Alphaproteobacteria	5
ACCR001	ACCR001c01a_015680	31	24107.56	1.12e-08	2.68912695226877	0.000482270061999224	7.41953941537267	Proteobacteria	Alphaproteobacteria	5
ACCR001	ACCR001c01a_025360	31	39639.35	6.811e-09	3.26793061213076	0.000396852190551515	6.10541831617716	Proteobacteria	Alphaproteobacteria	5
ACFE001	ACFE001c01a_015870	41	15044.02	1.795e-08	2.23529001775125	0.000767343630804226	11.8052866277573	Proteobacteria	Gammaproteobacteria	3.80876494023904
ACFE001	ACFE001c01a_004730	41	20615.24	1.31e-08	2.52911792682187	0.000678195168335658	10.4337718205486	Proteobacteria	Gammaproteobacteria	3.80876494023904
ACFE001	ACFE001c01a_023140	41	13603.18	1.985e-08	2.14879152971738	0.000798232650492287	12.280502315266	Proteobacteria	Gammaproteobacteria	3.80876494023904
ACFE001	ACFE001c01a_024150	41	20614.5	1.31e-08	2.52908233885228	0.000678204711555605	10.433918639317	Proteobacteria	Gammaproteobacteria	3.80876494023904
ACFE001	ACFE001c01a_025860	41	89846.93	3.005e-09	4.50381455382319	0.000380840626900515	5.85908656770022	Proteobacteria	Gammaproteobacteria	3.80876494023904
ACFE001	ACFE001c01a_002560	41	47877.05	5.639e-09	3.51898295452837	0.000487423661974392	7.4988255688368	Proteobacteria	Gammaproteobacteria	3.80876494023904
ACFE001	ACFE001c01a_000060	41	17331.27	1.558e-08	2.36280967868453	0.000725930477429152	11.1681611912177	Proteobacteria	Gammaproteobacteria	3.80876494023904
ACFE001	ACFE001c01a_027320	41	52390.73	5.154e-09	3.64548212746214	0.000470509934804089	7.23861438160137	Proteobacteria	Gammaproteobacteria	3.80876494023904
ACFE001	ACFE001c01a_019050	41	60069.85	4.495e-09	3.84627733420026	0.00044594692714178	6.86072195602739	Proteobacteria	Gammaproteobacteria	3.80876494023904
ACFE001	ACFE001c01a_005820	41	17677.95	1.527e-08	2.38122555292187	0.000720316290918773	11.081789091058	Proteobacteria	Gammaproteobacteria	3.80876494023904
ACFE001	ACFE001c01a_000090	41	15583.52	1.733e-08	2.26637687193965	0.000756818329448325	11.6433589145896	Proteobacteria	Gammaproteobacteria	3.80876494023904
ACFE001	ACFE001c01a_022940	41	69143.8	3.905e-09	4.06434439061054	0.000422020230885017	6.49261893669258	Proteobacteria	Gammaproteobacteria	3.80876494023904
ACFE001	ACFE001c01a_001230	41	35164.55	7.678e-09	3.11803089571444	0.000550102168801207	8.46311028924933	Proteobacteria	Gammaproteobacteria	3.80876494023904
ACFE001	ACFE001c01a_001170	41	32150.05	8.398e-09	3.01038774186061	0.000569772303504519	8.76572774622337	Proteobacteria	Gammaproteobacteria	3.80876494023904
ACFE001	ACFE001c01a_023000	41	20246.05	1.334e-08	2.51126549023641	0.00068301641733635	10.5079448820977	Proteobacteria	Gammaproteobacteria	3.80876494023904
ACFE001	ACFE001c01a_022900	41	35068.15	7.699e-09	3.11467737674754	0.000550694454240008	8.4722223729232	Proteobacteria	Gammaproteobacteria	3.80876494023904
ACFE001	ACFE001c01a_018810	41	43003.98	6.279e-09	3.37398090452422	0.000508371448048713	7.82109920074942	Proteobacteria	Gammaproteobacteria	3.80876494023904
ACFE002	ACFE002c01a_010020	39	30719.46	8.789e-09	2.95714997852077	0.000551735807364217	8.48824319021872	Proteobacteria	Gammaproteobacteria	3.80876494023904
ACFE002	ACFE002c01a_026360	39	20246.05	1.334e-08	2.51126549023641	0.000649698543319943	9.99536220492219	Proteobacteria	Gammaproteobacteria	3.80876494023904
ACFE002	ACFE002c01a_026280	39	63267.94	4.268e-09	3.92528538348817	0.000415655263629866	6.3946963635364	Proteobacteria	Gammaproteobacteria	3.80876494023904
ACFE002	ACFE002c01a_018840	39	15044.02	1.795e-08	2.23529001775125	0.00072991223417963	11.2294189873789	Proteobacteria	Gammaproteobacteria	3.80876494023904
ACFE002	ACFE002c01a_026240	39	40041.83	6.743e-09	3.28089766683622	0.00049729241706876	7.65065257028861	Proteobacteria	Gammaproteobacteria	3.80876494023904
ACFE002	ACFE002c01a_016050	39	26182.26	1.031e-08	2.77757647045336	0.000587406160821175	9.0370178587873	Proteobacteria	Gammaproteobacteria	3.80876494023904
ACFE002	ACFE002c01a_026500	39	13603.18	1.985e-08	2.14879152971738	0.000759294472419493	11.6814534218384	Proteobacteria	Gammaproteobacteria	3.80876494023904
ACFE002	ACFE002c01a_002970	39	20615.24	1.31e-08	2.52911792682187	0.000645112477197333	9.92480734149743	Proteobacteria	Gammaproteobacteria	3.80876494023904
ACFE002	ACFE002c01a_030860	39	52390.73	5.154e-09	3.64548212746214	0.000447558230667304	6.88551124103545	Proteobacteria	Gammaproteobacteria	3.80876494023904
ACFE002	ACFE002c01a_000050	39	17331.27	1.558e-08	2.36280967868453	0.00069051923462773	10.6233728404266	Proteobacteria	Gammaproteobacteria	3.80876494023904
ACFE002	ACFE002c01a_027650	39	14951.64	1.806e-08	2.22989929940018	0.00073167677631681	11.2565657894894	Proteobacteria	Gammaproteobacteria	3.80876494023904
ACFE002	ACFE002c01a_010710	39	33923.13	7.959e-09	3.07440889782806	0.000530692430681185	8.16449893355669	Proteobacteria	Gammaproteobacteria	3.80876494023904
ACFE002	ACFE002c01a_010600	39	57248.07	4.716e-09	3.77441354622117	0.000432269943639247	6.65030682521918	Proteobacteria	Gammaproteobacteria	3.80876494023904
ACFE002	ACFE002c01a_021890	39	36724.51	7.352e-09	3.17153847923324	0.000514439771605952	7.91445802470695	Proteobacteria	Gammaproteobacteria	3.80876494023904
ACFE002	ACFE002c01a_027490	39	19729.4	1.369e-08	2.48594702216358	0.000656315487156378	10.0971613408674	Proteobacteria	Gammaproteobacteria	3.80876494023904
ACFE002	ACFE002c01a_001190	39	35164.55	7.678e-09	3.11803089571444	0.000523267916664562	8.05027564099327	Proteobacteria	Gammaproteobacteria	3.80876494023904
ACFE002	ACFE002c01a_004090	39	17677.95	1.527e-08	2.38122555292187	0.000685178910873954	10.5412140134455	Proteobacteria	Gammaproteobacteria	3.80876494023904
ACFE002	ACFE002c01a_000080	39	15583.52	1.733e-08	2.26637687193965	0.000719900362158163	11.0753901870487	Proteobacteria	Gammaproteobacteria	3.80876494023904
ACFE002	ACFE002c01a_010820	39	35813.23	7.539e-09	3.14045285326823	0.000519531929670043	7.99279891800066	Proteobacteria	Gammaproteobacteria	3.80876494023904
ACFE002	ACFE002c01a_010540	39	37588.06	7.183e-09	3.20056605126886	0.000509774053951926	7.84267775310655	Proteobacteria	Gammaproteobacteria	3.80876494023904
ACFE002	ACFE002c01a_001130	39	32150.05	8.398e-09	3.01038774186061	0.000541978532601859	8.33813127079783	Proteobacteria	Gammaproteobacteria	3.80876494023904
ACFE002	ACFE002c01a_022170	39	58416.87	4.622e-09	3.80443559364416	0.000428858759922758	6.59782707573475	Proteobacteria	Gammaproteobacteria	3.80876494023904
ACFE002	ACFE002c01a_029310	39	87131.78	3.099e-09	4.44996352127207	0.00036664694510346	5.64072223236092	Proteobacteria	Gammaproteobacteria	3.80876494023904
ACFM001	ACFM001c01a_015850	34	36263.69	7.446e-09	3.15587832407604	0.000450711439658897	6.93402214859841	Firmicutes	Negativicutes	5
ACFM001	ACFM001c01a_003350	34	26228.47	1.029e-08	2.77949711974316	0.00051174381607708	7.87298178580123	Firmicutes	Negativicutes	5
ACFM001	ACFM001c01a_018110	34	34098.87	7.918e-09	3.08064251022355	0.000461718767468867	7.10336565336719	Firmicutes	Negativicutes	5
ACFM001	ACFM001c01a_014750	34	26907.09	1.003e-08	2.80746911798996	0.000506645096723626	7.79453994959425	Firmicutes	Negativicutes	5
ACFM001	ACFM001c01a_006120	34	29264.87	9.226e-09	2.90145003387936	0.000490234347041579	7.54206687756276	Firmicutes	Negativicutes	5
ACFM001	ACFM001c01a_007330	34	71338.59	3.785e-09	4.11443723276941	0.000345707172661184	5.31857188709513	Firmicutes	Negativicutes	5
ACFM001	ACFM001c01a_010650	34	73056.46	3.696e-09	4.15299501479112	0.000342497512702687	5.26919250311826	Firmicutes	Negativicutes	5
ACFM001	ACFM001c01a_008750	34	34640.73	7.794e-09	3.0997405664268	0.00045887403553655	7.05960054671615	Firmicutes	Negativicutes	5
ACFM001	ACFM001c01a_003910	34	47386.59	5.698e-09	3.50480749055561	0.000405839826200306	6.24368963385086	Firmicutes	Negativicutes	5
ACJS001	ACJS001c01a_019190	27	19572.48	1.38e-08	2.47817747586065	0.000455796801700518	7.01225848770028	Proteobacteria	Betaproteobacteria	4.6
ACJS001	ACJS001c01a_037110	27	48502.45	5.567e-09	3.53693102273792	0.000319357476943154	4.91319195297159	Proteobacteria	Betaproteobacteria	4.6
ACJS001	ACJS001c01a_039180	27	39209.79	6.886e-09	3.25400247881004	0.000347124925349355	5.34038346691315	Proteobacteria	Betaproteobacteria	4.6
ACJS001	ACJS001c01a_037370	27	72973.01	3.7e-09	4.15113478725785	0.000272105201452565	4.186233868501	Proteobacteria	Betaproteobacteria	4.6
ACJS001	ACJS001c01a_000420	27	12898.05	2.093e-08	2.10442115550718	0.000536748722843608	8.25767265913243	Proteobacteria	Betaproteobacteria	4.6
ACJS001	ACJS001c01a_036720	27	23463.87	1.151e-08	2.66074888855831	0.000424521597058931	6.53110149321432	Proteobacteria	Betaproteobacteria	4.6
ACJS001	ACJS001c01a_027520	27	38525.5	7.008e-09	3.23162200219856	0.000349528925961975	5.37736809172269	Proteobacteria	Betaproteobacteria	4.6
ACJS001	ACJS001c01a_017690	27	39106.49	6.904e-09	3.25063923825375	0.000347484074593999	5.34590883990768	Proteobacteria	Betaproteobacteria	4.6
ACJS001	ACJS001c01a_034810	27	66284.75	4.073e-09	3.99761871047485	0.000282554552935184	4.34699312207975	Proteobacteria	Betaproteobacteria	4.6
ACJS001	ACJS001c01a_039480	27	18229.83	1.481e-08	2.41009418893697	0.000468672706954147	7.21034933775611	Proteobacteria	Betaproteobacteria	4.6
ACJS001	ACJS001c01a_011500	27	15353.65	1.759e-08	2.25321270014602	0.000501304367523913	7.71237488498328	Proteobacteria	Betaproteobacteria	4.6
ACJS001	ACJS001c01a_031380	27	14023.15	1.925e-08	2.17455650048426	0.000519437120760949	7.99134031939921	Proteobacteria	Betaproteobacteria	4.6
ACJS001	ACJS001c01a_037130	27	29255.46	9.229e-09	2.90108428193405	0.000389352827347201	5.99004349764925	Proteobacteria	Betaproteobacteria	4.6
ACJS001	ACJS001c01a_020680	27	22501.46	1.2e-08	2.61742244754417	0.000431548743155067	6.63921143315488	Proteobacteria	Betaproteobacteria	4.6
ACJS001	ACJS001c01a_037380	27	44195.4	6.109e-09	3.41031927814246	0.000331213964271049	5.09559945032383	Proteobacteria	Betaproteobacteria	4.6
ACJS001	ACJS001c01a_037290	27	22847.52	1.182e-08	2.63312904103475	0.000428974558383082	6.59960859050895	Proteobacteria	Betaproteobacteria	4.6
ACJS001	ACJS001c01a_037140	27	29109.36	9.275e-09	2.8953964036628	0.000390117693768849	6.0018106733669	Proteobacteria	Betaproteobacteria	4.6
ACJS001	ACJS001c01a_007190	27	86528.59	3.12e-09	4.43786209717463	0.000254524665888711	3.91576409059556	Proteobacteria	Betaproteobacteria	4.6
ACJS001	ACJS001c01a_005540	27	194042.35	1.391e-09	6.09063630752716	0.000185456052620904	2.85317004032161	Proteobacteria	Betaproteobacteria	4.6
ACJS001	ACJS001c01a_037300	27	56190.2	4.805e-09	3.74691788580405	0.000301459867007777	4.63784410781195	Proteobacteria	Betaproteobacteria	4.6
ACJS001	ACJS001p02a_000100	27	46248.51	5.838e-09	3.47156695112284	0.000325370469141668	5.00569952525644	Proteobacteria	Betaproteobacteria	4.6
ACJS001	ACJS001c01a_035980	27	49925.64	5.408e-09	3.57725662162351	0.000315757432865108	4.8578066594632	Proteobacteria	Betaproteobacteria	4.6
ACJS001	ACJS001c01a_037320	27	27576.85	9.791e-09	2.83465842775854	0.00039847671115589	6.13041094085985	Proteobacteria	Betaproteobacteria	4.6
ACJS001	ACJS001c01a_037120	27	29306.55	9.213e-09	2.90306921093706	0.000389086613329122	5.98594789737111	Proteobacteria	Betaproteobacteria	4.6
ACJS001	ACJS001c01a_011410	27	59425.17	4.544e-09	3.83004290183389	0.000294917157978231	4.53718704581894	Proteobacteria	Betaproteobacteria	4.6
ACJS001	ACJS001c01a_002190	27	31118.35	8.677e-09	2.97214313707666	0.000380044067680584	5.84683181047053	Proteobacteria	Betaproteobacteria	4.6
ACKK001	ACKK001c01a_044570	20	33114.62	8.154e-09	3.04547459583623	0.000274735594051061	4.22670144693939	Proteobacteria	Betaproteobacteria	4.6
ACKK001	ACKK001c01a_039290	20	39580.73	6.822e-09	3.26603533143969	0.000256182247693462	3.94126534913018	Proteobacteria	Betaproteobacteria	4.6
ACKK001	ACKK001c01a_041820	20	46811.83	5.768e-09	3.48808156404963	0.000239874055950423	3.69037009154497	Proteobacteria	Betaproteobacteria	4.6
ACKK001	ACKK001c01a_037220	20	38934.36	6.935e-09	3.24502301095779	0.000257841090626819	3.96678600964337	Proteobacteria	Betaproteobacteria	4.6
ACKK001	ACKK001c01a_023110	20	58222.18	4.637e-09	3.79946025965669	0.000220215560914982	3.38793170638434	Proteobacteria	Betaproteobacteria	4.6
ACKK001	ACKK001c01a_021720	20	55069.84	4.903e-09	3.71745264033375	0.000225073552565652	3.46267003947157	Proteobacteria	Betaproteobacteria	4.6
ACKK001	ACKK001c01a_041980	20	22579.38	1.196e-08	2.62097173809497	0.00031923284791412	4.91127458329416	Proteobacteria	Betaproteobacteria	4.6
ACKK001	ACKK001c01a_046720	20	18301.91	1.475e-08	2.41382523842237	0.000346628355249667	5.33274392691796	Proteobacteria	Betaproteobacteria	4.6
ACKK001	ACKK001c01a_042060	20	43273.97	6.239e-09	3.38226873418035	0.00024737841313406	3.805821740524	Proteobacteria	Betaproteobacteria	4.6
ACKK001	ACKK001c01a_016850	20	36051.05	7.489e-09	3.14861132346326	0.000265736283808497	4.08825052013072	Proteobacteria	Betaproteobacteria	4.6
ACKK001	ACKK001c01a_041990	20	55328.39	4.88e-09	3.72428457179032	0.000224660671365471	3.45631802100725	Proteobacteria	Betaproteobacteria	4.6
ACKK001	ACKK001c01a_001350	20	12439.66	2.171e-08	2.07478053599121	0.000403271699218421	6.20417998797571	Proteobacteria	Betaproteobacteria	4.6
ACKK001	ACKK001c01a_041830	20	46654.58	5.787e-09	3.48348374573193	0.000240190663521721	3.69524097725724	Proteobacteria	Betaproteobacteria	4.6
ACKK001	ACKK001c01a_013350	20	34509.75	7.824e-09	3.09514086870207	0.000270327040916023	4.1588775525542	Proteobacteria	Betaproteobacteria	4.6
ACKK001	ACKK001c01a_002600	20	26864.31	1.005e-08	2.80571852517631	0.000298212477390939	4.58788426755291	Proteobacteria	Betaproteobacteria	4.6
ACKK001	ACKK001c01a_046040	20	18531.34	1.457e-08	2.42564200180768	0.000344939719724073	5.3067649188319	Proteobacteria	Betaproteobacteria	4.6
ACKK001	ACKK001c01a_031360	20	30325.55	8.904e-09	2.94222738932919	0.000284376481331459	4.37502278971476	Proteobacteria	Betaproteobacteria	4.6
ACKK001	ACKK001c01a_027780	20	78818.61	3.426e-09	4.27844257725908	0.000195561879619873	3.0086443018442	Proteobacteria	Betaproteobacteria	4.6
ACKK001	ACKK001c01a_015540	20	42453.99	6.36e-09	3.35699957483508	0.000249240505875127	3.8344693211558	Proteobacteria	Betaproteobacteria	4.6
ACKK001	ACKK001c01a_041380	20	23251.45	1.161e-08	2.65128030252475	0.000315583482990354	4.85513050754391	Proteobacteria	Betaproteobacteria	4.6
ACKK001	ACKK001c01a_036680	20	70893.83	3.809e-09	4.10436274906963	0.000203856316658205	3.13625102551085	Proteobacteria	Betaproteobacteria	4.6
ACKK001	ACKK001c01a_002610	20	310565.11	8.694e-10	7.3237088915939	0.000114245430100975	1.75762200155346	Proteobacteria	Betaproteobacteria	4.6
ACKK001	ACKK001c01a_016630	20	15413.7	1.752e-08	2.25666313664229	0.000370768795159837	5.70413531015134	Proteobacteria	Betaproteobacteria	4.6
ACKK001	ACKK001c01a_032870	20	50987.97	5.295e-09	3.6069039373665	0.000231971875820285	3.56879808954285	Proteobacteria	Betaproteobacteria	4.6
ACKK001	ACKK001c01a_032710	20	25656.38	1.052e-08	2.75557234652199	0.00030363937760899	4.6713750401383	Proteobacteria	Betaproteobacteria	4.6
ACKK001	ACKK001c01a_034870	20	36072.62	7.485e-09	3.14934966682016	0.000265673983765442	4.08729205792988	Proteobacteria	Betaproteobacteria	4.6
ACKK001	ACKK001c01a_022160	20	19603.93	1.377e-08	2.47973767936864	0.000337414831905732	5.19099741393434	Proteobacteria	Betaproteobacteria	4.6
ACKK001	ACKK001c01a_042050	20	70030.61	3.855e-09	4.08469928624474	0.000204837667015556	3.15134872331625	Proteobacteria	Betaproteobacteria	4.6
ACKK001	ACKK001c01a_042010	20	27501.93	9.818e-09	2.83163709213491	0.000295482876170283	4.54589040261974	Proteobacteria	Betaproteobacteria	4.6
ACKK001	ACKK001c01a_042300	20	20886.37	1.293e-08	2.54210516009608	0.000329136766404603	5.06364256007082	Proteobacteria	Betaproteobacteria	4.6
ACKK001	ACKK001c01a_041810	20	49696.3	5.433e-09	3.57080602507576	0.000234316920711684	3.60487570325668	Proteobacteria	Betaproteobacteria	4.6
ACKK001	ACKK001c01a_029680	20	32689.47	8.26e-09	3.03008713661101	0.00027613076275763	4.24816558088661	Proteobacteria	Betaproteobacteria	4.6
ACKK001	ACKK001c01a_017550	20	28451.8	9.49e-09	2.86957942612762	0.000291575923857098	4.48578344395535	Proteobacteria	Betaproteobacteria	4.6
ACPA001	ACPA001c01a_019750	20	35425.61	7.622e-09	3.12708455990162	0.000267565605031418	4.11639392356027	Proteobacteria	Alphaproteobacteria	4.27205882352941
ACPA001	ACPA001p01a_001440	20	27823.79	9.704e-09	2.84458171118775	0.000294138244988265	4.52520376905024	Proteobacteria	Alphaproteobacteria	4.27205882352941
ACPA001	ACPA001c01a_005020	20	53666.36	5.031e-09	3.68002244724901	0.00022736281755019	3.49788950077216	Proteobacteria	Alphaproteobacteria	4.27205882352941
ACPA001	ACPA001c01a_005060	20	70743.39	3.817e-09	4.10094636189791	0.000204026143825802	3.13886375116618	Proteobacteria	Alphaproteobacteria	4.27205882352941
ACPA001	ACPA001c01a_004470	20	67122.14	4.023e-09	4.01734029066905	0.000208272192972514	3.20418758419253	Proteobacteria	Alphaproteobacteria	4.27205882352941
ACPA001	ACPA001c01a_006100	20	67283.89	4.013e-09	4.02113243905813	0.000208075780873922	3.20116585959881	Proteobacteria	Alphaproteobacteria	4.27205882352941
ACPA001	ACPA001c01a_019630	20	17692.06	1.526e-08	2.38197041586281	0.000351263922793687	5.40406035067211	Proteobacteria	Alphaproteobacteria	4.27205882352941
ACPA001	ACPA001c01a_013150	20	41344.2	6.531e-09	3.3223222095499	0.000251842000709448	3.87449231860689	Proteobacteria	Alphaproteobacteria	4.27205882352941
ACPA001	ACPA001c01a_004350	20	63351.51	4.262e-09	3.92731703730961	0.000213046276708961	3.2776350262917	Proteobacteria	Alphaproteobacteria	4.27205882352941
ACPA001	ACPA001c01a_001500	20	107211.59	2.518e-09	4.82682985070919	0.000173343643371135	2.66682528263284	Proteobacteria	Alphaproteobacteria	4.27205882352941
ACPA001	ACPA001c01a_003390	20	26873.55	1.005e-08	2.80609677701104	0.000298172279412867	4.58726583712102	Proteobacteria	Alphaproteobacteria	4.27205882352941
ACPA001	ACPA001c01a_004720	20	60346.25	4.474e-09	3.85320523617602	0.000217143967416808	3.34067642179705	Proteobacteria	Alphaproteobacteria	4.27205882352941
ACPA001	ACPA001c01a_005420	20	37704.92	7.161e-09	3.20446294765166	0.000261104679917626	4.01699507565579	Proteobacteria	Alphaproteobacteria	4.27205882352941
ACPA001	ACPA001c01a_003670	20	19004.82	1.421e-08	2.44975032078731	0.000341545122029243	5.25454033891143	Proteobacteria	Alphaproteobacteria	4.27205882352941
ACPA001	ACPA001c01a_003550	20	28862.98	9.355e-09	2.8857650352066	0.000289940539873018	4.46062369035412	Proteobacteria	Alphaproteobacteria	4.27205882352941
ACPA001	ACPA001p02a_001060	20	17692.75	1.526e-08	2.38200683150461	0.000351258552741419	5.40397773448336	Proteobacteria	Alphaproteobacteria	4.27205882352941
ACPA001	ACPA001c01a_020100	20	43391.38	6.222e-09	3.3858630372206	0.000247115805647388	3.80178162534443	Proteobacteria	Alphaproteobacteria	4.27205882352941
ACPA001	ACPA001c01a_005120	20	60554.6	4.459e-09	3.85841473807917	0.000216850786929923	3.33616595276804	Proteobacteria	Alphaproteobacteria	4.27205882352941
ACPA001	ACPA001c01a_004320	20	17027.24	1.586e-08	2.34647417061934	0.000356577661382754	5.48581017511929	Proteobacteria	Alphaproteobacteria	4.27205882352941
ACPA001	ACPA001c01a_024590	20	24485.83	1.103e-08	2.70558911100253	0.000309248831927937	4.75767433735288	Proteobacteria	Alphaproteobacteria	4.27205882352941
ACPA001	ACPA001c01a_005370	20	31975	8.444e-09	3.00395184131816	0.000278533184435916	4.2851259143987	Proteobacteria	Alphaproteobacteria	4.27205882352941
ACPA001	ACPA001c01a_015200	20	93938.76	2.874e-09	4.58313235948081	0.000182560791752753	2.80862756542697	Proteobacteria	Alphaproteobacteria	4.27205882352941
ACPA001	ACPA001c01a_021580	20	91158.76	2.962e-09	4.52947852948631	0.000184723311261478	2.84189709633043	Proteobacteria	Alphaproteobacteria	4.27205882352941
ACPA001	ACPA001c01a_013450	20	78916.14	3.421e-09	4.28051709874198	0.000195467101977091	3.00718618426294	Proteobacteria	Alphaproteobacteria	4.27205882352941
ACPA001	ACPA001c01a_015810	20	16306.19	1.656e-08	2.30700963558512	0.000362677406868425	5.57965241336038	Proteobacteria	Alphaproteobacteria	4.27205882352941
ACPA001	ACPA001c01a_005400	20	40159.14	6.723e-09	3.28466222065333	0.000254729471722684	3.91891494957975	Proteobacteria	Alphaproteobacteria	4.27205882352941
ACPA001	ACPA001p02a_000140	20	37040.54	7.289e-09	3.18220925401351	0.000262930626324842	4.04508655884373	Proteobacteria	Alphaproteobacteria	4.27205882352941
ACPA001	ACPA001p02a_001140	20	67112.1	4.023e-09	4.01710472480591	0.000208284406201261	3.20437548001941	Proteobacteria	Alphaproteobacteria	4.27205882352941
ACPA001	ACPA001c01a_007960	20	38742.67	6.969e-09	3.23875078762444	0.000258340430344807	3.97446815915088	Proteobacteria	Alphaproteobacteria	4.27205882352941
ACPA001	ACPA001c01a_018710	20	130613.39	2.067e-09	5.2152413090731	0.000160433664075879	2.46821021655198	Proteobacteria	Alphaproteobacteria	4.27205882352941
ACPA001	ACPA001c01a_020030	20	25977.9	1.039e-08	2.76905774830166	0.000302160643911327	4.6486252909435	Proteobacteria	Alphaproteobacteria	4.27205882352941
ACPA001	ACPA001c01a_015620	20	76274.28	3.54e-09	4.22376211831942	0.000198093606793224	3.04759395066498	Proteobacteria	Alphaproteobacteria	4.27205882352941
ACPA001	ACPA001c01a_005030	20	51097.62	5.284e-09	3.60994256770521	0.000231776615988204	3.56579409212621	Proteobacteria	Alphaproteobacteria	4.27205882352941
ACPA001	ACPA001c01a_003680	20	36246.85	7.449e-09	3.15530376097516	0.000265172653930439	4.07957929123753	Proteobacteria	Alphaproteobacteria	4.27205882352941
ACPA001	ACPA001c01a_005230	20	16581.51	1.628e-08	2.32220131841032	0.00036030479598007	5.5431507073857	Proteobacteria	Alphaproteobacteria	4.27205882352941
ACPA001	ACPA001c01a_024510	20	63285.22	4.266e-09	3.92570560791416	0.000213133728257082	3.27898043472434	Proteobacteria	Alphaproteobacteria	4.27205882352941
ACPA001	ACPA001c01a_025510	20	38538.61	7.006e-09	3.23205304074501	0.000258875786290195	3.98270440446454	Proteobacteria	Alphaproteobacteria	4.27205882352941
ACPA001	ACPA001p02a_000940	20	21205.87	1.273e-08	2.55727844575455	0.000327183875359182	5.03359808244896	Proteobacteria	Alphaproteobacteria	4.27205882352941
ACPA001	ACPA001c01a_014650	20	54318.7	4.971e-09	3.69749317562057	0.000226288523741238	3.48136190371135	Proteobacteria	Alphaproteobacteria	4.27205882352941
ACPA001	ACPA001c01a_022280	20	54266.65	4.975e-09	3.69610389053858	0.000226373580676749	3.48267047194999	Proteobacteria	Alphaproteobacteria	4.27205882352941
ACPA001	ACPA001c01a_007260	20	33285.04	8.112e-09	3.05160887759961	0.000274183326177969	4.2182050181226	Proteobacteria	Alphaproteobacteria	4.27205882352941
ACPA001	ACPA001c01a_011730	20	28883.56	9.348e-09	2.88657144747157	0.000289859540108515	4.45937754013101	Proteobacteria	Alphaproteobacteria	4.27205882352941
ACPA001	ACPA001c01a_000210	20	11698.15	2.308e-08	2.02539235273738	0.000413105278650654	6.35546582539468	Proteobacteria	Alphaproteobacteria	4.27205882352941
ACPA002	ACPA002c01a_024580	20	24485.83	1.103e-08	2.70558911100253	0.000309248831927937	4.75767433735288	Proteobacteria	Alphaproteobacteria	4.27205882352941
ACPA002	ACPA002c01a_005020	20	53666.36	5.031e-09	3.68002244724901	0.00022736281755019	3.49788950077216	Proteobacteria	Alphaproteobacteria	4.27205882352941
ACPA002	ACPA002c01a_005230	20	16581.51	1.628e-08	2.32220131841032	0.00036030479598007	5.5431507073857	Proteobacteria	Alphaproteobacteria	4.27205882352941
ACPA002	ACPA002c01a_007260	20	33285.04	8.112e-09	3.05160887759961	0.000274183326177969	4.2182050181226	Proteobacteria	Alphaproteobacteria	4.27205882352941
ACPA002	ACPA002c01a_019780	20	35425.61	7.622e-09	3.12708455990162	0.000267565605031418	4.11639392356027	Proteobacteria	Alphaproteobacteria	4.27205882352941
ACPA002	ACPA002c01a_005030	20	51097.62	5.284e-09	3.60994256770521	0.000231776615988204	3.56579409212621	Proteobacteria	Alphaproteobacteria	4.27205882352941
ACPA002	ACPA002c01a_003390	20	26873.55	1.005e-08	2.80609677701104	0.000298172279412867	4.58726583712102	Proteobacteria	Alphaproteobacteria	4.27205882352941
ACPA002	ACPA002p02a_000140	20	37040.54	7.289e-09	3.18220925401351	0.000262930626324842	4.04508655884373	Proteobacteria	Alphaproteobacteria	4.27205882352941
ACPA002	ACPA002c01a_021610	20	91158.76	2.962e-09	4.52947852948631	0.000184723311261478	2.84189709633043	Proteobacteria	Alphaproteobacteria	4.27205882352941
ACPA002	ACPA002c01a_000210	20	11698.15	2.308e-08	2.02539235273738	0.000413105278650654	6.35546582539468	Proteobacteria	Alphaproteobacteria	4.27205882352941
ACPA002	ACPA002c01a_005120	20	60554.6	4.459e-09	3.85841473807917	0.000216850786929923	3.33616595276804	Proteobacteria	Alphaproteobacteria	4.27205882352941
ACPA002	ACPA002c01a_015830	20	16306.19	1.656e-08	2.30700963558512	0.000362677406868425	5.57965241336038	Proteobacteria	Alphaproteobacteria	4.27205882352941
ACPA002	ACPA002c01a_007960	20	38742.67	6.969e-09	3.23875078762444	0.000258340430344807	3.97446815915088	Proteobacteria	Alphaproteobacteria	4.27205882352941
ACPA002	ACPA002c01a_018740	20	130613.39	2.067e-09	5.2152413090731	0.000160433664075879	2.46821021655198	Proteobacteria	Alphaproteobacteria	4.27205882352941
ACPA002	ACPA002c01a_001500	20	107211.59	2.518e-09	4.82682985070919	0.000173343643371135	2.66682528263284	Proteobacteria	Alphaproteobacteria	4.27205882352941
ACPA002	ACPA002c01a_005060	20	70743.39	3.817e-09	4.10094636189791	0.000204026143825802	3.13886375116618	Proteobacteria	Alphaproteobacteria	4.27205882352941
ACPA002	ACPA002c01a_006100	20	67283.89	4.013e-09	4.02113243905813	0.000208075780873922	3.20116585959881	Proteobacteria	Alphaproteobacteria	4.27205882352941
ACPA002	ACPA002c01a_025500	20	38538.61	7.006e-09	3.23205304074501	0.000258875786290195	3.98270440446454	Proteobacteria	Alphaproteobacteria	4.27205882352941
ACPA002	ACPA002p02a_001140	20	67112.1	4.023e-09	4.01710472480591	0.000208284406201261	3.20437548001941	Proteobacteria	Alphaproteobacteria	4.27205882352941
ACPA002	ACPA002c01a_005400	20	40159.14	6.723e-09	3.28466222065333	0.000254729471722684	3.91891494957975	Proteobacteria	Alphaproteobacteria	4.27205882352941
ACPA002	ACPA002p01a_001440	20	27823.79	9.704e-09	2.84458171118775	0.000294138244988265	4.52520376905024	Proteobacteria	Alphaproteobacteria	4.27205882352941
ACPA002	ACPA002c01a_004720	20	60346.25	4.474e-09	3.85320523617602	0.000217143967416808	3.34067642179705	Proteobacteria	Alphaproteobacteria	4.27205882352941
ACPA002	ACPA002c01a_004470	20	67122.14	4.023e-09	4.01734029066905	0.000208272192972514	3.20418758419253	Proteobacteria	Alphaproteobacteria	4.27205882352941
ACPA002	ACPA002c01a_013470	20	78916.14	3.421e-09	4.28051709874198	0.000195467101977091	3.00718618426294	Proteobacteria	Alphaproteobacteria	4.27205882352941
ACPA002	ACPA002c01a_003670	20	19004.82	1.421e-08	2.44975032078731	0.000341545122029243	5.25454033891143	Proteobacteria	Alphaproteobacteria	4.27205882352941
ACPA002	ACPA002c01a_015640	20	76274.28	3.54e-09	4.22376211831942	0.000198093606793224	3.04759395066498	Proteobacteria	Alphaproteobacteria	4.27205882352941
ACPA002	ACPA002c01a_020130	20	43391.38	6.222e-09	3.3858630372206	0.000247115805647388	3.80178162534443	Proteobacteria	Alphaproteobacteria	4.27205882352941
ACPA002	ACPA002c01a_005420	20	37704.92	7.161e-09	3.20446294765166	0.000261104679917626	4.01699507565579	Proteobacteria	Alphaproteobacteria	4.27205882352941
ACPA002	ACPA002c01a_011750	20	28883.56	9.348e-09	2.88657144747157	0.000289859540108515	4.45937754013101	Proteobacteria	Alphaproteobacteria	4.27205882352941
ACPA002	ACPA002c01a_003550	20	28862.98	9.355e-09	2.8857650352066	0.000289940539873018	4.46062369035412	Proteobacteria	Alphaproteobacteria	4.27205882352941
ACPA002	ACPA002c01a_005370	20	31975	8.444e-09	3.00395184131816	0.000278533184435916	4.2851259143987	Proteobacteria	Alphaproteobacteria	4.27205882352941
ACPA002	ACPA002c01a_004320	20	17027.24	1.586e-08	2.34647417061934	0.000356577661382754	5.48581017511929	Proteobacteria	Alphaproteobacteria	4.27205882352941
ACPA002	ACPA002c01a_019660	20	17692.06	1.526e-08	2.38197041586281	0.000351263922793687	5.40406035067211	Proteobacteria	Alphaproteobacteria	4.27205882352941
ACPA002	ACPA002c01a_004350	20	63351.51	4.262e-09	3.92731703730961	0.000213046276708961	3.2776350262917	Proteobacteria	Alphaproteobacteria	4.27205882352941
ACPA002	ACPA002c01a_015220	20	93938.76	2.874e-09	4.58313235948081	0.000182560791752753	2.80862756542697	Proteobacteria	Alphaproteobacteria	4.27205882352941
ACPA002	ACPA002c01a_003680	20	36246.85	7.449e-09	3.15530376097516	0.000265172653930439	4.07957929123753	Proteobacteria	Alphaproteobacteria	4.27205882352941
ACPA002	ACPA002c01a_024500	20	63285.22	4.266e-09	3.92570560791416	0.000213133728257082	3.27898043472434	Proteobacteria	Alphaproteobacteria	4.27205882352941
ACPA002	ACPA002p02a_001060	20	17692.75	1.526e-08	2.38200683150461	0.000351258552741419	5.40397773448336	Proteobacteria	Alphaproteobacteria	4.27205882352941
ACPA002	ACPA002c01a_013170	20	41344.2	6.531e-09	3.3223222095499	0.000251842000709448	3.87449231860689	Proteobacteria	Alphaproteobacteria	4.27205882352941
ACPA002	ACPA002c01a_022290	20	54266.65	4.975e-09	3.69610389053858	0.000226373580676749	3.48267047194999	Proteobacteria	Alphaproteobacteria	4.27205882352941
ACPA002	ACPA002c01a_020060	20	25977.9	1.039e-08	2.76905774830166	0.000302160643911327	4.6486252909435	Proteobacteria	Alphaproteobacteria	4.27205882352941
ACPA002	ACPA002p02a_000940	20	21205.87	1.273e-08	2.55727844575455	0.000327183875359182	5.03359808244896	Proteobacteria	Alphaproteobacteria	4.27205882352941
ACPA002	ACPA002c01a_014670	20	54318.7	4.971e-09	3.69749317562057	0.000226288523741238	3.48136190371135	Proteobacteria	Alphaproteobacteria	4.27205882352941
ACPA003	ACPA003c01a_006100	20	67283.89	4.013e-09	4.02113243905813	0.000208075780873922	3.20116585959881	Proteobacteria	Alphaproteobacteria	4.27205882352941
ACPA003	ACPA003c01a_005400	20	40159.14	6.723e-09	3.28466222065333	0.000254729471722684	3.91891494957975	Proteobacteria	Alphaproteobacteria	4.27205882352941
ACPA003	ACPA003c01a_021580	20	91158.76	2.962e-09	4.52947852948631	0.000184723311261478	2.84189709633043	Proteobacteria	Alphaproteobacteria	4.27205882352941
ACPA003	ACPA003c01a_013450	20	78916.14	3.421e-09	4.28051709874198	0.000195467101977091	3.00718618426294	Proteobacteria	Alphaproteobacteria	4.27205882352941
ACPA003	ACPA003c01a_019750	20	35425.61	7.622e-09	3.12708455990162	0.000267565605031418	4.11639392356027	Proteobacteria	Alphaproteobacteria	4.27205882352941
ACPA003	ACPA003c01a_004720	20	60346.25	4.474e-09	3.85320523617602	0.000217143967416808	3.34067642179705	Proteobacteria	Alphaproteobacteria	4.27205882352941
ACPA003	ACPA003c01a_005020	20	53666.36	5.031e-09	3.68002244724901	0.00022736281755019	3.49788950077216	Proteobacteria	Alphaproteobacteria	4.27205882352941
ACPA003	ACPA003c01a_003680	20	36246.85	7.449e-09	3.15530376097516	0.000265172653930439	4.07957929123753	Proteobacteria	Alphaproteobacteria	4.27205882352941
ACPA003	ACPA003c01a_015810	20	16306.19	1.656e-08	2.30700963558512	0.000362677406868425	5.57965241336038	Proteobacteria	Alphaproteobacteria	4.27205882352941
ACPA003	ACPA003c01a_025490	20	38538.61	7.006e-09	3.23205304074501	0.000258875786290195	3.98270440446454	Proteobacteria	Alphaproteobacteria	4.27205882352941
ACPA003	ACPA003c01a_005030	20	51097.62	5.284e-09	3.60994256770521	0.000231776615988204	3.56579409212621	Proteobacteria	Alphaproteobacteria	4.27205882352941
ACPA003	ACPA003c01a_003550	20	28862.98	9.355e-09	2.8857650352066	0.000289940539873018	4.46062369035412	Proteobacteria	Alphaproteobacteria	4.27205882352941
ACPA003	ACPA003c01a_020100	20	43391.38	6.222e-09	3.3858630372206	0.000247115805647388	3.80178162534443	Proteobacteria	Alphaproteobacteria	4.27205882352941
ACPA003	ACPA003p01a_001440	20	27823.79	9.704e-09	2.84458171118775	0.000294138244988265	4.52520376905024	Proteobacteria	Alphaproteobacteria	4.27205882352941
ACPA003	ACPA003p02a_000140	20	37040.54	7.289e-09	3.18220925401351	0.000262930626324842	4.04508655884373	Proteobacteria	Alphaproteobacteria	4.27205882352941
ACPA003	ACPA003c01a_000210	20	11698.15	2.308e-08	2.02539235273738	0.000413105278650654	6.35546582539468	Proteobacteria	Alphaproteobacteria	4.27205882352941
ACPA003	ACPA003p02a_001060	20	17692.75	1.526e-08	2.38200683150461	0.000351258552741419	5.40397773448336	Proteobacteria	Alphaproteobacteria	4.27205882352941
ACPA003	ACPA003c01a_001500	20	107211.59	2.518e-09	4.82682985070919	0.000173343643371135	2.66682528263284	Proteobacteria	Alphaproteobacteria	4.27205882352941
ACPA003	ACPA003c01a_004320	20	17027.24	1.586e-08	2.34647417061934	0.000356577661382754	5.48581017511929	Proteobacteria	Alphaproteobacteria	4.27205882352941
ACPA003	ACPA003c01a_011730	20	28883.56	9.348e-09	2.88657144747157	0.000289859540108515	4.45937754013101	Proteobacteria	Alphaproteobacteria	4.27205882352941
ACPA003	ACPA003c01a_020030	20	25977.9	1.039e-08	2.76905774830166	0.000302160643911327	4.6486252909435	Proteobacteria	Alphaproteobacteria	4.27205882352941
ACPA003	ACPA003p02a_000940	20	21205.87	1.273e-08	2.55727844575455	0.000327183875359182	5.03359808244896	Proteobacteria	Alphaproteobacteria	4.27205882352941
ACPA003	ACPA003c01a_024570	20	24485.83	1.103e-08	2.70558911100253	0.000309248831927937	4.75767433735288	Proteobacteria	Alphaproteobacteria	4.27205882352941
ACPA003	ACPA003c01a_015620	20	76274.28	3.54e-09	4.22376211831942	0.000198093606793224	3.04759395066498	Proteobacteria	Alphaproteobacteria	4.27205882352941
ACPA003	ACPA003c01a_022260	20	54266.65	4.975e-09	3.69610389053858	0.000226373580676749	3.48267047194999	Proteobacteria	Alphaproteobacteria	4.27205882352941
ACPA003	ACPA003c01a_005120	20	60554.6	4.459e-09	3.85841473807917	0.000216850786929923	3.33616595276804	Proteobacteria	Alphaproteobacteria	4.27205882352941
ACPA003	ACPA003c01a_019630	20	17692.06	1.526e-08	2.38197041586281	0.000351263922793687	5.40406035067211	Proteobacteria	Alphaproteobacteria	4.27205882352941
ACPA003	ACPA003c01a_004350	20	63351.51	4.262e-09	3.92731703730961	0.000213046276708961	3.2776350262917	Proteobacteria	Alphaproteobacteria	4.27205882352941
ACPA003	ACPA003c01a_013150	20	41344.2	6.531e-09	3.3223222095499	0.000251842000709448	3.87449231860689	Proteobacteria	Alphaproteobacteria	4.27205882352941
ACPA003	ACPA003c01a_007260	20	33285.04	8.112e-09	3.05160887759961	0.000274183326177969	4.2182050181226	Proteobacteria	Alphaproteobacteria	4.27205882352941
ACPA003	ACPA003p02a_001140	20	67112.1	4.023e-09	4.01710472480591	0.000208284406201261	3.20437548001941	Proteobacteria	Alphaproteobacteria	4.27205882352941
ACPA003	ACPA003c01a_005420	20	37704.92	7.161e-09	3.20446294765166	0.000261104679917626	4.01699507565579	Proteobacteria	Alphaproteobacteria	4.27205882352941
ACPA003	ACPA003c01a_005230	20	16581.51	1.628e-08	2.32220131841032	0.00036030479598007	5.5431507073857	Proteobacteria	Alphaproteobacteria	4.27205882352941
ACPA003	ACPA003c01a_005370	20	31975	8.444e-09	3.00395184131816	0.000278533184435916	4.2851259143987	Proteobacteria	Alphaproteobacteria	4.27205882352941
ACPA003	ACPA003c01a_004470	20	67122.14	4.023e-09	4.01734029066905	0.000208272192972514	3.20418758419253	Proteobacteria	Alphaproteobacteria	4.27205882352941
ACPA003	ACPA003c01a_007960	20	38742.67	6.969e-09	3.23875078762444	0.000258340430344807	3.97446815915088	Proteobacteria	Alphaproteobacteria	4.27205882352941
ACPA003	ACPA003c01a_024490	20	63285.22	4.266e-09	3.92570560791416	0.000213133728257082	3.27898043472434	Proteobacteria	Alphaproteobacteria	4.27205882352941
ACPA003	ACPA003c01a_003670	20	19004.82	1.421e-08	2.44975032078731	0.000341545122029243	5.25454033891143	Proteobacteria	Alphaproteobacteria	4.27205882352941
ACPA003	ACPA003c01a_018710	20	130613.39	2.067e-09	5.2152413090731	0.000160433664075879	2.46821021655198	Proteobacteria	Alphaproteobacteria	4.27205882352941
ACPA003	ACPA003c01a_014650	20	54318.7	4.971e-09	3.69749317562057	0.000226288523741238	3.48136190371135	Proteobacteria	Alphaproteobacteria	4.27205882352941
ACPA003	ACPA003c01a_015200	20	93938.76	2.874e-09	4.58313235948081	0.000182560791752753	2.80862756542697	Proteobacteria	Alphaproteobacteria	4.27205882352941
ACPA003	ACPA003c01a_005060	20	70743.39	3.817e-09	4.10094636189791	0.000204026143825802	3.13886375116618	Proteobacteria	Alphaproteobacteria	4.27205882352941
ACPA003	ACPA003c01a_003390	20	26873.55	1.005e-08	2.80609677701104	0.000298172279412867	4.58726583712102	Proteobacteria	Alphaproteobacteria	4.27205882352941
ACPA004	ACPA004c01a_013170	20	41344.2	6.531e-09	3.3223222095499	0.000251842000709448	3.87449231860689	Proteobacteria	Alphaproteobacteria	4.27205882352941
ACPA004	ACPA004c01a_007960	20	38742.67	6.969e-09	3.23875078762444	0.000258340430344807	3.97446815915088	Proteobacteria	Alphaproteobacteria	4.27205882352941
ACPA004	ACPA004c01a_019780	20	35425.61	7.622e-09	3.12708455990162	0.000267565605031418	4.11639392356027	Proteobacteria	Alphaproteobacteria	4.27205882352941
ACPA004	ACPA004c01a_015640	20	76274.28	3.54e-09	4.22376211831942	0.000198093606793224	3.04759395066498	Proteobacteria	Alphaproteobacteria	4.27205882352941
ACPA004	ACPA004c01a_015830	20	16306.19	1.656e-08	2.30700963558512	0.000362677406868425	5.57965241336038	Proteobacteria	Alphaproteobacteria	4.27205882352941
ACPA004	ACPA004c01a_004720	20	60346.25	4.474e-09	3.85320523617602	0.000217143967416808	3.34067642179705	Proteobacteria	Alphaproteobacteria	4.27205882352941
ACPA004	ACPA004c01a_004320	20	17027.24	1.586e-08	2.34647417061934	0.000356577661382754	5.48581017511929	Proteobacteria	Alphaproteobacteria	4.27205882352941
ACPA004	ACPA004p02a_000140	20	37040.54	7.289e-09	3.18220925401351	0.000262930626324842	4.04508655884373	Proteobacteria	Alphaproteobacteria	4.27205882352941
ACPA004	ACPA004p01a_001440	20	27823.79	9.704e-09	2.84458171118775	0.000294138244988265	4.52520376905024	Proteobacteria	Alphaproteobacteria	4.27205882352941
ACPA004	ACPA004c01a_005120	20	60554.6	4.459e-09	3.85841473807917	0.000216850786929923	3.33616595276804	Proteobacteria	Alphaproteobacteria	4.27205882352941
ACPA004	ACPA004c01a_019660	20	17692.06	1.526e-08	2.38197041586281	0.000351263922793687	5.40406035067211	Proteobacteria	Alphaproteobacteria	4.27205882352941
ACPA004	ACPA004c01a_024580	20	24485.83	1.103e-08	2.70558911100253	0.000309248831927937	4.75767433735288	Proteobacteria	Alphaproteobacteria	4.27205882352941
ACPA004	ACPA004p02a_001060	20	17692.75	1.526e-08	2.38200683150461	0.000351258552741419	5.40397773448336	Proteobacteria	Alphaproteobacteria	4.27205882352941
ACPA004	ACPA004c01a_003390	20	26873.55	1.005e-08	2.80609677701104	0.000298172279412867	4.58726583712102	Proteobacteria	Alphaproteobacteria	4.27205882352941
ACPA004	ACPA004c01a_003680	20	36246.85	7.449e-09	3.15530376097516	0.000265172653930439	4.07957929123753	Proteobacteria	Alphaproteobacteria	4.27205882352941
ACPA004	ACPA004c01a_003550	20	28862.98	9.355e-09	2.8857650352066	0.000289940539873018	4.46062369035412	Proteobacteria	Alphaproteobacteria	4.27205882352941
ACPA004	ACPA004c01a_020130	20	43391.38	6.222e-09	3.3858630372206	0.000247115805647388	3.80178162534443	Proteobacteria	Alphaproteobacteria	4.27205882352941
ACPA004	ACPA004p02a_001140	20	67112.1	4.023e-09	4.01710472480591	0.000208284406201261	3.20437548001941	Proteobacteria	Alphaproteobacteria	4.27205882352941
ACPA004	ACPA004c01a_007260	20	33285.04	8.112e-09	3.05160887759961	0.000274183326177969	4.2182050181226	Proteobacteria	Alphaproteobacteria	4.27205882352941
ACPA004	ACPA004c01a_005230	20	16581.51	1.628e-08	2.32220131841032	0.00036030479598007	5.5431507073857	Proteobacteria	Alphaproteobacteria	4.27205882352941
ACPA004	ACPA004c01a_004470	20	67122.14	4.023e-09	4.01734029066905	0.000208272192972514	3.20418758419253	Proteobacteria	Alphaproteobacteria	4.27205882352941
ACPA004	ACPA004p02a_000940	20	21205.87	1.273e-08	2.55727844575455	0.000327183875359182	5.03359808244896	Proteobacteria	Alphaproteobacteria	4.27205882352941
ACPA004	ACPA004c01a_014670	20	54318.7	4.971e-09	3.69749317562057	0.000226288523741238	3.48136190371135	Proteobacteria	Alphaproteobacteria	4.27205882352941
ACPA004	ACPA004c01a_018740	20	130613.39	2.067e-09	5.2152413090731	0.000160433664075879	2.46821021655198	Proteobacteria	Alphaproteobacteria	4.27205882352941
ACPA004	ACPA004c01a_005030	20	51097.62	5.284e-09	3.60994256770521	0.000231776615988204	3.56579409212621	Proteobacteria	Alphaproteobacteria	4.27205882352941
ACPA004	ACPA004c01a_024500	20	63285.22	4.266e-09	3.92570560791416	0.000213133728257082	3.27898043472434	Proteobacteria	Alphaproteobacteria	4.27205882352941
ACPA004	ACPA004c01a_000210	20	11698.15	2.308e-08	2.02539235273738	0.000413105278650654	6.35546582539468	Proteobacteria	Alphaproteobacteria	4.27205882352941
ACPA004	ACPA004c01a_005400	20	40159.14	6.723e-09	3.28466222065333	0.000254729471722684	3.91891494957975	Proteobacteria	Alphaproteobacteria	4.27205882352941
ACPA004	ACPA004c01a_015220	20	93938.76	2.874e-09	4.58313235948081	0.000182560791752753	2.80862756542697	Proteobacteria	Alphaproteobacteria	4.27205882352941
ACPA004	ACPA004c01a_005420	20	37704.92	7.161e-09	3.20446294765166	0.000261104679917626	4.01699507565579	Proteobacteria	Alphaproteobacteria	4.27205882352941
ACPA004	ACPA004c01a_022290	20	54266.65	4.975e-09	3.69610389053858	0.000226373580676749	3.48267047194999	Proteobacteria	Alphaproteobacteria	4.27205882352941
ACPA004	ACPA004c01a_005370	20	31975	8.444e-09	3.00395184131816	0.000278533184435916	4.2851259143987	Proteobacteria	Alphaproteobacteria	4.27205882352941
ACPA004	ACPA004c01a_021610	20	91158.76	2.962e-09	4.52947852948631	0.000184723311261478	2.84189709633043	Proteobacteria	Alphaproteobacteria	4.27205882352941
ACPA004	ACPA004c01a_003670	20	19004.82	1.421e-08	2.44975032078731	0.000341545122029243	5.25454033891143	Proteobacteria	Alphaproteobacteria	4.27205882352941
ACPA004	ACPA004c01a_020060	20	25977.9	1.039e-08	2.76905774830166	0.000302160643911327	4.6486252909435	Proteobacteria	Alphaproteobacteria	4.27205882352941
ACPA004	ACPA004c01a_013470	20	78916.14	3.421e-09	4.28051709874198	0.000195467101977091	3.00718618426294	Proteobacteria	Alphaproteobacteria	4.27205882352941
ACPA004	ACPA004c01a_004350	20	63351.51	4.262e-09	3.92731703730961	0.000213046276708961	3.2776350262917	Proteobacteria	Alphaproteobacteria	4.27205882352941
ACPA004	ACPA004c01a_025500	20	38538.61	7.006e-09	3.23205304074501	0.000258875786290195	3.98270440446454	Proteobacteria	Alphaproteobacteria	4.27205882352941
ACPA004	ACPA004c01a_011750	20	28883.56	9.348e-09	2.88657144747157	0.000289859540108515	4.45937754013101	Proteobacteria	Alphaproteobacteria	4.27205882352941
ACPA004	ACPA004c01a_006100	20	67283.89	4.013e-09	4.02113243905813	0.000208075780873922	3.20116585959881	Proteobacteria	Alphaproteobacteria	4.27205882352941
ACPA004	ACPA004c01a_005020	20	53666.36	5.031e-09	3.68002244724901	0.00022736281755019	3.49788950077216	Proteobacteria	Alphaproteobacteria	4.27205882352941
ACPA004	ACPA004c01a_001500	20	107211.59	2.518e-09	4.82682985070919	0.000173343643371135	2.66682528263284	Proteobacteria	Alphaproteobacteria	4.27205882352941
ACPA004	ACPA004c01a_005060	20	70743.39	3.817e-09	4.10094636189791	0.000204026143825802	3.13886375116618	Proteobacteria	Alphaproteobacteria	4.27205882352941
ACPA005	ACPA005c01a_004320	20	17027.24	1.586e-08	2.34647417061934	0.000356577661382754	5.48581017511929	Proteobacteria	Alphaproteobacteria	4.27205882352941
ACPA005	ACPA005c01a_013470	20	78916.14	3.421e-09	4.28051709874198	0.000195467101977091	3.00718618426294	Proteobacteria	Alphaproteobacteria	4.27205882352941
ACPA005	ACPA005c01a_013170	20	41344.2	6.531e-09	3.3223222095499	0.000251842000709448	3.87449231860689	Proteobacteria	Alphaproteobacteria	4.27205882352941
ACPA005	ACPA005c01a_024500	20	63285.22	4.266e-09	3.92570560791416	0.000213133728257082	3.27898043472434	Proteobacteria	Alphaproteobacteria	4.27205882352941
ACPA005	ACPA005c01a_015220	20	93938.76	2.874e-09	4.58313235948081	0.000182560791752753	2.80862756542697	Proteobacteria	Alphaproteobacteria	4.27205882352941
ACPA005	ACPA005p02a_001060	20	17692.75	1.526e-08	2.38200683150461	0.000351258552741419	5.40397773448336	Proteobacteria	Alphaproteobacteria	4.27205882352941
ACPA005	ACPA005c01a_004720	20	60346.25	4.474e-09	3.85320523617602	0.000217143967416808	3.34067642179705	Proteobacteria	Alphaproteobacteria	4.27205882352941
ACPA005	ACPA005p02a_001140	20	67112.1	4.023e-09	4.01710472480591	0.000208284406201261	3.20437548001941	Proteobacteria	Alphaproteobacteria	4.27205882352941
ACPA005	ACPA005c01a_003390	20	26873.55	1.005e-08	2.80609677701104	0.000298172279412867	4.58726583712102	Proteobacteria	Alphaproteobacteria	4.27205882352941
ACPA005	ACPA005c01a_003550	20	28862.98	9.355e-09	2.8857650352066	0.000289940539873018	4.46062369035412	Proteobacteria	Alphaproteobacteria	4.27205882352941
ACPA005	ACPA005c01a_025500	20	38538.61	7.006e-09	3.23205304074501	0.000258875786290195	3.98270440446454	Proteobacteria	Alphaproteobacteria	4.27205882352941
ACPA005	ACPA005c01a_007260	20	33285.04	8.112e-09	3.05160887759961	0.000274183326177969	4.2182050181226	Proteobacteria	Alphaproteobacteria	4.27205882352941
ACPA005	ACPA005p01a_001440	20	27823.79	9.704e-09	2.84458171118775	0.000294138244988265	4.52520376905024	Proteobacteria	Alphaproteobacteria	4.27205882352941
ACPA005	ACPA005c01a_003680	20	36246.85	7.449e-09	3.15530376097516	0.000265172653930439	4.07957929123753	Proteobacteria	Alphaproteobacteria	4.27205882352941
ACPA005	ACPA005c01a_005120	20	60554.6	4.459e-09	3.85841473807917	0.000216850786929923	3.33616595276804	Proteobacteria	Alphaproteobacteria	4.27205882352941
ACPA005	ACPA005c01a_005060	20	70743.39	3.817e-09	4.10094636189791	0.000204026143825802	3.13886375116618	Proteobacteria	Alphaproteobacteria	4.27205882352941
ACPA005	ACPA005c01a_015640	20	76274.28	3.54e-09	4.22376211831942	0.000198093606793224	3.04759395066498	Proteobacteria	Alphaproteobacteria	4.27205882352941
ACPA005	ACPA005c01a_018740	20	130613.39	2.067e-09	5.2152413090731	0.000160433664075879	2.46821021655198	Proteobacteria	Alphaproteobacteria	4.27205882352941
ACPA005	ACPA005p02a_000140	20	37040.54	7.289e-09	3.18220925401351	0.000262930626324842	4.04508655884373	Proteobacteria	Alphaproteobacteria	4.27205882352941
ACPA005	ACPA005c01a_011750	20	28883.56	9.348e-09	2.88657144747157	0.000289859540108515	4.45937754013101	Proteobacteria	Alphaproteobacteria	4.27205882352941
ACPA005	ACPA005c01a_006100	20	67283.89	4.013e-09	4.02113243905813	0.000208075780873922	3.20116585959881	Proteobacteria	Alphaproteobacteria	4.27205882352941
ACPA005	ACPA005c01a_003670	20	19004.82	1.421e-08	2.44975032078731	0.000341545122029243	5.25454033891143	Proteobacteria	Alphaproteobacteria	4.27205882352941
ACPA005	ACPA005c01a_000210	20	11698.15	2.308e-08	2.02539235273738	0.000413105278650654	6.35546582539468	Proteobacteria	Alphaproteobacteria	4.27205882352941
ACPA005	ACPA005c01a_005030	20	51097.62	5.284e-09	3.60994256770521	0.000231776615988204	3.56579409212621	Proteobacteria	Alphaproteobacteria	4.27205882352941
ACPA005	ACPA005c01a_005420	20	37704.92	7.161e-09	3.20446294765166	0.000261104679917626	4.01699507565579	Proteobacteria	Alphaproteobacteria	4.27205882352941
ACPA005	ACPA005c01a_022290	20	54266.65	4.975e-09	3.69610389053858	0.000226373580676749	3.48267047194999	Proteobacteria	Alphaproteobacteria	4.27205882352941
ACPA005	ACPA005c01a_007960	20	38742.67	6.969e-09	3.23875078762444	0.000258340430344807	3.97446815915088	Proteobacteria	Alphaproteobacteria	4.27205882352941
ACPA005	ACPA005c01a_005020	20	53666.36	5.031e-09	3.68002244724901	0.00022736281755019	3.49788950077216	Proteobacteria	Alphaproteobacteria	4.27205882352941
ACPA005	ACPA005c01a_014670	20	54318.7	4.971e-09	3.69749317562057	0.000226288523741238	3.48136190371135	Proteobacteria	Alphaproteobacteria	4.27205882352941
ACPA005	ACPA005p02a_000940	20	21205.87	1.273e-08	2.55727844575455	0.000327183875359182	5.03359808244896	Proteobacteria	Alphaproteobacteria	4.27205882352941
ACPA005	ACPA005c01a_020060	20	25977.9	1.039e-08	2.76905774830166	0.000302160643911327	4.6486252909435	Proteobacteria	Alphaproteobacteria	4.27205882352941
ACPA005	ACPA005c01a_024580	20	24485.83	1.103e-08	2.70558911100253	0.000309248831927937	4.75767433735288	Proteobacteria	Alphaproteobacteria	4.27205882352941
ACPA005	ACPA005c01a_001500	20	107211.59	2.518e-09	4.82682985070919	0.000173343643371135	2.66682528263284	Proteobacteria	Alphaproteobacteria	4.27205882352941
ACPA005	ACPA005c01a_004350	20	63351.51	4.262e-09	3.92731703730961	0.000213046276708961	3.2776350262917	Proteobacteria	Alphaproteobacteria	4.27205882352941
ACPA005	ACPA005c01a_005230	20	16581.51	1.628e-08	2.32220131841032	0.00036030479598007	5.5431507073857	Proteobacteria	Alphaproteobacteria	4.27205882352941
ACPA005	ACPA005c01a_019660	20	17692.06	1.526e-08	2.38197041586281	0.000351263922793687	5.40406035067211	Proteobacteria	Alphaproteobacteria	4.27205882352941
ACPA005	ACPA005c01a_004470	20	67122.14	4.023e-09	4.01734029066905	0.000208272192972514	3.20418758419253	Proteobacteria	Alphaproteobacteria	4.27205882352941
ACPA005	ACPA005c01a_020130	20	43391.38	6.222e-09	3.3858630372206	0.000247115805647388	3.80178162534443	Proteobacteria	Alphaproteobacteria	4.27205882352941
ACPA005	ACPA005c01a_005370	20	31975	8.444e-09	3.00395184131816	0.000278533184435916	4.2851259143987	Proteobacteria	Alphaproteobacteria	4.27205882352941
ACPA005	ACPA005c01a_019780	20	35425.61	7.622e-09	3.12708455990162	0.000267565605031418	4.11639392356027	Proteobacteria	Alphaproteobacteria	4.27205882352941
ACPA005	ACPA005c01a_015830	20	16306.19	1.656e-08	2.30700963558512	0.000362677406868425	5.57965241336038	Proteobacteria	Alphaproteobacteria	4.27205882352941
ACPA005	ACPA005c01a_005400	20	40159.14	6.723e-09	3.28466222065333	0.000254729471722684	3.91891494957975	Proteobacteria	Alphaproteobacteria	4.27205882352941
ACPA005	ACPA005c01a_021610	20	91158.76	2.962e-09	4.52947852948631	0.000184723311261478	2.84189709633043	Proteobacteria	Alphaproteobacteria	4.27205882352941
ACPA006	ACPA006c01a_004320	20	17027.24	1.586e-08	2.34647417061934	0.000356577661382754	5.48581017511929	Proteobacteria	Alphaproteobacteria	4.27205882352941
ACPA006	ACPA006c01a_003550	20	28862.98	9.355e-09	2.8857650352066	0.000289940539873018	4.46062369035412	Proteobacteria	Alphaproteobacteria	4.27205882352941
ACPA006	ACPA006c01a_003680	20	36246.85	7.449e-09	3.15530376097516	0.000265172653930439	4.07957929123753	Proteobacteria	Alphaproteobacteria	4.27205882352941
ACPA006	ACPA006c01a_018710	20	130613.39	2.067e-09	5.2152413090731	0.000160433664075879	2.46821021655198	Proteobacteria	Alphaproteobacteria	4.27205882352941
ACPA006	ACPA006p02a_000940	20	21205.87	1.273e-08	2.55727844575455	0.000327183875359182	5.03359808244896	Proteobacteria	Alphaproteobacteria	4.27205882352941
ACPA006	ACPA006c01a_006100	20	67283.89	4.013e-09	4.02113243905813	0.000208075780873922	3.20116585959881	Proteobacteria	Alphaproteobacteria	4.27205882352941
ACPA006	ACPA006p01a_001440	20	27823.79	9.704e-09	2.84458171118775	0.000294138244988265	4.52520376905024	Proteobacteria	Alphaproteobacteria	4.27205882352941
ACPA006	ACPA006c01a_015810	20	16306.19	1.656e-08	2.30700963558512	0.000362677406868425	5.57965241336038	Proteobacteria	Alphaproteobacteria	4.27205882352941
ACPA006	ACPA006c01a_003670	20	19004.82	1.421e-08	2.44975032078731	0.000341545122029243	5.25454033891143	Proteobacteria	Alphaproteobacteria	4.27205882352941
ACPA006	ACPA006c01a_019760	20	35425.61	7.622e-09	3.12708455990162	0.000267565605031418	4.11639392356027	Proteobacteria	Alphaproteobacteria	4.27205882352941
ACPA006	ACPA006c01a_005020	20	53666.36	5.031e-09	3.68002244724901	0.00022736281755019	3.49788950077216	Proteobacteria	Alphaproteobacteria	4.27205882352941
ACPA006	ACPA006c01a_007960	20	38742.67	6.969e-09	3.23875078762444	0.000258340430344807	3.97446815915088	Proteobacteria	Alphaproteobacteria	4.27205882352941
ACPA006	ACPA006c01a_004720	20	60346.25	4.474e-09	3.85320523617602	0.000217143967416808	3.34067642179705	Proteobacteria	Alphaproteobacteria	4.27205882352941
ACPA006	ACPA006c01a_005030	20	51097.62	5.284e-09	3.60994256770521	0.000231776615988204	3.56579409212621	Proteobacteria	Alphaproteobacteria	4.27205882352941
ACPA006	ACPA006c01a_024560	20	24485.83	1.103e-08	2.70558911100253	0.000309248831927937	4.75767433735288	Proteobacteria	Alphaproteobacteria	4.27205882352941
ACPA006	ACPA006c01a_024480	20	63285.22	4.266e-09	3.92570560791416	0.000213133728257082	3.27898043472434	Proteobacteria	Alphaproteobacteria	4.27205882352941
ACPA006	ACPA006c01a_005060	20	70743.39	3.817e-09	4.10094636189791	0.000204026143825802	3.13886375116618	Proteobacteria	Alphaproteobacteria	4.27205882352941
ACPA006	ACPA006c01a_013450	20	78916.14	3.421e-09	4.28051709874198	0.000195467101977091	3.00718618426294	Proteobacteria	Alphaproteobacteria	4.27205882352941
ACPA006	ACPA006c01a_005370	20	31975	8.444e-09	3.00395184131816	0.000278533184435916	4.2851259143987	Proteobacteria	Alphaproteobacteria	4.27205882352941
ACPA006	ACPA006c01a_005120	20	60554.6	4.459e-09	3.85841473807917	0.000216850786929923	3.33616595276804	Proteobacteria	Alphaproteobacteria	4.27205882352941
ACPA006	ACPA006c01a_013150	20	41344.2	6.531e-09	3.3223222095499	0.000251842000709448	3.87449231860689	Proteobacteria	Alphaproteobacteria	4.27205882352941
ACPA006	ACPA006p02a_001140	20	67112.1	4.023e-09	4.01710472480591	0.000208284406201261	3.20437548001941	Proteobacteria	Alphaproteobacteria	4.27205882352941
ACPA006	ACPA006c01a_001500	20	107211.59	2.518e-09	4.82682985070919	0.000173343643371135	2.66682528263284	Proteobacteria	Alphaproteobacteria	4.27205882352941
ACPA006	ACPA006c01a_020040	20	25977.9	1.039e-08	2.76905774830166	0.000302160643911327	4.6486252909435	Proteobacteria	Alphaproteobacteria	4.27205882352941
ACPA006	ACPA006c01a_015200	20	93938.76	2.874e-09	4.58313235948081	0.000182560791752753	2.80862756542697	Proteobacteria	Alphaproteobacteria	4.27205882352941
ACPA006	ACPA006c01a_000210	20	11698.15	2.308e-08	2.02539235273738	0.000413105278650654	6.35546582539468	Proteobacteria	Alphaproteobacteria	4.27205882352941
ACPA006	ACPA006c01a_022270	20	54266.65	4.975e-09	3.69610389053858	0.000226373580676749	3.48267047194999	Proteobacteria	Alphaproteobacteria	4.27205882352941
ACPA006	ACPA006c01a_011730	20	28883.56	9.348e-09	2.88657144747157	0.000289859540108515	4.45937754013101	Proteobacteria	Alphaproteobacteria	4.27205882352941
ACPA006	ACPA006c01a_005420	20	37704.92	7.161e-09	3.20446294765166	0.000261104679917626	4.01699507565579	Proteobacteria	Alphaproteobacteria	4.27205882352941
ACPA006	ACPA006p02a_001060	20	17692.75	1.526e-08	2.38200683150461	0.000351258552741419	5.40397773448336	Proteobacteria	Alphaproteobacteria	4.27205882352941
ACPA006	ACPA006c01a_007260	20	33285.04	8.112e-09	3.05160887759961	0.000274183326177969	4.2182050181226	Proteobacteria	Alphaproteobacteria	4.27205882352941
ACPA006	ACPA006c01a_005400	20	40159.14	6.723e-09	3.28466222065333	0.000254729471722684	3.91891494957975	Proteobacteria	Alphaproteobacteria	4.27205882352941
ACPA006	ACPA006c01a_014650	20	54318.7	4.971e-09	3.69749317562057	0.000226288523741238	3.48136190371135	Proteobacteria	Alphaproteobacteria	4.27205882352941
ACPA006	ACPA006c01a_020110	20	43391.38	6.222e-09	3.3858630372206	0.000247115805647388	3.80178162534443	Proteobacteria	Alphaproteobacteria	4.27205882352941
ACPA006	ACPA006c01a_021590	20	91158.76	2.962e-09	4.52947852948631	0.000184723311261478	2.84189709633043	Proteobacteria	Alphaproteobacteria	4.27205882352941
ACPA006	ACPA006c01a_019640	20	17692.06	1.526e-08	2.38197041586281	0.000351263922793687	5.40406035067211	Proteobacteria	Alphaproteobacteria	4.27205882352941
ACPA006	ACPA006c01a_004470	20	67122.14	4.023e-09	4.01734029066905	0.000208272192972514	3.20418758419253	Proteobacteria	Alphaproteobacteria	4.27205882352941
ACPA006	ACPA006c01a_015620	20	76274.28	3.54e-09	4.22376211831942	0.000198093606793224	3.04759395066498	Proteobacteria	Alphaproteobacteria	4.27205882352941
ACPA006	ACPA006p02a_000140	20	37040.54	7.289e-09	3.18220925401351	0.000262930626324842	4.04508655884373	Proteobacteria	Alphaproteobacteria	4.27205882352941
ACPA006	ACPA006c01a_003390	20	26873.55	1.005e-08	2.80609677701104	0.000298172279412867	4.58726583712102	Proteobacteria	Alphaproteobacteria	4.27205882352941
ACPA006	ACPA006c01a_025480	20	38538.61	7.006e-09	3.23205304074501	0.000258875786290195	3.98270440446454	Proteobacteria	Alphaproteobacteria	4.27205882352941
ACPA006	ACPA006c01a_005230	20	16581.51	1.628e-08	2.32220131841032	0.00036030479598007	5.5431507073857	Proteobacteria	Alphaproteobacteria	4.27205882352941
ACPA006	ACPA006c01a_004350	20	63351.51	4.262e-09	3.92731703730961	0.000213046276708961	3.2776350262917	Proteobacteria	Alphaproteobacteria	4.27205882352941
ACPA007	ACPA007c01a_019380	20	43391.38	6.222e-09	3.3858630372206	0.000247115805647388	3.80178162534443	Proteobacteria	Alphaproteobacteria	4.27205882352941
ACPA007	ACPA007c01a_005370	20	31975	8.444e-09	3.00395184131816	0.000278533184435916	4.2851259143987	Proteobacteria	Alphaproteobacteria	4.27205882352941
ACPA007	ACPA007p02a_000940	20	21205.87	1.273e-08	2.55727844575455	0.000327183875359182	5.03359808244896	Proteobacteria	Alphaproteobacteria	4.27205882352941
ACPA007	ACPA007c01a_005030	20	51097.62	5.284e-09	3.60994256770521	0.000231776615988204	3.56579409212621	Proteobacteria	Alphaproteobacteria	4.27205882352941
ACPA007	ACPA007c01a_005420	20	37704.92	7.161e-09	3.20446294765166	0.000261104679917626	4.01699507565579	Proteobacteria	Alphaproteobacteria	4.27205882352941
ACPA007	ACPA007c01a_019030	20	35425.61	7.622e-09	3.12708455990162	0.000267565605031418	4.11639392356027	Proteobacteria	Alphaproteobacteria	4.27205882352941
ACPA007	ACPA007c01a_011730	20	28883.56	9.348e-09	2.88657144747157	0.000289859540108515	4.45937754013101	Proteobacteria	Alphaproteobacteria	4.27205882352941
ACPA007	ACPA007c01a_005120	20	60554.6	4.459e-09	3.85841473807917	0.000216850786929923	3.33616595276804	Proteobacteria	Alphaproteobacteria	4.27205882352941
ACPA007	ACPA007c01a_023790	20	63285.22	4.266e-09	3.92570560791416	0.000213133728257082	3.27898043472434	Proteobacteria	Alphaproteobacteria	4.27205882352941
ACPA007	ACPA007c01a_003390	20	26873.55	1.005e-08	2.80609677701104	0.000298172279412867	4.58726583712102	Proteobacteria	Alphaproteobacteria	4.27205882352941
ACPA007	ACPA007c01a_013150	20	41344.2	6.531e-09	3.3223222095499	0.000251842000709448	3.87449231860689	Proteobacteria	Alphaproteobacteria	4.27205882352941
ACPA007	ACPA007p02a_001140	20	67112.1	4.023e-09	4.01710472480591	0.000208284406201261	3.20437548001941	Proteobacteria	Alphaproteobacteria	4.27205882352941
ACPA007	ACPA007c01a_007260	20	33285.04	8.112e-09	3.05160887759961	0.000274183326177969	4.2182050181226	Proteobacteria	Alphaproteobacteria	4.27205882352941
ACPA007	ACPA007c01a_013450	20	78916.14	3.421e-09	4.28051709874198	0.000195467101977091	3.00718618426294	Proteobacteria	Alphaproteobacteria	4.27205882352941
ACPA007	ACPA007c01a_007960	20	38742.67	6.969e-09	3.23875078762444	0.000258340430344807	3.97446815915088	Proteobacteria	Alphaproteobacteria	4.27205882352941
ACPA007	ACPA007c01a_018910	20	17692.06	1.526e-08	2.38197041586281	0.000351263922793687	5.40406035067211	Proteobacteria	Alphaproteobacteria	4.27205882352941
ACPA007	ACPA007c01a_021560	20	54266.65	4.975e-09	3.69610389053858	0.000226373580676749	3.48267047194999	Proteobacteria	Alphaproteobacteria	4.27205882352941
ACPA007	ACPA007c01a_003680	20	36246.85	7.449e-09	3.15530376097516	0.000265172653930439	4.07957929123753	Proteobacteria	Alphaproteobacteria	4.27205882352941
ACPA007	ACPA007c01a_013930	20	54318.7	4.971e-09	3.69749317562057	0.000226288523741238	3.48136190371135	Proteobacteria	Alphaproteobacteria	4.27205882352941
ACPA007	ACPA007c01a_001500	20	107211.59	2.518e-09	4.82682985070919	0.000173343643371135	2.66682528263284	Proteobacteria	Alphaproteobacteria	4.27205882352941
ACPA007	ACPA007c01a_006100	20	67283.89	4.013e-09	4.02113243905813	0.000208075780873922	3.20116585959881	Proteobacteria	Alphaproteobacteria	4.27205882352941
ACPA007	ACPA007c01a_015090	20	16306.19	1.656e-08	2.30700963558512	0.000362677406868425	5.57965241336038	Proteobacteria	Alphaproteobacteria	4.27205882352941
ACPA007	ACPA007c01a_000210	20	11698.15	2.308e-08	2.02539235273738	0.000413105278650654	6.35546582539468	Proteobacteria	Alphaproteobacteria	4.27205882352941
ACPA007	ACPA007c01a_005230	20	16581.51	1.628e-08	2.32220131841032	0.00036030479598007	5.5431507073857	Proteobacteria	Alphaproteobacteria	4.27205882352941
ACPA007	ACPA007c01a_003670	20	19004.82	1.421e-08	2.44975032078731	0.000341545122029243	5.25454033891143	Proteobacteria	Alphaproteobacteria	4.27205882352941
ACPA007	ACPA007c01a_019310	20	25977.9	1.039e-08	2.76905774830166	0.000302160643911327	4.6486252909435	Proteobacteria	Alphaproteobacteria	4.27205882352941
ACPA007	ACPA007c01a_004350	20	63351.51	4.262e-09	3.92731703730961	0.000213046276708961	3.2776350262917	Proteobacteria	Alphaproteobacteria	4.27205882352941
ACPA007	ACPA007p02a_000140	20	37040.54	7.289e-09	3.18220925401351	0.000262930626324842	4.04508655884373	Proteobacteria	Alphaproteobacteria	4.27205882352941
ACPA007	ACPA007c01a_005060	20	70743.39	3.817e-09	4.10094636189791	0.000204026143825802	3.13886375116618	Proteobacteria	Alphaproteobacteria	4.27205882352941
ACPA007	ACPA007c01a_023870	20	24485.83	1.103e-08	2.70558911100253	0.000309248831927937	4.75767433735288	Proteobacteria	Alphaproteobacteria	4.27205882352941
ACPA007	ACPA007c01a_004320	20	17027.24	1.586e-08	2.34647417061934	0.000356577661382754	5.48581017511929	Proteobacteria	Alphaproteobacteria	4.27205882352941
ACPA007	ACPA007c01a_024790	20	38538.61	7.006e-09	3.23205304074501	0.000258875786290195	3.98270440446454	Proteobacteria	Alphaproteobacteria	4.27205882352941
ACPA007	ACPA007c01a_004470	20	67122.14	4.023e-09	4.01734029066905	0.000208272192972514	3.20418758419253	Proteobacteria	Alphaproteobacteria	4.27205882352941
ACPA007	ACPA007p01a_001450	20	27823.79	9.704e-09	2.84458171118775	0.000294138244988265	4.52520376905024	Proteobacteria	Alphaproteobacteria	4.27205882352941
ACPA007	ACPA007c01a_020860	20	91158.76	2.962e-09	4.52947852948631	0.000184723311261478	2.84189709633043	Proteobacteria	Alphaproteobacteria	4.27205882352941
ACPA007	ACPA007c01a_005400	20	40159.14	6.723e-09	3.28466222065333	0.000254729471722684	3.91891494957975	Proteobacteria	Alphaproteobacteria	4.27205882352941
ACPA007	ACPA007c01a_014900	20	76274.28	3.54e-09	4.22376211831942	0.000198093606793224	3.04759395066498	Proteobacteria	Alphaproteobacteria	4.27205882352941
ACPA007	ACPA007c01a_003550	20	28862.98	9.355e-09	2.8857650352066	0.000289940539873018	4.46062369035412	Proteobacteria	Alphaproteobacteria	4.27205882352941
ACPA007	ACPA007p02a_001060	20	17692.75	1.526e-08	2.38200683150461	0.000351258552741419	5.40397773448336	Proteobacteria	Alphaproteobacteria	4.27205882352941
ACPA007	ACPA007c01a_004720	20	60346.25	4.474e-09	3.85320523617602	0.000217143967416808	3.34067642179705	Proteobacteria	Alphaproteobacteria	4.27205882352941
ACPA007	ACPA007c01a_005020	20	53666.36	5.031e-09	3.68002244724901	0.00022736281755019	3.49788950077216	Proteobacteria	Alphaproteobacteria	4.27205882352941
ACPA007	ACPA007c01a_014480	20	93938.76	2.874e-09	4.58313235948081	0.000182560791752753	2.80862756542697	Proteobacteria	Alphaproteobacteria	4.27205882352941
ACPA007	ACPA007c01a_017990	20	130613.39	2.067e-09	5.2152413090731	0.000160433664075879	2.46821021655198	Proteobacteria	Alphaproteobacteria	4.27205882352941
ACPA008	ACPA008c01a_011730	20	28883.56	9.348e-09	2.88657144747157	0.000289859540108515	4.45937754013101	Proteobacteria	Alphaproteobacteria	4.27205882352941
ACPA008	ACPA008p02a_001140	20	67112.1	4.023e-09	4.01710472480591	0.000208284406201261	3.20437548001941	Proteobacteria	Alphaproteobacteria	4.27205882352941
ACPA008	ACPA008c01a_003670	20	19004.82	1.421e-08	2.44975032078731	0.000341545122029243	5.25454033891143	Proteobacteria	Alphaproteobacteria	4.27205882352941
ACPA008	ACPA008c01a_007260	20	33285.04	8.112e-09	3.05160887759961	0.000274183326177969	4.2182050181226	Proteobacteria	Alphaproteobacteria	4.27205882352941
ACPA008	ACPA008p02a_000140	20	37040.54	7.289e-09	3.18220925401351	0.000262930626324842	4.04508655884373	Proteobacteria	Alphaproteobacteria	4.27205882352941
ACPA008	ACPA008c01a_020110	20	43391.38	6.222e-09	3.3858630372206	0.000247115805647388	3.80178162534443	Proteobacteria	Alphaproteobacteria	4.27205882352941
ACPA008	ACPA008c01a_015200	20	93938.76	2.874e-09	4.58313235948081	0.000182560791752753	2.80862756542697	Proteobacteria	Alphaproteobacteria	4.27205882352941
ACPA008	ACPA008c01a_006100	20	67283.89	4.013e-09	4.02113243905813	0.000208075780873922	3.20116585959881	Proteobacteria	Alphaproteobacteria	4.27205882352941
ACPA008	ACPA008p01a_001440	20	27823.79	9.704e-09	2.84458171118775	0.000294138244988265	4.52520376905024	Proteobacteria	Alphaproteobacteria	4.27205882352941
ACPA008	ACPA008c01a_004350	20	63351.51	4.262e-09	3.92731703730961	0.000213046276708961	3.2776350262917	Proteobacteria	Alphaproteobacteria	4.27205882352941
ACPA008	ACPA008c01a_003680	20	36246.85	7.449e-09	3.15530376097516	0.000265172653930439	4.07957929123753	Proteobacteria	Alphaproteobacteria	4.27205882352941
ACPA008	ACPA008c01a_013150	20	41344.2	6.531e-09	3.3223222095499	0.000251842000709448	3.87449231860689	Proteobacteria	Alphaproteobacteria	4.27205882352941
ACPA008	ACPA008c01a_019640	20	17692.06	1.526e-08	2.38197041586281	0.000351263922793687	5.40406035067211	Proteobacteria	Alphaproteobacteria	4.27205882352941
ACPA008	ACPA008c01a_021590	20	91158.76	2.962e-09	4.52947852948631	0.000184723311261478	2.84189709633043	Proteobacteria	Alphaproteobacteria	4.27205882352941
ACPA008	ACPA008c01a_000210	20	11698.15	2.308e-08	2.02539235273738	0.000413105278650654	6.35546582539468	Proteobacteria	Alphaproteobacteria	4.27205882352941
ACPA008	ACPA008c01a_005370	20	31975	8.444e-09	3.00395184131816	0.000278533184435916	4.2851259143987	Proteobacteria	Alphaproteobacteria	4.27205882352941
ACPA008	ACPA008c01a_005060	20	70743.39	3.817e-09	4.10094636189791	0.000204026143825802	3.13886375116618	Proteobacteria	Alphaproteobacteria	4.27205882352941
ACPA008	ACPA008c01a_005420	20	37704.92	7.161e-09	3.20446294765166	0.000261104679917626	4.01699507565579	Proteobacteria	Alphaproteobacteria	4.27205882352941
ACPA008	ACPA008c01a_022270	20	54266.65	4.975e-09	3.69610389053858	0.000226373580676749	3.48267047194999	Proteobacteria	Alphaproteobacteria	4.27205882352941
ACPA008	ACPA008c01a_020040	20	25977.9	1.039e-08	2.76905774830166	0.000302160643911327	4.6486252909435	Proteobacteria	Alphaproteobacteria	4.27205882352941
ACPA008	ACPA008c01a_003550	20	28862.98	9.355e-09	2.8857650352066	0.000289940539873018	4.46062369035412	Proteobacteria	Alphaproteobacteria	4.27205882352941
ACPA008	ACPA008p02a_001060	20	17692.75	1.526e-08	2.38200683150461	0.000351258552741419	5.40397773448336	Proteobacteria	Alphaproteobacteria	4.27205882352941
ACPA008	ACPA008p02a_000940	20	21205.87	1.273e-08	2.55727844575455	0.000327183875359182	5.03359808244896	Proteobacteria	Alphaproteobacteria	4.27205882352941
ACPA008	ACPA008c01a_005020	20	53666.36	5.031e-09	3.68002244724901	0.00022736281755019	3.49788950077216	Proteobacteria	Alphaproteobacteria	4.27205882352941
ACPA008	ACPA008c01a_004720	20	60346.25	4.474e-09	3.85320523617602	0.000217143967416808	3.34067642179705	Proteobacteria	Alphaproteobacteria	4.27205882352941
ACPA008	ACPA008c01a_015810	20	16306.19	1.656e-08	2.30700963558512	0.000362677406868425	5.57965241336038	Proteobacteria	Alphaproteobacteria	4.27205882352941
ACPA008	ACPA008c01a_018710	20	130613.39	2.067e-09	5.2152413090731	0.000160433664075879	2.46821021655198	Proteobacteria	Alphaproteobacteria	4.27205882352941
ACPA008	ACPA008c01a_024560	20	24485.83	1.103e-08	2.70558911100253	0.000309248831927937	4.75767433735288	Proteobacteria	Alphaproteobacteria	4.27205882352941
ACPA008	ACPA008c01a_005230	20	16581.51	1.628e-08	2.32220131841032	0.00036030479598007	5.5431507073857	Proteobacteria	Alphaproteobacteria	4.27205882352941
ACPA008	ACPA008c01a_019760	20	35425.61	7.622e-09	3.12708455990162	0.000267565605031418	4.11639392356027	Proteobacteria	Alphaproteobacteria	4.27205882352941
ACPA008	ACPA008c01a_001500	20	107211.59	2.518e-09	4.82682985070919	0.000173343643371135	2.66682528263284	Proteobacteria	Alphaproteobacteria	4.27205882352941
ACPA008	ACPA008c01a_025480	20	38538.61	7.006e-09	3.23205304074501	0.000258875786290195	3.98270440446454	Proteobacteria	Alphaproteobacteria	4.27205882352941
ACPA008	ACPA008c01a_004470	20	67122.14	4.023e-09	4.01734029066905	0.000208272192972514	3.20418758419253	Proteobacteria	Alphaproteobacteria	4.27205882352941
ACPA008	ACPA008c01a_014650	20	54318.7	4.971e-09	3.69749317562057	0.000226288523741238	3.48136190371135	Proteobacteria	Alphaproteobacteria	4.27205882352941
ACPA008	ACPA008c01a_015620	20	76274.28	3.54e-09	4.22376211831942	0.000198093606793224	3.04759395066498	Proteobacteria	Alphaproteobacteria	4.27205882352941
ACPA008	ACPA008c01a_003390	20	26873.55	1.005e-08	2.80609677701104	0.000298172279412867	4.58726583712102	Proteobacteria	Alphaproteobacteria	4.27205882352941
ACPA008	ACPA008c01a_024480	20	63285.22	4.266e-09	3.92570560791416	0.000213133728257082	3.27898043472434	Proteobacteria	Alphaproteobacteria	4.27205882352941
ACPA008	ACPA008c01a_007960	20	38742.67	6.969e-09	3.23875078762444	0.000258340430344807	3.97446815915088	Proteobacteria	Alphaproteobacteria	4.27205882352941
ACPA008	ACPA008c01a_005120	20	60554.6	4.459e-09	3.85841473807917	0.000216850786929923	3.33616595276804	Proteobacteria	Alphaproteobacteria	4.27205882352941
ACPA008	ACPA008c01a_004320	20	17027.24	1.586e-08	2.34647417061934	0.000356577661382754	5.48581017511929	Proteobacteria	Alphaproteobacteria	4.27205882352941
ACPA008	ACPA008c01a_005400	20	40159.14	6.723e-09	3.28466222065333	0.000254729471722684	3.91891494957975	Proteobacteria	Alphaproteobacteria	4.27205882352941
ACPA008	ACPA008c01a_013450	20	78916.14	3.421e-09	4.28051709874198	0.000195467101977091	3.00718618426294	Proteobacteria	Alphaproteobacteria	4.27205882352941
ACPA008	ACPA008c01a_005030	20	51097.62	5.284e-09	3.60994256770521	0.000231776615988204	3.56579409212621	Proteobacteria	Alphaproteobacteria	4.27205882352941
ACPA009	ACPA009c01a_007250	18	130622.45	2.067e-09	5.21538311416104	0.000144386371728737	2.22132879582672	Proteobacteria	Alphaproteobacteria	4.27205882352941
ACPA009	ACPA009c01a_019620	18	37732.98	7.156e-09	3.20539756263474	0.000234925693401372	3.61424143694418	Proteobacteria	Alphaproteobacteria	4.27205882352941
ACPA009	ACPA009c01a_000840	18	41344.2	6.531e-09	3.3223222095499	0.000226657800638503	3.4870430867462	Proteobacteria	Alphaproteobacteria	4.27205882352941
ACPA009	ACPA009c01a_004470	18	13905.53	1.942e-08	2.16738841271594	0.000347436684911227	5.34517976786503	Proteobacteria	Alphaproteobacteria	4.27205882352941
ACPA009	ACPA009c01a_019230	18	51130.76	5.281e-09	3.61086016597487	0.000208545944848498	3.20839915151535	Proteobacteria	Alphaproteobacteria	4.27205882352941
ACPA009	ACPA009c01a_019600	18	41412.5	6.52e-09	3.32447259325936	0.000226511190543686	3.48478754682593	Proteobacteria	Alphaproteobacteria	4.27205882352941
ACPA009	ACPA009c01a_011960	18	53257.95	5.07e-09	3.66901875469146	0.00020524022780373	3.15754196621123	Proteobacteria	Alphaproteobacteria	4.27205882352941
ACPA009	ACPA009p01a_002180	18	33296.05	8.109e-09	3.05200452608425	0.000246733004028397	3.79589236966765	Proteobacteria	Alphaproteobacteria	4.27205882352941
ACPA009	ACPA009c01a_009600	18	20305.99	1.33e-08	2.51417731141876	0.000299513579097607	4.60790121688627	Proteobacteria	Alphaproteobacteria	4.27205882352941
ACPA009	ACPA009c01a_026020	18	28883.56	9.348e-09	2.88657144747157	0.000260873586097664	4.01343978611791	Proteobacteria	Alphaproteobacteria	4.27205882352941
ACPA009	ACPA009c01a_001850	18	61968.02	4.357e-09	3.89347092600982	0.000193408467493237	2.97551488451133	Proteobacteria	Alphaproteobacteria	4.27205882352941
ACPA009	ACPA009c01a_004520	18	81301.43	3.321e-09	4.33077595970642	0.000173878827266807	2.6750588810278	Proteobacteria	Alphaproteobacteria	4.27205882352941
ACPA009	ACPA009c01a_003830	18	93826.66	2.878e-09	4.58098765786728	0.000164381635854398	2.52894824391382	Proteobacteria	Alphaproteobacteria	4.27205882352941
ACPA009	ACPA009c01a_019310	18	60625.72	4.454e-09	3.86019049939974	0.000195075928285438	3.00116812746828	Proteobacteria	Alphaproteobacteria	4.27205882352941
ACPA009	ACPA009p01a_000320	18	27474.86	9.827e-09	2.83054419636705	0.000266037268026245	4.09288104655761	Proteobacteria	Alphaproteobacteria	4.27205882352941
ACPA009	ACPA009c01a_009580	18	73681	3.664e-09	4.16687612326265	0.000180718174179705	2.78027960276469	Proteobacteria	Alphaproteobacteria	4.27205882352941
ACPA009	ACPA009c01a_018550	18	97716.21	2.763e-09	4.65451186585119	0.000161785009198021	2.48900014150801	Proteobacteria	Alphaproteobacteria	4.27205882352941
ACPA009	ACPA009c01a_017780	18	28862.98	9.355e-09	2.8857650352066	0.000260946485885716	4.01456132131871	Proteobacteria	Alphaproteobacteria	4.27205882352941
ACPA009	ACPA009c01a_001110	18	78817.1	3.426e-09	4.27841044638948	0.000176007013460924	2.70780020709114	Proteobacteria	Alphaproteobacteria	4.27205882352941
ACPA009	ACPA009c01a_017900	18	19004.82	1.421e-08	2.44975032078731	0.000307390609826319	4.72908630502029	Proteobacteria	Alphaproteobacteria	4.27205882352941
ACPA009	ACPA009c01a_018880	18	60339.22	4.475e-09	3.85302927023063	0.00019543849584718	3.00674608995662	Proteobacteria	Alphaproteobacteria	4.27205882352941
ACPA009	ACPA009c01a_014500	18	11698.15	2.308e-08	2.02539235273738	0.000371794750785589	5.71991924285522	Proteobacteria	Alphaproteobacteria	4.27205882352941
ACPA009	ACPA009c01a_003170	18	25437.95	1.061e-08	2.74635210057919	0.000274192899326428	4.21835229732966	Proteobacteria	Alphaproteobacteria	4.27205882352941
ACPA009	ACPA009c01a_017640	18	34868.59	7.743e-09	3.10771732079211	0.00024230976221386	3.72784249559785	Proteobacteria	Alphaproteobacteria	4.27205882352941
ACPA009	ACPA009c01a_001840	18	68772.2	3.926e-09	4.05576789156503	0.000185668969517497	2.85644568488457	Proteobacteria	Alphaproteobacteria	4.27205882352941
ACPA009	ACPA009c01a_002640	18	54322.69	4.97e-09	3.69759964072357	0.000203653807387777	3.1331354982735	Proteobacteria	Alphaproteobacteria	4.27205882352941
ACPA009	ACPA009p01a_001490	18	32899.97	8.207e-09	3.03772087614089	0.000247893165874305	3.81374101345085	Proteobacteria	Alphaproteobacteria	4.27205882352941
ACPA009	ACPA009c01a_016060	18	50041.11	5.396e-09	3.58049760352057	0.000210314411127829	3.23560632504353	Proteobacteria	Alphaproteobacteria	4.27205882352941
ACPA009	ACPA009p01a_001700	18	27086.97	9.968e-09	2.81481149767893	0.000267524218104827	4.11575720161272	Proteobacteria	Alphaproteobacteria	4.27205882352941
ACPA009	ACPA009c01a_019260	18	68801.06	3.924e-09	4.05643498577909	0.000185638435638431	2.85597593289894	Proteobacteria	Alphaproteobacteria	4.27205882352941
ACPA009	ACPA009c01a_018640	18	67072.03	4.026e-09	4.01616435953827	0.000187499857479839	2.88461319199752	Proteobacteria	Alphaproteobacteria	4.27205882352941
ACPA009	ACPA009c01a_019570	18	31998.1	8.438e-09	3.0048023624445	0.000250608910070351	3.85552169339002	Proteobacteria	Alphaproteobacteria	4.27205882352941
ACPA009	ACPA009p02a_000010	18	57929.53	4.661e-09	3.79196247537006	0.00019858589053035	3.05516754662076	Proteobacteria	Alphaproteobacteria	4.27205882352941
ACPA009	ACPA009c01a_012040	18	24485.83	1.103e-08	2.70558911100253	0.000278323948735144	4.28190690361759	Proteobacteria	Alphaproteobacteria	4.27205882352941
ACPA009	ACPA009c01a_013000	18	38538.61	7.006e-09	3.23205304074501	0.000232988207661176	3.58443396401808	Proteobacteria	Alphaproteobacteria	4.27205882352941
ACPA009	ACPA009c01a_019350	18	32433.31	8.325e-09	3.02075712207335	0.000249285266771853	3.83515795033621	Proteobacteria	Alphaproteobacteria	4.27205882352941
ACPA009	ACPA009c01a_003110	18	19815.5	1.363e-08	2.49019411747657	0.000302398210542764	4.65228016219637	Proteobacteria	Alphaproteobacteria	4.27205882352941
ACPA009	ACPA009c01a_016970	18	14889	1.813e-08	2.22623249073281	0.000338253191507935	5.20389525396823	Proteobacteria	Alphaproteobacteria	4.27205882352941
ACPA009	ACPA009c01a_019220	18	53639.34	5.034e-09	3.67929602987124	0.000204666935988672	3.14872209213341	Proteobacteria	Alphaproteobacteria	4.27205882352941
ACPA009	ACPA009c01a_022810	18	100850.96	2.677e-09	4.71248307453975	0.000159794790372287	2.45838139034288	Proteobacteria	Alphaproteobacteria	4.27205882352941
ACPA009	ACPA009c01a_008080	18	15404.44	1.753e-08	2.25613159631331	0.000333770532826871	5.13493127425956	Proteobacteria	Alphaproteobacteria	4.27205882352941
ACPA009	ACPA009c01a_004300	18	88334.56	3.057e-09	4.47394297115413	0.000168314672288899	2.5894564967523	Proteobacteria	Alphaproteobacteria	4.27205882352941
ACPA009	ACPA009c01a_019670	18	89908.05	3.003e-09	4.50501531567266	0.000167153759146897	2.57159629456765	Proteobacteria	Alphaproteobacteria	4.27205882352941
ACPA009	ACPA009p02a_000090	18	63008.85	4.285e-09	3.91897630727033	0.000192149731457177	2.95614971472579	Proteobacteria	Alphaproteobacteria	4.27205882352941
ACPA009	ACPA009c01a_021500	18	32558.13	8.293e-09	3.02530896668186	0.000248910195065118	3.82938761638642	Proteobacteria	Alphaproteobacteria	4.27205882352941
ACPA009	ACPA009c01a_010210	18	54318.7	4.971e-09	3.69749317562057	0.000203659671367114	3.13322571334022	Proteobacteria	Alphaproteobacteria	4.27205882352941
ACPA009	ACPA009c01a_022170	18	39226.17	6.883e-09	3.25453528367588	0.000231378731337185	3.55967278980285	Proteobacteria	Alphaproteobacteria	4.27205882352941
ACPA009	ACPA009c01a_015760	18	107386.02	2.514e-09	4.8299067468239	0.00015590989319291	2.39861374142939	Proteobacteria	Alphaproteobacteria	4.27205882352941
ACPA009	ACPA009c01a_020230	18	67182.78	4.019e-09	4.01876261569512	0.000187378632937437	2.8827481990375	Proteobacteria	Alphaproteobacteria	4.27205882352941
ACPA009	ACPA009c01a_004140	18	29089.35	9.282e-09	2.89461603592114	0.000260148577802443	4.00228581234528	Proteobacteria	Alphaproteobacteria	4.27205882352941
ACPA009	ACPA009c01a_008200	18	35757.03	7.551e-09	3.13852009083855	0.000239931631225543	3.69125586500835	Proteobacteria	Alphaproteobacteria	4.27205882352941
ACPA009	ACPA009c01a_017910	18	36246.85	7.449e-09	3.15530376097516	0.000238655388537395	3.67162136211377	Proteobacteria	Alphaproteobacteria	4.27205882352941
ACPA009	ACPA009c01a_003250	18	45620.45	5.918e-09	3.4530095418759	0.000218079398824927	3.35506767422964	Proteobacteria	Alphaproteobacteria	4.27205882352941
ACPA009	ACPA009c01a_019440	18	16625.58	1.624e-08	2.32461875098832	0.000323937094936053	4.98364761440081	Proteobacteria	Alphaproteobacteria	4.27205882352941
ACWO001	ACWO001c01a_007250	38	34202.36	7.894e-09	3.08430423366085	0.000515425975146627	7.92963038687119	Firmicutes	Clostridia	4.75
ACWO001	ACWO001c01a_031440	38	16215.82	1.665e-08	2.30198921021376	0.000690589908167247	10.62446012565	Firmicutes	Clostridia	4.75
ACWO001	ACWO001c01a_011590	38	151474.61	1.782e-09	5.52713977459235	0.000287622637044811	4.42496364684324	Firmicutes	Clostridia	4.75
ACWO001	ACWO001c01a_025250	38	40402	6.683e-09	3.29243456083202	0.000482843466714728	7.42836102638043	Firmicutes	Clostridia	4.75
ACWO001	ACWO001c01a_026730	38	19923.65	1.355e-08	2.49551301580289	0.000637035554299461	9.80054698922248	Firmicutes	Clostridia	4.75
ACWO001	ACWO001c01a_025460	38	72214.48	3.739e-09	4.13416637234704	0.000384534722143026	5.9159188022004	Firmicutes	Clostridia	4.75
ACWO001	ACWO001c01a_030560	38	291228.01	9.271e-10	7.14145363526408	0.000222606012511727	3.4247078847958	Firmicutes	Clostridia	4.75
ACWO001	ACWO001c01a_024930	38	27206.49	9.924e-09	2.81967371055615	0.000563799460672333	8.67383785649743	Firmicutes	Clostridia	4.75
ACWO001	ACWO001c01a_006980	38	65134.19	4.145e-09	3.97027293841488	0.00040040837039234	6.16012877526678	Firmicutes	Clostridia	4.75
ACWO001	ACWO001c01a_027130	38	6596.43	4.093e-08	1.61799189077004	0.000982533056161934	15.1158931717221	Firmicutes	Clostridia	4.75
ACWO001	ACWO001c01a_024920	38	25306.19	1.067e-08	2.74076702606662	0.000580031247517231	8.92355765411124	Firmicutes	Clostridia	4.75
ACWO001	ACWO001c01a_018010	38	70289.33	3.841e-09	4.09060811205361	0.000388629385591625	5.97891362448654	Firmicutes	Clostridia	4.75
ACWO001	ACWO001c01a_025280	38	43194.62	6.251e-09	3.37983621299811	0.000470357264996971	7.23626561533802	Firmicutes	Clostridia	4.75
ACWO001	ACWO001c01a_025060	38	51135.89	5.28e-09	3.61100217587062	0.000440246347096212	6.77302072455711	Firmicutes	Clostridia	4.75
ACWO001	ACWO001c01a_002060	38	85686.14	3.151e-09	4.42087439563875	0.000359596399945632	5.53225230685587	Firmicutes	Clostridia	4.75
ACWO001	ACWO001c01a_024560	38	66662.29	4.05e-09	4.00652888976054	0.000396784987959622	6.10438443014803	Firmicutes	Clostridia	4.75
ACWO001	ACWO001c01a_030590	38	6344.24	4.256e-08	1.59345584554191	0.000997662107633028	15.3486478097389	Firmicutes	Clostridia	4.75
ACWO001	ACWO001c01a_023370	38	70163.21	3.848e-09	4.08772935140632	0.000388903075673684	5.9831242411336	Firmicutes	Clostridia	4.75
ACWO001	ACWO001c01a_030840	38	116447.65	2.319e-09	4.98574973270273	0.000318854856844516	4.90545933606948	Firmicutes	Clostridia	4.75
ACWO001	ACWO001c01a_007450	38	64322.71	4.198e-09	3.95080912148822	0.000402380998018118	6.19047689258642	Firmicutes	Clostridia	4.75
ACWO001	ACWO001c01a_018360	38	78061.65	3.459e-09	4.26228826084978	0.000372975833635092	5.73808974823219	Firmicutes	Clostridia	4.75
ACWO001	ACWO001c01a_014670	38	28256.14	9.555e-09	2.86182754773023	0.000555494868495608	8.54607489993244	Firmicutes	Clostridia	4.75
ACWO001	ACWO001c01a_003440	38	73079.59	3.695e-09	4.15351038901102	0.0003827438403644	5.88836677483692	Firmicutes	Clostridia	4.75
ACWO001	ACWO001c01a_004810	38	37331.53	7.233e-09	3.19198571070384	0.000498038105857615	7.66212470550177	Firmicutes	Clostridia	4.75
ACWO001	ACWO001c01a_022300	38	7881.32	3.426e-08	1.73489830151766	0.000916324902671725	14.0973061949496	Firmicutes	Clostridia	4.75
ACWO001	ACWO001c01a_034860	38	116318.43	2.321e-09	4.98358022039239	0.000318993664590462	4.90759483985327	Firmicutes	Clostridia	4.75
ACXY001	ACXY001c01a_048390	27	14930.35	1.808e-08	2.22865407894842	0.000506828483708211	7.79736128781863	Proteobacteria	Betaproteobacteria	5
ACXY001	ACXY001c01a_063740	27	89788.43	3.007e-09	4.50266479917187	0.000250861527100862	3.85940810924402	Proteobacteria	Betaproteobacteria	5
ACXY001	ACXY001c01a_022240	27	144854.12	1.864e-09	5.43115407135035	0.000207975202453189	3.19961849927982	Proteobacteria	Betaproteobacteria	5
ACXY001	ACXY001c01a_035450	27	27847.77	9.696e-09	2.84554249045664	0.000396952556966487	6.10696241486903	Proteobacteria	Betaproteobacteria	5
ACXY001	ACXY001c01a_054140	27	90858.54	2.972e-09	4.52362509388719	0.0002496991558982	3.84152547535692	Proteobacteria	Betaproteobacteria	5
ACXY001	ACXY001c01a_026720	27	79961.05	3.377e-09	4.30264580671267	0.000262523437504736	4.03882211545748	Proteobacteria	Betaproteobacteria	5
ACXY001	ACXY001p01a_000120	27	27973.56	9.652e-09	2.85057415292864	0.000396251880128454	6.09618277120698	Proteobacteria	Betaproteobacteria	5
ACXY001	ACXY001p02a_001510	27	27695.33	9.749e-09	2.83942625921845	0.000397807607743422	6.1201170422065	Proteobacteria	Betaproteobacteria	5
ACXY001	ACXY001c01a_023250	27	92929.65	2.905e-09	4.56376964302987	0.000247502712865597	3.8077340440861	Proteobacteria	Betaproteobacteria	5
ACXY001	ACXY001c01a_031570	27	212027.78	1.273e-09	6.30598877548363	0.000179122641628381	2.75573294812894	Proteobacteria	Betaproteobacteria	5
ACXY001	ACXY001c01a_027570	27	42682.21	6.326e-09	3.36406216933359	0.000335768279742377	5.16566584219041	Proteobacteria	Betaproteobacteria	5
ACXY001	ACXY001c01a_044550	27	50309.22	5.367e-09	3.58800535032473	0.000314811505908519	4.84325393705413	Proteobacteria	Betaproteobacteria	5
ACXY001	ACXY001c01a_063980	27	95470.19	2.828e-09	4.61227720839007	0.000244899713635777	3.76768790208888	Proteobacteria	Betaproteobacteria	5
ACXY001	ACXY001c01a_055250	27	34696.36	7.782e-09	3.10169095681278	0.000364170829160955	5.60262814093778	Proteobacteria	Betaproteobacteria	5
ACXY001	ACXY001c01a_060340	27	99113.07	2.724e-09	4.68048171571346	0.000241331007394261	3.71278472914248	Proteobacteria	Betaproteobacteria	5
ACXY001	ACXY001c01a_027520	27	27770.22	9.723e-09	2.84243356308126	0.00039738672601343	6.11364193866815	Proteobacteria	Betaproteobacteria	5
ACXY001	ACXY001p01a_000670	27	14446.82	1.869e-08	2.20007737881344	0.000513411654708591	7.89864084167064	Proteobacteria	Betaproteobacteria	5
ACXY001	ACXY001c01a_034150	27	35839.36	7.534e-09	3.14135085662781	0.000359573132418611	5.53189434490171	Proteobacteria	Betaproteobacteria	5
ACXY001	ACXY001c01a_046230	27	33787.45	7.991e-09	3.06958279601314	0.000367980094562243	5.66123222403451	Proteobacteria	Betaproteobacteria	5
ACXY001	ACXY001c01a_027500	27	50682.45	5.327e-09	3.59841632591088	0.000313900689981341	4.82924138432832	Proteobacteria	Betaproteobacteria	5
ACXY001	ACXY001c01a_027820	27	47410.08	5.695e-09	3.50548843606597	0.000322221963684803	4.95726097976621	Proteobacteria	Betaproteobacteria	5
ACXY001	ACXY001c01a_049250	27	1075057.6	2.511e-10	11.9159444148735	9.47927691013437e-05	1.45835029386683	Proteobacteria	Betaproteobacteria	5
ACXY001	ACXY001c01a_060240	27	17906.24	1.508e-08	2.39323284366804	0.000471974705901297	7.26114932155842	Proteobacteria	Betaproteobacteria	5
ACXY001	ACXY001c01a_048380	27	22733.29	1.188e-08	2.62796058679846	0.000429818229853907	6.61258815159856	Proteobacteria	Betaproteobacteria	5
ACXY001	ACXY001p02a_002230	27	47825.49	5.646e-09	3.5174969128286	0.000321121921507309	4.9403372539586	Proteobacteria	Betaproteobacteria	5
ACXY001	ACXY001c01a_038120	27	34093.72	7.92e-09	3.08046011454099	0.000366680731301031	5.64124202001587	Proteobacteria	Betaproteobacteria	5
ACXY001	ACXY001c01a_027560	27	58361.07	4.626e-09	3.80301064774407	0.000297013464375544	4.56943791346991	Proteobacteria	Betaproteobacteria	5
ACXY001	ACXY001c01a_056880	27	18571.74	1.454e-08	2.42771357234212	0.000465271266104851	7.15801947853617	Proteobacteria	Betaproteobacteria	5
ACXY001	ACXY001c01a_021620	27	20060.03	1.346e-08	2.50219532124437	0.000451421740722389	6.94494985726752	Proteobacteria	Betaproteobacteria	5
ACXY001	ACXY001c01a_015040	27	77441.54	3.487e-09	4.24898335218078	0.000265838972271758	4.08983034264244	Proteobacteria	Betaproteobacteria	5
ACXY001	ACXY001c01a_053380	27	38245.1	7.06e-09	3.22238140655762	0.000350531245384205	5.39278839052623	Proteobacteria	Betaproteobacteria	5
ACXY001	ACXY001p02a_001820	27	21879.77	1.234e-08	2.58883271406409	0.000436314544932619	6.71253146050183	Proteobacteria	Betaproteobacteria	5
ACXY001	ACXY001c01a_022230	27	109625.25	2.463e-09	4.86913911649934	0.000231980508364615	3.56893089791715	Proteobacteria	Betaproteobacteria	5
ACXY001	ACXY001c01a_046350	27	51697.71	5.223e-09	3.62650249846639	0.000311469623424008	4.79184036036935	Proteobacteria	Betaproteobacteria	5
ACXY001	ACXY001c01a_006820	27	66607.71	4.054e-09	4.00524266821907	0.000282016711872742	4.33871864419603	Proteobacteria	Betaproteobacteria	5
ACXY001	ACXY001c01a_027260	27	50226.36	5.376e-09	3.58568766708866	0.00031501499082341	4.84638447420631	Proteobacteria	Betaproteobacteria	5
ACXY001	ACXY001c01a_062320	27	32587.12	8.286e-09	3.02636463392964	0.000373235053991782	5.74207775371972	Proteobacteria	Betaproteobacteria	5
ACXY001	ACXY001c01a_053190	27	31902.42	8.463e-09	3.00127707780878	0.000376354911012823	5.79007555404343	Proteobacteria	Betaproteobacteria	5
ACXY001	ACXY001c01a_027490	27	24256.41	1.113e-08	2.69562345613603	0.000419029358485649	6.44660551516382	Proteobacteria	Betaproteobacteria	5
ACXY001	ACXY001c01a_063920	27	17146.34	1.575e-08	2.35289436746775	0.000480066331562177	7.38563587018733	Proteobacteria	Betaproteobacteria	5
ACXY001	ACXY001c01a_020000	27	70413.64	3.835e-09	4.09344248680176	0.000275940207095977	4.24523395532273	Proteobacteria	Betaproteobacteria	5
ACXY001	ACXY001p02a_002240	27	20184.71	1.338e-08	2.50828022702049	0.000450326624344243	6.92810191298835	Proteobacteria	Betaproteobacteria	5
ACXY001	ACXY001c01a_043350	27	38959.17	6.93e-09	3.24583343713837	0.000347998561669693	5.35382402568758	Proteobacteria	Betaproteobacteria	5
ACXY001	ACXY001c01a_060270	27	36132.91	7.473e-09	3.15141197719638	0.00035842516805703	5.51423335472354	Proteobacteria	Betaproteobacteria	5
ACXY001	ACXY001c01a_006110	27	27731.71	9.736e-09	2.84088776141812	0.000397602954570687	6.11696853185672	Proteobacteria	Betaproteobacteria	5
ACXY001	ACXY001c01a_012890	27	23228.53	1.162e-08	2.65025550875378	0.000426202441165641	6.55696063331755	Proteobacteria	Betaproteobacteria	5
ACXY001	ACXY001c01a_064620	27	37791.66	7.145e-09	3.20735069543607	0.000352173951277248	5.41806078888073	Proteobacteria	Betaproteobacteria	5
ACXY001	ACXY001c01a_012670	27	81992.7	3.293e-09	4.34517330440831	0.00025995404289113	3.99929296755584	Proteobacteria	Betaproteobacteria	5
ACXY001	ACXY001c01a_022250	27	211940.37	1.274e-09	6.30496956929609	0.000179151597026606	2.75617841579394	Proteobacteria	Betaproteobacteria	5
ACXY001	ACXY001c01a_021670	27	15380.64	1.756e-08	2.25476454241213	0.000500959344666281	7.70706684101971	Proteobacteria	Betaproteobacteria	5
ACXY001	ACXY001c01a_002430	27	44412.15	6.079e-09	3.41686589402986	0.000330579367928122	5.08583642966342	Proteobacteria	Betaproteobacteria	5
ACXY002	ACXY002c01a_046800	29	41911.02	6.442e-09	3.34010327595628	0.000363226910827076	5.58810632041656	Proteobacteria	Betaproteobacteria	5
ACXY002	ACXY002c01a_062590	29	25560.81	1.056e-08	2.75154409489329	0.00044092166177553	6.783410181162	Proteobacteria	Betaproteobacteria	5
ACXY002	ACXY002c01a_048810	29	32800.27	8.232e-09	3.03410898921791	0.000399858870950355	6.15167493769777	Proteobacteria	Betaproteobacteria	5
ACXY002	ACXY002c01a_042450	29	57611.28	4.687e-09	3.78378262508912	0.000320635595376048	4.93285531347766	Proteobacteria	Betaproteobacteria	5
ACXY002	ACXY002c01a_031910	29	81410.88	3.317e-09	4.33306046264813	0.000279990414448901	4.3075448376754	Proteobacteria	Betaproteobacteria	5
ACXY002	ACXY002c01a_051350	29	18587.73	1.453e-08	2.42853272670283	0.0004995672413343	7.68564986668153	Proteobacteria	Betaproteobacteria	5
ACXY002	ACXY002c01a_046780	29	41892.76	6.445e-09	3.33953274917411	0.000363288964622082	5.58906099418588	Proteobacteria	Betaproteobacteria	5
ACXY002	ACXY002c01a_038990	29	14232.09	1.897e-08	2.18720027671671	0.000554688753327243	8.53367312811144	Proteobacteria	Betaproteobacteria	5
ACXY002	ACXY002c01a_046790	29	48406.7	5.578e-09	3.53419229666546	0.000343279395383685	5.28122146744131	Proteobacteria	Betaproteobacteria	5
ACXY002	ACXY002c01a_024420	29	33275.83	8.114e-09	3.05127785166597	0.000397608953936001	6.11706082978464	Proteobacteria	Betaproteobacteria	5
ACXY002	ACXY002c01a_058000	29	38696.83	6.977e-09	3.2372480784333	0.000374767507887794	5.76565396750452	Proteobacteria	Betaproteobacteria	5
ACXY002	ACXY002c01a_042770	29	58751.55	4.596e-09	3.81296488681614	0.000318181633133801	4.89510204821232	Proteobacteria	Betaproteobacteria	5
ACXY002	ACXY002c01a_038410	29	232685.89	1.16e-09	6.5400502934663	0.000185505514534198	2.85393099283381	Proteobacteria	Betaproteobacteria	5
ACXY002	ACXY002c01a_044700	29	36033.42	7.493e-09	3.14800764721267	0.000385391501778343	5.92910002735912	Proteobacteria	Betaproteobacteria	5
ACXY002	ACXY002c01a_001630	29	51194.58	5.274e-09	3.61262623054252	0.000335826436876312	5.16656056732787	Proteobacteria	Betaproteobacteria	5
ACXY002	ACXY002c01a_000210	29	51864.83	5.206e-09	3.63109347324638	0.000334118469741381	5.14028414986739	Proteobacteria	Betaproteobacteria	5
ACXY002	ACXY002c01a_000890	29	71073.26	3.799e-09	4.10843172006331	0.000295298906598429	4.54306010151429	Proteobacteria	Betaproteobacteria	5
ACXY002	ACXY002c01a_011460	29	44491.53	6.069e-09	3.41925858980984	0.00035481826334652	5.45874251302338	Proteobacteria	Betaproteobacteria	5
ACXY002	ACXY002c01a_050820	29	18357.37	1.471e-08	2.41668991587992	0.000502015333782391	7.7233128274214	Proteobacteria	Betaproteobacteria	5
ACXY002	ACXY002c01a_055300	29	41208.57	6.552e-09	3.31804557005047	0.000365641570965688	5.62525493793367	Proteobacteria	Betaproteobacteria	5
ACXY002	ACXY002c01a_036710	29	15137.5	1.784e-08	2.24072447682393	0.000541438899479799	8.32982922276613	Proteobacteria	Betaproteobacteria	5
ACXY002	ACXY002c01a_058510	29	153870.95	1.755e-09	5.56125270518725	0.000218155055899073	3.35623162921651	Proteobacteria	Betaproteobacteria	5
ACXY002	ACXY002c01a_005680	29	77343.7	3.491e-09	4.24687821480302	0.000285672282887742	4.39495819827295	Proteobacteria	Betaproteobacteria	5
ACXY002	ACXY002c01a_037500	29	15381.58	1.755e-08	2.25481855968338	0.000538054554127564	8.27776237119329	Proteobacteria	Betaproteobacteria	5
ACXY002	ACXY002c01a_042080	29	80167.22	3.368e-09	4.30699119481165	0.000281685134678352	4.33361745659003	Proteobacteria	Betaproteobacteria	5
ACXY002	ACXY002c01a_047130	29	49577.1	5.446e-09	3.56744616268875	0.000340079524523113	5.23199268497097	Proteobacteria	Betaproteobacteria	5
ACXY002	ACXY002c01a_039470	29	96233.36	2.806e-09	4.62669513500051	0.000262220734102651	4.03416514004078	Proteobacteria	Betaproteobacteria	5
ACXY002	ACXY002c01a_042700	29	24216.53	1.115e-08	2.6938852906617	0.000450358966276174	6.92859948117191	Proteobacteria	Betaproteobacteria	5
ACXY002	ACXY002c01a_054060	29	61770.45	4.371e-09	3.88860015367453	0.000311992837222559	4.79988980342399	Proteobacteria	Betaproteobacteria	5
ACXY002	ACXY002c01a_042940	29	44824.74	6.024e-09	3.42927409253753	0.000353781984767296	5.44279976565071	Proteobacteria	Betaproteobacteria	5
ACXY002	ACXY002c01a_015620	29	28120.18	9.602e-09	2.85642169396975	0.000424732593695896	6.53434759532147	Proteobacteria	Betaproteobacteria	5
ACXY002	ACXY002c01a_014720	29	38985.59	6.926e-09	3.24669610954103	0.000373676917652913	5.74887565619866	Proteobacteria	Betaproteobacteria	5
ACXY002	ACXY002c01a_014820	29	63337.91	4.263e-09	3.92698652144437	0.000308943101317997	4.75297078950764	Proteobacteria	Betaproteobacteria	5
ACXY002	ACXY002c01a_001560	29	25153.58	1.073e-08	2.73427601348466	0.000443706264029589	6.82625021583984	Proteobacteria	Betaproteobacteria	5
ACXY002	ACXY002c01a_042710	29	50259.96	5.372e-09	3.58662777519624	0.000338260748204521	5.20401151083878	Proteobacteria	Betaproteobacteria	5
ACXY002	ACXY002c01a_018980	29	17453.31	1.547e-08	2.36931785711222	0.000512052610892695	7.87773247527224	Proteobacteria	Betaproteobacteria	5
ACXY002	ACXY002c01a_060710	29	50845.19	5.31e-09	3.60294124458284	0.000336729164427289	5.18044868349676	Proteobacteria	Betaproteobacteria	5
ACXY002	ACXY002c01a_053470	29	30414.56	8.877e-09	2.9456096364627	0.000411872428631077	6.33649890201657	Proteobacteria	Betaproteobacteria	5
ACXY002	ACXY002c01a_043070	29	48603.65	5.555e-09	3.53982206368857	0.000342733440534805	5.27282216207393	Proteobacteria	Betaproteobacteria	5
ACXY002	ACXY002c01a_049860	29	229324.91	1.177e-09	6.50285562320516	0.000186566558611526	2.87025474786963	Proteobacteria	Betaproteobacteria	5
ACXY002	ACXY002c01a_062750	29	58035.31	4.652e-09	3.79467524393612	0.000319715210598776	4.91869554767348	Proteobacteria	Betaproteobacteria	5
ACXY002	ACXY002c01a_058470	29	430486.45	6.272e-10	8.32375612758467	0.000145753356558398	2.24235933166766	Proteobacteria	Betaproteobacteria	5
ACXY002	ACXY002c01a_038620	29	34365.71	7.857e-09	3.09007026426544	0.000392617413525837	6.04026790039749	Proteobacteria	Betaproteobacteria	5
ACXY002	ACXY002c01a_062500	29	18574.22	1.454e-08	2.42784064876167	0.000499709647495936	7.6878407307067	Proteobacteria	Betaproteobacteria	5
ACXY002	ACXY002c01a_045710	29	46076.07	5.86e-09	3.46648717173676	0.000349984100521323	5.38437077725113	Proteobacteria	Betaproteobacteria	5
ACXY002	ACXY002c01a_023270	29	89747.32	3.008e-09	4.50185655377065	0.00026949223731992	4.14603442030646	Proteobacteria	Betaproteobacteria	5
ACXY002	ACXY002c01a_036720	29	24079.67	1.121e-08	2.68790699269791	0.000451360630432851	6.94400969896693	Proteobacteria	Betaproteobacteria	5
ACXY002	ACXY002c01a_042730	29	27673.04	9.757e-09	2.83853022111859	0.000427409715684091	6.57553408744755	Proteobacteria	Betaproteobacteria	5
ACXY002	ACXY002c01a_053690	29	480507.86	5.619e-10	8.6902810789125	0.000139606001664657	2.14778464099472	Proteobacteria	Betaproteobacteria	5
ACXY002	ACXY002c01a_052550	29	35005.95	7.713e-09	3.11251061581506	0.00038978674919356	5.99671921836246	Proteobacteria	Betaproteobacteria	5
ACXY002	ACXY002c01a_046820	29	417182.17	6.472e-10	8.22195165198967	0.000147558079409942	2.27012429861449	Proteobacteria	Betaproteobacteria	5
ACXY002	ACXY002c01a_042780	29	43959.7	6.142e-09	3.40317811134902	0.000356494827797326	5.48453581226655	Proteobacteria	Betaproteobacteria	5
ACXY002	ACXY002c01a_030550	29	235422.41	1.147e-09	6.57009375729186	0.000184657242284024	2.84088065052344	Proteobacteria	Betaproteobacteria	5
ACXY002	ACXY002c01a_032290	29	37815.48	7.14e-09	3.2081430053843	0.000378167492138857	5.81796141752088	Proteobacteria	Betaproteobacteria	5
ACXY002	ACXY002c01a_058520	29	266510.14	1.013e-09	6.89742543339955	0.000175893948616569	2.70606074794721	Proteobacteria	Betaproteobacteria	5
ADKA001	ADKA001c01a_033560	23	18371.42	1.47e-08	2.41741480543556	0.000398030702438462	6.12354926828402	Proteobacteria	Betaproteobacteria	5
ADKA001	ADKA001c01a_012810	23	10477.87	2.577e-08	1.93978790605204	0.000496036350206443	7.63132846471451	Proteobacteria	Betaproteobacteria	5
ADKA001	ADKA001c01a_019650	23	26906.26	1.003e-08	2.80743516981057	0.000342734650986643	5.27284078440989	Proteobacteria	Betaproteobacteria	5
ADKA001	ADKA001c01a_036690	23	53702.15	5.028e-09	3.68098429884183	0.000261398918054444	4.02152181622222	Proteobacteria	Betaproteobacteria	5
ADKA001	ADKA001c01a_018940	23	36579.24	7.381e-09	3.16661469489144	0.000303859296378853	4.67475840582852	Proteobacteria	Betaproteobacteria	5
ADKA001	ADKA001c01a_012560	23	41885.7	6.446e-09	3.33931212161908	0.000288144766960605	4.43299641477854	Proteobacteria	Betaproteobacteria	5
ADKA001	ADKA001c01a_013560	23	28196.07	9.576e-09	2.85944108185382	0.000336501185213734	5.17694131098053	Proteobacteria	Betaproteobacteria	5
ADKA001	ADKA001c01a_038380	23	42491.09	6.354e-09	3.35814925599062	0.00028652845354511	4.40813005454015	Proteobacteria	Betaproteobacteria	5
ADKA001	ADKA001c01a_013770	23	12230.37	2.208e-08	2.06102638015494	0.000466857349501909	7.18242076156784	Proteobacteria	Betaproteobacteria	5
ADKA001	ADKA001c01a_018250	23	27413.94	9.849e-09	2.82808227938722	0.000340232432452828	5.23434511465889	Proteobacteria	Betaproteobacteria	5
ADKA001	ADKA001c01a_036090	23	17086.14	1.58e-08	2.34965263090925	0.000409509601732196	6.30014771895686	Proteobacteria	Betaproteobacteria	5
ADKA001	ADKA001c01a_029510	23	40616.68	6.648e-09	3.29928142697922	0.000291640872228847	4.48678264967456	Proteobacteria	Betaproteobacteria	5
ADKA001	ADKA001c01a_002810	23	74803.64	3.609e-09	4.19164930110919	0.000229552914371446	3.53158329802225	Proteobacteria	Betaproteobacteria	5
ADKA001	ADKA001c01a_012600	23	18294.34	1.476e-08	2.41343381575527	0.000398687259128975	6.13365014044577	Proteobacteria	Betaproteobacteria	5
ADKA001	ADKA001p01a_000600	23	31555.72	8.556e-09	2.98844895273589	0.000321974819818074	4.95345876643191	Proteobacteria	Betaproteobacteria	5
ADKA001	ADKA001c01a_005800	23	34683.14	7.785e-09	3.10122763532482	0.000310265941826573	4.77332218194728	Proteobacteria	Betaproteobacteria	5
ADKA001	ADKA001c01a_019640	23	19228.84	1.404e-08	2.46102960823289	0.000390976731801107	6.01502664309395	Proteobacteria	Betaproteobacteria	5
ADKA001	ADKA001c01a_011550	23	17942.76	1.505e-08	2.39514502173298	0.000401731546257879	6.1804853270443	Proteobacteria	Betaproteobacteria	5
ADKA001	ADKA001c01a_020850	23	14718.8	1.834e-08	2.2162217435063	0.000434164729189211	6.67945737214171	Proteobacteria	Betaproteobacteria	5
ADKA001	ADKA001c01a_015530	23	35695.21	7.564e-09	3.13639191772911	0.000306787333449492	4.71980512999218	Proteobacteria	Betaproteobacteria	5
ADKA001	ADKA001c01a_013730	23	16070.37	1.68e-08	2.29387301504453	0.000419467558483822	6.45334705359726	Proteobacteria	Betaproteobacteria	5
ADKA001	ADKA001c01a_018790	23	19934.61	1.354e-08	2.49605105627459	0.000385491038203668	5.9306313569795	Proteobacteria	Betaproteobacteria	5
ADKA001	ADKA001c01a_011060	23	38716.8	6.974e-09	3.23790286024027	0.000297169295876051	4.57183532117001	Proteobacteria	Betaproteobacteria	5
AEVE001	AEVE001c01a_004990	39	103621.47	2.606e-09	4.76281300325418	0.000342563424132224	5.27020652511115	Proteobacteria	Gammaproteobacteria	3
AEVE001	AEVE001c01a_008860	39	109315.22	2.47e-09	4.86373648732292	0.000335455166033116	5.16084870820179	Proteobacteria	Gammaproteobacteria	3
AEVE001	AEVE001c01a_025490	39	40419.7	6.68e-09	3.29299990874157	0.000495464796875668	7.62253533654874	Proteobacteria	Gammaproteobacteria	3
AEVE001	AEVE001c01a_040890	39	82766.01	3.262e-09	4.36119213844264	0.000374109986238502	5.7555382498231	Proteobacteria	Gammaproteobacteria	3
AEVE001	AEVE001c01a_015080	39	49979.93	5.402e-09	3.57878098623226	0.00045589979861102	7.01384305555416	Proteobacteria	Gammaproteobacteria	3
AEVE001	AEVE001c01a_031050	39	26984.75	1.001e-08	2.81064270986396	0.00058049553049566	8.930700469164	Proteobacteria	Gammaproteobacteria	3
AEVE001	AEVE001c01a_026780	39	47946.43	5.631e-09	3.52098106238342	0.000463383784799967	7.12898130461487	Proteobacteria	Gammaproteobacteria	3
AEVE001	AEVE001c01a_026710	39	43534.38	6.202e-09	3.39023275588373	0.000481254724491898	7.4039188383369	Proteobacteria	Gammaproteobacteria	3
AEVE001	AEVE001c01a_028800	39	20273.8	1.332e-08	2.51261420625015	0.000649349799439047	9.98999691444688	Proteobacteria	Gammaproteobacteria	3
AEVE001	AEVE001c01a_037320	39	53920.28	5.007e-09	3.6868381048344	0.000442537883276413	6.80827512732943	Proteobacteria	Gammaproteobacteria	3
AEVE001	AEVE001c01a_004470	39	13967.56	1.933e-08	2.17117326656372	0.000751467216376743	11.5610340981037	Proteobacteria	Gammaproteobacteria	3
AEVE001	AEVE001c01a_019490	39	24749.37	1.091e-08	2.71696707284742	0.000600509865283842	9.23861331205911	Proteobacteria	Gammaproteobacteria	3
AEVE001	AEVE001c01a_010620	39	48709.69	5.543e-09	3.54284744785915	0.000460523789101376	7.0849813707904	Proteobacteria	Gammaproteobacteria	3
AEVE001	AEVE001c01a_026720	39	70530.51	3.828e-09	4.09610444981451	0.000398321271072597	6.12801955496303	Proteobacteria	Gammaproteobacteria	3
AEVE001	AEVE001c01a_015060	39	28127.37	9.599e-09	2.85670797029237	0.000571134868479137	8.78669028429442	Proteobacteria	Gammaproteobacteria	3
AEVE001	AEVE001c01a_036210	39	48527.51	5.564e-09	3.53764726813923	0.000461200738013212	7.09539596943403	Proteobacteria	Gammaproteobacteria	3
AEVE001	AEVE001c01a_019760	39	53073.98	5.087e-09	3.66404533366619	0.000445290759889075	6.85062707521654	Proteobacteria	Gammaproteobacteria	3
AEVE001	AEVE001c01a_011540	39	64918.3	4.159e-09	3.96510915400036	0.000411480609367378	6.33047091334428	Proteobacteria	Gammaproteobacteria	3
AEVE001	AEVE001c01a_036480	39	51918.13	5.201e-09	3.63255579223966	0.000449150852515962	6.91001311563018	Proteobacteria	Gammaproteobacteria	3
AEVE001	AEVE001c01a_026760	39	27619.75	9.776e-09	2.83638623055911	0.000575226854974056	8.84964392267778	Proteobacteria	Gammaproteobacteria	3
AEVE001	AEVE001c01a_024990	39	124977.82	2.16e-09	5.12584823408583	0.000318301568128112	4.89694720197096	Proteobacteria	Gammaproteobacteria	3
AEVE001	AEVE001c01a_015070	39	28203.38	9.573e-09	2.85973165922559	0.000570530988679567	8.77739982583949	Proteobacteria	Gammaproteobacteria	3
AEVE001	AEVE001c01a_017530	39	365867.52	7.38e-10	7.80962500448485	0.000208917269389922	3.21411183676804	Proteobacteria	Gammaproteobacteria	3
AEVE001	AEVE001c01a_015050	39	30344.77	8.898e-09	2.94295823106801	0.00055439642794527	8.52917581454261	Proteobacteria	Gammaproteobacteria	3
AEVE001	AEVE001c01a_037650	39	14822.16	1.822e-08	2.22230946451042	0.000734175665879043	11.295010244293	Proteobacteria	Gammaproteobacteria	3
AEVE001	AEVE001c01a_005820	39	38626	6.99e-09	3.23492402703696	0.000504359767728664	7.75938104197945	Proteobacteria	Gammaproteobacteria	3
AEVE001	AEVE001c01a_005000	39	17978.47	1.502e-08	2.39701250158277	0.000680666258444167	10.4717885914487	Proteobacteria	Gammaproteobacteria	3
AEVE001	AEVE001c01a_018850	39	29740.19	9.079e-09	2.91983274431742	0.000558787325771173	8.59672808878728	Proteobacteria	Gammaproteobacteria	3
AEVE001	AEVE001c01a_008320	39	244326.61	1.105e-09	6.66640616716343	0.000244744393003355	3.76529835389777	Proteobacteria	Gammaproteobacteria	3
AEVE001	AEVE001c01a_004940	39	25755.83	1.048e-08	2.75975446461227	0.000591199525833709	9.09537732051859	Proteobacteria	Gammaproteobacteria	3
AEVE001	AEVE001c01a_014160	39	28149.96	9.592e-09	2.85760712209029	0.000570955159750154	8.78392553461775	Proteobacteria	Gammaproteobacteria	3
AEVE001	AEVE001c01a_035530	39	18037.5	1.497e-08	2.40009457852395	0.000679792182147941	10.4583412638145	Proteobacteria	Gammaproteobacteria	3
AEVE001	AEVE001c01a_034860	39	36149.57	7.469e-09	3.15198148862421	0.000517631698277641	7.96356458888679	Proteobacteria	Gammaproteobacteria	3
AEVE001	AEVE001c01a_005040	39	37453.42	7.209e-09	3.19606710694545	0.000510491637472393	7.85371749957527	Proteobacteria	Gammaproteobacteria	3
AEVE001	AEVE001c01a_035480	39	21864.37	1.235e-08	2.5881182819398	0.000630406091669573	9.69855525645496	Proteobacteria	Gammaproteobacteria	3
AEVE001	AEVE001c01a_041050	39	130479.28	2.069e-09	5.2131415495989	0.0003129716535362	4.81494851594154	Proteobacteria	Gammaproteobacteria	3
AEVE001	AEVE001c01a_000950	39	33384.77	8.088e-09	3.05518981349589	0.000534030823122353	8.21585881726697	Proteobacteria	Gammaproteobacteria	3
AEVE001	AEVE001c01a_028130	39	108902.72	2.479e-09	4.85653373726597	0.000335952681307789	5.16850278935059	Proteobacteria	Gammaproteobacteria	3
AEVE001	AEVE001c01a_005050	39	18494.09	1.46e-08	2.42372951778929	0.000673163205267394	10.3563570041138	Proteobacteria	Gammaproteobacteria	3
AEVE001	AEVE001c01a_035050	39	63722.81	4.237e-09	3.93632399137388	0.000414489644264972	6.37676375792265	Proteobacteria	Gammaproteobacteria	3
AEVE001	AEVE001c01a_026790	39	26094.29	1.035e-08	2.77391442509392	0.000588181638242498	9.04894828065382	Proteobacteria	Gammaproteobacteria	3
AEVE001	AEVE001c01a_041040	39	79010.47	3.417e-09	4.28252207189993	0.000380982398573464	5.86126767036098	Proteobacteria	Gammaproteobacteria	3
AEVE001	AEVE001c01a_024700	39	156754.74	1.722e-09	5.60187916157204	0.000291253253388346	4.48081928289763	Proteobacteria	Gammaproteobacteria	3
AGH1001	AGH1001c01a_026140	29	38532.1	7.007e-09	3.23183901215437	0.000375394748997803	5.77530383073542	Proteobacteria	Alphaproteobacteria	5
AGH1001	AGH1001c01a_026140	29	38532.1	7.007e-09	3.23183901215437	0.000375394748997803	5.77530383073542	Proteobacteria	Alphaproteobacteria	5
AGH1001	AGH1001c01a_026170	29	49079.78	5.501e-09	3.55337507039983	0.000341426213313441	5.25271097405294	Proteobacteria	Alphaproteobacteria	5
AGH1001	AGH1001c01a_026170	29	49079.78	5.501e-09	3.55337507039983	0.000341426213313441	5.25271097405294	Proteobacteria	Alphaproteobacteria	5
AGH1001	AGH1001c02a_009490	29	19923.93	1.355e-08	2.49552676360203	0.000486156034254607	7.47932360391703	Proteobacteria	Alphaproteobacteria	5
AGH1001	AGH1001c02a_009490	29	19923.93	1.355e-08	2.49552676360203	0.000486156034254607	7.47932360391703	Proteobacteria	Alphaproteobacteria	5
AGH1001	AGH1001c01a_006360	29	33028.14	8.175e-09	3.04235439830465	0.00039877517078387	6.13500262744416	Proteobacteria	Alphaproteobacteria	5
AGH1001	AGH1001c01a_006360	29	33028.14	8.175e-09	3.04235439830465	0.00039877517078387	6.13500262744416	Proteobacteria	Alphaproteobacteria	5
AGH1001	AGH1001c01a_005960	29	90728.61	2.976e-09	4.52108818272261	0.000268345881729384	4.12839818045206	Proteobacteria	Alphaproteobacteria	5
AGH1001	AGH1001c01a_005960	29	90728.61	2.976e-09	4.52108818272261	0.000268345881729384	4.12839818045206	Proteobacteria	Alphaproteobacteria	5
AGH1001	AGH1001c01a_005230	29	51606.93	5.232e-09	3.62400488682087	0.000334772008498388	5.1503385922829	Proteobacteria	Alphaproteobacteria	5
AGH1001	AGH1001c01a_005230	29	51606.93	5.232e-09	3.62400488682087	0.000334772008498388	5.1503385922829	Proteobacteria	Alphaproteobacteria	5
AGH1001	AGH1001c01a_017120	29	33175.07	8.139e-09	3.04765269042829	0.000398081906963782	6.12433703021203	Proteobacteria	Alphaproteobacteria	5
AGH1001	AGH1001c01a_017120	29	33175.07	8.139e-09	3.04765269042829	0.000398081906963782	6.12433703021203	Proteobacteria	Alphaproteobacteria	5
AGH1001	AGH1001c01a_005140	29	45226.59	5.97e-09	3.44129272115324	0.000352546410048613	5.42379092382481	Proteobacteria	Alphaproteobacteria	5
AGH1001	AGH1001c01a_005140	29	45226.59	5.97e-09	3.44129272115324	0.000352546410048613	5.42379092382481	Proteobacteria	Alphaproteobacteria	5
AGH1001	AGH1001c02a_009640	29	28798.94	9.376e-09	2.88325343580087	0.000420780004873906	6.47353853652163	Proteobacteria	Alphaproteobacteria	5
AGH1001	AGH1001c02a_009640	29	28798.94	9.376e-09	2.88325343580087	0.000420780004873906	6.47353853652163	Proteobacteria	Alphaproteobacteria	5
AGH1001	AGH1001c01a_004480	29	137020.99	1.971e-09	5.31407613960792	0.000228302222793991	3.51234188913832	Proteobacteria	Alphaproteobacteria	5
AGH1001	AGH1001c01a_004480	29	137020.99	1.971e-09	5.31407613960792	0.000228302222793991	3.51234188913832	Proteobacteria	Alphaproteobacteria	5
AGH1001	AGH1001c01a_010600	29	15334.42	1.761e-08	2.25210602197628	0.000538702611213823	8.28773248021266	Proteobacteria	Alphaproteobacteria	5
AGH1001	AGH1001c01a_010600	29	15334.42	1.761e-08	2.25210602197628	0.000538702611213823	8.28773248021266	Proteobacteria	Alphaproteobacteria	5
AGH1001	AGH1001p01a_004050	29	25345.5	1.065e-08	2.74243515457376	0.00044238617374257	6.80594113450107	Proteobacteria	Alphaproteobacteria	5
AGH1001	AGH1001p01a_004050	29	25345.5	1.065e-08	2.74243515457376	0.00044238617374257	6.80594113450107	Proteobacteria	Alphaproteobacteria	5
AGH1001	AGH1001c01a_004920	29	41940.95	6.438e-09	3.34103810068237	0.000363125279691127	5.58654276447887	Proteobacteria	Alphaproteobacteria	5
AGH1001	AGH1001c01a_004920	29	41940.95	6.438e-09	3.34103810068237	0.000363125279691127	5.58654276447887	Proteobacteria	Alphaproteobacteria	5
AGH1001	AGH1001c02a_007210	29	37590.07	7.183e-09	3.20063314036603	0.000379054812458216	5.83161249935717	Proteobacteria	Alphaproteobacteria	5
AGH1001	AGH1001c02a_007210	29	37590.07	7.183e-09	3.20063314036603	0.000379054812458216	5.83161249935717	Proteobacteria	Alphaproteobacteria	5
AGH1001	AGH1001c02a_018660	29	47318.27	5.706e-09	3.50282581254666	0.000346353332907226	5.32851281395732	Proteobacteria	Alphaproteobacteria	5
AGH1001	AGH1001c02a_018660	29	47318.27	5.706e-09	3.50282581254666	0.000346353332907226	5.32851281395732	Proteobacteria	Alphaproteobacteria	5
AGH1001	AGH1001c02a_000810	29	25097.57	1.076e-08	2.73188771599069	0.000444094165242452	6.83221792680696	Proteobacteria	Alphaproteobacteria	5
AGH1001	AGH1001c02a_000810	29	25097.57	1.076e-08	2.73188771599069	0.000444094165242452	6.83221792680696	Proteobacteria	Alphaproteobacteria	5
AGH1001	AGH1001p01a_001840	29	32058.09	8.422e-09	3.00700939788138	0.000403462455296542	6.20711469686987	Proteobacteria	Alphaproteobacteria	5
AGH1001	AGH1001p01a_001840	29	32058.09	8.422e-09	3.00700939788138	0.000403462455296542	6.20711469686987	Proteobacteria	Alphaproteobacteria	5
AGH1001	AGH1001c02a_008130	29	25509.63	1.058e-08	2.74938310483195	0.000441268222182937	6.7887418797375	Proteobacteria	Alphaproteobacteria	5
AGH1001	AGH1001c02a_008130	29	25509.63	1.058e-08	2.74938310483195	0.000441268222182937	6.7887418797375	Proteobacteria	Alphaproteobacteria	5
AGH1001	AGH1001c02a_014140	29	29242.75	9.233e-09	2.90059015059322	0.000418265019110292	6.43484644785064	Proteobacteria	Alphaproteobacteria	5
AGH1001	AGH1001c02a_014140	29	29242.75	9.233e-09	2.90059015059322	0.000418265019110292	6.43484644785064	Proteobacteria	Alphaproteobacteria	5
AGH1001	AGH1001c01a_005220	29	44431.07	6.077e-09	3.41743642220949	0.000355007451458193	5.46165309935682	Proteobacteria	Alphaproteobacteria	5
AGH1001	AGH1001c01a_005220	29	44431.07	6.077e-09	3.41743642220949	0.000355007451458193	5.46165309935682	Proteobacteria	Alphaproteobacteria	5
AGH1001	AGH1001p01a_001610	29	31313.83	8.623e-09	2.97944803563987	0.000407194681785562	6.26453356593173	Proteobacteria	Alphaproteobacteria	5
AGH1001	AGH1001p01a_001610	29	31313.83	8.623e-09	2.97944803563987	0.000407194681785562	6.26453356593173	Proteobacteria	Alphaproteobacteria	5
AGH1001	AGH1001c02a_009740	29	50032.43	5.397e-09	3.58025413369345	0.000338862926894361	5.21327579837478	Proteobacteria	Alphaproteobacteria	5
AGH1001	AGH1001c02a_009740	29	50032.43	5.397e-09	3.58025413369345	0.000338862926894361	5.21327579837478	Proteobacteria	Alphaproteobacteria	5
AGH1001	AGH1001c01a_004070	29	41137.93	6.563e-09	3.31581478344604	0.000365887564295172	5.62903945069496	Proteobacteria	Alphaproteobacteria	5
AGH1001	AGH1001c01a_004070	29	41137.93	6.563e-09	3.31581478344604	0.000365887564295172	5.62903945069496	Proteobacteria	Alphaproteobacteria	5
AGH1001	AGH1001c02a_005240	29	56699.81	4.762e-09	3.76020235989161	0.000322646304281338	4.96378929663598	Proteobacteria	Alphaproteobacteria	5
AGH1001	AGH1001c02a_005240	29	56699.81	4.762e-09	3.76020235989161	0.000322646304281338	4.96378929663598	Proteobacteria	Alphaproteobacteria	5
AGH1001	AGH1001c01a_004910	29	42104.34	6.413e-09	3.34613423819752	0.000362572242595541	5.57803450146987	Proteobacteria	Alphaproteobacteria	5
AGH1001	AGH1001c01a_004910	29	42104.34	6.413e-09	3.34613423819752	0.000362572242595541	5.57803450146987	Proteobacteria	Alphaproteobacteria	5
ALAC001	ALAC001c01a_009850	62	22819.53	1.183e-08	2.6318640604496	0.000985526145885285	15.1619407059275	Firmicutes	Bacilli	5
ALAC001	ALAC001c01a_024870	62	58963.15	4.579e-09	3.81834226226184	0.000679292390738287	10.4506521652044	Firmicutes	Bacilli	5
ALAC001	ALAC001p01a_000890	62	191532.22	1.41e-09	6.05962894334803	0.000428041199921359	6.58524922955937	Firmicutes	Bacilli	5
ALAC001	ALAC001c01a_000220	62	39371.75	6.858e-09	3.25926474383092	0.000795814715235494	12.2433033113153	Firmicutes	Bacilli	5
ALAC001	ALAC001c01a_013900	62	27559.16	9.797e-09	2.83394548495397	0.000915250790023937	14.0807813849837	Firmicutes	Bacilli	5
ALAC001	ALAC001c01a_023400	62	38844.75	6.951e-09	3.24209325518063	0.00080002968447753	12.308148991962	Firmicutes	Bacilli	5
ALAC001	ALAC001c01a_000820	62	58027.96	4.653e-09	3.79448684760847	0.000683563008163713	10.5163539717494	Firmicutes	Bacilli	5
ALAC001	ALAC001c01a_028010	62	7975.06	3.386e-08	1.74295807611626	0.00148814299066129	22.8945075486352	Firmicutes	Bacilli	5
ALAC001	ALAC001c01a_008960	62	23281.84	1.16e-08	2.65263814658901	0.000977808016266442	15.043200250253	Firmicutes	Bacilli	5
ALAC001	ALAC001c01a_026940	62	27745.2	9.731e-09	2.84142940204387	0.000912840150849134	14.0436946284482	Firmicutes	Bacilli	5
ALAC001	ALAC001c01a_024440	62	42833.84	6.304e-09	3.3687418899956	0.000769952382428527	11.8454212681312	Firmicutes	Bacilli	5
ALAC001	ALAC001c01a_011950	62	72362.01	3.731e-09	4.13747509650237	0.000626897028620558	9.6445696710855	Firmicutes	Bacilli	5
ALAC001	ALAC001c01a_022510	62	49182.19	5.49e-09	3.55627970571036	0.000729349505277675	11.2207616196565	Firmicutes	Bacilli	5
ALAC001	ALAC001c01a_005750	62	106856.67	2.527e-09	4.82055975146239	0.000538064245174439	8.27791146422214	Firmicutes	Bacilli	5
ALAC002	ALAC002c01a_013380	61	9989.16	2.703e-08	1.90380553471561	0.00134043933786408	20.6221436594474	Firmicutes	Bacilli	5
ALAC002	ALAC002c01a_010600	61	3948.57	6.839e-08	1.32315781715789	0.00192867078838537	29.6718582828518	Firmicutes	Bacilli	5
ALAC002	ALAC002c01a_030930	61	26288.06	1.027e-08	2.781970853914	0.000917312209358989	14.1124955285998	Firmicutes	Bacilli	5
ALAC002	ALAC002c01a_024360	61	8364.69	3.228e-08	1.77585527808106	0.00143701790448472	22.1079677613033	Firmicutes	Bacilli	5
ALAC002	ALAC002c01a_030720	61	4537.13	5.951e-08	1.39722217135917	0.00182643525323802	28.0990038959696	Firmicutes	Bacilli	5
ALAC002	ALAC002c01a_027050	61	48263.17	5.594e-09	3.53008074866832	0.000722911460690764	11.1217147798579	Firmicutes	Bacilli	5
ALAC002	ALAC002c01a_027490	61	58941.08	4.581e-09	3.81778194758028	0.000668434149832362	10.2836023051133	Firmicutes	Bacilli	5
ALAC002	ALAC002c01a_025740	61	5117.83	5.277e-08	1.46476813792327	0.00174221145606995	26.8032531703069	Firmicutes	Bacilli	5
ALAC002	ALAC002c01a_017290	61	35119.93	7.688e-09	3.11647937138274	0.000818852148937506	12.5977253682693	Firmicutes	Bacilli	5
ALAC002	ALAC002c01a_009930	61	28434.88	9.496e-09	2.86891035319526	0.000889513967396694	13.6848302676415	Firmicutes	Bacilli	5
ALAC002	ALAC002c01a_024090	61	50967.89	5.298e-09	3.60634704837649	0.00070762347498558	10.8865149997782	Firmicutes	Bacilli	5
ALAC002	ALAC002c01a_025920	61	39021.95	6.919e-09	3.24788276428891	0.000785722889519038	12.088044454139	Firmicutes	Bacilli	5
ALAC002	ALAC002c01a_024080	61	144299.95	1.871e-09	5.42299959298846	0.000470576437747779	7.23963750381198	Firmicutes	Bacilli	5
ALAC002	ALAC002c01a_032890	61	5249.02	5.144e-08	1.47937370203738	0.00172501094676867	26.5386299502872	Firmicutes	Bacilli	5
ALAC002	ALAC002c01a_029880	61	27916.35	9.672e-09	2.84828743370944	0.000895954460274634	13.7839147734559	Firmicutes	Bacilli	5
ALAC002	ALAC002c01a_016070	61	29181.03	9.253e-09	2.89818878092238	0.00088052781350012	13.5465817461557	Firmicutes	Bacilli	5
ALAC002	ALAC002c01a_004430	61	30386.93	8.886e-09	2.94456038257787	0.000866661062709139	13.3332471186021	Firmicutes	Bacilli	5
ALAC002	ALAC002c01a_032090	61	4975.37	5.427e-08	1.44864769338128	0.00176159865648197	27.1015177920302	Firmicutes	Bacilli	5
ALAC002	ALAC002c01a_003780	61	28440.96	9.494e-09	2.86915080442173	0.000889439421045176	13.683683400695	Firmicutes	Bacilli	5
ALAC002	ALAC002c01a_031680	61	28410.11	9.504e-09	2.86793042850744	0.000889817899698589	13.6895061492091	Firmicutes	Bacilli	5
ALAC002	ALAC002c01a_017580	61	70072.46	3.853e-09	4.08565598416475	0.000624608591684419	9.60936294899106	Firmicutes	Bacilli	5
ALAC002	ALAC002c01a_000400	61	8321.96	3.245e-08	1.7722936182116	0.00143990578319144	22.1523966644837	Firmicutes	Bacilli	5
ALAC002	ALAC002c01a_031000	61	7975.06	3.386e-08	1.74295807611626	0.0014641406843603	22.5252412978507	Firmicutes	Bacilli	5
ALAC002	ALAC002c01a_000990	61	57839.8	4.668e-09	3.78965895326808	0.00067339458823213	10.3599167420328	Firmicutes	Bacilli	5
ALAC002	ALAC002c01a_003640	61	72158.82	3.742e-09	4.13291699185423	0.000617466025910006	9.4994773216924	Firmicutes	Bacilli	5
ALAC002	ALAC002c01a_023510	61	49542.66	5.45e-09	3.56647449612644	0.00071553457991858	11.0082243064397	Firmicutes	Bacilli	5
ALAC002	ALAC002c01a_013370	61	22209.31	1.216e-08	2.60404793819146	0.00097998803821888	15.0767390495212	Firmicutes	Bacilli	5
ALAC002	ALAC002c01a_003650	61	13997.9	1.929e-08	2.17302078608954	0.00117437248953725	18.0672690698038	Firmicutes	Bacilli	5
ALAC002	ALAC002c01a_017570	61	48635.17	5.552e-09	3.5407217668038	0.000720738877113123	11.088290417125	Firmicutes	Bacilli	5
ALDI001	ALDI001c01a_023650	44	62663.89	4.309e-09	3.91055168909397	0.000470711230871452	7.24171124417618	Proteobacteria	Gammaproteobacteria	5
ALDI001	ALDI001c01a_032650	44	64861.7	4.163e-09	3.96375363486098	0.00046439329194697	7.14451218379953	Proteobacteria	Gammaproteobacteria	5
ALDI001	ALDI001c01a_020010	44	158210.71	1.707e-09	5.62221816262471	0.000327404690767196	5.03699524257225	Proteobacteria	Gammaproteobacteria	5
ALDI001	ALDI001c01a_013950	44	54314.33	4.971e-09	3.69737656552816	0.000497850453243437	7.65923774220673	Proteobacteria	Gammaproteobacteria	5
ALDI001	ALDI001c01a_041300	44	59360.16	4.549e-09	3.82839987773646	0.000480811999202182	7.39710768003356	Proteobacteria	Gammaproteobacteria	5
ALDI001	ALDI001c01a_009630	44	36342.8	7.429e-09	3.15857530536269	0.000582775593741461	8.96577836525325	Proteobacteria	Gammaproteobacteria	5
ALDI001	ALDI001c01a_033460	44	59412.86	4.545e-09	3.82973187011728	0.000480644771327943	7.39453494350682	Proteobacteria	Gammaproteobacteria	5
ALDI001	ALDI001c01a_008680	44	18701.63	1.444e-08	2.43435537127476	0.000756151144027894	11.6330945235061	Proteobacteria	Gammaproteobacteria	5
ALDI001	ALDI001c01a_011880	44	15633.72	1.727e-08	2.26923598662079	0.000811171958232946	12.4795685881992	Proteobacteria	Gammaproteobacteria	5
ALDI001	ALDI001c01a_029230	44	56988.61	4.738e-09	3.76769856930766	0.000488558350701103	7.5162823184785	Proteobacteria	Gammaproteobacteria	5
ALDI001	ALDI001c01a_031700	44	389869.87	6.925e-10	8.00659278662594	0.000229903112099643	3.53697095537912	Proteobacteria	Gammaproteobacteria	5
ALDI001	ALDI001c01a_034160	44	38203.63	7.068e-09	3.22101126808143	0.00057147909328994	8.79198605061446	Proteobacteria	Gammaproteobacteria	5
ALDI001	ALDI001c01a_008490	44	68310.8	3.953e-09	4.04507951130236	0.000455056716145292	7.00087255608142	Proteobacteria	Gammaproteobacteria	5
ALDI001	ALDI001c01a_008710	44	35598.25	7.585e-09	3.1330495205338	0.000587523620962823	9.03882493788959	Proteobacteria	Gammaproteobacteria	5
ALDI001	ALDI001c01a_034260	44	35743.61	7.554e-09	3.13805829329885	0.000586585852433224	9.02439772974191	Proteobacteria	Gammaproteobacteria	5
ALDI001	ALDI001c01a_039940	44	93383.46	2.891e-09	4.57249304767902	0.000402568266319008	6.19335794336935	Proteobacteria	Gammaproteobacteria	5
ALDI001	ALDI001c01a_034390	44	28082.5	9.615e-09	2.85492070262474	0.000644760674882328	9.91939499818967	Proteobacteria	Gammaproteobacteria	5
ALDI001	ALDI001c01a_031860	44	43269.24	6.24e-09	3.38212380927996	0.000544255829401983	8.37316660618435	Proteobacteria	Gammaproteobacteria	5
ALDI001	ALDI001c01a_005440	44	79187.29	3.41e-09	4.28627644308108	0.00042944980880344	6.60692013543754	Proteobacteria	Gammaproteobacteria	5
ALDI001	ALDI001c01a_009400	44	45078.64	5.99e-09	3.43687537688264	0.000535585494702886	8.23977684158286	Proteobacteria	Gammaproteobacteria	5
ALDI001	ALDI001c01a_014940	44	37443.62	7.211e-09	3.1957392600311	0.000575998368196641	8.8615133568714	Proteobacteria	Gammaproteobacteria	5
ALDI001	ALDI001c01a_036170	44	40191.22	6.718e-09	3.28569052413334	0.000560229451142658	8.61891463296397	Proteobacteria	Gammaproteobacteria	5
ALDI001	ALDI001c01a_016370	44	24304.28	1.111e-08	2.69770757191403	0.000682335112272322	10.497463265728	Proteobacteria	Gammaproteobacteria	5
ALDI001	ALDI001c01a_031830	44	150825.84	1.79e-09	5.517847889465	0.000333597561193071	5.13227017220109	Proteobacteria	Gammaproteobacteria	5
ALDI001	ALDI001c01a_026130	44	18261.43	1.479e-08	2.41173098978982	0.000763244576925337	11.7422242603898	Proteobacteria	Gammaproteobacteria	5
ALDI001	ALDI001c01a_034150	44	47825.56	5.646e-09	3.51749893100076	0.000523309497761851	8.05091535018233	Proteobacteria	Gammaproteobacteria	5
ALDI001	ALDI001c01a_034420	44	23884.6	1.13e-08	2.67935015801091	0.000687010092150994	10.5693860330922	Proteobacteria	Gammaproteobacteria	5
ALDI001	ALDI001c01a_042520	44	49336.82	5.473e-09	3.56065848726427	0.000516966343597343	7.95332836303605	Proteobacteria	Gammaproteobacteria	5
ALDI001	ALDI001c01a_034410	44	41043.67	6.578e-09	3.31283445512469	0.000555639173612306	8.54829497865086	Proteobacteria	Gammaproteobacteria	5
ALDI001	ALDI001c01a_009370	44	426892.5	6.325e-10	8.29644599961832	0.000221870979337965	3.41339968212253	Proteobacteria	Gammaproteobacteria	5
ALDI001	ALDI001c01a_007520	44	34977.1	7.719e-09	3.11150482028679	0.000591591755525609	9.1014116234709	Proteobacteria	Gammaproteobacteria	5
ALDI001	ALDI001c01a_021560	44	33470.68	8.067e-09	3.05826931332953	0.000601889634420668	9.25984052954873	Proteobacteria	Gammaproteobacteria	5
ALDI001	ALDI001c01a_009390	44	43375.78	6.225e-09	3.38538581125935	0.000543731409530279	8.36509860815814	Proteobacteria	Gammaproteobacteria	5
ALDI001	ALDI001c01a_007830	44	64517.86	4.185e-09	3.95550347993362	0.000465361895975566	7.15941378423947	Proteobacteria	Gammaproteobacteria	5
ALDI001	ALDI001c01a_021950	44	17770.9	1.519e-08	2.38612572471913	0.000771434874487399	11.8682288382677	Proteobacteria	Gammaproteobacteria	5
ALDI001	ALDI001c01a_034790	44	15998.19	1.688e-08	2.28982874209464	0.000803876973470087	12.367338053386	Proteobacteria	Gammaproteobacteria	5
ALDI001	ALDI001c01a_031940	44	96718.7	2.792e-09	4.63582812158825	0.000397068344787816	6.1087437659664	Proteobacteria	Gammaproteobacteria	5
ALDI001	ALDI001c01a_037630	44	382009.34	7.068e-10	7.94292075591821	0.000231746061118428	3.56532401720659	Proteobacteria	Gammaproteobacteria	5
ALDI001	ALDI001c01a_034350	44	57394.11	4.704e-09	3.77818501099366	0.000487202345465805	7.49542069947392	Proteobacteria	Gammaproteobacteria	5
ALDI001	ALDI001c01a_036510	44	98131.65	2.751e-09	4.66225900778261	0.000394817318361581	6.07411259017817	Proteobacteria	Gammaproteobacteria	5
ALDI001	ALDI001c01a_025390	44	35854.41	7.531e-09	3.14186789566498	0.000585874600742964	9.01345539604561	Proteobacteria	Gammaproteobacteria	5
ALDI001	ALDI001c01a_031630	44	424776.98	6.356e-10	8.28030493090818	0.000222303479680907	3.42005353355241	Proteobacteria	Gammaproteobacteria	5
ALDI001	ALDI001c01a_041710	44	64853.55	4.163e-09	3.96355839045844	0.000464416167903849	7.14486412159768	Proteobacteria	Gammaproteobacteria	5
ALDI001	ALDI001c01a_001560	44	63915.79	4.224e-09	3.94099268012655	0.000467075366123427	7.18577486343735	Proteobacteria	Gammaproteobacteria	5
ALDI001	ALDI001c01a_028780	44	24465.28	1.104e-08	2.70469877128947	0.000680571388762187	10.4703290578798	Proteobacteria	Gammaproteobacteria	5
ALOR001	ALOR001c01a_008230	56	21113.85	1.279e-08	2.5529226843411	0.00091767791350767	14.1181217462718	Firmicutes	Clostridia	4.36842105263158
ALOR001	ALOR001c01a_017180	56	4778.51	5.651e-08	1.42590269132422	0.00164300185178615	25.2769515659408	Firmicutes	Clostridia	4.36842105263158
ALOR001	ALOR001c01a_026230	56	39317.14	6.867e-09	3.25749187589588	0.000719191590207184	11.0644860031875	Firmicutes	Clostridia	4.36842105263158
ALOR001	ALOR001c01a_025640	56	72212.42	3.739e-09	4.13412014268535	0.000566689085332384	8.71829362049822	Firmicutes	Clostridia	4.36842105263158
ALOR001	ALOR001c01a_018710	56	14865.61	1.816e-08	2.22486088652897	0.00105299202143263	16.1998772528098	Firmicutes	Clostridia	4.36842105263158
ALOR001	ALOR001c01a_012640	56	10155.59	2.659e-08	1.91617712567667	0.0012226222361804	18.8095728643139	Firmicutes	Clostridia	4.36842105263158
ALOR001	ALOR001c01a_013130	56	13460.35	2.006e-08	2.13991892365569	0.00109478949712279	16.8429153403506	Firmicutes	Clostridia	4.36842105263158
ALOR001	ALOR001c01a_014910	56	47557.98	5.677e-09	3.50977116629345	0.000667496725943719	10.2691803991341	Firmicutes	Clostridia	4.36842105263158
ALOR001	ALOR001c01a_022830	56	41424.54	6.518e-09	3.32485144168089	0.000704621184857556	10.8403259208855	Firmicutes	Clostridia	4.36842105263158
ALOR001	ALOR001c01a_011630	56	37068.48	7.284e-09	3.18314998258511	0.000735988179988282	11.3228950767428	Firmicutes	Clostridia	4.36842105263158
ALOR001	ALOR001c01a_011320	56	13362.29	2.021e-08	2.13379424308092	0.00109793189756193	16.8912599624912	Firmicutes	Clostridia	4.36842105263158
ALOR001	ALOR001c01a_017770	56	41557.07	6.497e-09	3.32901718918725	0.000703739460980226	10.8267609381573	Firmicutes	Clostridia	4.36842105263158
ALOR001	ALOR001c01a_001540	56	57114.45	4.727e-09	3.77095769849721	0.000621264132251119	9.5579097269403	Firmicutes	Clostridia	4.36842105263158
ALOR001	ALOR001c01a_009030	56	9399.49	2.873e-08	1.85893459938021	0.00126027067498429	19.3887796151429	Firmicutes	Clostridia	4.36842105263158
ALOR001	ALOR001c01a_022030	56	6018.75	4.487e-08	1.56089503934207	0.00150090858338562	23.0909012828557	Firmicutes	Clostridia	4.36842105263158
ALOR001	ALOR001c01a_020160	56	23402.62	1.154e-08	2.65802404614541	0.000881391861638706	13.5598747944416	Firmicutes	Clostridia	4.36842105263158
ALOR001	ALOR001c01a_012840	56	8613.49	3.135e-08	1.79637688184561	0.00130415882434736	20.0639819130363	Firmicutes	Clostridia	4.36842105263158
ALOR001	ALOR001c01a_023080	56	38238.47	7.061e-09	3.22216241688897	0.000727077179608625	11.1858027632096	Firmicutes	Clostridia	4.36842105263158
ALOR001	ALOR001c01a_026220	56	29143.66	9.265e-09	2.89673330717195	0.000808759562543144	12.4424548083561	Firmicutes	Clostridia	4.36842105263158
ALOR001	ALOR001c01a_028590	56	45142.8	5.981e-09	3.43879208328608	0.000681274327022942	10.4811434926606	Firmicutes	Clostridia	4.36842105263158
ALVI001	ALVI001c01a_006600	60	76943.17	3.509e-09	4.23824343935437	0.000592250268933541	9.11154259897756	Proteobacteria	Gammaproteobacteria	5
ALVI001	ALVI001c01a_012720	60	30194.75	8.942e-09	2.93724621482998	0.000854576236779229	13.1473267196804	Proteobacteria	Gammaproteobacteria	5
ALVI001	ALVI001c01a_003770	60	40021.78	6.746e-09	3.28025357865132	0.000765215480016479	11.7725458464074	Proteobacteria	Gammaproteobacteria	5
ALVI001	ALVI001c01a_006610	60	46078.29	5.86e-09	3.46655264241627	0.000724091359828259	11.1398670742809	Proteobacteria	Gammaproteobacteria	5
ALVI001	ALVI001c01a_002310	60	383976.79	7.032e-10	7.95893171670093	0.000315381624834935	4.85202499746055	Proteobacteria	Gammaproteobacteria	5
ALVI001	ALVI001c01a_006530	60	24071.54	1.122e-08	2.68755120993749	0.000933973204857302	14.3688185362662	Proteobacteria	Gammaproteobacteria	5
ALVI001	ALVI001c01a_029210	60	127149.36	2.123e-09	5.16057848008435	0.000486399117163007	7.48306334096934	Proteobacteria	Gammaproteobacteria	5
ALVI001	ALVI001c01a_016650	60	24837.87	1.087e-08	2.72077140220099	0.000922569538452541	14.1933775146545	Proteobacteria	Gammaproteobacteria	5
ALVI001	ALVI001c01a_028110	60	31925.99	8.457e-09	3.00214609946191	0.00083610215279441	12.8631100429909	Proteobacteria	Gammaproteobacteria	5
ALVI001	ALVI001c01a_011710	60	14756.71	1.83e-08	2.21845758466868	0.00113146216277032	17.4071101964664	Proteobacteria	Gammaproteobacteria	5
ALVI001	ALVI001p01a_000230	60	34322.08	7.867e-09	3.08853181913107	0.000812716515081796	12.5033310012584	Proteobacteria	Gammaproteobacteria	5
ALVI001	ALVI001c01a_006560	60	28103.48	9.608e-09	2.8557565966621	0.000878961750345716	13.5224884668572	Proteobacteria	Gammaproteobacteria	5
ALVI001	ALVI001c01a_010670	60	39932.09	6.761e-09	3.27736996391176	0.000765888759707637	11.7829039955021	Proteobacteria	Gammaproteobacteria	5
ALVI001	ALVI001c01a_018230	60	37012.48	7.295e-09	3.18126405076966	0.000789026241363448	12.1388652517453	Proteobacteria	Gammaproteobacteria	5
ALVI001	ALVI001c01a_025610	60	32964.94	8.191e-09	3.04007100012443	0.000825671774330503	12.7026426820077	Proteobacteria	Gammaproteobacteria	5
ALVI001	ALVI001c01a_002650	60	104635.11	2.58e-09	4.78102245713207	0.00052501339185701	8.07712910549245	Proteobacteria	Gammaproteobacteria	5
ALVI001	ALVI001c01a_006540	60	46272.75	5.835e-09	3.47228009523069	0.000722896986395528	11.1214920983927	Proteobacteria	Gammaproteobacteria	5
ALVI001	ALVI001c01a_005230	60	43029.38	6.275e-09	3.37476194904575	0.000743786037256108	11.4428621116324	Proteobacteria	Gammaproteobacteria	5
ALVI001	ALVI001c01a_002320	60	233439.93	1.157e-09	6.54835002762028	0.000383318058163673	5.89720089482574	Proteobacteria	Gammaproteobacteria	5
ALVI001	ALVI001c01a_015500	60	35272.68	7.655e-09	3.12178582812333	0.000804059264460302	12.3701425301585	Proteobacteria	Gammaproteobacteria	5
ALVI001	ALVI001c01a_019380	60	70581.38	3.825e-09	4.09726228463464	0.000612628785366439	9.42505823640675	Proteobacteria	Gammaproteobacteria	5
ALVI001	ALVI001c01a_019400	60	71881.18	3.756e-09	4.12667613675003	0.000608262130000896	9.35787892309071	Proteobacteria	Gammaproteobacteria	5
ALVI001	ALVI001c01a_002440	60	74463.49	3.626e-09	4.18416725891231	0.00059990451180385	9.22930018159769	Proteobacteria	Gammaproteobacteria	5
ALVI001	ALVI001p02a_000320	60	28801.06	9.375e-09	2.88333663488098	0.00087055419974125	13.3931415344808	Proteobacteria	Gammaproteobacteria	5
ALVI001	ALVI001c01a_029270	60	55520.66	4.863e-09	3.72935254407924	0.000673066111904197	10.3548632600646	Proteobacteria	Gammaproteobacteria	5
AMDE001	AMDE001c01a_016550	93	22497.85	1.2e-08	2.61725782944743	0.00148653916408562	22.869833293625	Firmicutes	Clostridia	5
AMDE001	AMDE001c01a_007310	93	65994.07	4.091e-09	3.99073743543092	0.000974921635144664	14.998794386841	Firmicutes	Clostridia	5
AMDE001	AMDE001c01a_002520	93	49603	5.443e-09	3.5681766172089	0.00109037659380961	16.7750245201478	Firmicutes	Clostridia	5
AMDE001	AMDE001c01a_004590	93	41304.08	6.537e-09	3.3210580487712	0.00117151106931807	18.023247220278	Firmicutes	Clostridia	5
AMDE001	AMDE001c01a_019850	93	28615.24	9.436e-09	2.87602996767242	0.00135278710921502	20.8121093725387	Firmicutes	Clostridia	5
AMDE001	AMDE001c01a_013030	93	30438.71	8.87e-09	2.94652626221846	0.00132042137749488	20.3141750383828	Firmicutes	Clostridia	5
AMDE001	AMDE001c01a_015720	93	31847.82	8.478e-09	2.99926248500178	0.00129720432454281	19.9569896083509	Firmicutes	Clostridia	5
AMDE001	AMDE001c01a_015880	93	6120.95	4.412e-08	1.57123162263331	0.00247618251182011	38.0951155664633	Firmicutes	Clostridia	5
AMDE001	AMDE001c01a_006030	93	41453.65	6.513e-09	3.32576713505323	0.00116985228008787	17.9977273859673	Firmicutes	Clostridia	5
AMDE001	AMDE001c01a_019710	93	28396.21	9.508e-09	2.86738030377403	0.00135686789117665	20.8748906334869	Firmicutes	Clostridia	5
AMDE001	AMDE001c01a_000320	93	49061.85	5.503e-09	3.5528661462742	0.00109507538584401	16.8473136283694	Firmicutes	Clostridia	5
AMDE001	AMDE001c01a_008340	93	31843.93	8.479e-09	2.99911887438068	0.0012972664402263	19.9579452342508	Firmicutes	Clostridia	5
AMDE001	AMDE001c01a_007790	93	63137.74	4.276e-09	3.92211686309654	0.000991978669118909	15.2612102941371	Firmicutes	Clostridia	5
AMXY001	AMXY001c01a_007200	55	60409.27	4.47e-09	3.85478211565029	0.000596901635337089	9.18310208210907	Firmicutes	Bacilli	5
AMXY001	AMXY001c01a_017780	55	67348.93	4.009e-09	4.0226557070255	0.000571991717979069	8.79987258429337	Firmicutes	Bacilli	5
AMXY001	AMXY001c01a_008260	55	96234.35	2.806e-09	4.62671379300261	0.000497313179859907	7.65097199784473	Firmicutes	Bacilli	5
AMXY001	AMXY001c01a_013440	55	10892.18	2.479e-08	1.96950113057489	0.00116827846045876	17.9735147762886	Firmicutes	Bacilli	5
AMXY001	AMXY001c01a_007330	55	51387.6	5.254e-09	3.6179594611809	0.000635973336182379	9.7842051720366	Firmicutes	Bacilli	5
AMXY001	AMXY001c01a_017870	55	11995.62	2.251e-08	2.04542767292991	0.00112491181142765	17.3063355604254	Firmicutes	Bacilli	5
AMXY001	AMXY001c01a_018020	55	104149.84	2.592e-09	4.77231830943502	0.000482140041696469	7.41753910302259	Firmicutes	Bacilli	5
AMXY001	AMXY001c01a_017620	55	29761.77	9.072e-09	2.92066308433691	0.000787809371453813	12.1201441762125	Firmicutes	Bacilli	5
AMXY001	AMXY001c01a_012050	55	22707.29	1.189e-08	2.62678198517762	0.000875948503409671	13.4761308216873	Firmicutes	Bacilli	5
AMXY001	AMXY001c01a_009390	55	5251.05	5.142e-08	1.4795979511431	0.00155510201059834	23.9246463168975	Firmicutes	Bacilli	5
AMXY001	AMXY001c01a_021120	55	30001.33	9,00E-09	2.9298562193818	0.000785337428327905	12.0821142819678	Firmicutes	Bacilli	5
AMXY001	AMXY001c01a_005800	55	59872.07	4.51e-09	3.84130811983028	0.00059899536223652	9.21531326517723	Firmicutes	Bacilli	5
AMXY001	AMXY001c01a_003600	55	8036.05	3.36e-08	1.74817111491632	0.00131619023393483	20.2490805220743	Firmicutes	Bacilli	5
AMXY001	AMXY001c01a_022820	55	42923.71	6.29e-09	3.3715107739513	0.000682461336465851	10.4994051763977	Firmicutes	Bacilli	5
AMXY001	AMXY001c01a_015650	55	29853.34	9.044e-09	2.92418238404911	0.000786861230424941	12.1055573911529	Firmicutes	Bacilli	5
AMXY001	AMXY001c01a_012960	55	37236.59	7.251e-09	3.18880109865685	0.000721564524569748	11.1009926856884	Firmicutes	Bacilli	5
AMXY001	AMXY001c01a_000050	55	10945.25	2.467e-08	1.97325720778683	0.00116605465299706	17.9393023538009	Firmicutes	Bacilli	5
AMXY001	AMXY001c01a_015140	55	4672.45	5.779e-08	1.41341187833586	0.00162792303076504	25.0449697040775	Firmicutes	Bacilli	5
AMXY001	AMXY001c01a_018090	55	78834.92	3.425e-09	4.27878960935722	0.000537751550968518	8.27310078413104	Firmicutes	Bacilli	5
AMXY001	AMXY001c01a_018030	55	157394.3	1.715e-09	5.61082750394972	0.000410086702376805	6.30902619041239	Firmicutes	Bacilli	5
AMXY001	AMXY001c01a_003090	55	38549.46	7.004e-09	3.23240970622008	0.00071182986001811	10.9512286156632	Firmicutes	Bacilli	5
AMXY001	AMXY001c01a_022690	55	32636.77	8.273e-09	3.02817130693509	0.000759840020751224	11.6898464730958	Firmicutes	Bacilli	5
AMXY001	AMXY001c01a_021000	55	135400.31	1.994e-09	5.28934792588318	0.000435011230295581	6.69248046608586	Firmicutes	Bacilli	5
AMXY001	AMXY001c01a_021110	55	30331.02	8.902e-09	2.94243541509459	0.000781980034938458	12.0304620759763	Firmicutes	Bacilli	5
AMXY001	AMXY001c01a_021220	55	79513.66	3.396e-09	4.29319280501829	0.000535947452909705	8.24534542938007	Firmicutes	Bacilli	5
ANFL001	ANFL001c01a_027040	57	127319.14	2.121e-09	5.16327858477965	0.000461837519856976	7.10519261318424	Firmicutes	Bacilli	4.9811320754717
ANFL001	ANFL001c01a_027050	57	6884.1	3.922e-08	1.64529326460539	0.00144934391164434	22.2975986406822	Firmicutes	Bacilli	4.9811320754717
ANFL001	ANFL001c01a_003490	57	16752.55	1.612e-08	2.3315619046983	0.00102274607040032	15.7345549292357	Firmicutes	Bacilli	4.9811320754717
ANFL001	ANFL001c01a_027480	57	29502.1	9.152e-09	2.91064726816273	0.000819266491686739	12.6040998721037	Firmicutes	Bacilli	4.9811320754717
ANFL001	ANFL001c01a_023710	57	6044.5	4.467e-08	1.56350940769454	0.00152515601389406	23.4639386752932	Firmicutes	Bacilli	4.9811320754717
ANFL001	ANFL001c01a_015540	57	5689.4	4.746e-08	1.52683914089553	0.00156178585684321	24.0274747206647	Firmicutes	Bacilli	4.9811320754717
ANFL001	ANFL001c01a_013160	57	5732.16	4.71e-08	1.53132722682191	0.00155720850133007	23.9570538666164	Firmicutes	Bacilli	4.9811320754717
ANFL001	ANFL001c01a_020160	57	12383.86	2.18e-08	2.07112730474048	0.00115135161922075	17.7131018341654	Firmicutes	Bacilli	4.9811320754717
ANFL001	ANFL001c01a_025530	57	9994.24	2.702e-08	1.90418500368369	0.00125229206789898	19.2660318138304	Firmicutes	Bacilli	4.9811320754717
ANFL001	ANFL001c01a_026260	57	47478	5.687e-09	3.50745619801469	0.000679864734241018	10.4594574498618	Firmicutes	Bacilli	4.9811320754717
ANFL001	ANFL001c01a_022080	57	7961.93	3.392e-08	1.74183263888796	0.00136901543965077	21.0617759946273	Firmicutes	Bacilli	4.9811320754717
ANFL001	ANFL001c01a_026730	57	82622.71	3.268e-09	4.35823062165908	0.000547147680545989	8.41765662378444	Firmicutes	Bacilli	4.9811320754717
ANFL001	ANFL001c01a_012130	57	12322.53	2.191e-08	2.06710046000899	0.00115359452627421	17.7476080965262	Firmicutes	Bacilli	4.9811320754717
ANFL001	ANFL001c01a_002300	57	4784.68	5.644e-08	1.42662412802855	0.00167149547598114	25.7153150150945	Firmicutes	Bacilli	4.9811320754717
ANFL001	ANFL001c01a_012100	57	9867.11	2.736e-08	1.89465306695557	0.00125859230775002	19.3629585807696	Firmicutes	Bacilli	4.9811320754717
ANFL001	ANFL001c01a_006870	57	124577.69	2.167e-09	5.11940886683967	0.000465795141187333	7.16607909518974	Firmicutes	Bacilli	4.9811320754717
ANFL001	ANFL001c01a_017850	57	49903	5.41e-09	3.57662063376374	0.000666717558304729	10.2571932046881	Firmicutes	Bacilli	4.9811320754717
ANFL001	ANFL001c01a_015260	57	4777.18	5.652e-08	1.42574710484686	0.0016725236669384	25.7311333375138	Firmicutes	Bacilli	4.9811320754717
ANFL001	ANFL001c01a_022710	57	8399.38	3.215e-08	1.77873865502349	0.00134061053274506	20.624777426847	Firmicutes	Bacilli	4.9811320754717
ANFL001	ANFL001c01a_015490	57	4996.54	5.404e-08	1.45106083868733	0.0016433465174916	25.2822541152554	Firmicutes	Bacilli	4.9811320754717
ANFL001	ANFL001c01a_010980	57	32187.43	8.388e-09	3.01175929523901	0.000791761738627266	12.1809498250349	Firmicutes	Bacilli	4.9811320754717
ANFL001	ANFL001c01a_011400	57	34204.38	7.894e-09	3.08437563901464	0.000773121064037152	11.8941702159562	Firmicutes	Bacilli	4.9811320754717
ANFL001	ANFL001c01a_027470	57	30192.23	8.943e-09	2.93715011855763	0.000811873986575904	12.4903690242447	Firmicutes	Bacilli	4.9811320754717
ANFL001	ANFL001c01a_023500	57	5944.57	4.542e-08	1.55332539913136	0.00153515533658226	23.6177744089578	Firmicutes	Bacilli	4.9811320754717
ANFL001	ANFL001c01a_021000	57	7088.07	3.809e-08	1.66423328681548	0.00143284946576703	22.0438379348774	Firmicutes	Bacilli	4.9811320754717
ANFL001	ANFL001c01a_028700	57	15913.33	1.697e-08	2.28505978970383	0.00104355946687694	16.054761028876	Firmicutes	Bacilli	4.9811320754717
ANFL001	ANFL001c01a_019750	57	126024.58	2.142e-09	5.1426348724791	0.000463691441266125	7.13371448101731	Firmicutes	Bacilli	4.9811320754717
ANFL001	ANFL001c01a_026390	57	57083.55	4.73e-09	3.77015782436638	0.000632492295286346	9.73065069671302	Firmicutes	Bacilli	4.9811320754717
ANFL001	ANFL001c01a_023850	57	17930.52	1.506e-08	2.39450440225623	0.000995861930209181	15.3209527724489	Firmicutes	Bacilli	4.9811320754717
ANFL001	ANFL001c01a_014020	57	20479.71	1.318e-08	2.52258703695747	0.000945297720550157	14.5430418546178	Firmicutes	Bacilli	4.9811320754717
ANFL001	ANFL001c01a_006050	57	69418.75	3.889e-09	4.07067219213587	0.000585799018779273	9.01229259660421	Firmicutes	Bacilli	4.9811320754717
ANFL001	ANFL001c01a_008320	57	23755.23	1.137e-08	2.67365182599547	0.00089188717571235	13.7213411648054	Firmicutes	Bacilli	4.9811320754717
ANFL001	ANFL001c01a_009450	57	22785.42	1.185e-08	2.6303212164841	0.000906579683493074	13.9473797460473	Firmicutes	Bacilli	4.9811320754717
ANFL001	ANFL001c01a_024710	57	4467.08	6.044e-08	1.38872588733563	0.00171711048067253	26.4170843180389	Firmicutes	Bacilli	4.9811320754717
ANFL001	ANFL001c01a_016330	57	21900.11	1.233e-08	2.58977585275309	0.000920773036550749	14.1657390238577	Firmicutes	Bacilli	4.9811320754717
ANFL001	ANFL001c01a_013900	57	38275.84	7.054e-09	3.22339645083674	0.00073977737839423	11.3811904368343	Firmicutes	Bacilli	4.9811320754717
ANFL001	ANFL001c01a_025560	57	13031.59	2.072e-08	2.11293536865154	0.00112857014526057	17.3626176193935	Firmicutes	Bacilli	4.9811320754717
ANPH001	ANPH001c01a_011030	44	61794.86	4.369e-09	3.88920245553581	0.000473295134414972	7.28146360638418	Proteobacteria	Alphaproteobacteria	5
ANPH001	ANPH001c01a_012820	44	18302.98	1.475e-08	2.41388055706748	0.000762564905529582	11.7317677773782	Proteobacteria	Alphaproteobacteria	5
ANPH001	ANPH001c01a_005930	44	36507.13	7.396e-09	3.16416618100496	0.000581745867208284	8.94993641858899	Proteobacteria	Alphaproteobacteria	5
ANPH001	ANPH001c01a_008980	44	29977.96	9.007e-09	2.9289613627651	0.000628461891768383	9.66864448874436	Proteobacteria	Alphaproteobacteria	5
ANPH001	ANPH001c01a_008050	44	48167.41	5.605e-09	3.5273334798619	0.000521850459977468	8.02846861503796	Proteobacteria	Alphaproteobacteria	5
ANPH001	ANPH001c01a_001120	44	130204.39	2.074e-09	5.20883349353087	0.000353388258857952	5.43674244396849	Proteobacteria	Alphaproteobacteria	5
ANPH001	ANPH001c01a_011430	44	15619.91	1.729e-08	2.268450002554	0.000811453017208845	12.4838925724438	Proteobacteria	Alphaproteobacteria	5
ANPH001	ANPH001c01a_006520	44	31161.26	8.665e-09	2.97374902704028	0.00061899662083855	9.52302493597769	Proteobacteria	Alphaproteobacteria	5
ANPH002	ANPH002c01a_006390	41	28093.63	9.611e-09	2.85536419606007	0.000600706403928586	9.24163698351671	Proteobacteria	Alphaproteobacteria	5
ANPH002	ANPH002c01a_008530	41	29977.96	9.007e-09	2.9289613627651	0.00058561221732963	9.00941872814815	Proteobacteria	Alphaproteobacteria	5
ANPH002	ANPH002c01a_001180	41	130161.36	2.074e-09	5.20815863009581	0.00032933627409312	5.06671190912493	Proteobacteria	Alphaproteobacteria	5
ANPH002	ANPH002c01a_010780	41	69601.07	3.879e-09	4.07485977409794	0.000420931186153857	6.47586440236703	Proteobacteria	Alphaproteobacteria	5
ANPH002	ANPH002c01a_007640	41	48933.35	5.518e-09	3.54921549573204	0.00048327174277929	7.43494988891215	Proteobacteria	Alphaproteobacteria	5
ANPH002	ANPH002c01a_012390	41	17306.2	1.56e-08	2.36146929282502	0.000726342520452489	11.1745003146537	Proteobacteria	Alphaproteobacteria	5
ANPH002	ANPH002c01a_011210	41	17569.22	1.537e-08	2.3754735638941	0.000722060470043668	11.1086226160564	Proteobacteria	Alphaproteobacteria	5
ANPH002	ANPH002c01a_005870	41	36503.14	7.397e-09	3.16403061369298	0.000542104602496151	8.34007080763309	Proteobacteria	Alphaproteobacteria	5
ANPH002	ANPH002c01a_012750	41	18302.98	1.475e-08	2.41388055706748	0.000710571843788928	10.9318745198297	Proteobacteria	Alphaproteobacteria	5
ANPH003	ANPH003c01a_010480	40	13668.01	1.975e-08	2.15280008492014	0.00077731348871209	11.9586690571091	Proteobacteria	Alphaproteobacteria	5
ANPH003	ANPH003c01a_008480	40	29977.96	9.007e-09	2.9289613627651	0.000571328992516712	8.78967680794942	Proteobacteria	Alphaproteobacteria	5
ANPH003	ANPH003c01a_011060	40	17569.22	1.537e-08	2.3754735638941	0.000704449239066993	10.8376806010307	Proteobacteria	Alphaproteobacteria	5
ANPH003	ANPH003c01a_012600	40	18302.98	1.475e-08	2.41388055706748	0.000693240823208711	10.6652434339802	Proteobacteria	Alphaproteobacteria	5
ANPH003	ANPH003c01a_010640	40	69601.07	3.879e-09	4.07485977409794	0.000410664571857421	6.31791649011418	Proteobacteria	Alphaproteobacteria	5
ANPH003	ANPH003c01a_005860	40	36507.13	7.396e-09	3.16416618100496	0.000528859879280258	8.1363058350809	Proteobacteria	Alphaproteobacteria	5
ANPH003	ANPH003c01a_001190	40	130204.39	2.074e-09	5.20883349353087	0.000321262053507229	4.94249313088045	Proteobacteria	Alphaproteobacteria	5
ANPH003	ANPH003c01a_006390	40	28093.63	9.611e-09	2.85536419606007	0.000586055028223011	9.01623120343094	Proteobacteria	Alphaproteobacteria	5
ANPH003	ANPH003c01a_012240	40	17306.2	1.56e-08	2.36146929282502	0.00070862684922194	10.9019515264914	Proteobacteria	Alphaproteobacteria	5
ANPH004	ANPH004c01a_008550	39	29977.96	9.007e-09	2.9289613627651	0.000557045767703794	8.56993488775068	Proteobacteria	Alphaproteobacteria	5
ANPH004	ANPH004c01a_006400	39	28093.63	9.611e-09	2.85536419606007	0.000571403652517436	8.79082542334517	Proteobacteria	Alphaproteobacteria	5
ANPH004	ANPH004c01a_012740	39	18302.98	1.475e-08	2.41388055706748	0.000675909802628493	10.3986123481307	Proteobacteria	Alphaproteobacteria	5
ANPH004	ANPH004c01a_011200	39	17569.22	1.537e-08	2.3754735638941	0.000686838008090319	10.5667385860049	Proteobacteria	Alphaproteobacteria	5
ANPH004	ANPH004c01a_007670	39	47724.92	5.658e-09	3.51459551909615	0.000464225690276822	7.1419336965665	Proteobacteria	Alphaproteobacteria	5
ANPH004	ANPH004c01a_012380	39	17306.2	1.56e-08	2.36146929282502	0.000690911177991392	10.6294027383291	Proteobacteria	Alphaproteobacteria	5
ANPH004	ANPH004c01a_005850	39	36503.14	7.397e-09	3.16403061369298	0.000515660475545119	7.93323808530952	Proteobacteria	Alphaproteobacteria	5
ANPH004	ANPH004c01a_010770	39	69601.07	3.879e-09	4.07485977409794	0.000400397957560986	6.15996857786132	Proteobacteria	Alphaproteobacteria	5
ANPH004	ANPH004c01a_001170	39	130161.36	2.074e-09	5.20815863009581	0.000313271089991017	4.81955523063103	Proteobacteria	Alphaproteobacteria	5
ANPR001	ANPR001c01a_001490	47	51112.43	5.283e-09	3.61035267971193	0.000544613176116333	8.37866424794358	Firmicutes	Clostridia	4.54330708661417
ANPR001	ANPR001c01a_004440	47	5168	5.224e-08	1.47038021720906	0.00133723619019451	20.572864464531	Firmicutes	Clostridia	4.54330708661417
ANPR001	ANPR001c01a_003260	47	40640.1	6.644e-09	3.30002703708926	0.000595827130414158	9.16657123714089	Firmicutes	Clostridia	4.54330708661417
ANPR001	ANPR001p01a_000690	47	98795.72	2.733e-09	4.67460130788303	0.000420623174105189	6.47112575546445	Firmicutes	Clostridia	4.54330708661417
ANPR001	ANPR001c01a_015630	47	55588.74	4.857e-09	3.73114448059374	0.000526981908640841	8.10741397908986	Firmicutes	Clostridia	4.54330708661417
ANPR001	ANPR001c01a_008570	47	11060.7	2.441e-08	1.98139021250688	0.000992356592551402	15.2670245007908	Firmicutes	Clostridia	4.54330708661417
ANPR001	ANPR001c01a_011400	47	60447.02	4.467e-09	3.85572621301905	0.000509954683286096	7.84545666593993	Firmicutes	Clostridia	4.54330708661417
ANPR001	ANPR001p01a_000440	47	6848.65	3.943e-08	1.64196682474574	0.00119749413335589	18.4229866670138	Firmicutes	Clostridia	4.54330708661417
ANPR001	ANPR001c01a_012400	47	5830.55	4.631e-08	1.54157749813875	0.00127547634950043	19.6227130692374	Firmicutes	Clostridia	4.54330708661417
ANPR001	ANPR001c01a_008760	47	7216.1	3.742e-08	1.67595296399753	0.00117321051487512	18.0493925365403	Firmicutes	Clostridia	4.54330708661417
ANPR001	ANPR001c01a_005930	47	47164.29	5.725e-09	3.49835310778017	0.000562048935376247	8.64690669809611	Firmicutes	Clostridia	4.54330708661417
ANPR001	ANPR001c01a_000130	47	65410.9	4.128e-09	3.97687625768963	0.000494419617908937	7.60645566013749	Firmicutes	Clostridia	4.54330708661417
ANPR001	ANPR001c01a_010170	47	5326.14	5.069e-08	1.48785620175997	0.00132152935039836	20.3312207753594	Firmicutes	Clostridia	4.54330708661417
ANPR001	ANPR001c01a_015080	47	18182.3	1.485e-08	2.40762900205037	0.000816673016533505	12.5642002543616	Firmicutes	Clostridia	4.54330708661417
ANPR001	ANPR001c01a_016300	47	3773.31	7.156e-08	1.29981769157419	0.00151270878411936	23.2724428326056	Firmicutes	Clostridia	4.54330708661417
ANPR001	ANPR001c01a_005820	47	52842.16	5.11e-09	3.65776339358354	0.000537554081066923	8.27006278564497	Firmicutes	Clostridia	4.54330708661417
ANTH001	ANTH001c01a_026960	65	61121.48	4.417e-09	3.87253385182271	0.000702195510452971	10.8030078531226	Firmicutes	Clostridia	5
ANTH001	ANTH001c01a_017620	65	43777.6	6.168e-09	3.39764494469873	0.00080034139207803	12.3129444935082	Firmicutes	Clostridia	5
ANTH001	ANTH001c01a_002200	65	38937.7	6.934e-09	3.2451321313577	0.000837955366609176	12.8916210247566	Firmicutes	Clostridia	5
ANTH001	ANTH001c01a_021150	65	52530.84	5.14e-09	3.64930071724412	0.000745149850758423	11.4638438578219	Firmicutes	Clostridia	5
ANTH001	ANTH001c01a_026670	65	47102.62	5.732e-09	3.49655927037752	0.000777700497704838	11.9646230416129	Firmicutes	Clostridia	5
ANTH001	ANTH001c01a_005890	65	4928.83	5.479e-08	1.44332061264733	0.00188404146729352	28.9852533429772	Firmicutes	Clostridia	5
ANTH001	ANTH001c01a_003100	65	3847.36	7.018e-08	1.30975799038173	0.00207616666956505	31.9410256856162	Firmicutes	Clostridia	5
ANTH001	ANTH001c01a_018120	65	49154.58	5.493e-09	3.55549697088904	0.000764808944316754	11.766291451027	Firmicutes	Clostridia	5
ANTH001	ANTH001c01a_022880	65	28326.12	9.532e-09	2.86460383219874	0.000949267697774414	14.6041184272987	Firmicutes	Clostridia	5
ANTH001	ANTH001c01a_018240	65	155995.73	1.731e-09	5.59123069476108	0.00048634657256675	7.48225496256539	Firmicutes	Clostridia	5
ANTH001	ANTH001c01a_024970	65	10200.07	2.647e-08	1.91946264522438	0.00141668601449089	21.7951694537059	Firmicutes	Clostridia	5
ANTH001	ANTH001c01a_001710	65	80603.6	3.35e-09	4.31616629676501	0.000630021110832818	9.69263247435105	Firmicutes	Clostridia	5
ANTH001	ANTH001c01a_022870	65	29106.95	9.276e-09	2.8953024336223	0.000939202707547545	14.4492724238084	Firmicutes	Clostridia	5
ANTH001	ANTH001c01a_018180	65	209094.54	1.291e-09	6.27164639913106	0.00043358246172868	6.67049941121047	Firmicutes	Clostridia	5
ANTH001	ANTH001c01a_018110	65	91802.15	2.941e-09	4.54198344786996	0.000598697885194256	9.21073669529625	Firmicutes	Clostridia	5
ANTH001	ANTH001c01a_018500	65	35013.32	7.711e-09	3.11276747478361	0.000873587862522912	13.4398132695833	Firmicutes	Clostridia	5
ANTH001	ANTH001c01a_016080	65	58932.74	4.582e-09	3.81757017787576	0.000712305408447047	10.9585447453392	Firmicutes	Clostridia	5
ANTH001	ANTH001c01a_021930	65	34899.26	7.737e-09	3.10878857089468	0.000874705957904522	13.4570147369926	Firmicutes	Clostridia	5
ANTH001	ANTH001c01a_005290	65	57136.09	4.726e-09	3.7715177126071	0.000721003079406814	11.0923550677971	Firmicutes	Clostridia	5
ANTH001	ANTH001c01a_002710	65	34945.75	7.726e-09	3.11041129541094	0.000874249617354156	13.4499941131409	Firmicutes	Clostridia	5
ANTH001	ANTH001c01a_025200	65	179026.99	1.508e-09	5.90134880661425	0.000460788876227633	7.08905963427127	Firmicutes	Clostridia	5
ANTH001	ANTH001c01a_023900	65	83492.91	3.234e-09	4.37616684436444	0.000621383046290592	9.55973917370141	Firmicutes	Clostridia	5
ANTH001	ANTH001c01a_001770	65	66506.56	4.06e-09	4.0028572919433	0.000679333707524434	10.4512878080682	Firmicutes	Clostridia	5
ANTH001	ANTH001c01a_018170	65	142178.05	1.899e-09	5.3915990735218	0.000504354245882535	7.75929609050054	Firmicutes	Clostridia	5
ANTH001	ANTH001c01a_018230	65	151038.91	1.788e-09	5.52090221929972	0.000492541939127474	7.57756829426884	Firmicutes	Clostridia	5
ANTH001	ANTH001c01a_000850	65	39331.07	6.865e-09	3.25794424385407	0.000834660043663062	12.8409237486625	Firmicutes	Clostridia	5
ANTH001	ANTH001c01a_015520	65	6321.32	4.271e-08	1.59119672842934	0.00170895014817637	26.2915407411748	Firmicutes	Clostridia	5
ANTH001	ANTH001c01a_005850	65	79883.01	3.38e-09	4.3009992020616	0.000632242824765842	9.72681268870526	Firmicutes	Clostridia	5
ANTH001	ANTH001c01a_020160	65	5811.48	4.646e-08	1.53959904868964	0.00176622341196005	27.1726678763085	Firmicutes	Clostridia	5
ANTH001	ANTH001c01a_015760	65	6028.99	4.479e-08	1.56193550786128	0.0017409655335581	26.7840851316631	Firmicutes	Clostridia	5
ANTH001	ANTH001c01a_018150	65	164783.56	1.639e-09	5.71264807605195	0.000476009697888894	7.3232261213676	Firmicutes	Clostridia	5
ANTH001	ANTH001c01a_001730	65	40193.71	6.718e-09	3.28577031858612	0.000827591590758898	12.7321783193677	Firmicutes	Clostridia	5
ANTH001	ANTH001c01a_015190	65	24647.43	1.095e-08	2.71257473655106	0.00100247040134441	15.4226215591448	Firmicutes	Clostridia	5
ANTH001	ANTH001c01a_018250	65	195133.63	1.384e-09	6.10404071128666	0.000445487835590446	6.85365900908379	Firmicutes	Clostridia	5
AZB5001	AZB5001c01a_007320	32	64582.65	4.181e-09	3.95706010253818	0.000338311878242252	5.20479812680387	Proteobacteria	Alphaproteobacteria	5
AZB5001	AZB5001c01a_023320	32	36818.26	7.333e-09	3.17470975942422	0.000421682779546426	6.48742737763732	Proteobacteria	Alphaproteobacteria	5
AZB5001	AZB5001p02a_004570	32	22875.06	1.18e-08	2.63437276502666	0.00050817426196464	7.81806556868677	Proteobacteria	Alphaproteobacteria	5
AZB5001	AZB5001p04a_003600	32	28425.43	9.499e-09	2.86853656348986	0.000466691083058214	7.17986281628021	Proteobacteria	Alphaproteobacteria	5
AZB5001	AZB5001p06a_000130	32	92855.78	2.908e-09	4.56234722070723	0.00029342800336	4.51427697476924	Proteobacteria	Alphaproteobacteria	5
AZB5001	AZB5001p01a_007280	32	26692.49	1.012e-08	2.79867038249268	0.000478341588199042	7.35910135690834	Proteobacteria	Alphaproteobacteria	5
AZB5001	AZB5001p06a_000090	32	83605.01	3.229e-09	4.37846912776985	0.000305750799318537	4.70385845105441	Proteobacteria	Alphaproteobacteria	5
AZB5001	AZB5001p04a_000430	32	27434.44	9.842e-09	2.82891110241915	0.000473228174071062	7.28043344724711	Proteobacteria	Alphaproteobacteria	5
AZB5001	AZB5001c01a_005250	32	47257.61	5.713e-09	3.50106486065748	0.000382375216937788	5.88269564519674	Proteobacteria	Alphaproteobacteria	5
AZB5001	AZB5001p06a_001550	32	268982.49	1.004e-09	6.92243745914843	0.000193388592314108	2.97520911252475	Proteobacteria	Alphaproteobacteria	5
AZB5001	AZB5001p01a_006730	32	45555.83	5.927e-09	3.45109141051354	0.000387912192510705	5.96787988478008	Proteobacteria	Alphaproteobacteria	5
AZB5001	AZB5001c01a_022970	32	40607.67	6.649e-09	3.29899451076713	0.000405796502915632	6.24302312177895	Proteobacteria	Alphaproteobacteria	5
AZB5001	AZB5001p01a_006160	32	172687.64	1.564e-09	5.81853486184447	0.000230078613842454	3.53967098219159	Proteobacteria	Alphaproteobacteria	5
AZB5001	AZB5001p03a_004620	32	547660.56	4.93e-10	9.14752750011977	0.000146347790218684	2.25150446490283	Proteobacteria	Alphaproteobacteria	5
AZB5001	AZB5001c01a_002020	32	44400.06	6.081e-09	3.41650124551603	0.000391839586584131	6.02830133206355	Proteobacteria	Alphaproteobacteria	5
AZB5001	AZB5001c01a_009570	32	45092.46	5.988e-09	3.43728837361791	0.000389469922245163	5.99184495761789	Proteobacteria	Alphaproteobacteria	5
AZB5001	AZB5001c01a_013060	32	23986.54	1.126e-08	2.68382708107912	0.000498810241928438	7.67400372197597	Proteobacteria	Alphaproteobacteria	5
AZB5001	AZB5001p01a_005620	32	89703.5	3.01e-09	4.50099478038214	0.000297427680085759	4.57581046285783	Proteobacteria	Alphaproteobacteria	5
AZB5001	AZB5001p04a_005100	32	82641.11	3.267e-09	4.35861106086173	0.000307143816439197	4.72528948367995	Proteobacteria	Alphaproteobacteria	5
AZB5001	AZB5001p05a_001940	32	17949.41	1.504e-08	2.39549295932522	0.000558849664072597	8.59768713957841	Proteobacteria	Alphaproteobacteria	5
AZB5001	AZB5001p04a_000440	32	14352.79	1.881e-08	2.19445293390693	0.000610047458718448	9.38534551874536	Proteobacteria	Alphaproteobacteria	5
AZB5001	AZB5001p04a_004920	32	181768.75	1.485e-09	5.93661333859215	0.000225502379766684	3.46926738102591	Proteobacteria	Alphaproteobacteria	5
AZB5001	AZB5001p01a_005610	32	50434.98	5.354e-09	3.5915185625105	0.000372744957963238	5.73453781481905	Proteobacteria	Alphaproteobacteria	5
AZB5001	AZB5001c01a_017500	32	64362.4	4.195e-09	3.95176457032012	0.000338765230515421	5.21177277716032	Proteobacteria	Alphaproteobacteria	5
AZB5001	AZB5001c01a_025570	32	53550.43	5.042e-09	3.67690416322803	0.000364089020593857	5.6013695475978	Proteobacteria	Alphaproteobacteria	5
AZB5001	AZB5001p05a_002610	32	41859.51	6.45e-09	3.33849347707195	0.000400995372553881	6.16915957775201	Proteobacteria	Alphaproteobacteria	5
AZB5001	AZB5001c01a_018700	32	26836.73	1.006e-08	2.80458903011989	0.000477332122899282	7.34357112152742	Proteobacteria	Alphaproteobacteria	5
AZB5001	AZB5001c01a_018070	32	16984.92	1.59e-08	2.34418629874047	0.000571081076758474	8.78586271936114	Proteobacteria	Alphaproteobacteria	5
AZB5001	AZB5001p04a_005190	32	67971.36	3.972e-09	4.03718829270386	0.000331597225233846	5.1014957728284	Proteobacteria	Alphaproteobacteria	5
AZB5001	AZB5001c01a_012650	32	37995.47	7.106e-09	3.21412011596192	0.000416512260683362	6.40788093359019	Proteobacteria	Alphaproteobacteria	5
AZB5001	AZB5001c01a_023080	32	36271.71	7.444e-09	3.15615190102152	0.000424162232234095	6.52557280360145	Proteobacteria	Alphaproteobacteria	5
AZB5001	AZB5001p01a_005180	32	19129.48	1.411e-08	2.45603679905708	0.00054507344357427	8.38574528575799	Proteobacteria	Alphaproteobacteria	5
AZB5001	AZB5001p05a_001080	32	43473.52	6.211e-09	3.38837409638926	0.000395092276568205	6.07834271643393	Proteobacteria	Alphaproteobacteria	5
AZB5001	AZB5001c01a_017300	32	26986.46	1.001e-08	2.81071252684311	0.000476292193819897	7.3275722126138	Proteobacteria	Alphaproteobacteria	5
AZB5001	AZB5001c01a_001210	32	30505.32	8.851e-09	2.94905218983286	0.000453949387610886	6.98383673247518	Proteobacteria	Alphaproteobacteria	5
AZB5001	AZB5001c01a_009420	32	18487.89	1.46e-08	2.42341097101767	0.000552411642770189	8.49864065800291	Proteobacteria	Alphaproteobacteria	5
AZB5001	AZB5001c01a_004100	32	37220.91	7.254e-09	3.18827466304883	0.000419888678702167	6.45982582618718	Proteobacteria	Alphaproteobacteria	5
AZB5001	AZB5001p01a_007000	32	87635.05	3.081e-09	4.46002139283959	0.000300160092899204	4.61784758306467	Proteobacteria	Alphaproteobacteria	5
AZB5001	AZB5001c01a_017290	32	37388.24	7.222e-09	3.19388560929817	0.000419151027735568	6.44847734977797	Proteobacteria	Alphaproteobacteria	5
AZB5001	AZB5001p01a_005450	32	29238.75	9.235e-09	2.90043461411001	0.000461558564049186	7.10090098537209	Proteobacteria	Alphaproteobacteria	5
AZB5001	AZB5001p04a_001110	32	14773.3	1.828e-08	2.21943492467527	0.000603180755931846	9.27970393741301	Proteobacteria	Alphaproteobacteria	5
AZB5001	AZB5001c01a_014920	32	41426.07	6.518e-09	3.32489957958444	0.000402634847628838	6.1943822712129	Proteobacteria	Alphaproteobacteria	5
AZB5001	AZB5001p05a_000720	32	281413.16	9.594e-10	7.0461232409293	0.000189993900167805	2.92298307950469	Proteobacteria	Alphaproteobacteria	5
AZB5001	AZB5001p04a_002420	32	110987.74	2.433e-09	4.8927726064763	0.000273611823659079	4.20941267167814	Proteobacteria	Alphaproteobacteria	5
AZB5001	AZB5001p01a_004330	32	25581.94	1.055e-08	2.75243550658068	0.000486376677094333	7.48271810914359	Proteobacteria	Alphaproteobacteria	5
AZB5001	AZB5001c01a_017480	32	49234.21	5.484e-09	3.55775373080197	0.00037628249083598	5.78896139747662	Proteobacteria	Alphaproteobacteria	5
AZB5001	AZB5001c01a_017490	32	89537.73	3.016e-09	4.49773239487737	0.000297643416298374	4.57912948151345	Proteobacteria	Alphaproteobacteria	5
AZB5001	AZB5001p04a_001250	32	84658.61	3.189e-09	4.40001658420562	0.000304253497682864	4.68082304127483	Proteobacteria	Alphaproteobacteria	5
AZB5001	AZB5001c01a_012150	32	35621.05	7.58e-09	3.1338359775398	0.000427182674907614	6.57204115242483	Proteobacteria	Alphaproteobacteria	5
AZB5001	AZB5001c01a_011760	32	6566.24	4.112e-08	1.61508504579647	0.000828885413242736	12.7520832806575	Proteobacteria	Alphaproteobacteria	5
AZB5001	AZB5001c01a_009300	32	53637.73	5.034e-09	3.67925273891168	0.000363856611819268	5.59779402798875	Proteobacteria	Alphaproteobacteria	5
AZB5001	AZB5001c01a_012140	32	54166.07	4.985e-09	3.69341697675294	0.000362461223315246	5.57632651254224	Proteobacteria	Alphaproteobacteria	5
AZB5001	AZB5001p03a_003410	32	27580.6	9.79e-09	2.83480952462579	0.000472243522528691	7.26528496197986	Proteobacteria	Alphaproteobacteria	5
AZB5001	AZB5001p05a_000840	32	44525.29	6.064e-09	3.4202754071869	0.000391407204459081	6.02164929937048	Proteobacteria	Alphaproteobacteria	5
AZB5001	AZB5001p01a_002380	32	655224.39	4.121e-10	9.81368537970689	0.000136413628907997	2.09867121396918	Proteobacteria	Alphaproteobacteria	5
AZB5001	AZB5001c01a_022410	32	11188.66	2.413e-08	1.99034441788772	0.000672607425918728	10.3478065525958	Proteobacteria	Alphaproteobacteria	5
AZB5001	AZB5001p05a_000930	32	23862.96	1.132e-08	2.6783982949245	0.000499821269354901	7.68955799007541	Proteobacteria	Alphaproteobacteria	5
AZB5001	AZB5001c01a_018210	32	29465.29	9.163e-09	2.90922312601429	0.000460164235474523	7.07944977653112	Proteobacteria	Alphaproteobacteria	5
AZB5001	AZB5001p01a_006630	32	64789.58	4.167e-09	3.962025383237	0.000337887899777519	5.1982753811926	Proteobacteria	Alphaproteobacteria	5
AZB5001	AZB5001c01a_018310	32	15218.28	1.774e-08	2.24540421024314	0.000596204651928665	9.172379260441	Proteobacteria	Alphaproteobacteria	5
AZB5001	AZB5001p05a_001950	32	31741.58	8.506e-09	2.99533648876624	0.000446934907189201	6.87592164906463	Proteobacteria	Alphaproteobacteria	5
AZB5001	AZB5001c01a_021450	32	18643.66	1.448e-08	2.43139460847224	0.000550597764321091	8.4707348357091	Proteobacteria	Alphaproteobacteria	5
AZB5001	AZB5001p04a_002960	32	20151.72	1.34e-08	2.50667240548353	0.000534062780871813	8.21635047495097	Proteobacteria	Alphaproteobacteria	5
AZB5001	AZB5001c01a_024510	32	24907.71	1.084e-08	2.72376778412395	0.000491495803500643	7.56147390000989	Proteobacteria	Alphaproteobacteria	5
AZB5001	AZB5001c01a_013520	32	44981.5	6.003e-09	3.43397027155173	0.00038984625076624	5.99763462717292	Proteobacteria	Alphaproteobacteria	5
AZB5001	AZB5001c01a_024330	32	52803.68	5.113e-09	3.65671902849258	0.000366098796537571	5.63228917750109	Proteobacteria	Alphaproteobacteria	5
AZB5001	AZB5001p06a_001570	32	48677.62	5.547e-09	3.54193289447728	0.000377963240832302	5.81481908972772	Proteobacteria	Alphaproteobacteria	5
AZBR001	AZBR001p01a_005500	32	50572.25	5.339e-09	3.59534724190835	0.000372348022467114	5.72843111487868	Proteobacteria	Alphaproteobacteria	4.97916666666667
AZBR001	AZBR001c01a_013300	32	22587.96	1.195e-08	2.62136210547405	0.000510696493556381	7.85686913163663	Proteobacteria	Alphaproteobacteria	4.97916666666667
AZBR001	AZBR001p01a_014040	32	14294.66	1.889e-08	2.19096464956974	0.000611018729065331	9.40028813946663	Proteobacteria	Alphaproteobacteria	4.97916666666667
AZBR001	AZBR001p01a_006930	32	13860.09	1.948e-08	2.16460930383993	0.000618458228573781	9.51474197805818	Proteobacteria	Alphaproteobacteria	4.97916666666667
AZBR001	AZBR001c01a_018090	32	45208.67	5.972e-09	3.44075815166808	0.000389077167471988	5.98580257649212	Proteobacteria	Alphaproteobacteria	4.97916666666667
AZBR001	AZBR001p01a_011950	32	22198.64	1.216e-08	2.60355745081343	0.000514188936060893	7.91059901632143	Proteobacteria	Alphaproteobacteria	4.97916666666667
AZBR001	AZBR001c01a_021290	32	45568.08	5.925e-09	3.45145515729292	0.000387871310678469	5.96725093351491	Proteobacteria	Alphaproteobacteria	4.97916666666667
AZBR001	AZBR001p02a_005550	32	57471.35	4.698e-09	3.78017736561359	0.00035414222829459	5.44834197376292	Proteobacteria	Alphaproteobacteria	4.97916666666667
AZBR001	AZBR001p05a_005920	32	34824.65	7.753e-09	3.10618157372062	0.000430985891788558	6.63055218136244	Proteobacteria	Alphaproteobacteria	4.97916666666667
AZBR001	AZBR001c01a_013800	32	47088.99	5.734e-09	3.49616261261222	0.000382911375683101	5.89094424127848	Proteobacteria	Alphaproteobacteria	4.97916666666667
AZBR001	AZBR001p06a_000770	32	244416.58	1.105e-09	6.66736834683935	0.000200786932109696	3.08902972476455	Proteobacteria	Alphaproteobacteria	4.97916666666667
AZBR001	AZBR001p02a_003340	32	13908.13	1.941e-08	2.16754726151362	0.000617619951996953	9.50184541533774	Proteobacteria	Alphaproteobacteria	4.97916666666667
AZBR001	AZBR001c01a_027320	32	61909.1	4.361e-09	3.89201933690844	0.000343965514999357	5.29177715383626	Proteobacteria	Alphaproteobacteria	4.97916666666667
AZBR001	AZBR001p01a_014620	32	30999.46	8.71e-09	2.96768668019363	0.000451098980408478	6.93998431397659	Proteobacteria	Alphaproteobacteria	4.97916666666667
AZBR001	AZBR001p03a_000520	32	43560.53	6.198e-09	3.39103088954211	0.000394782731037857	6.07358047750549	Proteobacteria	Alphaproteobacteria	4.97916666666667
AZBR001	AZBR001c01a_011550	32	65214.45	4.14e-09	3.97218999071406	0.000337023263926637	5.18497329117903	Proteobacteria	Alphaproteobacteria	4.97916666666667
AZBR001	AZBR001p03a_005540	32	42583.96	6.341e-09	3.361024504042	0.000398307252445559	6.12780388377784	Proteobacteria	Alphaproteobacteria	4.97916666666667
AZBR001	AZBR001c01a_024880	32	68148.35	3.962e-09	4.0413058950728	0.000331259367730453	5.0962979650839	Proteobacteria	Alphaproteobacteria	4.97916666666667
AZBR001	AZBR001p01a_002510	32	51774.25	5.215e-09	3.62860625677018	0.000368935161567726	5.6759255625804	Proteobacteria	Alphaproteobacteria	4.97916666666667
AZBR001	AZBR001p01a_008850	32	84719.72	3.187e-09	4.40126134601614	0.000304167448910737	4.67949921401134	Proteobacteria	Alphaproteobacteria	4.97916666666667
AZBR001	AZBR001p03a_000920	32	49397.04	5.466e-09	3.5623615275145	0.000375795781890001	5.78147356753847	Proteobacteria	Alphaproteobacteria	4.97916666666667
AZBR001	AZBR001p01a_004900	32	36103.7	7.479e-09	3.1504130665794	0.000424934891811093	6.53745987401681	Proteobacteria	Alphaproteobacteria	4.97916666666667
AZBR001	AZBR001p01a_009190	32	18625.33	1.45e-08	2.43045725657992	0.000550810112781403	8.47400173509852	Proteobacteria	Alphaproteobacteria	4.97916666666667
AZBR001	AZBR001p06a_000040	32	19880.51	1.358e-08	2.49339346782516	0.000536907011621739	8.26010787110367	Proteobacteria	Alphaproteobacteria	4.97916666666667
AZBR001	AZBR001p02a_006980	32	70484.79	3.831e-09	4.09506339908866	0.000326910796034341	5.02939686206679	Proteobacteria	Alphaproteobacteria	4.97916666666667
AZBR001	AZBR001c01a_000740	32	12920	2.09e-08	2.10582430731172	0.000635722757572386	9.78035011649824	Proteobacteria	Alphaproteobacteria	4.97916666666667
AZBR001	AZBR001p05a_002220	32	338970.64	7.965e-10	7.57932911487565	0.000176627827518364	2.71735119259021	Proteobacteria	Alphaproteobacteria	4.97916666666667
AZBR001	AZBR001p01a_004400	32	15275.33	1.768e-08	2.24870012866791	0.000595330795129274	9.15893530968114	Proteobacteria	Alphaproteobacteria	4.97916666666667
AZBR001	AZBR001p02a_006140	32	30784.22	8.771e-09	2.95959214115381	0.000452332744431894	6.95896529895221	Proteobacteria	Alphaproteobacteria	4.97916666666667
AZBR001	AZBR001p04a_000730	32	77592.39	3.48e-09	4.25222589296396	0.00031482815572482	4.84351008807415	Proteobacteria	Alphaproteobacteria	4.97916666666667
AZBR001	AZBR001c01a_012950	32	37478.04	7.204e-09	3.19689050864543	0.000418757049072164	6.44241613957176	Proteobacteria	Alphaproteobacteria	4.97916666666667
AZBR001	AZBR001p01a_002260	32	21666.05	1.246e-08	2.57889041213008	0.000519107143642225	7.98626374834192	Proteobacteria	Alphaproteobacteria	4.97916666666667
AZBR001	AZBR001p03a_005830	32	11821.28	2.284e-08	2.0337225994283	0.00065826108043619	10.1270935451722	Proteobacteria	Alphaproteobacteria	4.97916666666667
AZBR001	AZBR001p01a_006190	32	16852.69	1.602e-08	2.33701536670765	0.000572833390262699	8.81282138865691	Proteobacteria	Alphaproteobacteria	4.97916666666667
AZBR001	AZBR001c01a_030240	32	31621.87	8.539e-09	2.99090313674506	0.000447597389283582	6.88611368128589	Proteobacteria	Alphaproteobacteria	4.97916666666667
AZBR001	AZBR001p03a_000760	32	10516.3	2.568e-08	1.94257373302877	0.000689147810888959	10.6022740136763	Proteobacteria	Alphaproteobacteria	4.97916666666667
AZBR001	AZBR001p01a_005680	32	30405.03	8.88e-09	2.94524779861203	0.000454535756291219	6.99285778909568	Proteobacteria	Alphaproteobacteria	4.97916666666667
AZBR001	AZBR001c01a_006090	32	199144.92	1.356e-09	6.15292424620515	0.000217574665645011	3.34730254838479	Proteobacteria	Alphaproteobacteria	4.97916666666667
AZBR001	AZBR001c01a_010100	32	41973.6	6.433e-09	3.34205741862646	0.000400567754505356	6.16258083854394	Proteobacteria	Alphaproteobacteria	4.97916666666667
AZBR001	AZBR001p01a_013690	32	25170.16	1.073e-08	2.73498237355008	0.000489480461941505	7.53046864525392	Proteobacteria	Alphaproteobacteria	4.97916666666667
AZBR001	AZBR001p03a_005050	32	73262.01	3.685e-09	4.1575715337966	0.000321995767174373	4.95378103345189	Proteobacteria	Alphaproteobacteria	4.97916666666667
AZBR001	AZBR001p05a_005420	32	12203.04	2.213e-08	2.05921976798521	0.000650110520703191	10.0017003185106	Proteobacteria	Alphaproteobacteria	4.97916666666667
AZBR001	AZBR001p02a_002690	32	49932.95	5.407e-09	3.57746193184409	0.000374209554458373	5.75707006859035	Proteobacteria	Alphaproteobacteria	4.97916666666667
AZBR001	AZBR001p03a_000930	32	42335.67	6.378e-09	3.35332890474707	0.000399221333079507	6.14186666276165	Proteobacteria	Alphaproteobacteria	4.97916666666667
AZBR001	AZBR001p04a_000260	32	58415.07	4.622e-09	3.80438964056758	0.000351888361100532	5.41366709385434	Proteobacteria	Alphaproteobacteria	4.97916666666667
AZBR001	AZBR001p01a_006540	32	96988.11	2.784e-09	4.64088577761661	0.000288462267712757	4.43788104173472	Proteobacteria	Alphaproteobacteria	4.97916666666667
AZBR001	AZBR001c01a_021060	32	18241.82	1.48e-08	2.41071544384673	0.000555320802803254	8.5433969662039	Proteobacteria	Alphaproteobacteria	4.97916666666667
AZBR001	AZBR001p04a_000090	32	60830.01	4.439e-09	3.8652842853689	0.000346344624811834	5.32837884325898	Proteobacteria	Alphaproteobacteria	4.97916666666667
AZBR001	AZBR001c01a_024890	32	26490.55	1.019e-08	2.7903513499095	0.000479767695079183	7.38104146275666	Proteobacteria	Alphaproteobacteria	4.97916666666667
AZBR001	AZBR001p05a_006570	32	43295.61	6.236e-09	3.38293165046169	0.000395727899327929	6.08812152812199	Proteobacteria	Alphaproteobacteria	4.97916666666667
AZBR001	AZBR001p02a_005590	32	22353.32	1.208e-08	2.61065393968973	0.000512791226464229	7.88909579175737	Proteobacteria	Alphaproteobacteria	4.97916666666667
AZBR001	AZBR001p03a_005570	32	175529.58	1.538e-09	5.85588517122386	0.000228611114539218	3.51709406983413	Proteobacteria	Alphaproteobacteria	4.97916666666667
AZBR001	AZBR001c01a_000510	32	11476.75	2.353e-08	2.01027858497419	0.000665937768831355	10.2451964435593	Proteobacteria	Alphaproteobacteria	4.97916666666667
AZBR001	AZBR001p02a_005580	32	27722.31	9.74e-09	2.84051024477383	0.000471295760355113	7.25070400546327	Proteobacteria	Alphaproteobacteria	4.97916666666667
AZBR001	AZBR001p01a_010780	32	23272.26	1.16e-08	2.65221022261218	0.000504756532568016	7.76548511643101	Proteobacteria	Alphaproteobacteria	4.97916666666667
AZBR001	AZBR001p03a_005580	32	19111.84	1.413e-08	2.45514874757896	0.000545270602006209	8.38877849240322	Proteobacteria	Alphaproteobacteria	4.97916666666667
AZBR001	AZBR001p04a_000540	32	114970.77	2.348e-09	4.96086610545631	0.000269856191872373	4.15163372111343	Proteobacteria	Alphaproteobacteria	4.97916666666667
AZBR001	AZBR001p01a_011050	32	25414.43	1.062e-08	2.74535642098757	0.000487630831965199	7.50201279946459	Proteobacteria	Alphaproteobacteria	4.97916666666667
AZBR001	AZBR001p02a_002680	32	70409.82	3.835e-09	4.0933554328501	0.000327047200656859	5.0314953947209	Proteobacteria	Alphaproteobacteria	4.97916666666667
AZBR001	AZBR001p05a_000330	32	26886.47	1.004e-08	2.80662554203808	0.000476985766556885	7.33824256241362	Proteobacteria	Alphaproteobacteria	4.97916666666667
AZBR001	AZBR001p03a_005550	32	22692.5	1.19e-08	2.62611117602774	0.000509772947858255	7.84266073628084	Proteobacteria	Alphaproteobacteria	4.97916666666667
AZBR001	AZBR001p05a_000430	32	58702.6	4.6e-09	3.81171924759255	0.000351211710162729	5.4032570794266	Proteobacteria	Alphaproteobacteria	4.97916666666667
AZBR001	AZBR001p06a_000750	32	56761.22	4.757e-09	3.76179828256454	0.00035587246711552	5.47496103254646	Proteobacteria	Alphaproteobacteria	4.97916666666667
AZBR001	AZBR001c01a_020970	32	52886.77	5.105e-09	3.65897355113821	0.000365873220152337	5.62881877157442	Proteobacteria	Alphaproteobacteria	4.97916666666667
AZBR001	AZBR001c01a_014110	32	48145.91	5.608e-09	3.52671620769641	0.00037959403500788	5.83990823089046	Proteobacteria	Alphaproteobacteria	4.97916666666667
AZBR001	AZBR001p05a_006510	32	65339.47	4.132e-09	3.97517330373535	0.00033677033259134	5.18108203986677	Proteobacteria	Alphaproteobacteria	4.97916666666667
AZBR001	AZBR001p01a_017120	32	26458.59	1.02e-08	2.78903120953911	0.000479994784937668	7.38453515288721	Proteobacteria	Alphaproteobacteria	4.97916666666667
[truncated: 53,107 more rows]
