# Supplementary material for: Community diversity and habitat structure shape the repertoire of extracellular proteins in bacteria
Source: Nat Commun. 2020 Feb 6;11:758. doi: 10.1038/s41467-020-14572-x (PMC7005277; doi:10.1038/s41467-020-14572-x)
Supplement: Supplementary file 12 — Source Data [file 41467_2020_14572_MOESM12_ESM.zip › source_data/Fig2b_boxplot.txt]

group	Freq
5	2.05022297727755
5	1.89328689043699
4	0.980392156862745
4	0.840336134453782
4	1.05064655172414
4	1.09071561585528
4	1.07215299913069
4	0.999736911339121
4	1.13197838950347
4	1.01987447698745
4	1.08695652173913
4	1.11788617886179
4	1.16911364872213
4	1.06190106190106
4	0.870010235414534
4	1.07357947106572
4	1.03062426383981
5	2.06944033165532
4.5	0.848522941546197
5	2.16898470097357
5	1.63920533481523
4	0.601556970983723
4	0.73085478233238
4.5	1.69390433019206
5	2.79901677270098
5	2.64180206794682
4.5	3.15392109108622
4	1.41029845851099
4	1.41076115485564
4	1.41122415490647
4	1.41076115485564
4	1.41076115485564
4	1.41168745896257
4	1.44101876675603
4	1.41168745896257
4	1.89075630252101
4.5	2.61913423062932
4	0.509164969450102
4.5	0.584795321637427
5	0.953955901426719
5	1.40399002493766
5	1.5187910346389
4.5	0.77639751552795
4.5	2.87169484178587
4.5	2.81984334203655
4.5	2.84103231403166
4.5	2.82957502168257
5	1.53691414350892
4.5	1.59301130524152
4.5	1.17349286700414
4.5	0.894254415381176
2.5	1.2784588441331
5	1.76416739319965
5	2.06862745098039
4.5	1.2823347335839
3.5	0.924321201617562
3.5	0.927703134996801
4.5	1.04091019123699
4.5	1.04918032786885
4.5	1.06197495641148
5	2.0357905982906
5	1.15719737121052
4.5	1.08321024126046
5	1.39108910891089
5	1.39892129444666
5	1.39144215530903
5	1.65646258503401
5	2.10062463400351
5	2.40386427898209
5	2.48412698412698
5	2.03380423814329
5	2.60098271772281
5	2.73101835192515
5	2.60671731997928
5	2.73067611966108
5	2.92984257357974
5	2.09546179755363
5	2.70452019266395
5	2.56540447504303
5	2.46041111534069
5	2.66834556940413
5	2.21696149843913
5	2.44935325195846
5	2.71191580449518
5	2.56656912948061
5	2.6550225929788
5	2.50551977920883
5	1.63524185587364
5	1.30645161290323
5	2.62314225053079
5	2.37099073414113
5	2.18627450980392
5	2.75720789074355
4.5	0.675883256528418
5	2.75149700598802
5	2.51870999507632
5	2.67129071170084
5	2.62143379663497
5	2.7806609262276
5	2.63346564128008
5	2.50155965687549
5	2.75975804610819
5	2.74504418438022
5	2.64838870846865
5	2.55035037633013
5	2.3751105607642
4.5	2.28667038482989
4.5	2.72873194221509
4.5	1.98624904507257
5	1.38158208243984
4.5	1.05708245243129
5	1.24088906688026
5	1.26169749727965
5	1.23529411764706
2.5	0.37147102526003
2.5	0.484261501210654
2.5	0.483870967741935
2.5	0.412938747419133
3	0.769230769230769
2.5	0.756756756756757
2.5	0.736842105263158
2.5	0.738007380073801
2.5	0.855745721271394
4.5	0.718046912398277
4.5	0.69377990430622
4.5	0.716132882434852
5	2.11425929039852
4.5	0.302800908402725
4.5	0.591922005571031
4.5	1.0580738246964
4.5	0.974393836392477
5	1.39959373186303
5	1.4827278141751
5	1.45787954336701
5	1.89968895800933
4.5	1.46334179483351
5	1.81618759455371
5	1.95290581162325
5	1.49570815450644
5	1.63223980258383
5	1.98428012413979
5	1.8243922883487
5	1.72841965471448
5	1.53867050175775
5	1.53092783505155
4.5	1.14727854855923
4.5	1.03048518677544
5	1.76192674669129
4.5	1.74036583200142
4.5	1.94511983327544
5	1.71732444900051
4.5	3.7585549197801
5	2.04666666666667
5	1.54399701715138
5	1.34561488282194
5	2.60050518479128
4.5	2.09352909189777
5	3.11333333333333
3.5	1.30937880633374
5	2.10944206008584
4	0.482444384883409
5	0.967168440176486
5	1.40386195562859
5	1.18526676456192
3.5	1.83783783783784
3.5	1.73724212812161
3.5	1.62162162162162
5	1.36792452830189
5	0.905022276225192
5	1.79310344827586
5	1.22771376591874
4.5	2.12053571428571
4.5	1.5233949945593
4.5	1.83276059564719
4.5	1.5819209039548
4.5	1.6
4.5	1.47727272727273
4.5	1.61987041036717
4.5	1.61812297734628
4.5	1.73913043478261
4.5	1.7259978425027
4.5	1.74102285092492
4.5	1.94285714285714
4.5	1.73724212812161
4.5	1.93621867881549
4.5	1.93621867881549
4.5	1.41557128412538
4.5	1.46750524109015
4.5	1.47895335608646
4.5	1.78372352285396
4.5	1.94063926940639
4.5	1.82857142857143
4.5	1.54185022026432
4.5	1.54355016538037
4.5	1.61987041036717
4.5	1.72413793103448
4.5	1.73347778981582
4.5	1.74482006543075
4.5	1.31147540983607
4.5	1.62513542795233
4.5	1.72043010752688
4.5	1.71858216970999
4.5	2.04962243797195
4.5	2.05627705627706
4.5	1.89098998887653
4.5	1.76991150442478
4.5	2.11111111111111
4.5	1.8140589569161
4.5	1.80995475113122
4.5	1.99556541019956
4.5	1.77824267782427
4.5	2
4.5	1.67224080267559
4.5	1.78173719376392
4.5	1.45739910313901
4.5	1.46067415730337
4.5	1.48777895855473
4.5	1.48936170212766
4.5	1.78173719376392
4.5	1.67037861915367
4.5	1.67037861915367
4.5	1.67597765363128
4.5	1.62337662337662
4.5	1.36698212407992
4.5	1.46750524109015
4.5	1.61987041036717
4.5	1.52173913043478
4.5	1.61987041036717
4.5	1.51351351351351
4.5	1.3903743315508
4.5	1.51024811218986
4.5	1.4145810663765
4.5	1.40540540540541
4.5	1.54525386313466
4.5	1.77580466148724
4.5	1.77777777777778
4.5	1.99556541019956
4.5	1.67037861915367
4.5	1.55902004454343
3.5	2.70340525084481
3.5	2.73237997957099
3.5	2.75369709331973
5	2.94409776391056
5	2.96045694200351
5	3.17625899280576
5	2.86413877801658
5	2.17130919220056
5	2.69718309859155
5	2.55198358413133
5	2.30072028811525
5	2.89880059970015
5	2.82138251225174
5	2.77120908483634
5	2.5981003685852
5	2.64034137090219
5	3.22684532204984
5	1.46277278562259
5	1.637102014295
5	1.52946396876109
5	1.92548596112311
5	2.67198581560284
5	3.59583428181197
5	2.93944339460574
5	1.730012300123
4	1.98717948717949
5	1.75666412795126
4.5	0.324851109907959
4.5	0.354430379746835
4.5	0.214592274678112
4.5	0.515463917525773
4.5	0.440097799511002
4.5	1.28447298828863
5	2.7781028258434
4.5	1.62454873646209
5	1.58202443280977
5	1.64832535885167
5	1.74105011933174
5	1.69560019129603
5	1.57264748902974
5	1.74521072796935
5	1.67167600611309
5	1.80353817504655
5	1.829534662868
5	1.56640814348037
5	1.6671335200747
5	1.66504854368932
5	1.69961612284069
5	1.7025012025012
5	1.9021031547321
5	1.49526066350711
5	1.50184011449601
5	1.59750949767835
5	1.7370113805047
5	1.68863049095607
5	1.90344944200203
4.5	1.92521288411699
3	1.12309074573226
5	1.75115848007414
5	1.27885597548519
4.5	0.898914518317503
5	2.93064729194188
4.5	0.5
4.5	1.28229304167452
4.5	1.19074879780169
4.5	1.12084063047285
4.5	1.05124835742444
4.5	1.26012601260126
4.5	1.64107196627522
5	1.33221476510067
4.5	0.610687022900763
4	0.418702023726448
4.5	0.726392251815981
4.5	0.611175785797439
4.5	0.675260896255371
5	1.48802395209581
4.5	0.759493670886076
5	1.44209558823529
5	0.994001411432604
4.5	0.592885375494071
4.5	0.675814048740528
5	1.0591524426133
3.5	0.595744680851064
4.5	0.78125
4.5	0.95383441434567
4	1.00517819067926
4.5	0.773036487322202
5	1.55374077976818
5	1.32106455266138
5	0.774348422496571
5	0.937636761487965
4.5	0.596421471172962
4.5	0.491445212959592
5	1.11714285714286
5	0.916956219596942
4.5	0.679916317991632
5	1.70650463367722
4.5	0.788288288288288
4.5	0.947368421052632
4.5	0.835073068893528
4.5	0.564596479574892
5	1.46185737976783
4	0.770416024653313
3.5	2.09155485398579
4.5	1.98467966573816
4.5	1.32475397426192
5	2.05471397249352
4.5	0.850954100051573
5	2.05355682747343
5	0.942282176028306
5	1.36685930206713
5	1.47343902099847
5	1.5871099816462
5	1.29176563737134
5	1.5989010989011
5	1.79081245254366
5	1.69440914866582
5	1.75708651713088
5	1.8531799729364
5	1.57843137254902
4	1.09366236679753
5	1.51871101871102
5	2.00078988941548
4.5	1.10787172011662
4.5	1.11378687537628
4.5	1.60624139513538
4.5	0.961288646401663
4.5	1.08540417023708
5	2.33933933933934
5	2.02733118971061
4.5	1.26410835214447
5	1.64991482112436
4.5	1.02832751261156
5	1.63502935420744
5	1.48643649815043
4.5	0.78125
5	1.24781886165351
4	1.10309715740348
4.5	2.11340973359131
4.5	0.836030204962244
4.5	0.610021786492375
4.5	1.36389467702216
5	1.73374458152718
4	1.50214592274678
5	1.45036958817318
4.5	1.20329322355921
5	1.35872009813944
4.5	1.20634920634921
4.5	0.422609614368727
4.5	0.428036383092563
4.5	1.22774708410068
1.5	0.427397260273973
1.5	0.41925254813137
4.5	0.671681891456206
5	1.69632557145909
4.5	2.8416600581549
4.5	0.472143531633617
4.5	0.806109461179465
5	2.63164338182342
5	1.63547376664056
5	1.33462132921175
5	1.07533261416757
5	1.65436241610738
5	1.63888888888889
5	1.33333333333333
5	1.34889643463497
3.5	0.992966487381051
4.5	0.930797248077701
5	2.20178282009724
5	2.21802563403327
5	2.22460253300997
4.5	1.46109412164458
4.5	1.49965916837082
4.5	1.51610865445357
4.5	1.37328339575531
4.5	1.41065830721003
4.5	1.46958304853042
4.5	1.33498913380938
4.5	1.34030728996404
4.5	1.35094566196337
4.5	1.4342895263509
5	2.02859960552268
5	2.2004048582996
5	1.4811320754717
5	1.58126961981165
5	1.74069478908189
5	1.54236718224613
5	1.54920405209841
5	1.73056994818653
5	1.71375590020229
5	1.49502487562189
5	1.61675126903553
5	1.59965635738832
5	1.54996379435192
5	1.54131676184078
5	1.52564102564103
5	1.66979794399149
5	1.56157112526539
5	1.65183246073298
5	1.72908842608399
5	1.58892921960073
5	1.69250425894378
5	1.6371237458194
5	1.65646258503401
5	1.84158926728586
5	1.6830201809325
5	1.58089260808926
5	1.71558813013944
5	1.66279069767442
5	1.55337078651685
5	1.50214745884037
5	1.60552763819095
5	1.90530182050463
5	2.08730158730159
5	1.61750761937013
5	1.57635385132862
5	1.60961667787492
5	1.57744107744108
5	1.69699042407661
5	1.65183246073298
5	1.53021978021978
5	1.64764267990074
5	1.64904793171372
5	1.92527771955565
5	1.40702947845805
5	1.47418412079883
3.5	1.00422832980972
1.5	0.673261508325172
3	0.986252241482367
4	0.728643216080402
4.5	0.91339648173207
4.5	0.766283524904214
5	1.61824394284531
5	1.35414987912973
5	1.4590235396687
5	0.783171521035599
4.5	0.701320132013201
4	1.15483319076133
4.5	0.866634569090034
5	1.1635700066357
5	1.25261780104712
4.5	0.600109110747409
5	1.15620542082739
5	2.39411582052476
5	2.97508839601414
5	1.41794679655302
3.5	0.48721071863581
3.5	1.17361392148928
3.5	1.36933461909354
5	1.3871989860583
4.5	1.66446499339498
4.5	1.08045977011494
4.5	1.1328125
4.5	1.08645399907536
4.5	1.63348647269015
4.5	1.4940491263611
4.5	1.57200811359026
4.5	1.49329283725639
4.5	1.52210678907949
4.5	1.19801471846654
5	2.01015925315761
4.5	1.11131027065782
4.5	3.97923875432526
2.5	0.911854103343465
2.5	2.82776349614396
2.5	1.54559505409583
2.5	1.19521912350598
5	1.70411730433094
5	1.5478186321204
5	1.60808709175739
4.5	1.51863782788771
4.5	0.98744769874477
4.5	1.05919003115265
4.5	1.06117353308365
5	2.27916360968452
4.5	0.961709706144256
4.5	0.955538221528861
3.5	1.15979381443299
4.5	0.959817797299496
4.5	0.940930475692629
4.5	1.06561974200785
4.5	2.18823821956981
5	3.01889168765743
5	2.74852071005917
4	1.55349536457028
4	1.57555502506565
4	1.56172533465543
4	1.67470185232175
4	1.6260162601626
4	1.6991643454039
4	1.56335710367526
4	1.67667667667668
4	1.52129817444219
4	2.38417772961257
4	2.51242407509663
4	1.31787032156036
4	1.67458135466133
4	1.6054487959134
4	1.82481751824817
4	2.22278353119475
4	1.58806544754572
4	1.66708136352326
4	1.56330087134803
4	1.95524146054181
4	2.20108695652174
4	1.5609514370664
4	1.70255383074612
4.5	1.29686394718227
5	1.65403913697943
5	2.29059595407326
5	1.62595419847328
4	1.13558155540262
2.5	1.12107623318386
4.5	1.05648110524177
5	1.47087378640777
4.5	0.838354728844642
4.5	1.89798339264531
5	1.85472370766488
5	1.39492873715612
4.5	1.9443513241703
5	1.39686098654709
4.5	0.857632933104631
5	1.56680213360427
4.5	1.28357499405752
5	1.51853738032186
5	1.72374429223744
5	1.7370383845734
5	1.61223458038423
5	1.16680558449677
2.5	0.734639358860196
4.5	0.725416442772703
4.5	0.783435926133184
4.5	0.799118214384128
4.5	0.737207285342585
5	1.05922724961871
5	1.0922165820643
5	2.70841959972395
5	1.21890726096334
5	0.933326767776246
4.5	2.2663252240717
4.5	1.99801615417316
4.5	2.17568670111504
5	2.01925078043704
5	2.34018567639257
5	2.06599552572707
3.5	0.605326876513317
4.5	0.762355415352261
4	0.685166152792052
4.5	0.91324200913242
4.5	0.825806451612903
5	2.3150758061072
4.5	1.34924753502854
4	0.84641638225256
4.5	0.932796268814925
4.5	1.33552014995314
5	1.62728980742132
4.5	0.862068965517241
4.5	0.866634569090034
4.5	0.601633003867641
4.5	1.28896882494005
4.5	1.20378331900258
2	0.683091787439614
2	0.54944670937682
2	0.640722785368004
2	0.708788159111933
2	0.752486187845304
2	1.01763430096763
2	0.564797081623347
2	0.51496062992126
2	0.5125
2	0.409863588667366
2	0.553178607467205
2	0.631732325957906
5	2.79324225420834
2.5	0.684540787221905
3	0.853158326497129
5	1.8142174432497
5	1.63301942319011
5	2.15389269866882
5	2.50261210274271
5	2.00211234548584
5	2.00230191422341
5	2.22053010927691
5	1.73310410244249
5	1.84883720930233
5	2.2300131061599
5	2.56378986866792
4.5	2.4232633279483
4.5	2.76067897780265
5	4.4576802507837
5	4.42235341204723
5	3.77541441981226
5	3.8452807646356
5	4.64673046251994
5	4.00262697022767
5	2.23937838608497
4.5	1.98744769874477
5	2.14744645799012
5	1.7866015971606
5	2.14346805299346
5	2.15125495376486
5	2.0017667844523
5	1.59509034495346
5	1.73301106907664
5	2.30826188620421
5	1.72839594343665
5	1.96699266503667
5	2.05038759689922
5	1.51256557277053
5	2.34199754400327
5	1.81908119172163
5	2.29372197309417
5	2.550020500205
5	2.25371711780404
5	2.28423236514523
5	2.41173479764084
4.5	1.25097732603597
4.5	1.18617844249613
5	1.96191935864183
5	1.95243282498184
5	1.7924071082391
5	2.07618213660245
4.5	1.11340862096389
5	1.50981767180926
3	2.09937018894332
3	1.6271186440678
4.5	0.955794504181601
4.5	0.953516090584029
4.5	0.954653937947494
5	2.43447737909516
4	0.484988452655889
5	1.00918751383662
5	2.11943319838057
2.5	1.26999059266228
5	0.945859872611465
5	1.88295708765507
4.5	1.26441572877588
4.5	2.06479174083304
5	1.52425876010782
4.5	1.17554858934169
4	1.21405750798722
4	1.14205570026047
5	1.81525698097936
4.5	1.19760479041916
4.5	1.45404663923182
4.5	1.00671140939597
5	1.73604465709729
4.5	2.79496479624493
4.5	2.03846153846154
3.5	0.625978090766823
5	1.92692418564428
5	1.27474892395983
5	1.31706763504312
5	1.25088339222615
5	1.02385406922357
5	2.40329218106996
5	3.26580459770115
4.5	2.48381556348263
4.5	2.07496653279786
5	2.57399103139013
5	3.13533545624245
5	3.13602568435282
2	1.53414328264618
4.5	2.78523964371554
5	2.23985086992543
5	2.46100278551532
4.5	2.30266926337496
4.5	2.09218184678307
2.5	0.79914757591902
2.5	0.489772399884759
3.5	0.648748841519926
3.5	1.38358778625954
4	0.694883133291219
5	1.29302141157811
5	1.36401202103681
5	1.1485084306096
4.5	0.899011087803416
5	1.35301837270341
4.5	0.96401028277635
4.5	0.843060959792477
4.5	1.67464114832536
4	0.66188637617209
4.5	1.15623237450649
4.5	1.40334993209597
3.5	0.819672131147541
4.5	1.02249488752556
3.5	0.780780780780781
5	1.40702947845805
4.5	0.728929384965831
5	1.55726872246696
4.5	0.840630472854641
4.5	0.784313725490196
3.5	0.745077168706759
5	1.57434464976364
3.5	1.11162575266327
5	1.12217194570136
2.5	0.317628374801482
4.5	0.369609856262834
4.5	0.791958574474566
5	1.34092501751927
4.5	0.659703133589885
4.5	0.462724935732648
2.5	0.641025641025641
5	1.13897763578275
5	1.44991364421416
4	0.503959683225342
5	1.11120543293718
5	1.11881188118812
5	0.755427841634738
4.5	1.01367279585101
5	1.45556617295748
5	1.42405913978495
5	1.418110469421
4.5	1.34547712688884
4.5	1.46165954576119
4.5	1.39768508407949
4.5	1.33164235890932
4.5	0.511247443762781
5	1.57369448511469
5	2.12074554294976
5	1.79449838187702
4.5	1.34165366614665
5	1.03624627606753
5	1.91182100981096
5	1.85799578553032
5	2.12928480744816
5	1.87289636846767
5	2.02261531571876
3.5	1.4760147601476
3.5	1.57822506861848
3.5	1.48356054530874
3.5	1.18462226195798
4.5	1.0455997676445
4.5	0.953389830508475
4.5	1.17878192534381
4.5	0.903041825095057
4.5	1.2267151294866
4.5	1.08303249097473
2.5	0.644745325596389
5	2.1705069124424
5	1.88004246284501
5	1.81578947368421
5	1.99750415973378
5	1.96284376828555
