# Supplementary material for: Community diversity and habitat structure shape the repertoire of extracellular proteins in bacteria
Source: Nat Commun. 2020 Feb 6;11:758. doi: 10.1038/s41467-020-14572-x (PMC7005277; doi:10.1038/s41467-020-14572-x)
Supplement: Supplementary file 12 — Source Data [file 41467_2020_14572_MOESM12_ESM.zip › source_data/FigS4.boxplot.txt]

env	cost
1	4	20.6689735544001
2	4	22.1457425351451
3	1	21.3737973265777
4	2	22.0080050415798
5	1	21.5890016073237
6	4	21.4971759762723
7	4	21.3146126788339
8	4	21.4802088113459
9	4	22.0602482014057
10	1	21.4687146659289
11	1	21.4687146659289
12	3	21.6350702667874
13	5	22.8505622260685
14	1	22.4320128441217
15	5	24.204344814391
16	1	21.4954376830638
17	1	21.6925230029329
18	1	21.6925230029329
19	1	21.6925230029329
20	1	21.6925230029329
21	1	21.6925230029329
22	1	21.6925230029329
23	1	21.6925230029329
24	1	21.6925230029329
25	1	21.6925230029329
26	1	21.6925230029329
27	1	21.6925230029329
28	1	21.6925230029329
29	3	23.5278600703122
30	2	21.7034567554248
31	4	21.9961326405783
32	4	21.9961326405783
33	1	21.5850528451397
34	1	21.5850528451397
35	1	21.5850528451397
36	1	21.5850528451397
37	3	24.1263590570019
38	2	21.771368138302
39	1	20.9937618258859
40	4	21.3536472553125
41	3	22.2247825674429
42	3	22.2247825674429
43	3	22.2247825674429
44	4	20.6979908661166
45	2	22.3031331903311
46	4	22.5634494535313
47	4	21.0737915292433
48	4	21.6260792048721
49	4	21.9392404909738
50	4	20.670753917624
51	4	20.4822501589003
52	4	20.6637936503023
53	4	21.1880694856398
54	4	21.1880694856398
55	4	21.1880694856398
56	4	23.206686808458
57	4	23.206686808458
58	4	23.206686808458
59	4	23.206686808458
60	4	23.206686808458
61	4	23.206686808458
62	4	23.206686808458
63	4	23.206686808458
64	4	23.206686808458
65	4	23.206686808458
66	4	23.206686808458
67	4	23.206686808458
68	4	23.206686808458
69	4	23.206686808458
70	5	24.2696294910849
71	3	23.2893656097697
72	3	22.8738879223947
73	3	22.8738879223947
74	3	23.1721632728506
75	4	22.5470929980014
76	4	23.4427212352463
77	4	23.4427212352463
78	4	23.4427212352463
79	4	23.3487868484135
80	5	23.9989036779814
81	4	21.5652419280089
82	4	22.579215705224
83	4	23.5839484124918
84	4	21.8633727216802
85	4	21.8633727216802
86	4	22.1053935856545
87	5	23.3726348678048
88	5	22.6786014773328
89	5	22.6786014773328
90	5	22.6786014773328
91	5	22.6786014773328
92	5	22.6786014773328
93	5	22.6786014773328
94	5	22.6786014773328
95	5	22.6786014773328
96	5	22.6786014773328
97	5	22.6786014773328
98	5	22.6786014773328
99	5	22.6786014773328
100	5	23.3850343114379
101	5	22.5295044939652
102	5	22.5295044939652
103	5	22.5295044939652
104	5	22.5634889087851
105	5	22.5634889087851
106	5	23.9591742955021
107	5	22.7449758604075
108	5	26.0622302228658
109	5	27.018226331849
110	5	26.3445090439277
111	4	20.7305731587749
112	5	26.1115089079288
113	2	23.9847877652934
114	5	22.1418317294539
115	5	22.1418317294539
116	5	22.1418317294539
117	3	21.4171934219221
118	4	23.2200152424988
119	3	20.9392922908927
120	4	20.604801013317
121	4	20.9473971735062
122	4	20.6101174744235
123	4	20.6101174744235
124	4	20.772056598993
125	4	20.8810031916483
126	4	21.2110250142583
127	4	20.8752580988473
128	4	21.1926157022367
129	4	21.1039600358345
130	4	21.0917646983559
131	4	21.0917646983559
132	4	21.0917646983559
133	4	21.0917646983559
134	4	21.0834979432056
135	4	21.2980714642371
136	5	23.9906609945456
137	4	21.1233361090527
138	4	21.1233361090527
139	4	21.1233361090527
140	4	21.1233361090527
141	4	21.1233361090527
142	4	21.1233361090527
143	4	21.1233361090527
144	4	21.1233361090527
145	4	21.1233361090527
146	4	20.7619870091851
147	4	21.3460254762545
148	4	21.206029402656
149	4	21.206029402656
150	4	21.0253178059896
151	4	20.8866275503694
152	2	21.6143191788601
153	4	23.7975697491889
154	4	23.7975697491889
155	5	22.9897564072495
156	5	22.9897564072495
157	5	22.9897564072495
158	5	23.4688040973034
159	5	22.1557559527633
160	3	24.252036552623
161	5	23.7012589317075
162	5	23.3179634204511
163	5	23.3179634204511
164	5	23.3179634204511
165	5	23.3179634204511
166	5	23.3179634204511
167	5	23.3179634204511
168	5	23.3179634204511
169	5	23.3179634204511
170	5	23.3179634204511
171	5	23.3179634204511
172	5	23.3179634204511
173	5	23.3179634204511
174	5	23.3179634204511
175	5	23.3179634204511
176	5	23.3179634204511
177	5	23.3179634204511
178	5	23.3179634204511
179	2	24.0868719341383
180	1	22.3181409910377
181	4	20.9732472509449
182	4	21.2421196591073
183	5	22.8425989729111
184	5	22.7384693972807
185	5	22.3373282718402
186	5	22.1801285846329
187	5	22.9700259189175
188	5	22.9700259189175
189	5	22.9700259189175
190	5	22.9700259189175
191	5	22.7774682607497
192	5	22.7774682607497
193	5	22.7774682607497
194	5	22.7774682607497
195	5	22.7774682607497
196	5	22.5637321769965
197	5	22.5637321769965
198	5	22.5637321769965
199	5	22.5637321769965
200	5	22.5637321769965
201	5	22.5637321769965
202	5	22.5637321769965
203	1	21.6002068725147
204	4	21.2942244425638
205	4	21.5478167406937
206	5	22.4736864734604
207	5	24.5562390890461
208	5	24.5562390890461
209	5	24.5562390890461
210	3	23.6086125280761
211	5	24.9389168992092
212	5	24.9389168992092
213	5	24.3988672188601
214	5	24.8890161009387
215	2	23.6812229644186
216	5	25.0698894119713
217	5	22.7410711803685
218	5	22.0538338077246
219	4	21.2856627932948
220	5	23.3158490116233
221	5	23.3158490116233
222	5	23.3158490116233
223	5	23.3158490116233
224	5	23.3158490116233
225	5	23.3158490116233
226	5	23.3158490116233
227	5	23.3158490116233
228	5	23.3158490116233
229	5	23.3158490116233
230	5	23.3158490116233
231	5	23.3158490116233
232	5	23.3158490116233
233	5	23.2377358045519
234	4	21.5394860674221
235	4	22.2851366288672
236	4	22.2851366288672
237	4	22.2851366288672
238	4	22.2851366288672
239	4	22.2851366288672
240	4	22.2851366288672
241	4	22.2851366288672
242	5	22.7647069388546
243	3	21.5633406131139
244	5	22.2991080041651
245	2	21.5469432367705
246	5	23.6536855978228
247	5	23.6536855978228
248	5	23.6536855978228
249	5	23.6536855978228
250	5	23.6536855978228
251	5	23.6536855978228
252	5	23.6536855978228
253	5	23.6536855978228
254	5	23.6536855978228
255	5	23.6536855978228
256	5	23.6536855978228
257	5	23.6536855978228
258	5	23.6536855978228
259	5	23.6536855978228
260	4	24.2328017366831
261	1	22.1664379830444
262	5	23.4404765156551
263	5	22.937190467437
264	5	22.6188233180502
265	5	23.0763233292054
266	5	23.0763233292054
267	5	23.0763233292054
268	3	21.7511154396153
269	3	21.7511154396153
270	5	22.185955556765
271	1	21.830471753147
272	4	22.5399949034252
273	1	21.6903103437036
274	5	22.4000916113785
275	5	22.4000916113785
276	5	22.6834390152242
277	1	22.1650634530533
278	2	21.3646557525498
279	4	21.6042525559773
280	1	22.9249820656983
281	2	20.8150366963388
282	2	22.3627294256001
283	4	22.4252408726099
284	1	21.8538265464348
285	2	21.5147312848341
286	1	21.7833069678644
287	2	22.8107218375892
288	2	21.585828840702
289	5	22.7596760000511
290	5	22.7596760000511
291	5	22.7596760000511
292	1	22.0821724433969
293	1	21.8414089229293
294	3	22.610035160304
295	4	21.2303024670334
296	5	23.7944308375428
297	5	24.04311998482
298	5	24.04311998482
299	5	24.04311998482
300	5	22.5877446172237
301	5	22.6308187613458
302	5	22.5632941318878
303	5	22.5632941318878
304	5	22.5632941318878
305	5	22.5632941318878
306	5	22.5632941318878
307	5	24.1157468265532
308	5	24.1157468265532
309	5	24.1157468265532
310	5	24.1157468265532
311	5	24.8011712217505
312	5	24.8011712217505
313	5	24.8011712217505
314	5	24.8011712217505
315	5	24.3133583011634
316	4	21.2649816561771
317	5	22.4582491312285
318	5	22.6188765748842
319	3	22.0078112542035
320	1	24.2480531962496
321	1	21.6007591392407
322	1	22.1025153971284
323	4	24.0078409885249
324	3	23.0463111881318
325	4	20.8075944433147
326	4	22.8312615366915
327	4	22.8312615366915
328	4	22.9750617234728
329	4	22.9750617234728
330	4	22.9750617234728
331	4	22.9750617234728
332	4	22.9750617234728
333	4	22.9750617234728
334	4	22.9750617234728
335	4	22.9750617234728
336	4	22.9750617234728
337	4	22.9750617234728
338	4	22.9750617234728
339	4	22.9750617234728
340	4	22.9750617234728
341	1	22.0990023914408
342	2	21.1867069330099
343	1	21.8426442291053
344	1	21.8426442291053
345	1	21.8426442291053
346	3	23.7599808789041
347	3	23.3971733441229
348	4	20.3894665873842
349	3	23.779311668562
350	4	21.8040837964722
351	3	23.7386955140133
352	3	23.8740837185267
353	3	23.1632625948779
354	3	23.7173409052089
355	3	23.5712506112128
356	1	21.924094184623
357	4	21.4446602923102
358	4	21.4446602923102
359	4	21.4493036556496
360	3	22.0594113400753
361	4	22.8794446239027
362	2	21.2099034631067
363	5	23.0903008714529
364	4	24.4229018263125
365	4	20.7884699905163
366	1	21.3501881617226
367	1	21.3501881617226
368	3	21.3331890712243
369	1	21.0488847820761
370	1	21.5919004195596
371	1	21.5919004195596
372	1	21.4378925987307
373	1	21.4378925987307
374	1	23.7681250005696
375	2	23.81513371701
376	4	20.7041346610261
377	3	23.8397328212475
378	3	23.8397328212475
379	3	23.8397328212475
380	3	23.7178577748696
381	3	23.7178577748696
382	5	24.1208421598743
383	5	24.1208421598743
384	5	24.2235455011469
385	5	24.3648249189528
386	5	24.3648249189528
387	5	24.3648249189528
388	5	24.3648249189528
389	5	24.9867448689306
390	5	24.1336652777104
391	5	24.1336652777104
392	2	22.2128953306091
393	2	22.2128953306091
394	5	23.9235787538903
395	5	23.9235787538903
396	5	23.9235787538903
397	5	24.8491810026332
398	5	24.0892475280932
399	5	24.0892475280932
400	5	24.0892475280932
401	5	24.0892475280932
402	5	24.0892475280932
403	5	24.0892475280932
404	5	24.0892475280932
405	5	24.0892475280932
406	5	24.0892475280932
407	5	24.0892475280932
408	5	24.0892475280932
409	5	24.0892475280932
410	5	23.1721478987556
411	2	22.4833262823096
412	2	22.4833262823096
413	2	22.4833262823096
414	2	22.4833262823096
415	3	22.7793903824978
416	5	23.4911685711229
417	5	24.4975348642212
418	5	23.9333915400034
419	4	20.9851301187272
420	5	24.0039934730529
421	5	23.7653284094373
422	5	23.5691487771531
423	5	24.2097852701677
424	5	23.7995528625571
425	5	23.7995528625571
426	4	23.172740410932
427	4	22.9070149016972
428	4	23.3503509326489
429	1	21.8932365364704
430	3	23.5092182337721
431	5	23.0555113090017
432	5	23.0555113090017
433	5	23.0555113090017
434	5	23.0555113090017
435	5	23.0555113090017
436	5	23.0555113090017
437	5	23.0555113090017
438	2	21.9610669248603
439	4	20.6229178742408
440	1	21.6373582763597
441	1	22.1004921813229
442	1	21.2678986809042
443	4	20.5596987965845
444	4	21.5587736459906
445	4	21.5696842022292
446	3	20.9953949001475
447	1	21.4456060843528
448	1	21.5456540943151
449	5	22.4858015251643
450	5	22.4858015251643
451	2	21.3988117064909
452	5	22.1842927979591
453	2	21.1622860703786
454	2	21.1622860703786
455	2	21.1622860703786
456	5	22.1302356226948
457	5	22.1302356226948
458	5	22.1302356226948
459	5	22.1302356226948
460	5	22.1302356226948
461	3	20.8398877719252
462	5	21.780550600343
463	5	21.780550600343
464	5	21.780550600343
465	5	21.780550600343
466	5	21.780550600343
467	4	21.1539005212085
468	5	22.0543572263298
469	5	22.0746887360624
470	5	22.1033572299607
471	5	22.1033572299607
472	5	22.1033572299607
473	5	21.005578513961
474	5	21.573588039792
475	5	21.9025422012593
476	5	20.6189053378132
477	5	21.5814701575919
478	5	22.0037439639737
479	5	22.7341684857477
480	5	22.1401223655072
481	5	22.1577368664077
482	5	22.3947171706909
483	4	21.2827453613694
484	4	21.2827453613694
485	5	22.2185151196355
486	5	21.9743222525345
487	5	21.9743222525345
488	4	21.4602999221847
489	5	21.6130567491569
490	5	21.8833108255844
491	4	21.2791524268146
492	5	22.0280595859395
493	4	22.1387449356903
494	5	23.1961281093574
495	5	23.1961281093574
496	5	23.1961281093574
497	5	22.7346262195408
498	4	21.9456689805462
499	4	21.5072435764387
500	3	21.4923969403928
501	4	21.6473583119007
502	2	22.5592342948307
503	2	21.6992428778465
504	2	21.5255633825182
505	1	21.5918053694565
506	2	21.284357251357
507	1	21.0700755727849
508	1	21.990192013823
509	4	22.6298973240656
510	4	20.5760160916449
511	4	20.5760160916449
512	4	20.5760160916449
513	4	21.6694661910167
514	5	23.3745543296673
515	1	21.4204741309514
516	4	23.0028963675279
517	5	24.2876562243544
518	4	21.9564140735788
519	4	21.9564140735788
520	1	21.1892630295385
521	5	23.5759827658127
522	5	23.5644030788332
523	5	23.0824963160394
524	2	21.6638972493727
525	2	21.4808905686491
526	1	21.8786963653688
527	3	23.0256664414451
528	5	23.9147739731445
529	1	21.6538919167498
530	1	21.6538919167498
531	1	21.6538919167498
532	1	21.6538919167498
533	1	21.6538919167498
534	1	21.6538919167498
535	1	21.6538919167498
536	1	21.6538919167498
537	1	21.6538919167498
538	1	21.6538919167498
539	1	21.6538919167498
540	1	21.6538919167498
541	5	23.449591156235
542	5	23.449591156235
543	3	23.9538658906703
544	5	24.0761387495243
545	2	21.090550966997
546	1	21.8151995986294
547	1	22.2643604412749
548	1	22.2413033709146
549	3	21.037696430996
550	1	20.9221123812332
551	1	21.9828616513691
552	1	21.7862864123629
553	1	22.1214865438839
554	2	21.4685687073153
555	3	21.2468410245364
556	4	20.8750734947905
557	4	20.8750734947905
558	4	20.8676256907551
559	4	20.8676256907551
560	1	21.7167879962195
561	5	22.4820417282194
562	4	21.3984214705957
563	4	21.3984214705957
564	4	20.5582328826915
565	4	20.5582328826915
566	4	20.5582328826915
567	2	21.470527714126
568	4	20.7335064660068
569	4	20.7335064660068
570	4	20.7335064660068
571	4	21.1589919110192
572	5	22.4965921609774
573	4	20.6162703300017
574	4	20.6162703300017
575	4	21.2162119985709
576	1	21.7466170060955
577	5	22.063163764968
578	5	23.954748183377
579	1	21.5452983259203
580	1	21.2910429431427
581	1	20.8485603376413
582	4	21.4816122673611
583	5	22.6984162565084
584	5	22.6984162565084
585	5	22.6984162565084
586	5	22.6984162565084
587	5	22.6984162565084
588	5	22.6984162565084
589	5	22.6984162565084
590	5	22.6984162565084
591	5	22.6984162565084
592	5	22.6984162565084
593	5	22.6984162565084
594	5	22.6984162565084
595	5	22.6984162565084
596	5	22.6984162565084
597	5	22.6984162565084
598	5	22.6984162565084
599	5	22.6984162565084
600	5	22.6984162565084
601	5	22.6984162565084
602	5	22.6984162565084
603	5	22.6984162565084
604	5	22.6984162565084
605	5	22.6984162565084
606	5	22.6984162565084
607	5	22.6984162565084
608	5	22.6984162565084
609	5	22.6984162565084
610	5	22.6984162565084
611	5	22.6984162565084
612	5	22.6984162565084
613	5	22.6984162565084
614	5	22.6984162565084
615	5	22.6984162565084
616	5	22.6984162565084
617	5	22.6984162565084
618	5	22.6984162565084
619	5	22.6984162565084
620	5	22.6984162565084
621	5	22.6984162565084
622	5	22.6984162565084
623	5	22.6984162565084
624	4	21.5116521760827
625	5	23.9143473583998
626	4	21.8270627258425
627	4	21.854290853713
628	1	21.7225708271685
629	1	21.7225708271685
630	1	21.4690348240313
631	1	21.4690348240313
632	4	21.1599475216951
633	4	21.1599475216951
634	4	20.5863534272584
635	4	20.8094913403626
636	4	20.8094913403626
637	4	20.8094913403626
638	4	20.8094913403626
639	4	20.8094913403626
640	4	20.8094913403626
641	4	20.8094913403626
642	4	22.0691298550151
643	1	21.7063012605332
644	4	21.7736778426426
645	4	22.8561093398137
646	1	21.2536473040728
647	5	24.760055697321
648	5	24.760055697321
649	5	24.760055697321
650	5	24.760055697321
651	5	24.760055697321
652	5	24.760055697321
653	5	24.760055697321
654	5	24.760055697321
655	5	24.5124854781681
656	5	24.5124854781681
657	5	23.5876414375378
658	5	24.3591259866652
659	5	24.3591259866652
660	5	24.3591259866652
661	5	24.8512486771408
662	5	24.8512486771408
663	5	24.8512486771408
664	5	24.8512486771408
665	5	24.8512486771408
666	4	21.3724592939825
667	4	21.0487445509586
668	5	25.8929815614117
669	4	21.2364116878703
670	5	25.1586489841682
671	5	25.1586489841682
672	5	25.1586489841682
673	5	25.1586489841682
674	5	25.1586489841682
675	5	25.1586489841682
676	5	25.1586489841682
677	5	25.1586489841682
678	5	25.1586489841682
679	5	25.1586489841682
680	5	25.1586489841682
681	5	25.1586489841682
682	5	25.1586489841682
683	5	25.1586489841682
684	5	25.1586489841682
685	5	25.1586489841682
686	5	25.1586489841682
687	5	25.1586489841682
688	5	25.1586489841682
689	5	23.7446403522494
690	4	21.2873216626892
691	5	23.8031358288043
692	5	23.8031358288043
693	5	23.8031358288043
694	5	24.6766009781261
695	5	24.4076111242923
696	5	24.4076111242923
697	5	24.4076111242923
698	5	24.4076111242923
699	5	24.4076111242923
700	5	24.4076111242923
701	5	24.4076111242923
702	5	24.4076111242923
703	5	24.4076111242923
704	5	24.4076111242923
705	5	24.4076111242923
706	5	24.4076111242923
707	5	24.4076111242923
708	5	24.4076111242923
709	5	24.4076111242923
710	5	24.4076111242923
711	5	24.4076111242923
712	4	21.5285182841663
713	4	21.4056059227465
714	4	22.5158738046411
715	4	22.5158738046411
716	4	21.5326437920573
717	1	21.5770739735623
718	1	21.5770739735623
719	1	21.5770739735623
720	2	23.0443314232874
721	2	21.9125571956485
722	3	22.4967188070828
723	2	24.744220638406
724	4	23.4334155661475
725	2	23.7484188440487
726	1	21.9689992723982
727	1	21.9627527807615
728	1	21.9627527807615
729	4	23.9711705550036
730	2	24.108955326222
731	2	24.0540494996834
732	1	20.7672305420427
733	4	21.5772773922106
734	2	22.2049678070936
735	2	22.2049678070936
736	2	22.2049678070936
737	2	22.2049678070936
738	2	22.2049678070936
739	2	22.2049678070936
740	2	22.2049678070936
741	2	22.2049678070936
742	2	23.3064422077889
743	4	21.2815247855957
744	4	21.1608619191028
745	2	27.3562962962963
