# Supplementary material for: Community diversity and habitat structure shape the repertoire of extracellular proteins in bacteria
Source: Nat Commun. 2020 Feb 6;11:758. doi: 10.1038/s41467-020-14572-x (PMC7005277; doi:10.1038/s41467-020-14572-x)
Supplement: Supplementary file 12 — Source Data [file 41467_2020_14572_MOESM12_ESM.zip › source_data/Fig5a_dotplot.tsv]

species	Genome	Extracellular_mean	Extracellular_sd	Extracellular_min	Extracellular_max	Rest_mean	Rest_sd	Rest_min	Rest_max	phylum
acar	acar	23.0080007501838	2.02693079027364	20.1265709156194	27.1794871794872	23.6587989788081	1.59471969488399	19.7854838709678	30.3298780487805	Firmicutes
acav	acav	20.7096276454736	1.39759667281672	15.8166666666667	23.3682242990654	22.668673451104	1.34435646002198	18.7417391304348	29.65	Proteobacteria
acba	acba	22.0276929054787	1.45537034185662	15.6925895087429	25.3732420091323	23.9766874958181	1.57506900285625	17.4646153846154	35.6428571428571	Proteobacteria
accd	accd	20.6689735544001	1.31239428454064	18.6978260869565	22.6593908629442	23.4055538921954	1.52601622318999	18.1988235294118	34.1888888888889	Proteobacteria
acce	acce	21.4844302428468	1.41719482128067	18.8555722891566	27.5082474226804	22.3737854220983	1.3523087946436	17.9752808988764	30.0446428571429	Actinobacteria
accl	accl	22.1457425351451	1.4269524195081	19.3925266903914	25.3929765886288	23.9417916938268	1.57509065969222	18.8181818181818	31.2289473684211	Proteobacteria
accr	accr	20.9344573728328	1.86032527496859	17.216049382716	24.6743333333334	22.5720253778452	1.29891293396273	17.3531428571429	29.6088235294118	Proteobacteria
acdr	acdr	22.3737973265777	1.43252573758016	19.2513736263737	25.2613026819923	23.9951354896522	1.56940123450214	18.9338842975207	30.8086956521739	Proteobacteria
acfe	acfe	21.7933252507879	1.60252715744217	17.66	24.2347583643123	23.3275253819529	1.46627229195106	17.4449704142012	31.04375	Proteobacteria
acfm	acfm	21.8790339880821	1.53954990371905	19.547265625	24.3016556291391	23.624628840317	1.29506259576491	19.4441340782124	29.0353107344633	Firmicutes
acfr	acfr	22.0080050415798	1.60284590608498	19.2454285714285	24.443583535109	23.4009505866079	1.444832419251	19.4104438642298	30.0511111111111	Proteobacteria
acin	acin	21.2592084246977	1.41158457027148	19.9933259176864	24.3604294478528	23.8227023409596	1.32724028964867	19.529592406477	30.3380952380952	Firmicutes
acjs	acjs	20.8855928073579	1.31725723661971	19.1007936507937	23.6625468164794	22.8500174824812	1.30005382055334	18.9626126126126	28.45	Proteobacteria
ackk	ackk	20.9832772490148	1.48888583197487	18.1184210526315	23.7887043189369	22.8043274387765	1.32409980871235	18.8835616438356	28.7271428571428	Proteobacteria
acmi	acmi	21.3070064777555	1.22017418413394	17.6203703703706	25.5130081300813	21.9477834906862	1.36922377016955	17.2236842105263	29.5625	Actinobacteria
acms	acms	21.4971759762723	1.54550442617806	14.6767441860465	27.8692307692308	22.2797221320265	1.40033442141186	17.6778947368421	30.6148148148148	Actinobacteria
acmu	acmu	20.9829712075904	1.7198517057051	17.4424460431654	24.6743333333334	22.6265637127744	1.31374895992467	16.8898936170212	28.3079545454545	Proteobacteria
acn9	acn9	21.3146126788339	1.39120121990342	14.9515625	25.16	22.2093753703967	1.37111879071273	15.2736462093862	30.2890909090909	Actinobacteria
acpa	acpa	21.5550750544552	1.27760572347278	18.6619047619047	25.2094861660079	23.1153761858036	1.28710206879359	18.3777777777777	31.98	Proteobacteria
acph	acph	20.8450335004321	1.2469687222637	18.2481605351171	23.2492957746479	22.9966424153023	1.2768230583451	18.6603846153846	29.3571428571428	Proteobacteria
acpl	acpl	22.1922559930798	1.14791816390991	19.6127659574468	24.8727915194347	23.8552824392395	1.47315450310913	19.684090909091	31.0021505376344	Proteobacteria
acse	acse	21.4802088113459	1.37364637127101	16.2388059701493	26.05	22.302473238401	1.37984066247081	17.847572815534	29.1545454545455	Actinobacteria
acsi	acsi	22.2283926537711	1.32653934381493	19.4961833785001	25.1324626865672	23.8451605289024	1.47406050647242	20.1029220779221	30.6301075268817	Proteobacteria
acsp	acsp	22.0602482014057	1.70022506458181	19.0692307692308	25.4371134020619	23.9896701267599	1.55636811579175	18.9	32.2708333333333	Proteobacteria
acsu	acsu	20.9698642222929	1.72195054497657	18.9064724919094	23.0071621621621	23.7652336431509	1.41758866047254	19.2326797385621	29.3089743589744	Proteobacteria
acwo	acwo	22.3830183119571	1.35720067271506	20.6823622047244	25.8856557377049	24.1891662923593	1.51538497653696	20.1980694980697	32.8963636363636	Firmicutes
acxy	acxy	21.468714665929	1.5303613529985	17.3245614035088	24.7483606557377	22.7784987236463	1.29161715735132	18.1021241830065	30.7586206896552	Proteobacteria
adeq	adeq	21.482353273611	1.73968890256018	18.5817073170732	24.4125603864735	22.8883574794088	1.39612830000301	19.072480620155	30.3685185185185	Actinobacteria
adfe	adfe	20.477069039018	1.59653212821618	19.1079734219269	23.6247540983606	22.2438099545453	1.37406478875538	17.9616352201258	28.1959349593496	Actinobacteria
adka	adka	21.6350702667874	1.49739776936453	18.4593984962406	23.9027586206897	23.2519892133176	1.40575701840904	16.8312169312169	31.1414414414414	Proteobacteria
aehy	aehy	21.8630091220645	1.3159751898916	18.812570621469	25.1452	23.3382605765334	1.34372231333268	19.2328301886792	30.425352112676	Proteobacteria
aesa	aesa	21.8505622260685	1.26354546583864	18.7505477308294	24.6934497816594	23.413026855244	1.36959258538607	19.3738805970149	30.3887323943662	Proteobacteria
aesu	aesu	22.4320128441217	1.04328114431868	19.6647921760391	24.6553505535055	24.546021196286	1.54847024210729	20.6999766791042	31.9510067114094	Bacteroidetes
aeur	aeur	23.204344814391	1.79360353065544	19.8896162528217	25.5145454545454	23.8898753353511	1.70460286903274	19.439837398374	30.4650406504065	Firmicutes
aeve	aeve	21.7400146398212	1.49213580196235	18.315070643642	24.3965779467681	23.3829247758666	1.36123967168183	19.0861244019138	30.4591549295775	Proteobacteria
agac	agac	22.4890326575899	1.14373194917076	20.9764302059497	25.2289156626506	23.9235887143075	1.53889591501316	19.8971428571429	32.8473684210526	Proteobacteria
agap	agap	22.2339897062036	1.9145402462439	19.2024590163934	25.2343195266272	23.960480907346	1.52913707126457	19.9196078431373	32.5214285714286	Proteobacteria
agh1	agh1	21.4320226782349	1.7101732622554	17.6981220657277	24.6248226950355	23.0847822429634	1.34596614525892	19.1144329896907	29.5637931034483	Proteobacteria
agra	agra	21.4542457767153	1.55319648867535	18.7286163522012	24.5937062937063	23.0500212266999	1.27837772829284	16.5361313868613	28.602	Proteobacteria
agtu	agtu	21.5147786781458	1.4284380460119	18.6594155844156	24.8653846153846	23.0779194465921	1.31984569430529	19.432183908046	32.1	Proteobacteria
agvi	agvi	20.9260413192805	1.536934640578	17.2140909090909	24.2809701492537	23.0463862316811	1.25275308285993	19.6544609665427	31.6892307692308	Proteobacteria
alac	alac	22.305673009556	2.02809683567179	18.1614285714286	28.7431818181818	23.6473276886312	1.6950729022976	18.2083333333333	31.3795454545454	Firmicutes
albo	albo	21.4954376830638	1.55486302308607	18.2675324675325	24.6730650154799	23.1819532625285	1.33822202502438	19.1310679611651	29.5310344827586	Proteobacteria
alde	alde	21.3083606134837	1.23385202967717	19.042535787321	23.5167300380228	22.762662126655	1.29390400498583	18.0228571428571	30.2301886792453	Proteobacteria
aldi	aldi	21.4644539952821	1.36530131174129	18.7438839848677	24.6876582278481	23.0880279090279	1.31752847777739	18.2907894736842	30.1694915254237	Proteobacteria
aleh	aleh	21.298376909439	1.26385404625665	18.6872427983539	23.1848275862069	22.8562950247984	1.30333072261321	19.4412587412588	28.6132352941176	Proteobacteria
alfi	alfi	22.7908132984662	1.1811352785523	18.768115942029	24.6402402402402	23.9147525522626	1.34417081648736	20.4018181818182	30.474025974026	Bacteroidetes
alma	alma	21.7092241896009	1.64846994290271	16.2941935483871	25.0145833333333	23.5030657604035	1.40685606171048	16.9682432432433	30.56875	Proteobacteria
alme	alme	23.1904261111612	2.02690987993297	17.9877777777778	28.3521739130435	24.4052535631711	1.61552469813621	20.18	31.0139240506329	Firmicutes
alor	alor	23.2262287770099	1.41909943772074	20.395652173913	26.141975308642	24.2737613043537	1.47166860033348	18.0543181818181	30.8090909090909	Firmicutes
alsa	alsa	22.1061764400354	1.61004396051111	19.576455026455	25.4257383966245	23.989234219978	1.46484474149515	20.15375	30.0601851851852	Proteobacteria
alsn	alsn	21.7648752322112	1.57143136647586	16.8762790697674	24.9186274509804	23.5526523318774	1.42100508275897	18.7628662420382	29.7672131147541	Proteobacteria
alvi	alvi	21.084491575728	1.38483753240373	18.6563920454546	24.3619482496195	22.9949361317279	1.29262603755262	18.5614420062696	29.5866359447005	Proteobacteria
amas	amas	23.692011070707	0.622136167167208	22.2537803138374	25.0266984505363	24.4020229241774	1.44846193144842	19.7455667789001	29.9338983050847	Bacteroidetes
amde	amde	23.3564898349007	1.47924467074511	21.4712121212121	25.5838129496403	23.813357054198	1.5611099144853	20.3265625	31.5493333333333	Firmicutes
amme	amme	21.6943761920927	1.03928036546372	17.1869047619048	24.4342995169082	22.3237123511712	1.34801754909134	18.4026178010471	29.6235294117647	Actinobacteria
amor	amor	21.5692886941616	1.28550005083789	18.4224376731302	24.6049382716049	22.4254182768947	1.33922334618944	18.3547619047619	28.9254901960784	Actinobacteria
amsu	amsu	21.8996582078634	1.60400892529972	19.1681865284974	25.40375	22.5623793469349	1.39478803408024	17.858064516129	30.7659574468085	Actinobacteria
amxy	amxy	23.5278600703122	1.30186903788377	20.8162544169611	25.95	24.3376367343411	1.76557554182085	19.6393939393939	30.6454545454546	Firmicutes
ance	ance	21.4913138389468	1.13685673379115	19.2859327217125	22.8288384512683	23.3138500686961	1.29455679989501	19.6021052631579	29.2878676470588	Proteobacteria
ande	ande	20.3053346827394	1.46422376208678	16.6418803418803	23.6748299319728	22.1287448315966	1.28945093406023	17.8694117647059	27.5773148148148	Proteobacteria
anfl	anfl	24.1544624478735	2.27954229160783	19.9511627906977	30.2756756756757	24.6600215831652	1.77242773281051	20.4388888888889	31.5365384615385	Firmicutes
anma	anma	21.9887860790207	0.987201422222787	19.4456418383518	23.2815068493151	23.3973209878337	1.23980825591818	18.7374025974026	29.3213235294118	Proteobacteria
anph	anph	22.5817388812462	1.0599988777521	20.6590361445783	24.4161870503597	23.6981147893622	1.38573746522841	17.3721212121212	30.6280898876405	Proteobacteria
anpr	anpr	23.5898036430385	1.68823466970483	20.4698598130841	26.0802784222737	24.4022640037468	1.56958321571533	19.1629921259843	30.7149253731343	Firmicutes
ansf	ansf	20.8048850187303	1.44169833190544	15.6183168316831	23.8287128712872	22.198159340742	1.24429233096826	18.1243405275779	27.946511627907	Proteobacteria
ansp	ansp	20.4159867294554	1.36073017959638	18.033082706767	23.5959183673469	22.1394993024622	1.28554857360333	17.9592417061611	27.5708333333334	Proteobacteria
anth	anth	24.1263590570019	1.43826270998216	21.2063829787234	26.8439024390244	24.957614407657	1.66096983805269	19.7496923076923	29.9800486618004	Firmicutes
arar	arar	20.9937618258859	1.45720804314554	18.5157894736842	25.3514492753623	22.8023887730766	1.45910112666669	19.245810055866	29.1418604651163	Actinobacteria
arau	arau	21.3536472553125	1.19884846948934	18.7139240506329	24.0189573459716	22.5972263316302	1.42541554669163	16.9091549295775	28.4864864864865	Actinobacteria
arbu	arbu	22.2322440431541	1.61327246725388	19.4604166666666	26.3040293040293	24.6712204154662	1.58092205398578	20.6338028169014	31.6285714285714	Proteobacteria
arch	arch	20.6979908661166	1.52849657900301	15.4689440993788	23.8692307692308	22.4166634081465	1.42106940530937	16.9081218274111	30.2368421052631	Actinobacteria
arfb	arfb	21.376398559211	1.1689118657821	19.0216216216216	23.8363636363636	22.4968008069155	1.40111715953032	17.6236328125	29.2289855072464	Actinobacteria
arha	arha	22.1843086759626	1.29140578961532	20.137721021611	24.209756097561	23.1392062874249	1.49524291601912	19.6271966527197	30.6705882352941	Actinobacteria
arll	arll	22.3031331903311	1.67614024140428	19.39448441247	26.0162162162162	24.7335751898344	1.55493361054472	19.7223404255319	31.0805555555556	Proteobacteria
arni	arni	22.5634494535313	1.92328576963267	19.7971887550201	26.3270718232044	24.6925473052863	1.51375144269188	20.2989501312336	30.9011764705883	Proteobacteria
arph	arph	21.0737915292433	1.81611038934578	14.0239554317548	23.7971153846154	22.4706242916944	1.41572786100212	16.5870192307692	28.7297297297297	Actinobacteria
arru	arru	21.6260792048721	1.04238909506851	19.3243902439024	23.963981042654	22.6047152694181	1.41814650293322	18.6611650485437	29.2531914893617	Actinobacteria
arsf	arsf	23.3378812126877	2.1160752597242	18.4080459770115	28.6470588235294	24.8719671838704	1.67355716537116	19.7788194444445	31.2571428571429	Firmicutes
asex	asex	21.9392404909738	1.65299022270773	17.9292993630573	25.1020761245675	23.0552955297864	1.36759676157538	18.481935483871	30.5484848484848	Proteobacteria
atpa	atpa	23.8106283498675	1.83214114685684	21.4206978588422	25.8850393700787	23.2201782463778	1.48451593277502	19.5936305732484	28.8474576271186	Actinobacteria
azb5	azb5	20.670753917624	1.33261357559366	17.9180094786729	24.0581395348837	22.5459430187257	1.21833871038201	18.1275653923541	27.6819672131148	Proteobacteria
azbr	azbr	20.4822501589003	1.32804886771215	16.3746268656717	24.3450354609929	22.6097432698311	1.28447317849794	18.7603092783505	29.484	Proteobacteria
azca	azca	20.6637936503023	1.59312444919179	17.13	23.9029801324503	22.6602419168426	1.26963746777946	18.7078651685393	32.8672727272727	Proteobacteria
azkh	azkh	20.917609939935	1.80034997608945	15.6239564428311	24.6727941176471	22.8928025565458	1.25414131788045	18.7641509433962	29.4838709677419	Proteobacteria
azli	azli	20.5405308431665	1.57324358094706	16.2936170212766	23.9716417910448	22.5669005065419	1.25465421436657	18.1665217391304	30.912	Proteobacteria
azps	azps	23.5201754385965	NA	23.5201754385965	23.5201754385965	24.6667956734283	1.38214034586911	20.9073170731707	30.3621621621622	Bacteroidetes
azsp	azsp	21.1279089369312	1.67724514581413	15.0585144927535	23.9257777777778	22.8769425436976	1.25221503425725	18.9408	29.5733333333333	Proteobacteria
azvi	azvi	21.1880694856398	1.55061269210051	18.1279826464208	24.9878787878788	23.0047421151208	1.25242658212841	18.171875	29.5389937106919	Proteobacteria
ba1n	ba1n	22.560950962223	2.21010256696674	15.7682634730539	26.84	24.4937069571385	1.78139258507677	17.9272893772894	31.0828947368421	Firmicutes
baam	baam	23.2459531169503	2.09508975897208	18.1947368421053	32.6431818181818	24.2019849692582	1.69668923152526	17.5677754677754	32.9903225806452	Firmicutes
baan	baan	23.7751811789329	1.94841169405384	18.5591397849462	30.7025	24.8142426793143	1.89110669111376	16.2236933797909	34.55	Firmicutes
baat	baat	23.2696294910849	2.68295113524401	16.4109589041095	32.9939393939394	24.3159793986808	1.7262439772735	19.4814285714286	32.1967741935484	Firmicutes
baau	baau	22.2114266624896	0.430251905094995	21.6784289276808	22.6957142857143	23.6979467427342	1.37639104394277	18.2880597014925	28.8519607843137	Proteobacteria
baba	baba	22.9650055234108	1.62814284390465	20.5155263157895	24.9330757341576	23.8585239937624	1.50958018666341	20.1891304347826	30.6666666666667	Proteobacteria
bace	bace	23.8573213239012	2.16187041770088	17.2934140802423	33.4914285714286	24.8024997894965	1.90014365625976	15.2726368159203	36.6330097087379	Firmicutes
bacf	bacf	23.2893656097697	1.36636558425453	20.407100591716	26.3595588235294	24.2462373938204	1.28116347196184	20.844966442953	31.0605633802817	Bacteroidetes
bacg	bacg	22.8033976999809	1.28378462162392	20.6333333333333	24.85	23.9881539749548	1.52093566889837	19.9099415204679	33.56	Proteobacteria
baci	baci	22.7431085043988	NA	22.7431085043988	22.7431085043988	24.3254740327513	1.31240657220427	20.7697802197802	29.4082278481013	Proteobacteria
bacl	bacl	22.3711141441092	1.60691923511407	19.284	25.9525974025974	24.0878136269627	1.68192078175728	16.7691729323311	29.9630434782609	Firmicutes
baco	baco	22.8754144633223	2.12948463837311	19.0171875	29.8139534883721	24.2945121859136	1.74743485735573	19.2641791044776	32.6973333333333	Firmicutes
bacu	bacu	23.6105545026501	2.43872763927123	17.3859649122807	30.98	24.755400388118	1.95070655407671	19.455223880597	31.1166666666667	Firmicutes
bafr	bafr	23.2824594723489	1.41144932267204	20.4602631578947	26.4237226277372	24.471786698136	1.38331437109079	20.2379182156134	31.9974025974026	Bacteroidetes
bagr	bagr	21.9952092682422	1.04199212068036	19.8365693430657	24.1383561643836	23.9962369788429	1.50295431127143	19.7716599190284	30.380459770115	Proteobacteria
baha	baha	23.5111541845613	2.02326804384017	17.2945054945055	29.1642857142857	24.3197610440431	1.77356822244926	19.6970588235294	32.1262295081967	Firmicutes
bahe	bahe	22.0355872304732	0.672418942947155	21.0522595596756	23.4734317343173	23.8997987455057	1.45143187229466	20.0230769230769	32.0396226415094	Proteobacteria
bahl	bahl	23.1721632728506	1.17767717401463	20.7552631578948	25.9432950191571	24.3738739929445	1.36526312083172	20.8161434977578	31.9416666666667	Bacteroidetes
bain	bain	23.322861332266	2.48014149094889	19.6886363636364	30.7216216216216	24.3881603338305	1.8107707995494	18.5779816513762	32.5161290322581	Firmicutes
bajs	bajs	23.4164897445221	2.24816901114818	18.5678571428571	30.483950617284	24.3855523940189	1.80134828213221	17.5833333333333	31.6159090909091	Firmicutes
bali	bali	23.8210423121267	2.53555521865026	18.3	35.8523076923077	24.2905163146573	1.69577181027784	16.5369936034118	33.1709677419355	Firmicutes
bama	bama	22.5470929980014	1.28522212984324	19.4090909090909	24.932625994695	24.3853137894509	1.41596112363749	18.9559566787003	30.7308823529412	Proteobacteria
bame	bame	23.4685670322006	2.42626243679892	18.0636363636364	32.7666666666667	24.5714790548074	1.89033924710779	18.8110070257611	33.7	Firmicutes
baps	baps	22.8864168561946	1.75606471878087	18.3486842105263	28.1363636363636	24.4025347137342	1.89984987139384	18.4595041322314	33.4183333333333	Firmicutes
bapu	bapu	23.3487868484135	2.07066435895553	19.3333333333333	28.7966666666667	24.3894804259877	1.80039338182273	17.4354959785526	31.2310344827586	Firmicutes
baqu	baqu	22.4811878600903	0.572700884224111	21.6788815789473	23.1361111111111	23.8716359949789	1.44061874001923	19.9162601626016	30.2412371134021	Proteobacteria
basa	basa	22.9989036779814	0.952388916883129	21.4408284023669	25.2049034175334	24.4498424894255	1.45285766616749	19.8556485355648	32.2584	Bacteroidetes
base	base	22.7187053703238	1.49450756357064	20.5093023255814	25.4605633802817	23.9661003256165	1.67852497475186	19.3247863247863	30.2884615384615	Firmicutes
basu	basu	23.3736261041935	2.18212825662348	18.4047058823529	32.7712328767123	24.3256111649402	1.73163298240764	17.5	32.5709677419355	Firmicutes
bath	bath	23.4064693333451	1.06926291738454	20.6211586901763	25.966935483871	24.4685112269398	1.38526178945058	20.6911111111111	32.3117647058824	Bacteroidetes
batr	batr	21.5652419280089	1.11647898978781	19.6597624350409	23.5295819935692	23.946391456977	1.41590836438273	20.0396825396825	29.9978102189781	Proteobacteria
bats	bats	22.579215705224	2.41570557158739	18.6834319526627	27.9495412844037	23.5067386514482	1.53303906858698	18.5213740458015	31.6878787878788	Firmicutes
batu	batu	23.7692483186977	1.99290108688245	16.9562162162165	32.45	24.764221011569	1.84699145725568	14.6110403397027	35.6775	Firmicutes
bavi	bavi	22.4262101122921	0.790923550021184	21.6552786885245	23.2357142857143	23.8544340658428	1.40889299248536	19.8547892720307	29.9089887640449	Proteobacteria
bavu	bavu	23.7006581805704	0.808327551584141	21.9715859030838	25.0697068403909	24.4843003495836	1.33077130425428	19.8126637554585	32.5296703296704	Bacteroidetes
bawe	bawe	23.6422397326026	2.18099593967926	18.3655913978495	32.759375	24.7826831002984	1.87838323717798	15.1105398457583	32.0131782945737	Firmicutes
baxy	baxy	23.5839484124918	0.893571671888534	21.1255813953488	26.4042813455658	24.4215501186436	1.32362098621904	20.2017964071856	31.8879699248121	Bacteroidetes
bdba	bdba	21.8633903360777	1.21940514796838	18.7571428571428	25.3097872340426	23.8678781397769	1.38474304734872	19.4130769230769	31.9387096774193	Proteobacteria
bdex	bdex	22.1053935856545	1.18661782688917	19.4468305304011	24.3752321981424	24.043780742393	1.45171275821214	19.5510869565217	30.0840958605664	Proteobacteria
beba	beba	23.1478773575566	1.23368260812089	20.8991139240507	25.6205263157895	24.509862637985	1.42761802179401	20.9625954198473	31.3698412698413	Bacteroidetes
beca	beca	20.9772622311334	1.24990256675894	16.9184397163121	23.9971014492754	22.1025190032716	1.52218376267484	17.1551948051948	27.4454545454546	Actinobacteria
bein	bein	21.7582635450949	1.55915855079331	18.4418439716312	24.7299651567944	23.0946787027447	1.31421549609014	19.497	30.6636363636364	Proteobacteria
biad	biad	22.3726348678048	1.40343749657625	20.0535050071531	23.9986631016043	23.1033492128387	1.48636937690878	18.5111731843575	28.2871794871795	Actinobacteria
bian	bian	21.7181219193178	2.01418371520969	17.9189473684211	26.0605263157895	23.1673334820408	1.49754712258914	18.2495145631068	29.5916666666667	Actinobacteria
bias	bias	22.3850343114379	1.48445504179842	20.1057884231537	25.0334951456311	23.004389709111	1.49762020308453	19.1281553398058	28.336170212766	Actinobacteria
bibi	bibi	21.5233433830747	1.87515798754801	17.9913461538461	27.6646153846154	22.8381278765042	1.4394296212495	17.2575903614457	30.9372093023256	Actinobacteria
bibr	bibr	21.5629248374144	1.45528577911443	18.2396226415094	24.3101063829787	23.0321097895115	1.52189684701719	17.6342499999999	28.9972972972973	Actinobacteria
bide	bide	22.9591742955021	1.82314395343873	19.3491329479769	25.9233333333333	23.2434184555906	1.54405518238329	18.1488817891373	28.8393939393939	Actinobacteria
bilo	bilo	21.690960200729	1.7430830016288	17.2615384615385	26.8243243243243	23.0326088693193	1.50754736212564	17.9624223602484	29.65	Actinobacteria
bith	bith	21.7449758604075	2.1987741530872	16.1891304347826	27.6921052631579	22.919803046293	1.52780397147059	17.7860962566844	27.9635658914729	Actinobacteria
bitr	bitr	21.5691507483129	1.63353362670049	19.2258214285713	24.5474272930649	23.8552073117298	1.48231753640177	19.4660750167446	31.3932432432432	Proteobacteria
blbg	blbg	25.0622302228658	0.571643125068136	24.6580174927114	25.4664429530201	25.7364855271233	1.62180997912293	20.8444241316271	32.658064516129	Bacteroidetes
blbp	blbp	25.5008651780233	0.547766301676814	25.1135359116022	25.8881944444445	25.703375891667	1.63784261717793	20.8535648994516	32.9016393442623	Bacteroidetes
blch	blch	23.466862170088	NA	23.466862170088	23.466862170088	24.7547064361434	1.40824446133946	20.6976146788991	29.7352201257862	Proteobacteria
blci	blci	25.4259150148275	0.800489132557153	24.8598837209302	25.9919463087248	25.6770979192011	1.57642989350011	20.9142595978062	32.2669724770642	Bacteroidetes
blcp	blcp	26.018226331849	0.69136073891459	25.5293604651163	26.5070921985816	25.9783669438449	1.76024125950532	20.8813186813187	36.2871794871795	Bacteroidetes
blge	blge	25.0337424306864	0.227631187185766	24.8727828746178	25.194701986755	25.5304121841984	1.61377364570293	20.6773333333333	32.5201834862385	Bacteroidetes
blmd	blmd	25.3445090439277	0.359354589637874	25.0904069767442	25.5986111111111	25.6734792773592	1.55380806941302	20.8197802197802	31.6704761904762	Bacteroidetes
blpe	blpe	25.0119314868804	0.602349839244836	24.5860058309038	25.4378571428571	25.49296372279	1.61005685595106	20.7706666666667	31.7223300970874	Bacteroidetes
blsa	blsa	20.7305731587749	1.53016425274474	17.3048351648351	24.771875	21.9340648210417	1.30072503485684	18.3642857142857	29.3428571428571	Actinobacteria
blta	blta	25.1115089079288	1.27624936495308	24.2090643274854	26.0139534883721	25.529732624002	1.61178654363723	20.9786666666667	32.2131147540983	Bacteroidetes
blva	blva	23.9847877652934	0.951751602997077	23.311797752809	24.6577777777778	25.0332557286409	1.49542456887457	20.7177655677656	30.7311688311689	Proteobacteria
boav	boav	21.1605005640259	1.10776216488847	18.6528216704289	23.5598845598845	22.8974182528862	1.32572813378647	18.7431578947368	31.2866666666667	Proteobacteria
bobr	bobr	21.142995870171	1.44881440001353	17.4570469798658	24.4146341463415	22.7064630236123	1.27920992695903	17.3624	28.7457142857143	Proteobacteria
bopa	bopa	21.1027239209323	1.51009570657232	17.5648841354724	24.4471544715447	22.7693509268486	1.30044023482428	18.8135416666667	28.7457142857143	Proteobacteria
bope	bope	21.4723578984776	1.42501244281063	17.4641604010025	24.468093385214	22.8163545701593	1.29629239440789	18.3925996204933	28.3609756097561	Proteobacteria
bopt	bopt	21.4171934219221	1.72475169793801	17.2885057471264	24.8245901639344	22.8092461279135	1.29735201873151	18.3186170212766	29.2652173913043	Proteobacteria
brab	brab	21.2001056151378	1.13885899175671	19.2133187772926	23.2841584158416	23.1007087381546	1.35924310102096	19.3783783783784	31.136	Proteobacteria
brav	brav	20.9616483660023	1.39468418271655	18.6662763466042	23.2326732673268	23.0921266195616	1.31664316554544	19.3783783783784	31.136	Proteobacteria
brbe	brbe	23.2200152424988	1.87748283623925	17.4048780487805	31.3233333333333	24.1536026903178	1.61312718466273	19.6514705882353	31.6960784313725	Firmicutes
brca	brca	21.1113529570237	1.28132434969382	18.9743119266055	23.320819112628	23.1291800365326	1.37842809495216	19.1786585365854	31.136	Proteobacteria
brfa	brfa	20.9392922908927	1.87585438001728	16.5563025210084	24.0272727272727	22.231645906585	1.46303917753854	17.2556844547564	30.1019230769231	Actinobacteria
brja	brja	20.9413053419013	1.7451087722848	17.4467153284671	25.2121951219512	22.9608545253085	1.2805838380571	17.9184615384615	29.95	Proteobacteria
brme	brme	21.0229070348515	1.15970426655883	19.0844213649852	23.2365187713311	23.1155805945435	1.35215323257344	18.8406015037594	31.136	Proteobacteria
brmi	brmi	21.1009640895888	1.28510000059425	19.0775964391691	23.2365187713311	23.111717296718	1.32874374003443	19.3783783783784	30.1459459459459	Proteobacteria
brol	brol	20.604801013317	1.73474328688191	15.9914772727273	24.6577507598784	22.8497439579692	1.27796630689526	18.474912891986	29.4551724137931	Proteobacteria
brpn	brpn	20.9641790669283	1.36153553467844	18.9743119266055	23.2365187713311	23.1186873458616	1.32702217747747	19.3783783783784	30.1459459459459	Proteobacteria
brs2	brs2	20.9473971735062	2.07119497154638	16.520618556701	24.9836236933798	22.9683460766074	1.29832916558315	17.844395280236	29.2264705882353	Proteobacteria
brsb	brsb	20.5504230277564	1.41853344728577	16.8481012658228	24.1542857142857	22.4838030983867	1.36952945438853	18.2687830687831	28.9169811320755	Proteobacteria
brsp	brsp	20.6147112601695	1.76565095955114	15.41953125	24.1714285714286	22.8850287984878	1.29461379300097	18.6823728813559	30.453488372093	Proteobacteria
brsu	brsu	21.0169484945252	1.32637705215084	18.9743119266055	23.320819112628	23.1249811824627	1.3652413845909	19.3783783783784	31.136	Proteobacteria
bu38	bu38	21.3897093538433	1.72826112358947	15.8388987566607	24.8383802816901	22.8285378786046	1.26032246929633	17.1493092454836	29.5115853658537	Proteobacteria
buam	buam	21.0781969522655	1.82875380410285	14.6368620037806	24.3757763975155	22.8150669757809	1.29197234213447	17.2066014669926	30.1851851851852	Proteobacteria
buap	buap	23.4177393344434	1.63492971542274	21.1226923076923	26.6851711026616	25.1652975438428	1.58825716570326	20.7552536231884	34.3358208955224	Proteobacteria
buc1	buc1	20.772056598993	1.87269133942285	16.3711711711712	24.1956521739131	22.8427739648799	1.33182101728774	17.363142857143	31.1061538461538	Proteobacteria
bucc	bucc	21.0706543018198	1.84350594017088	14.5876208897484	24.5347682119205	22.815608094629	1.28700605575916	16.4121372031663	29.7378787878788	Proteobacteria
buce	buce	21.1504199071834	1.66764521656883	17.0505263157894	23.8070028011205	22.8409391844245	1.30518771120282	16.698125	29.95	Proteobacteria
bucg	bucg	20.8767841782762	2.04636775115126	16.2159259259258	24.6911971830986	22.9578146398187	1.36880614142899	16.7660844250366	29.5725	Proteobacteria
bucn	bucn	20.8810031916483	1.96059562233495	16.9116666666667	24.2642611683849	22.8296283112511	1.27157753507579	16.5139920948619	28.9723076923077	Proteobacteria
bugd	bugd	21.2110250142583	1.61170451613218	17.09825708061	24.8248192771084	22.7391990472597	1.29762666818842	16.5771704180065	29.2971428571428	Proteobacteria
buge	buge	20.8752580988473	1.67264728215407	16.9765625	23.8027027027027	22.859061727717	1.32814206670061	17.3262086513995	31.1123076923077	Proteobacteria
bugl	bugl	21.1926157022367	1.69142633859645	17.1366279069767	24.4136645962733	22.7170162693577	1.33489551895807	16.0057268722466	30.0085714285714	Proteobacteria
bukj	bukj	21.1039600358345	1.86743429144377	16.8202797202797	24.4714285714286	22.796527775513	1.3089924336645	17.11796875	30.7184615384615	Proteobacteria
buma	buma	21.0907820833163	1.69145033255302	14.5851562499999	24.3151351351352	22.820317987329	1.30993313162253	16.7933908045977	29.7329113924051	Proteobacteria
bumu	bumu	20.9449127205224	1.73038215010172	16.9701986754967	23.7671140939598	22.855550109177	1.31703012050716	16.8084946236561	30.0727272727273	Proteobacteria
bupe	bupe	21.0834979432056	1.76188789936584	16.9170731707317	24.6645962732919	22.8624021990399	1.2973819269024	17.1717194570135	28.8683544303797	Proteobacteria
buph	buph	21.2980714642371	1.55192062693698	17.1318091451292	24.4644329896907	22.934043327816	1.31498680110142	17.303125	31.1984615384615	Proteobacteria
bupr	bupr	22.9906609945456	1.56680581704737	19.4571428571429	27.4625	24.3841570218026	1.65254291060551	19.0777777777778	31.8107692307692	Firmicutes
bups	bups	21.1296522034034	1.6584594816184	14.106289308176	24.3151351351352	22.7280554364569	1.31353579978326	15.9760129659643	31.9378378378378	Proteobacteria
bupt	bupt	20.7619870091851	1.78046061306501	16.5594405594405	24.6609154929578	22.9324518283475	1.34040452490409	17.4488165680473	30.8661538461538	Proteobacteria
burh	burh	21.3460254762545	1.36952946323178	18.7320987654321	23.7151898734177	22.988545356227	1.30980948640833	18.0571428571429	29.5417721518987	Proteobacteria
burp	burp	21.0986322846692	1.76859702019574	16.6630769230769	24.8225490196078	22.9430058286933	1.29801618345626	16.974609375	31.5882352941176	Proteobacteria
buth	buth	21.2078901772522	1.64618854381838	15.0547252747252	25.1069444444445	22.7747475405624	1.29825381478495	15.5392986698912	29.5481012658228	Proteobacteria
buvi	buvi	21.0253178059896	1.62465409710849	16.7361111111111	23.9597269624574	22.8408359221839	1.29326142279532	17.1097472924188	32.756	Proteobacteria
buxe	buxe	20.8866275503694	1.70238504755255	15.8871794871794	23.8631578947369	22.9066713505986	1.30127280551598	17.0438247011952	31.1215384615385	Proteobacteria
buyi	buyi	21.3291045353816	1.65744776706886	17.5054263565892	25.4547058823529	22.9108180287306	1.23636825838814	16.7704119850187	29.8132743362832	Proteobacteria
ca17	ca17	22.9229648013153	2.07934157465978	20.4188405797102	25.8864197530864	24.1144556388562	1.69011406247425	19.3280991735537	30.7789915966387	Firmicutes
caac	caac	21.2147525404149	1.20644445407019	15.8854545454546	26.0645161290323	22.205323637219	1.41358196479278	17.6225352112676	29.9705882352941	Actinobacteria
caar	caar	22.3647432778506	1.56443372323241	19.3004273504273	25.4777777777778	22.7172030139101	1.54612316958839	18.6422222222222	32.3126984126984	Actinobacteria
cabl	cabl	23.9305817574718	0.702739501603251	23.3985337243402	24.7272058823529	24.8984045190483	1.45900933753463	20.6950639853748	30.2713043478261	Proteobacteria
caca	caca	23.6288749905911	1.1417703846706	21.5227045075125	25.2669736842105	24.7860475380195	1.63330329432637	20.6543624161074	33.7078947368421	Bacteroidetes
cacl	cacl	21.9959970296557	1.62938781210873	19.7911149825784	25.6064814814815	24.7030727639632	1.61668384696374	19.7232600732601	33.3532467532468	Proteobacteria
caco	caco	22.4688040973034	1.28644649276784	19.7985088536814	24.8401253918495	24.2916154824788	1.51402823780498	19.9509652509653	32.3666666666667	Proteobacteria
cacr	cacr	20.8659766162812	1.34456746227588	17.4692307692307	23.251166180758	22.573812857163	1.27939844928174	18.8604166666667	29.3107142857143	Proteobacteria
cacu	cacu	22.2648541169916	1.23958970930875	19.2984251968504	23.8387096774194	24.1956462625712	1.44889511345753	20.187213740458	30.2629032258064	Proteobacteria
caep	caep	22.8554020983736	0.397166627033807	22.2493710691824	23.3355704697986	24.5629071118106	1.43547833757205	20.4842696629213	29.8764331210191	Bacteroidetes
cafe	cafe	21.1557559527633	1.34168470524323	19.6733676975946	24.2521531100478	24.4716916650082	1.51268565415924	20.5962298025135	31.0719298245614	Proteobacteria
cahd	cahd	24.252036552623	2.35770898433667	17.580303030303	30.0824561403509	24.8534930726574	1.55164726164316	20.6751937984496	30.673949579832	Firmicutes
caho	caho	22.7012589317075	0.961789915386095	21.1081395348837	25.0546255506608	24.7587053760083	1.69209393510111	20.715765171504	33.845652173913	Proteobacteria
cahy	cahy	25.794201062791	2.87764938550831	20.3051724137931	30.0533333333333	24.5140164649691	1.79927095942664	19.7241112828439	34.4818181818182	Firmicutes
caje	caje	22.3328370962773	1.55836088222986	19.8972270363952	27.066	24.7270173356433	1.58919206445154	19.6147959183674	36.3617021276596	Proteobacteria
cak3	cak3	21.0290453108915	1.5393949716701	16.6551601423487	24.4922261484099	22.569690328679	1.27726381721228	17.3638888888889	28.8190476190476	Proteobacteria
cakn	cakn	24.135699359965	1.699240570697	21.2063829787234	28.422641509434	24.8597565280987	1.59572060007876	20.6953488372093	29.8711111111111	Firmicutes
cakr	cakr	24.3247770451776	1.46355973292225	21.6419475655431	27.9	24.9138252210214	1.62097487105257	19.7533846153846	30.7302158273382	Firmicutes
cala	cala	22.4090601223273	1.82610861928165	20.2571177504394	26.6184331797235	24.7466255454603	1.53275143908284	20.5288	33.2096385542169	Proteobacteria
calc	calc	24.2060012956347	1.85249658253275	21.0743902439024	28.4792452830189	24.8620087859516	1.61080725046369	20.6953488372093	29.8532258064517	Firmicutes
caml	caml	23.4174337705737	1.73654115516458	20.2359908883827	27.4341463414634	24.2808523177558	1.73942143151022	18.7047826086957	34.4675675675676	Firmicutes
caob	caob	23.8858946447035	1.57603412106242	21.2063829787234	27.6037037037037	24.8659655250193	1.65001297002371	19.6693227091634	31.7239436619718	Firmicutes
caoc	caoc	23.5660250973226	1.16563460910554	21.0671509281678	25.0230215827338	24.5308080798878	1.46496927479436	20.5015151515151	29.8471544715447	Bacteroidetes
caow	caow	24.0868719341383	1.72083033555852	20.9478260869565	27.3259259259259	24.7680794983643	1.6022636172304	19.65821812596	30.7864864864865	Firmicutes
cape	cape	22.3181409910377	1.14909843434158	20.4062111801242	23.6919117647059	24.6321073604183	1.63803902940422	19.9905555555556	30.7458064516129	Proteobacteria
casa	casa	24.3562563031283	1.32960091417267	21.7756554307116	26.7832317073171	24.8956707537549	1.59470085467708	19.7955384615384	30.2771929824561	Firmicutes
case	case	20.9732472509449	1.56559003753285	17.2166666666666	23.6806916426513	22.5889955949114	1.27907201522165	17.9818181818182	27.6850340136055	Proteobacteria
ceal	ceal	22.5185765730959	1.50831629896012	18.8612466124661	26.0250980392157	24.5644273210629	1.4864275042358	19.4710900473934	31.565671641791	Bacteroidetes
cefi	cefi	20.8717604786844	1.60733370750306	16.6945165945166	24.7475	21.8823295362127	1.43878268152317	18.3557471264368	26.9063291139241	Actinobacteria
cefl	cefl	21.2716391202812	1.34853278506633	18.2386597938144	24.7475	21.8828544372783	1.34013677813342	18.344074074074	27.4542857142857	Actinobacteria
cegi	cegi	21.2421196591073	1.44685202641636	17.12	25.6108108108108	21.9499217391603	1.36669820475738	17.4325396825397	28.9754716981132	Actinobacteria
ceja	ceja	22.0343524904136	1.23456914632034	16.9985354422966	25.4120879120879	23.5041870131291	1.39911398578724	19.4666666666667	31.3303571428571	Proteobacteria
cely	cely	22.7519925764415	1.47933775836598	18.5667020899749	25.5175373134329	24.4489838864329	1.53758509495079	20.785145482389	33.5484848484848	Bacteroidetes
chpi	chpi	23.0917301000323	1.13737282364612	19.8425287356322	25.5578199052133	24.2850099763487	1.3820276152614	18.0494505494506	31.6372093023256	Bacteroidetes
chsa	chsa	20.9197178512669	2.13690887096908	17.2135371179039	25.165371024735	22.9663371413079	1.32372490526728	19.0319727891156	28.6076433121019	Proteobacteria
chvi	chvi	21.2942244425638	1.57445334529023	17.168691588785	24.4536363636364	23.0082212112632	1.38514034174087	17.2966666666667	30.855	Proteobacteria
ciko	ciko	21.5478167406937	1.44552672382606	18.015	24.6819277108434	23.5733150399237	1.44775694920992	19.1153225806452	31.5203703703704	Proteobacteria
ciro	ciro	21.4736864734604	1.55460389112312	17.76875	24.5478031634446	23.5488890192774	1.46083978168079	18.2798507462687	34.3081081081081	Proteobacteria
clac	clac	23.5559226271877	1.50852690056193	18.2684563758389	27.2857142857143	24.6769065066603	1.74359332835459	20.0723577235772	32.3571428571428	Firmicutes
clad	clad	23.4951847876032	2.16096050194573	16.775289017341	29.8909090909091	24.4403807632661	1.56266785422511	18.248623853211	30.5481927710843	Firmicutes
clbe	clbe	23.6086125280761	1.72608195755703	19.4761061946902	30.2475	24.368825845777	1.57720050376019	16.9194525093322	30.7937984496124	Firmicutes
clbn	NA	NA	NA	NA	NA	NA	NA	NA	NA	Firmicutes
clbo	clbo	24.390806209188	2.04277539990497	17.8685185185185	32.2970149253731	24.7059146768339	1.69279795922468	19.9504065040651	34.5000000000001	Firmicutes
clca	clca	23.8606806888504	1.32232435503298	20.5565217391304	27.81	24.5382491996572	1.65541427149245	20.35078125	32.2283333333333	Firmicutes
clce	clce	23.5020381575454	1.37064694765679	19.8058823529412	27.5407894736842	24.3368326477164	1.52533711280888	20.5102362204724	29.9261363636364	Firmicutes
clcf	clcf	23.4563911648366	2.70770632258222	18.8636363636364	31.8926829268293	23.8476823248234	1.46358056579507	16.9	30.4630434782609	Firmicutes
clcl	clcl	23.4390617917017	1.51105805261538	17.5274509803922	27.2128205128205	24.480048120613	1.62829256077289	19.8973469387755	31.1236842105263	Firmicutes
cldi	cldi	24.0639375480241	1.64477623885149	20.2613333333333	28.8478260869565	24.4486715417841	1.60882825366097	17.1890681003584	31.3521126760563	Firmicutes
clge	clge	23.2900600558032	1.55497058667651	20.8617449664429	27.2652173913043	23.9921150273128	1.57613950845295	17.3080536912752	30.61875	Firmicutes
clkl	clkl	23.9735779694457	2.12268583179753	19.1886956521739	29.469387755102	24.6484526584713	1.70283088704069	20.2174846625767	31.7869565217392	Firmicutes
clle	clle	23.3988672188601	1.51552602432195	20.4192307692308	27.0961538461538	24.4526717948297	1.57284319853903	20.4479674796748	31.0870967741935	Firmicutes
cllj	cllj	23.9972747610281	2.33145323529879	18.7955882352941	30.0865384615385	24.5663527715618	1.64499183470854	20.2462732919255	31.1706666666667	Firmicutes
clmi	clmi	20.9975236269409	1.45551525625078	17.3969827586207	24.6326923076923	22.0456064640964	1.39808888129997	17.2584745762712	28.5615384615385	Actinobacteria
clno	clno	23.8890161009387	1.65913387016918	18.6140186915888	26.0710659898477	24.4439276414283	1.55475669392966	20.4239669421488	30.8907407407407	Firmicutes
clpa	clpa	23.6812229644186	2.06504629928653	16.9767676767677	29.0525	24.6326391987664	1.69207812214137	20.3850267379679	30.6525423728814	Firmicutes
clpe	clpe	23.838129032366	1.68177293901529	19.1548611111111	28.8769230769231	24.6559865259378	1.72842459432117	19.8095238095238	32.014	Firmicutes
clph	clph	23.1683902163409	1.67592135102533	19.2318181818182	29.6	24.4600737934641	1.57022594146142	16.8270034843208	30.13	Firmicutes
clsa	clsa	23.2106132627246	1.73951368879081	17.0264367816092	26.3718181818182	24.1570593122726	1.51645379446416	19.3353053435114	31.9558823529412	Firmicutes
clsc	clsc	23.7633276915146	1.92418363372585	19.0763157894737	29.5383333333333	24.3802996553226	1.61631365743539	18.3754385964912	31.8315789473684	Firmicutes
clse	clse	24.4679621106028	2.67105268831558	15.178431372549	30.751282051282	24.5818434141849	1.64939177245732	19.2177309782608	31.93	Firmicutes
clsh	clsh	24.0392185782671	1.77704978455299	19.1197826086956	29.3275862068965	24.5035919693379	1.65500987550153	16.7531291611185	31.1802197802198	Firmicutes
clsr	clsr	24.3465927014395	1.81403230580794	21.8458244111349	30.751282051282	24.501732331425	1.56173054857122	19.2549391069011	33.1676470588235	Firmicutes
clst	clst	23.2971592613545	1.68901497730365	20.392	25.9586206896552	24.1571971464683	1.44482854197809	20.3866666666667	29.974358974359	Firmicutes
clsy	clsy	22.9802707567461	1.35707372244183	20.3450704225352	25.1412628487518	23.722009529896	1.39767297881389	19.2505263157895	29.6941176470588	Firmicutes
clte	clte	24.0698894119713	1.08718718524939	21.0610795454545	26.3888888888889	24.6864610473219	1.62016195275521	21.037216828479	30.7753521126761	Firmicutes
clth	clth	23.9122751758729	1.16121589500912	20.9014492753623	27.9033333333333	24.3334938466915	1.57696370923241	18.9400677966101	31.0925373134328	Firmicutes
coau	coau	21.7410711803685	1.36777833529462	19.0643207855974	24.706779661017	22.7748088569312	1.46714001202984	18.6308411214953	27.262962962963	Actinobacteria
coba	coba	21.0538338077246	1.57827535766872	18.0725806451613	23.8832335329342	23.1265514650439	1.34341378421447	18.6942687747036	32.3046153846154	Proteobacteria
cobu	cobu	22.930292094213	1.11095313269167	20.7164410058028	24.3705653021442	24.2824571628253	1.54519862593227	20.6872340425532	34.2931818181818	Proteobacteria
coca	coca	22.7642718393455	1.7714931883828	18.879375	25.7090909090909	22.9433790826843	1.57771327445214	18.4476744186047	31.066	Actinobacteria
coco	coco	21.2856627932948	1.47882165289025	16.4153543307086	25.2108695652174	22.59356499379	1.21861483140595	17.4077192982456	28.2044117647059	Proteobacteria
codi	codi	22.3207704902769	1.36030441608738	18.759375	29.8210526315789	23.0253276775197	1.54189684564549	18.6583333333333	30.5384615384615	Actinobacteria
coef	coef	22.2377358045519	1.99431752376212	19.9627118644068	28.1263157894737	22.8349958527644	1.48818759825561	18.8620396600567	29.3480769230769	Actinobacteria
cofu	cofu	21.5394860674221	1.39729445625712	18.0779249448123	23.7431226765799	23.0782989522085	1.37087509168997	16.981352833638	33.728125	Proteobacteria
cogl	cogl	22.2824784021951	1.43388559816502	18.803606557377	26.5540983606557	23.0216768998701	1.60742118864023	18.4657284768212	31.1182926829268	Actinobacteria
cogo	cogo	21.7647069388546	0.937892846560982	20.9400184842884	24.1090634441088	22.9093295712667	1.36729348409532	18.8356707317073	28.7482071713148	Actinobacteria
coha	coha	21.5633406131139	1.16636049562141	19.2351351351351	23.8701492537314	22.606621133745	1.48485456151961	18.7138121546961	28.9111111111111	Actinobacteria
coje	coje	NA	NA	NA	NA	23.7128289136448	1.1025561176629	21.7611295681063	24.4106382978723	Actinobacteria
cokr	cokr	21.2991080041651	1.44384302923625	18.1942612942614	25.019696969697	22.7907879071946	1.4797495789302	18.676404494382	29.87	Actinobacteria
coma	coma	21.5469432367705	1.07709048537126	19.9537815126051	24.222	22.5942107654164	1.5167195077132	18.7427777777778	28.4253968253968	Actinobacteria
cope	cope	22.6567153000714	2.13064027506607	18.2939393939394	30.359649122807	23.0824868012565	1.56618912557584	18.9211382113821	32.6769230769231	Actinobacteria
copr	copr	24.2328017366831	2.34168163784687	21.6121387283237	28.72	24.0949841478406	1.44252555132635	20.5571917808219	31.0966666666667	Firmicutes
cops	cops	22.1664379830444	1.53104310860072	18.6365570599613	24.8275862068965	23.7560743608616	1.47500609637271	19.8351648351648	32.6125	Proteobacteria
copt	copt	22.4404765156551	2.42528551225002	18.5764705882353	30.359649122807	23.0235519662896	1.49923971001899	18.9211382113821	29.9366666666667	Actinobacteria
core	core	21.937190467437	1.64870742654193	19.0153439153439	25.002842377261	22.7132959466833	1.41133048897745	19.2198237885462	30.1745762711864	Actinobacteria
cote	cote	20.8340676558662	1.46339803534138	16.7310344827586	23.1707671957672	22.9356198193383	1.33179868173034	17.8993902439024	29.4413793103448	Proteobacteria
cotr	cotr	21.6188233180502	1.83129737052652	18.7796396396396	27.1066666666667	22.3550476037432	1.47467947853641	16.7875	28.372131147541	Actinobacteria
coul	coul	22.0832688528517	1.0996199851667	19.6934482758621	23.971	22.9891222620089	1.49054491552764	19.1064516129032	29.0636363636364	Actinobacteria
cour	cour	21.7500374808377	1.55290265172243	19.3964383561644	24.4873417721519	22.5270826259171	1.41361006926209	18.5220125786163	29.7666666666667	Actinobacteria
cova	cova	21.185955556765	1.4052772708422	18.9421052631579	23.803	22.3475713282437	1.40528399587855	18.3052816901408	29.2934426229508	Actinobacteria
cowo	cowo	20.9159131095934	1.27004308055221	17.2112612612612	25.4324324324324	21.9173446331591	1.30712684747759	16.9133550488599	27.4382978723404	Actinobacteria
crat	crat	22.330471753147	1.08615388257396	20.3086291309671	25.4799256505576	24.3483965549712	1.54923318495747	18.4147222222222	31.632	Bacteroidetes
crcu	crcu	22.5399949034252	1.90591173310472	19.1209492635025	24.5970783532537	22.9365279825295	1.41122902332921	18.4179028132992	28.5018181818182	Actinobacteria
crsa	crsa	21.3989578112243	1.75622286232376	16.2761538461539	24.8361963190184	23.4801365208956	1.46735374816378	19.3373987206823	32.4761904761905	Proteobacteria
crtu	crtu	21.6834390152242	1.60522621880184	16.3838461538462	24.6914110429448	23.4894847524558	1.45354059534696	18.9631205673759	31.0145454545454	Proteobacteria
cume	cume	21.2404558772066	1.72711398005306	16.2748478701825	24.2708074534162	22.9131393912898	1.31370055978149	17.1478178368121	32.9478260869565	Proteobacteria
cune	cune	21.2613583753918	1.64722780434945	16.7360465116279	24.317880794702	22.7821573348115	1.25575283864613	17.1697247706422	30.7116279069767	Proteobacteria
cuta	cuta	21.0534758987566	1.74414627227196	15.7366013071895	24.0584967320262	22.7954904868769	1.31099885790554	17.1330275229358	30.0084905660378	Proteobacteria
cyhu	cyhu	22.7946804736313	1.18920889484731	18.5313043478261	26.371884057971	24.6668773848189	1.52755235612248	19.873417721519	30.5	Bacteroidetes
cyma	cyma	23.2030516563328	1.07614400088729	21.3536912751678	25.1365503080082	24.4812212278619	1.43281112048661	20.0401960784314	32.103125	Bacteroidetes
cyp1	cyp1	21.3419271173428	1.49952461701323	18.855501618123	24.1193430656934	23.5539959543273	1.40631758655418	20.0141150112025	30.3674418604651	Proteobacteria
cyza	cyza	21.6106503644391	1.48083620584915	18.5184419713832	24.1193430656934	23.6436969874896	1.43566704845685	18.9609329446064	30.3674418604651	Proteobacteria
deac	deac	21.1307477853831	1.48669778236729	17.1155844155844	23.6879432624114	22.7190522028258	1.32053236419717	17.7063013698629	30.2103448275862	Proteobacteria
deaf	deaf	21.5876665524221	0.961563723734646	19.0686930091185	24.229375	23.2513389383139	1.27876748430863	17.8373626373626	29.4350877192982	Proteobacteria
deai	deai	22.8064647522355	2.49413756937188	17.8625	32.6872727272727	24.1330624189222	1.74665904287202	17.2929729729729	30.6647540983607	Firmicutes
deak	deak	21.3807674477204	0.952779582113284	19.553483386924	23.1510426110606	23.1702246512528	1.30941897802314	19.0286821705426	29.9746987951807	Proteobacteria
deal	deal	21.7316089530071	1.53516333025422	18.607	24.9099041533547	23.597577707655	1.28250989614207	18.8488431876606	30.1236363636364	Proteobacteria
deao	deao	22.1518962784195	2.08879754570496	18.8695987654322	25.622463768116	23.7632906177818	1.28547333631718	20.6451612903226	32.44	Proteobacteria
dear	dear	21.2339016101669	1.35021510585814	19.1021929824561	23.3891089108911	23.1368547589371	1.29804021961433	18.6257142857143	29.0992753623189	Proteobacteria
deas	deas	21.2995061824174	1.15073802433206	19.3163763066202	23.6017925736235	23.3059953319924	1.27945976278017	18.2254385964912	30.4046511627907	Proteobacteria
deat	deat	22.3627294256001	1.61854147200533	18.8800947867298	25.4698630136986	23.8852152400894	1.30976586749665	19.0796296296296	29.6548780487805	Proteobacteria
deau	deau	22.8075469290819	1.32148452078592	21.245933014354	25.4781725888325	23.3438200531519	1.36635388275437	20.1732087227414	29.5225352112676	Firmicutes
deax	deax	23.5744445940333	2.38860272100093	18.9089285714286	33.631914893617	24.0973548306528	1.69506691020884	16.7331645569623	31.427027027027	Firmicutes
deba	deba	21.4253272473653	1.54114912449569	19.0509379509379	24.7052307692307	23.4257886364443	1.27331077143993	19.4027397260274	29.7863768115942	Proteobacteria
debr	debr	20.6510220917541	1.16635418231225	18.6097039473684	23.5064981949459	22.7947539818936	1.3193781868446	17.6895348837209	29.1253968253968	Proteobacteria
deca	deca	22.4252408726099	1.48579119835301	20.3083333333333	25.7156565656566	23.7889104373689	1.52501356812681	19.993023255814	30.4875	Firmicutes
decf	decf	23.4025216779936	1.89033165491199	20.1681069958848	28.6236842105263	24.1084398570551	1.6478060494268	20.3527559055118	32.1048192771084	Firmicutes
decs	decs	21.1917589913582	1.42166605626756	17.9626506024097	23.8121251629726	22.724380033112	1.32258819310224	17.7755244755245	30.2103448275862	Proteobacteria
dedc	dedc	23.5638532428699	2.01714276720665	20.1681069958848	28.6236842105263	24.1364127151531	1.67229195661885	20.3527559055118	32.1048192771084	Firmicutes
dede	dede	21.3961660512416	1.38810263925828	17.2820601851851	24.2339694656489	23.1795895659322	1.33175990136628	19.3030357142857	32.256862745098	Proteobacteria
dedh	dedh	22.9378984923486	1.58593738324414	17.5392405063291	25.6378787878788	24.1192935401069	1.55953988935627	17.7710482529117	30.8380952380952	Firmicutes
dedi	dedi	22.9848450941819	1.88466692971248	20.2468899521531	30.3947368421053	24.0487685611677	1.61226406236545	19.7522648083624	31.7439393939394	Firmicutes
dedu	dedu	21.3538265464348	0.919375024763537	20.1546599496221	23.8253196930946	23.3689075361019	1.28722034564026	18.4282560706402	28.8504	Proteobacteria
degg	degg	21.5147312848341	1.36129717842036	17.7912878787879	23.6210019267822	23.0794123517925	1.27111899776638	18.8284090909091	29.6612244897959	Proteobacteria
degi	degi	23.5410877977253	2.29766619136081	18.8320512820513	31.0972222222222	23.9855585486727	1.63665960545573	20.3944444444445	32.7130434782609	Firmicutes
deha	deha	22.9818781681726	1.94846626646853	17.5394736842105	28.8935483870968	24.0018129402269	1.48490224901496	17.8353356890459	30.7190476190476	Firmicutes
dehy	dehy	21.7833069678644	1.32168100359798	19.400804828974	24.73625	23.7246397933243	1.3317927388947	18.8971389645776	31.7822222222222	Proteobacteria
deku	deku	22.576865975673	1.19111011345698	20.7821167883212	25.0445820433437	23.6497780968287	1.49387944934426	19.1618604651162	31.0828571428571	Firmicutes
dema	dema	21.0639590261935	1.84774534930285	16.5404878048781	24.1312757201646	23.0083584915074	1.42349012261159	18.4352624495289	29.6975903614458	Proteobacteria
deme	deme	22.0659889169971	2.24286233485577	14.5744588744588	26.0859813084112	24.0797620277935	1.64897083267625	18.9851508120649	31.1478787878788	Firmicutes
deol	deol	22.5418769621791	1.34200341625235	19.8720744680851	25.1242738589212	23.6105693002838	1.35726750738013	19.1320726172466	30.6728260869565	Proteobacteria
deor	deor	22.8107218375892	2.43194185461679	18.35	29.8590909090909	24.1275211966384	1.65246208779005	19.4666666666667	32.4206896551724	Firmicutes
depi	depi	21.4534542387339	1.12716382798344	19.6033222591362	24.0553956834532	23.59471623095	1.30739936912517	18.4881773399015	30.0962025316456	Proteobacteria
depr	depr	20.9275911693041	1.59712301735407	17.7836879432624	24.6322033898305	23.3709778614724	1.29569877958077	19.630467571644	31.1974358974359	Proteobacteria
deps	deps	21.4969529751897	1.67637280377621	19.1147163120568	25.0969811320755	23.7768333225786	1.40776923943161	19.4062256809339	29.9626865671642	Proteobacteria
dere	dere	23.039984076188	1.53569434826504	20.3530303030303	26.0025252525253	23.905214604022	1.52113622406718	19.3636363636364	30.625	Firmicutes
deru	deru	23.1755548875032	1.99045602788604	17.195	26.8605504587156	23.9831339394595	1.62691677789488	19.8389830508474	33.6444444444444	Firmicutes
desa	desa	21.585828840702	1.50718521600923	17.66525	25.3020161290323	23.6904980560337	1.31020014800712	18.3423149905124	30.4508771929824	Proteobacteria
desl	desl	21.7202757973509	1.71133644289225	17.5312	25.2134920634921	23.7846270020221	1.33506597673512	19.1767295597484	30.337037037037	Proteobacteria
desu	desu	20.4612399001943	1.41791000457195	17.7641791044776	23.187323943662	22.9515161395772	1.32744877082607	18.9068181818182	29.5161290322581	Proteobacteria
deti	deti	22.6253059049409	1.89074605052547	18.9375438596491	26.2228519195613	23.7158385015639	1.2825296145033	20.6368421052632	33.3137931034483	Proteobacteria
deto	deto	22.0586796579055	1.80522866445379	18.7256472212633	26.2323943661972	24.2347546243298	1.30854065526293	20.5674676524954	30.4711111111111	Proteobacteria
devu	devu	21.1530777035319	1.19538968009633	18.2096256684492	23.5798387096774	22.927529674077	1.31487318355861	17.7194552529183	30.0595744680851	Proteobacteria
dhre	dhre	20.4453414839819	1.38722205640106	17.9918429003021	23.0688279301745	23.3966787648002	1.37777050103911	20.0822784810127	31.0709401709402	Proteobacteria
dida	dida	21.8084927002623	1.61358009192037	16.4455414012739	25.3707831325301	23.4135203224017	1.37442421804825	19.3122448979592	31.8465753424658	Proteobacteria
dino	dino	22.1821724433969	1.00649361090841	20.0204464285715	23.3477178423237	23.7989379551279	1.49169645250758	20.3962207105064	32.609375	Proteobacteria
dish	dish	21.1414089229293	1.30453610659328	19.093975069252	23.983475298126	22.7955689379575	1.3738825830363	18.0888554216867	28.7264150943396	Proteobacteria
disp	disp	21.0550431297449	1.40693886236494	18.4098712446352	23.6290262172285	22.8026371020887	1.32998980043294	19.04296875	28.45	Proteobacteria
dize	dize	22.0050952565135	1.54837888986468	17.105325443787	25.0901098901099	23.4350479763673	1.39007911740139	19.3295778364114	30.980487804878	Proteobacteria
dyfe	dyfe	22.610035160304	1.21588552968044	18.6815950920245	25.0501818181818	24.1092122381097	1.34382078694427	19.7732	32.4846153846154	Bacteroidetes
ecvi	ecvi	23.3304562006467	1.1597350720813	20.8671317829457	25.3993103448276	24.3410695104894	1.40292717610395	20.096	32.3943396226415	Bacteroidetes
edic	edic	21.4195137893727	1.44797862835719	19.2625	25.4152173913043	23.4678845473791	1.49511086521205	18.7861111111111	31.8085106382979	Proteobacteria
edta	edta	21.1444032942832	1.29399416758321	19.3587112171837	24.5631901840491	23.3556402132493	1.43694172969794	19.1429824561404	31.7965517241379	Proteobacteria
egle	egle	21.2303024670334	1.60377343762212	18.6020833333334	25.54	23.008205113115	1.37432519613615	17.132614555256	29.5534246575342	Actinobacteria
egyy	egyy	22.0224006078684	2.2101883732004	19.3770992366412	27.1375	23.1726085352867	1.38251857745591	18.060736196319	28.807299270073	Actinobacteria
ehca	ehca	23.265493167305	1.35288521255962	20.7670157068063	24.7562874251497	24.3866420229623	1.39776959790527	20.1195227765727	30.2036764705882	Proteobacteria
ehch	ehch	22.7944308375428	1.4795909040481	19.6624260355029	24.2443708609272	24.6027022209128	1.73263765520716	20.6302919708029	32.446511627907	Proteobacteria
ehru	ehru	23.0313916985822	1.22061752780906	19.4063545150502	24.2124087591241	24.5291643143355	1.46498273368379	20.7245121951219	31.3674157303371	Proteobacteria
emol	emol	22.960361960738	1.15090144056326	20.6326315789474	25.2409185803757	24.5694118557894	1.47898639648816	20.0992125984252	31.1232558139535	Bacteroidetes
enae	enae	21.6972414961887	1.30558224662601	18.2051282051282	24.7263803680982	23.5307438630882	1.45240718558276	19.4716129032258	34.3675675675676	Proteobacteria
enas	enas	21.5877446172237	1.80927778984859	17.65375	25.4099706744868	23.5326391808145	1.41709873360367	19.2948387096774	31.4042553191489	Proteobacteria
enba	enba	21.6308187613458	1.65958610074865	16.0700151057403	25.4311797752809	23.571845416008	1.45146720465311	18.3349206349206	33.3029411764706	Proteobacteria
enca	enca	22.1641835990115	1.94906509805992	19.3661572052402	25.948275862069	24.1373228973891	1.76370129416071	17.827659574468	31.75	Firmicutes
encl	encl	21.5749358135965	1.53067270094641	17.3825	25.4219584569733	23.5272258748144	1.429718366558	17.3500000000001	33.025	Proteobacteria
enfa	enfa	23.1399403090232	2.05622222267469	18.8	29.2944444444444	24.2603922156423	1.751745809477	19.0915711009176	34.762962962963	Firmicutes
enfe	enfe	23.8017724672233	1.89359742261231	18.8469512195122	28.5761904761905	24.5054137473671	1.86841316731685	19.3887878787881	32.8897435897436	Firmicutes
enhi	enhi	23.3133583011634	1.85459301588185	19.0805555555556	27.0969696969697	24.5266315220508	1.95792718035447	19.5245901639344	32.7492957746479	Firmicutes
enpa	enpa	22.9244155935369	0.69967400893718	22.3022727272727	23.6818584070796	24.4510114986838	2.38002501080419	20.8210622710623	32.8410256410256	Proteobacteria
enr4	enr4	21.2649816561771	1.73429936070453	17.84875	24.7112627986348	23.5005630747271	1.47618740649029	19.2423908248787	31.7234042553191	Proteobacteria
ensa	ensa	21.4582491312285	1.69849957360699	16.9134146341464	25.0407142857143	23.508637436587	1.46062291754592	19.3657894736842	32.6603174603174	Proteobacteria
ensp	ensp	21.6188765748842	1.58414546771269	17.82875	24.8962121212121	23.5282422049932	1.39370981262383	19.0165413533835	32.0918918918919	Proteobacteria
eram	eram	21.4852488353606	1.54444977520494	18.9873449131513	24.9145228215768	23.4227606148363	1.432052048076	17.0458762886598	30.748	Proteobacteria
erbi	erbi	21.5967559576971	1.64904577820289	18.5248447204968	24.9933933933934	23.4045289165281	1.41336700308304	19.0494949494949	32.522	Proteobacteria
erca	erca	21.8955642252649	1.36534539105711	18.3073068893528	24.4195945945946	23.5097216388404	1.40857970383778	19.4621693121694	33.4453333333333	Proteobacteria
erej	erej	21.2265346666143	1.46863200358406	18.7701877934272	25.217199488491	23.4384461826152	1.44752558832015	18.7755555555556	30.0305555555556	Proteobacteria
erli	erli	21.2831363597954	1.5366163418666	18.8276397515528	24.6681355932204	22.7758175802205	1.41546365333205	17.7250673854449	31.0176470588235	Proteobacteria
erpy	erpy	21.2674843894033	1.3705628445128	18.6580188679245	24.8915	23.4609278422779	1.44279607308362	16.8169902912621	30.4260869565217	Proteobacteria
errh	errh	24.2812254301467	1.28928562350069	22.1193548387097	27.18	24.4071637033001	1.61015516865431	20.1658536585366	29.5359712230216	Firmicutes
erta	erta	21.5265301535658	1.31245296524037	18.7228235294117	24.250843373494	23.4406878985959	1.40045013186649	16.9761445783132	29.8594339622642	Proteobacteria
esbl	esbl	22.0078112542035	1.68374546529845	19.527536231884	25.1094339622642	23.5034766182306	1.4136135261655	19.6574193548387	31.010447761194	Proteobacteria
esco	esco	21.6919406627863	1.55236052100822	17.0693333333333	26.2947368421053	23.6193602403666	1.4603903370543	18.1811881188119	34.7615384615385	Proteobacteria
esfe	esfe	21.8759532967965	1.34928015456152	19.6429319371728	24.6836956521739	23.6151132903505	1.42238262755429	18.6785714285714	30.9903846153846	Proteobacteria
etha	etha	21.9764693268909	1.90139514113777	17.4535714285714	27.6967741935484	23.566335771656	1.55307165074083	17.6915555555555	30.614	Firmicutes
euel	euel	22.5266311653125	1.96198816044971	18.0298245614035	29.0958333333333	24.2318247243174	1.64895319811987	20.2657430730479	30.2698113207547	Firmicutes
euli	euli	24.2480531962496	2.89709509624393	20.103299725023	31.3951219512195	24.3446264735558	1.88014905146624	19.9968253968254	35.2285714285714	Firmicutes
eure	eure	24.1584963418902	2.58628370406485	19.2584269662921	30.75	24.4969099291764	1.93079815415614	20.1909598214285	35.6	Firmicutes
exan	exan	22.5414134339294	1.51015289702419	20.3416030534351	25.9763157894737	24.0813457849012	1.68285963851534	20.098347107438	30.578125	Firmicutes
exsi	exsi	22.3464125696822	1.65465177587802	17.5574468085106	25.0605263157895	24.05332299119	1.66289615098415	20.098347107438	30.1783333333333	Firmicutes
exsp	exsp	22.6007591392407	1.66068460998624	19.5954545454545	26.1109401709402	24.1991671750498	1.81320609189394	19.618018018018	31.1960396039604	Firmicutes
fapr	fapr	23.7655637929818	2.96304529403383	18.689552238806	29.6681818181818	23.5772720877409	1.54243149466113	15.5831460674157	29.7851851851852	Firmicutes
feba	feba	21.4426350574023	1.3933041285047	18.8285407725321	24.0745614035088	23.1751059737032	1.38848766243921	19.2643835616438	30.3225	Proteobacteria
fiae	fiae	22.1025153971284	1.54344164085469	17.7963709677419	25.4881305637982	23.7067053001188	1.36103610600987	19.0209821428571	35.4567567567568	Bacteroidetes
fial	fial	24.0078409885249	1.32516019855546	20.2290322580645	25.8574074074074	24.5350502400146	1.69990582736285	20.0590163934426	30.8936170212766	Firmicutes
fima	fima	23.8551857566479	1.60175844534968	21.7950819672131	28.6861111111111	24.5342096357001	1.58971915281296	19.7422764227642	32.1425531914894	Firmicutes
flba	flba	22.411378585649	1.00153105178368	20.1575268817204	24.5098934550989	24.398740196112	1.49481324164759	20.1308695652174	30.1642857142857	Bacteroidetes
flbr	flbr	23.0003165589486	1.01588444342196	20.5514395393475	24.9733524355301	24.8098019417666	1.62985562692518	20.7818791946309	33.4595505617978	Bacteroidetes
flco	flco	23.0463111881318	1.59044965437794	19.1990196078431	26.1980916030535	24.7782156260713	1.53721569725613	20.3193548387097	31.6054545454545	Bacteroidetes
flin	flin	22.6822638870009	1.09994106884292	20.228412698413	25.5126811594203	24.7475024290356	1.61804901875162	19.749593495935	32.1611111111111	Bacteroidetes
fljo	fljo	23.0474521372587	1.17818111533857	19.7786476868327	25.877380952381	24.5546340721289	1.43930229424049	19.7619047619048	31.1335616438356	Bacteroidetes
flli	flli	22.9971184913188	1.16009149301981	20.5592833876221	25.1909090909091	24.750759103974	1.47687117530285	19.6154471544715	31.8093023255814	Bacteroidetes
flpc	flpc	22.4771319529866	2.1749143542432	16.9870719776383	26.1754578754579	24.5122728138721	1.47618611657169	20.1290043290043	31.3553571428571	Bacteroidetes
flps	flps	22.941861576443	1.12679895971332	20.3293768545994	25.6502202643172	24.6607396554915	1.55244173106552	19.9368852459016	31.6417808219178	Bacteroidetes
flta	flta	22.6395861601801	0.98769441479906	20.0529411764705	25.7257971014493	24.6362887928466	1.5159346397257	20.3791666666667	32.7925925925926	Bacteroidetes
fral	fral	20.8447093207319	2.02048733558944	16.9366972477064	25.9902777777778	21.8183003347094	1.2998406380342	17.3774294670846	30.1625	Actinobacteria
frau	frau	21.037183904652	2.01239082491051	15.2307692307692	24.8870078740158	22.9262402363705	1.29493537263514	17.7826245443502	31.8689655172414	Proteobacteria
frcc	frcc	20.8075944433147	1.78799798367327	17.9010752688172	24.4477777777778	22.0147545679748	1.28676895186914	17.3947040498442	29.969696969697	Actinobacteria
frdg	frdg	20.838450654711	1.76955407060665	17.7761904761905	25.8266666666667	22.0258699743494	1.30497553660222	17.7983606557377	29.0393939393939	Actinobacteria
frea	frea	20.7528765578904	1.4948381371349	17.7200729927008	23.9855072463768	21.894125008808	1.24442629557118	17.3145124716553	30.4328767123288	Actinobacteria
freu	freu	20.9664817311698	1.69856306951835	17.3673267326733	28.2653846153846	21.8562791025891	1.25637198464438	16.1613445378151	28.1696428571429	Actinobacteria
frna	frna	23.5451277149702	1.37278726976682	20.2111111111111	24.8525714285714	24.4798061960365	1.63179395190999	20.7454880294659	31.6803921568627	Proteobacteria
frno	frno	22.8305031103858	1.41917571327253	19.7044247787611	25.3536723163842	24.5131953820863	1.57692582924706	20.7312849162011	30.5854430379747	Proteobacteria
frph	frph	23.1594293809116	1.13733932687897	19.012987012987	25.1002857142857	24.487625710558	1.53849685711768	20.6474860335196	29.989268292683	Proteobacteria
frtu	frtu	22.9770392589708	1.48298416647853	19.7570175438597	25.4124293785311	24.5267833037522	1.6107474854738	20.7107142857143	32.64875	Proteobacteria
frtx	frtx	23.0990023914408	1.1181485516557	20.7546153846154	25.1828571428572	24.4651181548707	1.58170057741118	19.3247933884298	30.564705882353	Proteobacteria
gaan	gaan	21.8941470598158	1.430952445798	20.0918719211823	25.1434065934066	24.0491074408368	1.5422206813583	19.525641025641	33.3233766233766	Proteobacteria
gaca	gaca	21.1867069330099	1.56024326600495	18.1080536912752	24.20625	23.3940045799293	1.34952361365063	19.9847926267281	29.5878787878788	Proteobacteria
gava	gava	22.8138519886281	1.616421202829	19.2962711864407	25.9722222222222	23.5217348839812	1.73330071767403	18.0881355932204	35.0653846153846	Actinobacteria
gebe	gebe	21.7247298084529	1.30572036158077	19.3527607361964	25.2510638297872	23.2724628331011	1.28144382625546	19.6128205128205	29.6585365853658	Proteobacteria
gegh	gegh	23.7599808789041	2.30688025625542	19.6326530612245	32.0666666666667	24.2278633760497	1.67182007208998	19.8727634194831	33.9484375	Firmicutes
gejf	gejf	23.3971733441229	2.69136020644434	19.6311111111111	32.1738461538461	24.2163888711894	1.72782632151244	19.7381818181818	33.3034482758621	Firmicutes
geka	geka	23.7540020518704	2.56471151728496	19.6530612244898	31.25	24.2567039574913	1.68603519037121	20.0042857142857	33.9484375	Firmicutes
gelo	gelo	21.7894574589967	1.34324292203055	18.8922033898305	24.6410430839002	23.3345430758969	1.30178808233899	19.5516728624535	31.2097345132743	Proteobacteria
gem1	gem1	21.4165989579352	1.17908921703727	19.3556561085973	25.1193621867881	23.2852523293359	1.30474551097847	19.8497076023392	30.0542750929368	Proteobacteria
gem2	gem2	21.5447077056011	1.12854923928816	19.4787330316742	24.2749116607774	23.2641759379714	1.27743470615416	19.8975409836066	29.609756097561	Proteobacteria
gema	gema	21.7797972267189	0.930053935364983	20.6464163822526	24.983850931677	23.3497128541387	1.30106050513661	19.4960784313726	29.3705882352941	Proteobacteria
geob	geob	20.3894665873842	1.65145226815948	13.5954545454546	23.2080357142857	21.8569638994476	1.33606776785489	17.4132142857143	27.0241666666667	Actinobacteria
gesc	gesc	23.779311668562	2.64071396531102	19.6530612244898	32.0714285714286	24.2242720873099	1.68439262437829	20.0042857142857	33.9484375	Firmicutes
gesm	gesm	23.2652283106607	1.52390742080786	19.9232876712329	28.4365079365079	24.2669331613161	1.65613397236518	15.5723598435464	30.851282051282	Firmicutes
gesp	gesp	21.8040837964722	1.34426452391634	17.3153846153845	24.0535532994924	23.5209580677752	1.30815353832012	19.8983870967742	31.2150943396226	Proteobacteria
gesu	gesu	21.8027596196407	1.24010366271562	19.6381196581196	25.2726708074534	23.2291771063777	1.28439397411227	19.2030769230769	29.4623529411765	Proteobacteria
gesw	gesw	23.3587112015396	2.20574556887188	19.9102040816327	30.9054054054054	24.6266924699347	1.76712870040287	19.7115702479339	31.44	Firmicutes
gesy	gesy	23.7386955140133	2.72474735334334	18.7367346938776	32.0666666666667	24.2252849979744	1.69111989588408	20.0042857142857	33.9484375	Firmicutes
gete	gete	23.8740837185267	2.57438127776726	18.7169491525424	31.572972972973	24.5510070424688	1.74296005117582	19.9271428571429	32.0575757575758	Firmicutes
geth	geth	23.1632625948779	1.59683819373309	19.9865384615385	25.5510510510511	24.3124516536631	1.67806710257145	18.9111940298508	31.44	Firmicutes
getr	getr	23.9390361567706	2.5465272894832	19.6530612244898	32.0666666666667	24.3997795352496	1.84059835785339	19.9598684210526	33.9484375	Firmicutes
geur	geur	21.636820807091	1.21348422909596	19.3059701492537	24.1746397694524	23.5883095667984	1.29637849973827	19.4235294117647	32.3270588235294	Proteobacteria
gey4	gey4	23.7173409052089	2.66566283275486	18.7367346938776	32.0666666666667	24.216617745333	1.68449660590644	20.0042857142857	33.9484375	Firmicutes
geym	geym	23.5712506112128	2.4509030198236	18.7169491525424	31.572972972973	24.5539629089747	1.73055648989443	19.9271428571429	32.0575757575758	Firmicutes
gl4h	gl4h	21.8972936090502	1.64000412699426	15.4923188405797	25.0326086956522	23.5907796040907	1.40544845092976	18.4741573033708	30.2980198019802	Proteobacteria
gldi	gldi	20.8393192829608	1.89753546690439	16.7360465116279	24.616724738676	22.6957376992963	1.26702699518952	18.8368421052632	31.7586206896552	Proteobacteria
glni	glni	21.924094184623	1.38840551134272	19.1733564013841	24.8063988095238	23.6029501154636	1.35055740044997	18.7545112781955	30.1042253521127	Proteobacteria
glox	glox	21.4419083087209	1.52341989844326	16.9402298850575	24.6728125	22.9477768388299	1.29790377646922	17.6858823529412	29.3797101449275	Proteobacteria
glps	glps	21.9739970121894	1.48034514540552	19.8099656357389	25.1267515923567	23.843604317775	1.48543999594779	19.3104868913858	32.5636363636364	Proteobacteria
glxy	glxy	21.4493036556496	1.72076542083713	17.1385964912281	24.2616161616162	22.9117834268359	1.2319514032876	19.1378378378378	30.253125	Proteobacteria
gobr	gobr	21.6307106285069	1.69668688632997	14.9166666666667	25.7441860465116	22.3502342354686	1.3531760680862	18.8020833333333	27.9841379310345	Actinobacteria
gokt	gokt	22.0594113400753	1.84747244663464	19.5582857142857	30.7269230769231	22.2528212751462	1.30757547201882	17.1951949229376	28.728125	Actinobacteria
gopo	gopo	21.4514186159308	1.45697922832616	18.0483870967742	24.4326086956522	22.344206407148	1.36952878491756	17.7669595782073	27.5321167883212	Actinobacteria
grbe	grbe	20.5930528026227	1.49789700958946	18.0024242424242	23.4656534954407	22.8139043190882	1.24677468003392	19.4350406303863	28.7796610169491	Proteobacteria
grfo	grfo	22.9788081649836	1.4427709847858	18.6393350062737	26.0529197080292	24.4887278413943	1.54860027442212	19.6927419354839	33.1555555555556	Bacteroidetes
hach	hach	21.8744391643923	1.28292149252517	18.7231778425656	24.9750561797753	23.5106470071568	1.37063633703659	19.3376666666667	31.096875	Proteobacteria
hade	hade	22.8794446239027	1.26374500210876	20.6822510822511	25.2169491525424	24.2604773756402	1.46662397523924	20.916	33.9617021276596	Proteobacteria
hadu	hadu	22.3921179415947	0.987079055966184	21.063829787234	23.4564220183486	23.9709703105835	1.51302152100553	20.0576923076923	33.3268292682927	Proteobacteria
hael	hael	21.1040355207464	1.54595459393512	18.5106334841629	24.4095406360424	22.8830560609674	1.30592123095031	19.0017412935323	29.3610169491525	Proteobacteria
haha	haha	21.1308443228395	1.41698484761757	18.9970149253731	24.3360248447205	22.5986029047692	1.31354970900085	18.5505050505051	27.7111111111111	Proteobacteria
hahl	hahl	23.7063142862676	2.31379891550907	20.0555555555556	30.6333333333333	24.3994286293361	1.8838391143537	17.6932816537468	32.0742424242424	Firmicutes
haho	haho	23.488563212029	1.99979513714196	18.7857142857143	29.0724137931034	23.9524820589604	1.72223243278878	19.5536585365854	31.92125	Firmicutes
hahy	hahy	22.7162524936855	1.50485495309271	17.801487123685	26.2584837545127	24.3471604705001	1.37955143820204	19.9078125	32.8064516129032	Bacteroidetes
hain	hain	22.0909083360556	1.37901760355361	19.6787564766839	25.6226666666667	23.8627399303371	1.44841143892343	18.6894736842105	32.9326530612245	Proteobacteria
hane	hane	20.8181159699759	1.39472185562933	18.8473684210526	23.9145098039216	23.2553433120429	1.43787486588952	18.9571428571429	29.965625	Proteobacteria
haoc	haoc	20.8680470168529	1.43418857788056	17.6505882352941	24.6232098765432	22.3617132013276	1.25309765521823	18.0327715355805	27.8622222222222	Proteobacteria
haor	haor	23.9571352958283	1.98258489170791	20.7359477124183	28.3631578947368	24.4049080514817	1.62537768068695	20.4268292682927	31.6666666666667	Firmicutes
hapa	hapa	22.3943493966054	1.80795056591164	17.9757823129252	26.002868852459	23.8574027975116	1.43920403934838	19.1865657521287	31.7681818181818	Proteobacteria
hapi	hapi	22.0903008714529	1.47400217337233	19.5985645933014	25.005	23.9009838897723	1.52698576506332	19.5308943089431	31.6414634146341	Proteobacteria
hapr	hapr	23.1857550435631	2.19320423811115	19.6042553191489	26.4227272727273	24.1847215704453	1.65614034891457	20.0893442622951	30.7246153846154	Firmicutes
hasl	hasl	24.4229018263125	1.88257623040874	22.0731825525041	27.8833333333333	24.124611268069	1.60080673152431	20.2254098360656	30.9846153846154	Firmicutes
haso	haso	22.2775183548336	1.50288403734987	20.1685643564356	25.1811634349031	24.0345343428005	1.4564716370271	19.4521335168616	33.3478260869565	Proteobacteria
heac	heac	22.5849694734511	1.36116855777967	19.9827450980392	24.8108991825613	24.5909652882535	1.42578480140967	20.9157043879908	32.3905660377358	Proteobacteria
hear	hear	20.7884699905163	1.59164618268933	17.3967889908256	23.275974025974	23.3055796863474	1.39812901652195	18.5675324675324	29.3380281690141	Proteobacteria
hebi	hebi	23.2658069562924	1.76598682586685	19.3685785536159	26.5203592814371	24.2541442234825	1.43538427596908	19.6880189798338	31.5642857142857	Proteobacteria
hece	hece	22.4394508469978	1.56326973644622	17.0988304093567	24.5966666666667	24.6120361797132	1.44001717097771	20.1382875605815	36.2955223880597	Proteobacteria
heci	heci	22.472594478549	1.4929020065988	18.9396778916544	25.2136038186157	24.3365729939811	1.42022689995764	20.1772585669782	30.3385365853659	Proteobacteria
hefe	hefe	23.1438468843974	1.55471495861732	19.9680311890838	26.9612121212121	24.2810450476211	1.41498714775997	20.279906542056	31.3759036144578	Proteobacteria
hehe	hehe	22.513367091433	1.22497222744652	20.2476377952756	24.3577868852459	24.5105156475372	1.54712933484541	19.1817880794702	32.3983606557377	Proteobacteria
hemo	hemo	22.8083414565938	2.32268704172058	17.5810126582279	28.6688888888889	23.5492787187164	1.66591257894117	19.4410256410257	32.2275	Firmicutes
hemu	hemu	21.9597633912766	1.88549259236439	18.4985714285714	25.3817663817664	24.4874985487955	1.45472466653567	20.8664674634795	30.855	Proteobacteria
hepy	hepy	22.5210283218981	1.25015145685775	18.3656108597285	28.8734375	24.5255489057486	1.46854628767827	20.4831395348837	38.1285714285714	Proteobacteria
hese	hese	20.667507005133	1.69430924371695	15.6180722891566	23.5682785299806	22.9756805883699	1.32749996539986	19.0553571428571	29.6975	Proteobacteria
hiba	hiba	21.5479742935205	1.63061597403207	18.6390361445783	24.4193825042881	23.135305455513	1.35125858816908	18.8467336683417	28.7258215962442	Proteobacteria
hima	hima	21.9084375029591	0.925947235399877	20.2177852348993	23.3363503649635	24.5490613457287	1.32793927762799	21.2723140495868	32.6193181818182	Proteobacteria
hyde	hyde	20.8695164639153	1.35786154633281	16.9648148148148	23.2417910447761	22.9393696373164	1.33077448195085	19.0060606060606	30.2177777777778	Proteobacteria
hymc	hymc	20.9359285013136	1.4081818647554	17.6201219512195	24.5003533568905	22.9961345757601	1.30391205839342	17.5191304347826	29.0635036496351	Proteobacteria
hyne	hyne	21.1691236235858	1.84280728455608	16.2790322580645	24.443125	22.7925823166883	1.30039605269653	17.7630319148936	28.0702702702703	Proteobacteria
idlo	idlo	21.3501881617227	1.60097412980063	17.4228571428572	23.9488069414317	23.443502182984	1.43757542768555	19.4282051282051	31.0235294117647	Proteobacteria
ilco	ilco	20.2607404405437	1.25804822064548	16.759	22.5958997722096	22.2650111260522	1.34300014043807	17.7749646393212	28.5241935483871	Actinobacteria
inca	inca	21.1388568600183	1.55203411585613	15.0405405405406	24.2781553398058	22.3167645608315	1.33050111782876	18.7104166666667	27.8548872180451	Actinobacteria
isva	isva	21.3331890712243	1.33357966771442	19.075	24.3360576923077	22.0314849048182	1.45635876377916	17.0190082644628	27.6557692307692	Actinobacteria
jacc	jacc	21.0488847820761	1.51242160603936	16.2967889908257	23.3765306122449	22.8595048096062	1.40199244313584	18.3250883392226	29.9430769230769	Proteobacteria
jasp	jasp	20.8773827878057	1.64792986980824	16.9774336283185	24.3356164383562	23.2379768360221	1.35723440901784	18.5675324675324	29.1092307692308	Proteobacteria
jode	jode	22.1669228832232	1.33906502315444	19.9588594704684	25.0428571428571	22.6251383610749	1.40350158927584	18.5955555555556	29.0960784313725	Actinobacteria
kako	kako	21.9176651255143	1.08227855302986	20.0267904509283	23.6952569169961	23.8606378363642	1.52936531767082	20.2622279129322	30.4821428571429	Proteobacteria
kevu	kevu	20.5781296421878	1.27703540272567	18.4372093023256	23.825	22.8412955606223	1.32199384866921	19.3392070484581	28.8674603174603	Proteobacteria
kibl	kibl	23.8653990171497	0.562645038478052	23.1757834757835	24.5036601307189	24.0559127719373	1.3590984327045	20.792766726944	31.8233333333333	Proteobacteria
kicr	kicr	23.4378925987307	0.0394161339241113	23.4037572254335	23.472027972028	24.1372838099586	1.40035641709894	20.7018115942029	30.0295546558705	Proteobacteria
kide	kide	23.7681250005696	0.670095596817406	23.0929577464789	24.4330310880829	24.1922345846954	1.41421963959868	20.7032432432433	30.7512396694215	Proteobacteria
kiga	kiga	23.81513371701	0.65295273790033	23.1549418604651	24.4605981794538	24.0222769837141	1.31087361353953	20.7142857142857	30.1032786885246	Proteobacteria
kion	kion	23.8375627368506	0.678127338333983	23.3005813953488	24.5996068152031	24.0890766112366	1.3452843686751	20.6415584415584	30.0050420168068	Proteobacteria
kira	kira	20.7041346610261	1.64228118653193	14.7789473684211	24.2333333333334	21.8058288239934	1.36760399572257	18.1977099236641	30.0314285714286	Actinobacteria
kise	kise	20.8972260578403	1.29640465639747	15.7468085106383	23.9688442211055	22.0384524111269	1.34724881505492	17.8190352020861	29.1380487804878	Actinobacteria
klox	klox	21.9183270821152	1.31573780206606	18.5347727272727	24.9396226415094	23.5399135757856	1.41832803903957	15.7602649006623	33.3842105263158	Proteobacteria
klpn	klpn	21.865211576187	1.3959232812408	19.0859213250518	25.00875	23.5040081634989	1.42308008064256	19.0861111111111	34.0068181818182	Proteobacteria
klva	klva	22.1740869940089	1.51843363809294	19.4785714285714	24.99875	23.4760640652247	1.40819410003976	19.2945205479452	32.7567567567567	Proteobacteria
korh	korh	21.3872009767205	1.57813667341121	18.9067049808429	24.8704918032787	22.3432503179221	1.38940205050524	18.6039106145251	27.0432809773123	Actinobacteria
kr4h	kr4h	22.1530450096353	1.47777943687636	18.8392869269946	25.217843866171	24.2530681390251	1.49122752933579	20.0914115898958	30.3077419354839	Bacteroidetes
krfl	krfl	21.6496024875701	1.55449511713521	14.4729559748428	31.809375	22.3555962819077	1.38047204437165	16.7795795795795	29.3914285714286	Actinobacteria
kyse	kyse	20.704844562826	2.17019303085592	13.4710743801653	23.3736966824644	22.218791597003	1.44901720092903	18.0529411764706	29.9837209302325	Actinobacteria
la5h	la5h	22.2321165494127	1.44319141779493	18.7335697399527	25.1771428571429	24.5188088906788	1.57914052716992	19.2795737122559	31.6120805369128	Bacteroidetes
laac	laac	23.8447008701172	1.79797441676959	18.4338129496403	30.2484848484848	24.4162907574493	1.76866407773865	18.7424970460811	31.1941176470588	Firmicutes
laam	laam	23.7160323129242	2.31676035246953	16.732967032967	32.1666666666667	24.4684655636737	1.81453634840913	18.9574468085106	31.1941176470588	Firmicutes
labr	labr	23.1138653287677	1.86768217117612	19.1754385964912	28.46	24.0210449487243	1.83371817480371	19.6893442622951	32.0345454545455	Firmicutes
labu	labu	23.545506189133	1.63007021346955	18.4734693877551	26.7883561643836	24.1149383657767	1.68838322125057	19.4268729641693	33.8096774193548	Firmicutes
laca	laca	23.0365998293399	2.28251097198804	19.252380952381	31.1047619047619	23.99745099088	1.78526194758378	17.5150684931507	31.965306122449	Firmicutes
lacr	lacr	23.2235455011469	1.50347107571829	17.9532374100719	25.3469696969697	24.5197175916611	1.82937414743807	19.845	32.6538461538461	Firmicutes
lade	lade	23.3739837665623	1.82187041142467	18.7214285714286	27.9151515151515	24.1032472177944	1.78828783865465	18.4926701570681	34.2675	Firmicutes
lafe	lafe	21.3137471293876	1.83505405932138	17.4735849056604	24.5979674796748	23.6602979135922	1.63685819854145	17.4053125	30.9265486725664	Firmicutes
laga	laga	23.9867448689306	2.16208682771242	20.80125	26.7815789473684	24.482272256838	1.82046474837398	19.9383333333333	31.0071428571429	Firmicutes
lagr	lagr	23.1336652777104	2.45049042466432	19.2760439560439	28.1731707317073	24.253701204253	1.86899347049505	19.1189333333333	34.8113636363636	Firmicutes
lahe	lahe	23.6579142733257	1.79232713092175	17.7	28.2843373493976	24.4621334952972	1.82874920250224	19.7831683168317	31.8042553191489	Firmicutes
laho	laho	20.5311433736938	1.50365273873071	17.2241379310344	23.0013496932515	23.0933158580221	1.48183506989186	18.7008064516129	32.6488372093023	Proteobacteria
lain	lain	22.2128953306091	1.46527085872375	19.9980263157895	24.9896551724138	24.296558596754	1.44365663252118	19.7355263157895	29.7786324786325	Proteobacteria
lajo	lajo	22.9229382903898	1.88642018359302	19.4904306220095	26.4368421052632	24.5227561001357	1.86176404576341	18.559489051095	31.5030303030303	Firmicutes
lake	lake	23.8491810026332	1.93973188972962	19.0945945945946	28.6425	24.468766755993	1.87553864329908	19.2108108108108	34.6063829787234	Firmicutes
lala	lala	23.1168867843842	1.93653197954144	17.5990740740741	30.5297872340426	24.4091370781641	1.90956482093329	17.3582549187338	33.6642857142857	Firmicutes
lapa	lapa	22.1721478987556	1.98189465565949	19.8604508196721	26.34125	23.9203393466738	1.71515040056121	17.5219178082192	31.965306122449	Firmicutes
lapl	lapl	22.5663486211333	2.36150095037437	17.3359999999999	29.0513513513513	24.0089281896111	1.80523436730749	15.3343102427461	31.5983425414365	Firmicutes
lare	lare	22.8926661315199	2.04212098773799	18.1864	27.7214285714286	24.2860087549405	1.90157947477214	16.2400573613764	32.1282051282052	Firmicutes
larh	larh	22.4642169785469	2.22241774608703	19.0229323308272	27.621052631579	24.0194783893181	1.74724762836113	15.0500651890485	32.6637931034483	Firmicutes
laru	laru	22.7793903824978	1.54409209751638	20.7451612903226	25.3500664010624	24.147161625888	1.68983765485672	19.4137634408602	30.0008064516129	Firmicutes
lasa	lasa	22.4911685711229	1.9072826633745	20.4191964285714	26.7977272727273	24.0343105381534	1.7636875310756	19.6950819672131	31.4411764705882	Firmicutes
lasl	lasl	23.5042964668334	1.71589637709762	19.3255813953488	27.1675324675325	24.2986598902934	1.77277715428645	18.6123529411765	35.5551724137931	Firmicutes
lasn	lasn	24.6913134681404	2.60817690395407	17.9183908045977	31.7042553191489	24.3272330093011	1.86988868436843	18.9406976744186	29.9080357142857	Firmicutes
leby	leby	23.9792371687131	1.18262740986108	21.9297413793103	26.2788461538462	24.5029238512983	1.4256404729932	18.7634920634921	30.9605263157895	Bacteroidetes
lec2	lec2	23.4975348642212	1.90858957005319	19.1755102040816	27.0692307692308	24.080987050813	1.86188307908935	19.0720194647202	33.7421052631579	Firmicutes
leca	leca	22.9333915400034	1.41481775168652	19.9	24.8786666666667	23.9798798208455	1.82077636689873	17.8637362637362	34.2566371681416	Firmicutes
lech	lech	20.9851301187272	1.53720973524472	17.7485714285714	24.1957928802589	22.6993168362546	1.25393635566708	19.0293333333333	28.7571428571428	Proteobacteria
leci	leci	23.0039934730529	1.14978088612749	21.1085106382979	25.8288461538461	24.020280035204	1.79485989477841	17.6372703412073	32.1649122807018	Firmicutes
lega	lega	22.7653284094373	1.91866581146794	17.5723404255319	25.8530612244898	24.1495028470455	1.86866776277889	17.717711922812	32.9433628318584	Firmicutes
lege	lege	22.5691487771531	2.04299156330891	17.5268656716418	25.6963190184049	24.1039523709466	1.83310546995577	19.3818181818182	33.0460176991151	Firmicutes
leki	leki	23.2097852701677	2.61677252475766	19.0282051282051	31.5523809523809	24.0890702805789	1.82059804239318	19.0720194647202	32.3176991150443	Firmicutes
lelo	lelo	23.0632720235645	1.5226780141704	18.9254071661238	26.2204255319149	24.3605567281225	1.43547700177663	20.5086956521739	31.5041666666667	Proteobacteria
leme	leme	22.7995528625571	1.62102250775555	18.9763860369609	25.4773755656109	24.1166162984293	1.84343841864357	18.2929133858268	32.7672566371682	Firmicutes
lepn	lepn	22.7250257680988	1.60813953258035	16.7836829836829	26.3616438356165	24.3026345107426	1.46165840991649	19.7876086956522	32.2567567567567	Proteobacteria
lexy	lexy	21.3782118962017	1.50554799015478	18.0625	26.59377593361	22.3722793353744	1.44916462194465	18.009375	28.7043859649123	Actinobacteria
lian	lian	22.2507090711665	1.56508368859353	19.17812041116	25.267372881356	23.7195014151203	1.4030434905679	19.245	34.1488372093023	Proteobacteria
lias	lias	23.0777894139438	1.11779811944744	21.3453539823009	24.6178571428571	24.1890582480965	1.46881232691251	21.0228813559322	31.5203703703704	Proteobacteria
licr	licr	22.983135273458	1.11491775959788	21.1310991957104	24.4608979591836	24.1558073869398	1.48688546427211	20.5461864406779	30.1778688524591	Proteobacteria
liin	liin	23.172740410932	1.66043883719615	20.6658291457286	27.6071428571428	24.2066607959935	1.73229392091725	19.9766666666667	30.1967136150235	Firmicutes
liiv	liiv	22.9070149016972	1.46724089628665	20.4148148148148	25.4197014925373	24.2791832766072	1.74188901941228	18.261037037037	30.3704225352113	Firmicutes
limo	limo	23.0836458050741	1.66014121417455	19.6621052631579	31.4641025641026	24.236754719515	1.78743233368719	16.1526539278133	32.4918367346939	Firmicutes
lise	lise	23.1968744977034	1.68373301172789	20.2143552311435	26.0473684210526	24.2475072603352	1.7920643246269	16.7295758928573	31.5416666666667	Firmicutes
liso	liso	22.8746728070519	1.02369466825413	21.3584245076586	24.5281947261663	24.3312536267278	1.65765121783265	20.6160173160173	33.9581818181818	Proteobacteria
liwe	liwe	23.3239726641764	2.13559886041181	20.5153846153846	29.7081081081081	24.3042944506455	1.81022174949109	17.4748697916667	30.95625	Firmicutes
lysp	lysp	23.3503509326489	2.03497376437746	19.0140350877193	30.2777777777778	24.4898933669776	1.83146510432741	17.3625218914188	30.478	Firmicutes
maaq	maaq	21.3267240803703	1.61770951851973	16.502557544757	24.1897923875432	23.2040085898081	1.2656629743653	19.0215704824976	31.5465517241379	Proteobacteria
maau	maau	23.334930940504	1.42450067117353	20.4173913043478	25.6858858858859	24.2230525414712	1.55445967973116	20.5547619047619	30.155905511811	Firmicutes
maba	maba	21.3932365364704	1.31506215130899	18.3828990228013	24.5752083333333	23.1996297685569	1.33189363824988	18.901663585952	31.7189655172414	Proteobacteria
mabs	mabs	21.3749654549788	1.85954181473839	16.1851724137931	24.8247916666667	23.234098549176	1.37503500599521	18.9135198135198	31.0586206896552	Proteobacteria
maca	maca	23.5092182337721	1.33677287269637	20.3870813397129	25.0498964803312	24.4627349429764	1.73256913689763	19.6310024449877	31.1019230769231	Firmicutes
maha	maha	22.0706454311641	1.46843617793774	19.3526905829596	24.761661341853	23.9398306761973	1.53460309985401	18.0787878787879	32.1142857142857	Proteobacteria
mahd	mahd	21.2983573881801	1.50320526137206	16.6445070422535	24.1707612456747	23.2129123744388	1.32323143800971	19.0553453169347	31.5465517241379	Proteobacteria
mama	mama	20.4122510512007	1.19046008923604	18.2259786476868	22.6618677042802	22.8099815746068	1.23852461680316	18.2083451872921	29.4938775510204	Proteobacteria
mame	mame	21.4157668803394	1.64231223868064	17.7432558139535	24.7094786729857	23.615936200207	1.39000733310111	18.3836363636363	30.8817204301075	Proteobacteria
mamr	mamr	20.5361805727446	1.31365950498425	17.2343195266272	23	22.738078182711	1.38510387672923	18.0250783699059	28.4567901234568	Proteobacteria
mamw	mamw	21.9610669248603	1.66113637397966	18.8934744268078	24.7333333333333	23.6728202438201	1.34739128853772	19.1770491803279	29.3490445859873	Proteobacteria
mapo	mapo	22.0889114729112	1.72283156036307	19.0821981424148	25.1533029612756	23.6108948558539	1.4055956763132	19.5159133709978	30.3990384615385	Proteobacteria
masp	masp	21.5636806683686	1.58261694839157	18.7284482758617	24.7382488479262	23.3551169510125	1.30713431660694	18.7908750000001	29.4285714285714	Proteobacteria
masu	masu	22.9831832383468	1.14226481960022	21.0718816067654	24.3022026431718	23.8758925993938	1.48715616042825	19.4791044776119	33.7228571428571	Proteobacteria
matr	matr	23.1708751955597	1.40393669326017	20.1474940334129	25.5941649899396	24.5198795189377	1.47222798200918	20.2506944444444	30.6840909090909	Bacteroidetes
me30	me30	21.205523312645	1.29419010137597	18.4068965517242	23.8851040525738	23.5284830228652	1.48398782124122	19.3303571428571	30.3375	Proteobacteria
me44	me44	20.6229178742408	1.6030810899173	16.9	23.8003448275862	22.3585298005771	1.32006318876709	16.2352380952381	32.1333333333334	Proteobacteria
me68	me68	21.6488361359626	1.78012492726595	19.0942028985507	24.7944117647059	23.3150648273705	1.44063719676316	19.2081395348837	29.6880281690141	Proteobacteria
meaa	meaa	22.270000130228	1.60344069004591	19.2713780918728	25.6362416107383	23.7089776161816	1.36675293581794	16.8318181818182	30.3347517730497	Proteobacteria
meau	meau	21.0516687900755	1.7221613145054	17.0504587155964	24.3659649122807	22.9843187272491	1.31129617757003	17.4990654205608	29.536	Proteobacteria
meca	meca	21.7990196967331	1.30254395286176	18.3079051383399	24.1996865203762	23.1818192474977	1.25541027873669	19.576017130621	30.1407142857143	Proteobacteria
mech	mech	20.5052035828733	1.70715794786134	16.2985074626866	23.9395833333334	22.4838407927461	1.27701510826014	17.8287257019438	29.85	Proteobacteria
meci	meci	20.7967723151578	1.69808948888152	16.7355140186916	23.8930555555555	22.9651204514811	1.30888571067185	17.4590476190476	29.5972222222222	Proteobacteria
meel	meel	22.2074339117191	1.81025200019402	19.0097242380262	24.6244956772334	23.7113640037357	1.33854384256656	19.2997040169133	30.6547169811321	Firmicutes
meex	meex	20.5968580837532	1.63166855234483	16.4939393939394	24.3616724738676	22.4651834978202	1.25200074244043	18.0802469135802	29.2507246376812	Proteobacteria
mefg	mefg	21.6746503751853	1.47961016871424	18.8375438596491	24.7969230769231	23.3349438705939	1.33686689039529	18.7023547880691	30.1401459854015	Proteobacteria
mej7	mej7	20.6373582763597	1.54820856776016	17.6058666666667	24.952688172043	23.4424694065755	1.46211441807608	18.9274553571428	29.7561403508772	Proteobacteria
mejm	mejm	21.1004921813229	1.32267449841277	18.9613718411552	24.8894009216589	23.6443657850886	1.48028367536283	18.8161616161616	29.6975308641975	Proteobacteria
melo	melo	21.099748843816	1.59001060612522	16.128394276629	24.1725239616613	22.9728254699692	1.2887716846227	18.0585765488993	29.2757281553398	Proteobacteria
meme	meme	21.6867172388196	1.48924743063269	18.0101694915254	25.0036866359447	23.6619455046161	1.42995461150472	18.9878787878788	30.7428571428571	Proteobacteria
memo	memo	21.2678986809042	1.53702237294622	18.5568075117371	24.2774074074074	23.4083566356875	1.44753521370735	19.1140939597316	29.6833333333333	Proteobacteria
meno	meno	21.2231539451159	1.77660958368595	15.7917431192661	24.6650176678445	22.5404796235229	1.27843282645576	17.8348837209302	33.771875	Proteobacteria
meop	meop	20.8107486311554	1.65502889886247	17.0323529411765	23.5363636363637	22.9692555931503	1.32292402809086	17.1619047619047	29.6323076923077	Proteobacteria
mepe	mepe	20.9785170643589	1.52773369798663	18.3056112224449	24.227242524917	22.7181728643154	1.28466704493183	18.410843373494	28.4929411764706	Proteobacteria
mepn	mepn	24.2882145455799	2.51092236185082	18.9745341614907	31.0105263157895	24.7151759384696	1.90162882185717	19.5983333333333	32.4877551020408	Firmicutes
mepo	mepo	20.616870288826	1.7574292139706	15.9904347826087	23.7231292517007	22.4632062196386	1.28608504483046	18.1817647058823	29.8336134453782	Proteobacteria
mepu	mepu	24.4531175813883	3.05206924751852	20.3137152777778	32.4945945945946	24.6694869807105	1.92281723289918	19.4619834710744	32.4877551020408	Firmicutes
mera	mera	20.5596987965845	2.28894488502919	16.0588235294118	24.4411347517731	22.3686880002641	1.306178581561	17.7614010989011	30.8266666666667	Proteobacteria
mesc	mesc	21.7447780786786	1.48633283502796	18.7572778827978	23.8748677248677	22.8254837030031	1.34267298651284	18.9305405405405	28.9173913043478	Proteobacteria
mesi	mesi	21.063555627425	1.68636914168999	17.9472222222222	24.9181286549708	23.3519394912998	1.45787574508254	19.2216216216216	30.0388888888889	Proteobacteria
mesl	mesl	21.4528456362391	1.26995628550225	18.7103703703704	24.0505050505051	22.7372227830797	1.28994582869928	17.9277777777778	28.269387755102	Proteobacteria
mesp	mesp	20.7441252849353	1.76717634787462	16.6795454545454	25.0025270758123	22.959871934798	1.27715312291314	18.2261627906977	29.6102941176471	Proteobacteria
miae	miae	21.1922973341059	1.14709356346613	18.5073741007196	23.5214586255259	23.1938545901167	1.42269672907769	18.8176056338028	29.7769230769231	Proteobacteria
miau	miau	21.5587736459906	1.24607113376263	14.92	25.0823529411765	22.1975638443472	1.34168223826039	18.4302325581395	29.5542857142857	Actinobacteria
mil5	mil5	21.5696842022292	1.28682848265314	14.92	24.7415584415584	22.2137808143658	1.35607576585706	17.1941287878788	28.8971428571429	Actinobacteria
mimi	mimi	22.6914748330437	0.844566263944407	21.8994981179423	23.7839009287926	24.2606107742465	1.49921100606624	20.7021174205967	29.6444444444444	Proteobacteria
miph	miph	21.4330300921192	1.44861687806405	17.8295345104334	24.5569620253165	22.4371888745354	1.33875921141151	17.7441301272985	27.9534351145038	Actinobacteria
mite	mite	20.9953949001475	1.57544512096943	15.4224489795918	24.1653846153846	22.2839327999918	1.48583216739597	18.5766233766234	29.6313725490196	Actinobacteria
moca	moca	22.4456060843528	0.710686743241676	21.1295857988166	23.4735099337748	23.8319432181752	1.67076059968586	18.2364583333333	33.9027027027027	Proteobacteria
mocu	mocu	22.0504030141229	2.17898437020576	15.7416666666667	25.4954545454545	22.9110800598734	1.58508548566232	18.17125	31.0095238095238	Actinobacteria
moen	moen	22.4802941176471	0	22.4802941176471	22.4802941176471	23.6013511611524	1.1955248124038	20.2114754098361	28.2618497109827	Proteobacteria
moma	moma	20.5870724166553	1.58080288526665	17.4822222222222	26.451724137931	21.8491636651319	1.31242732370514	17.2978260869565	28.3253731343283	Actinobacteria
momo	momo	21.9929952519851	1.15092580751513	19.8481318681319	24.7439890710382	23.5420021775172	1.38162336679011	19.1058823529412	32.3028571428571	Proteobacteria
moth	moth	22.3477615104524	1.38418073711774	21.0880319148936	25.9681415929204	23.4731738537027	1.49530732049986	19.7696485623003	29.5308333333334	Firmicutes
muru	muru	22.5456540943151	1.27883114743863	19.560594795539	25.16	24.4013563759816	1.45646740399631	19.6125984251969	32.2267857142857	Bacteroidetes
myab	myab	21.4880263060736	1.514788292928	17.625	26.3008333333333	22.5816493013666	1.39502854208541	17.838679245283	28.4168067226891	Actinobacteria
myaf	myaf	21.1842927979591	1.81078510561679	15.3438356164384	24.8256038647343	22.362114083385	1.56696180762507	14.7971931755645	28.1196428571429	Actinobacteria
myav	myav	21.1586898285761	1.50667486393734	17.3818181818182	24.7	22.3674889491467	1.36896325644426	16.8464052287582	34.1705882352941	Actinobacteria
mybo	mybo	21.1282132013733	2.06047276317165	14.1651408450704	24.7599033816425	22.3289158997658	1.60938563333475	14.7743550051604	28.1196428571429	Actinobacteria
mych	mych	20.8398877719252	2.09059480275734	14.8268292682927	24.7457142857143	22.385605200015	1.38837787048087	17.3778301886793	35.0911764705882	Actinobacteria
mycn	mycn	20.7514110246648	2.36996304245776	13.788	24.8594202898551	22.3561246740639	1.61601822250051	14.8174500587548	32.7993377483444	Actinobacteria
myfu	myfu	21.1539005212085	1.34053120571143	17.0610878661087	23.996404494382	22.5733205532959	1.22695103925628	18.4492655367233	28.9308571428572	Proteobacteria
mygi	mygi	21.0543572263298	1.64351110694773	17.0032608695651	23.9473684210526	22.4029867925408	1.36264844352027	18.5421568627451	27.946875	Actinobacteria
myid	myid	21.0746887360624	1.58976788859994	17.7210280373832	24.5178743961353	22.4355525923372	1.41899676873563	17.8	29.797619047619	Actinobacteria
myin	myin	21.1034476369259	1.67169491492472	17.7210280373832	25.2768115942029	22.443328779854	1.4133863818587	17.8	30.0026315789474	Actinobacteria
myjd	myjd	20.005578513961	2.69969769505938	13.882189239332	25.4468085106383	22.3300176656865	1.46377379047758	17.4690685413007	29.9767441860465	Actinobacteria
myka	myka	20.573588039792	2.29938117081506	15.9657142857143	29.1911764705882	22.3401098496099	1.58788814812663	14.778126608338	28.8165289256199	Actinobacteria
mykm	mykm	20.9025422012593	1.80543914996681	15.3366666666667	25.9595238095238	22.3840175299063	1.36046943812248	18.2862745098039	29.071875	Actinobacteria
myle	myle	22.2114443680902	1.14028858287301	20.4112798264642	24.6521739130435	22.6942633810128	1.38710684111373	19.0760330578513	27.5378151260504	Actinobacteria
myli	myli	19.6189053378132	2.82917272591036	14.2629629629629	25.5242424242424	22.3073422268627	1.63028045804171	15.0710136986305	27.8178082191781	Actinobacteria
mylu	mylu	21.0213226206827	1.43557626197089	18.241935483871	24.0572115384615	22.1102633110571	1.38820967920877	17.5793413173652	28.825	Actinobacteria
myma	myma	20.5814701575919	2.09622823628548	14.9693069306931	24.9154589371981	22.2509549776565	1.66539573877674	14.849928977273	28.5014492753623	Actinobacteria
mymc	mymc	21.0037439639737	1.81165847743293	16.7791366906474	25.9595238095238	22.3804770431485	1.34972275877579	18.2862745098039	29.071875	Actinobacteria
myms	myms	21.7341684857477	1.6224560921134	17.7485355648535	24.629756097561	22.3375167425664	1.1800498572284	18.7166666666667	26.9386281588448	Actinobacteria
mymt	mymt	21.1401223655072	1.60942142826406	17.9201923076923	24.5178743961353	22.4502462072262	1.47346983768852	17.8	34.1705882352941	Actinobacteria
myrh	myrh	21.1577368664077	1.59641749425685	15.0967213114754	23.9086153846154	22.5366152105377	1.42950841169279	15.6650773195877	35.1205882352941	Actinobacteria
myse	myse	21.3947171706909	1.71581578826912	16.4610619469027	26.2363636363636	22.4700100617175	1.35407630629296	17.1705533596838	28.9470588235294	Actinobacteria
mysm	mysm	21.2790170459146	1.78209130617367	16.1551495016611	28.1454545454545	22.4907066886713	1.37251436325812	16.6242647058824	33.2	Actinobacteria
mysp	mysp	21.2185151196355	1.86360666705082	15.3366666666667	25.9595238095238	22.3738418303487	1.34579209101274	17.9164772727272	29.071875	Actinobacteria
mysr	mysr	20.9743222525345	1.96885425183288	15.2796610169492	24.0685714285714	22.4116357519753	1.38631298787355	18.3725609756097	34.4228571428571	Actinobacteria
myst	myst	21.4602999221847	1.21441538580247	17.9150081566069	24.2698113207547	22.6041406488029	1.19968601899368	17.8186813186813	29.508988764045	Proteobacteria
mytu	mytu	20.6214740125556	2.35948036830608	13.8599033816425	25.46875	22.3264548402761	1.61889081291743	14.7275117370896	30.2103448275862	Actinobacteria
myul	myul	20.6130567491569	2.40778371837171	15.3175	24.9154589371981	22.3562096944625	1.51886881877355	15.9579302587178	28.6260869565217	Actinobacteria
myva	myva	20.8833108255844	1.60097795099975	16.7486535008977	23.9875	22.4029890121065	1.36415178198365	16.6768768768768	28.027108433735	Actinobacteria
myxa	myxa	21.2791524268146	1.27562772545073	16.764	24.1773626373626	22.590686885325	1.21038757843833	17.8411016949153	28.9741935483871	Proteobacteria
myyo	myyo	21.0280595859395	1.61390223082703	17.6877272727273	24.5178743961353	22.4560655470832	1.45353480090538	18.5504201680672	29.8833333333333	Actinobacteria
namu	namu	20.5392733048974	1.72221810650118	13.9709219858156	24.287962962963	22.2030845293137	1.41280267900227	16.8584112149533	30.13125	Actinobacteria
napr	napr	22.1387449356903	1.5176780069276	20.0329243353783	25.2	24.8776973629545	1.55700607590789	20.5798913043478	31.626	Proteobacteria
nath	nath	22.8503839671941	1.75805603379562	20.0022598870056	27.7767123287671	24.034791203157	1.64556889200864	19.5890909090909	30.8941935483871	Firmicutes
nego	nego	22.134595666287	0.728960840229453	20.4972860125261	23.1470807453416	23.5021536022943	1.50572042828183	15.9056818181818	32.8866666666667	Proteobacteria
nela	nela	21.7346262195408	1.33104361705981	19.4685128205128	23.0209273182957	23.4760933462705	1.49028804924873	17.3947368421053	29.9184615384615	Proteobacteria
neme	neme	22.0651839485154	0.943373340441952	19.624358974359	23.4041928721174	23.5305730375373	1.5347963130089	17.8345794392523	31.6987951807229	Proteobacteria
neri	neri	21.9456689805462	1.74247547669104	18.780353200883	24.1123943661972	24.1015857444375	1.46269615252892	20.3247899159664	29.8818181818182	Proteobacteria
nese	nese	21.5072435764387	1.93835900011708	19.1755555555555	23.9194244604316	24.1711592184299	1.49438021054484	20.2104081632653	31.2816666666667	Proteobacteria
niet	niet	21.4542627697959	1.82673560410424	15.5969432314409	25.5370370370371	23.6533762462206	1.38784821805856	19.7041666666667	29.8401459854015	Proteobacteria
nieu	nieu	21.4923969403928	1.25729910649902	19.2663474692203	23.974935064935	23.6103932940887	1.32096698093287	19.3130372492836	29.5051094890511	Proteobacteria
niha	niha	20.7770933895595	1.25453093349274	18.2975095785441	23.16	22.9530776143443	1.27219791270652	18.3657894736842	28.6609649122807	Proteobacteria
nihl	nihl	22.0983277512504	1.99368656885923	18.6689161554192	26.7577181208054	23.642042234926	1.38784855078076	19.7491666666667	29.8935483870968	Proteobacteria
niis	niis	21.6473583119007	1.52892108899548	18.1336569579287	25.1046153846154	23.7446083901071	1.34910158757518	19.9490939044481	29.4068965517242	Proteobacteria
niko	niko	22.7870121822243	1.09934754706345	18.8605263157894	25.9734375	24.4347613726137	1.42789757003834	19.0434343434343	30.6131578947368	Bacteroidetes
nimu	nimu	21.2149443568187	1.25506631016064	17.9915151515151	23.3253539253539	23.4228028984809	1.32036510497303	18.8666666666667	29.058394160584	Proteobacteria
nioc	nioc	21.7886327304961	2.05800973972167	18.3924796747967	26.4193333333334	23.6720255861837	1.35290960759462	19.6283333333334	30.2855555555556	Proteobacteria
nisa	nisa	22.5592342948307	1.21367853564729	21.0739385065886	25.0530303030303	24.1204988296528	1.47376580393934	18.9463855421686	29.8471014492753	Proteobacteria
nisl	nisl	21.1368378905639	1.29759543565811	18.7337585034015	24.5329257641921	23.8421556036891	1.36680137844359	20.0595238095238	29.5471014492754	Proteobacteria
nisp	nisp	22.2486800623826	1.39895005581196	19.6835003340015	25.7813953488372	24.7256974135419	1.46601544973878	20.7149606299213	31.5523809523809	Proteobacteria
niwa	niwa	21.9608053806775	1.90848367078982	18.4447422680412	26.5516666666667	23.6850237449624	1.36419293850213	19.8743801652893	29.8453237410072	Proteobacteria
niwi	niwi	20.4859327095045	1.28950413726556	18.0083333333333	22.7445588235294	22.8924068409272	1.30085353238454	19.1401544401544	28.940170940171	Proteobacteria
no1y	no1y	20.8358030967142	1.70787396509044	16.4112903225806	24.1491289198606	22.79183104977	1.28983940624087	18.0736486486486	28.9673469387755	Proteobacteria
noal	noal	21.2342354670765	1.23938106359694	18.8795918367347	25.1794871794872	22.4581202446023	1.3601343272927	18.1335793357934	29.0490196078431	Actinobacteria
noar	noar	20.9659306721187	1.55103470488262	17.4986363636363	23.8450928381963	22.6786822290742	1.27158201310779	18.1224358974358	28.7488	Proteobacteria
nobr	NA	NA	NA	NA	NA	NA	NA	NA	NA	Actinobacteria
noca	noca	21.0880574909805	1.46979521083036	15.1135135135135	24.4846153846154	22.233037746739	1.26297145314631	18.8105882352941	28.2467741935484	Actinobacteria
nocy	nocy	21.5255633825182	1.58773929508778	17.4389664804469	26.76	22.3492860091033	1.35416147402334	16.9	30.8903225806452	Actinobacteria
noda	noda	21.2353755025856	1.16089165618339	19.1620689655172	24.4196078431373	22.1170653901016	1.33986694945593	17.1688405797101	29.4218181818182	Actinobacteria
nodo	nodo	22.5918053694565	1.01969622780994	20.2670673076923	24.8641618497109	24.5197592601146	1.58246689708317	19.7072580645161	33.2146341463414	Bacteroidetes
nofa	nofa	21.5090232169832	1.63017115414778	18.3231228668942	25.1108910891089	22.2545732215483	1.32492308283058	16.4023157894736	28.1262295081968	Actinobacteria
ocan	ocan	21.284357251357	1.25931834943134	19.2915	23.5141479099679	23.1164573834151	1.30871385212254	19.4532432432432	29.5428571428571	Proteobacteria
ocar	ocar	21.0700755727849	1.39831534391865	18.4567796610169	25.1488448844885	23.1188679399435	1.2844756924904	18.9180555555556	29.145054945055	Proteobacteria
ocat	ocat	20.990192013823	1.62538297117075	18.6828220858897	25.3335640138409	23.1372145373249	1.3893497146461	19.2106818181818	30.6181818181818	Proteobacteria
ocgk	ocgk	20.9372379582197	1.135056139962	17.9699846860643	23.7539156626506	23.1990844784266	1.34992365716763	18.910582010582	30.2794117647059	Proteobacteria
ocih	ocih	22.6298973240656	1.50893925149581	19.0966666666667	26.7782608695652	24.4514401722404	1.89385308336972	19.8015873015873	31.1639344262295	Firmicutes
odsp	odsp	23.0803945335835	0.929672381017177	21.5121265377856	24.5593291404612	24.4802878448948	1.30259571224136	20.5306382978723	31.1898734177215	Bacteroidetes
oeoe	oeoe	23.6668905872771	2.55230845217964	19.0413612565445	29.9322580645161	24.5133095451174	1.97914610092527	18.8866498740554	32.2265306122449	Firmicutes
olca	olca	20.5762747156898	1.10993496961054	18.2916666666667	23.5197368421053	22.9240539859157	1.29219172480359	18.8224137931035	29.3310126582279	Proteobacteria
olul	olul	21.6694661910167	1.55936901300856	19.1184444444444	24.238567839196	22.6727460930593	1.29372721753884	17.2144117647058	27.6156862745098	Actinobacteria
orrh	orrh	22.6891083324743	1.61110932479892	20.1153846153846	26.1369863013699	24.5326507082313	1.59993596229612	20.3776556776557	31.6847457627119	Bacteroidetes
orts	orts	22.8742747821528	0.92013109356325	21.142175066313	24.2397163120567	24.5977380085653	1.40872595413214	20.8977346278317	33.471875	Proteobacteria
osva	osva	22.1726507905017	1.58676349110311	18.6128712871287	26.2594594594595	23.7655680315421	1.59121619845218	19.293470790378	31.83	Firmicutes
owho	owho	23.0014482554477	0.701303219795511	21.265988372093	24.75	24.3003583203965	1.42551662141194	19.6712	30.6974025974026	Bacteroidetes
paam	paam	21.2601395293757	0.90266570694036	18.6614439324117	22.686301369863	22.7811673087872	1.30602928862572	18.6233622730862	28.5330316742082	Proteobacteria
paan	paan	21.456430050763	1.61817814938111	18.9192926045016	25.5557046979866	23.4504981962361	1.39130103785864	19.0448529411765	30.8181818181818	Proteobacteria
paat	paat	21.2710981465844	1.49536537029955	18.4982905982906	24.0455149501661	23.415931058669	1.36474391712163	17.4451219512195	29.8264705882353	Proteobacteria
pabe	pabe	21.4204741309514	1.6455636990282	17.8361736334405	24.5386138613862	22.6894942286918	1.30081405443531	18.6963414634146	27.879347826087	Proteobacteria
pade	pade	20.5155337085062	1.35880935207211	16.8723051409619	23.5384937238494	22.7612428934086	1.3079970338838	18.3611814345992	29.484	Proteobacteria
padi	padi	23.1374155425437	1.35263952475563	19.517	26.2105072463768	24.393581635182	1.31981814355076	21.1290909090909	29.7878048780488	Bacteroidetes
pajd	pajd	23.0028963675279	1.58736122331635	16.7453125	27.3578125	24.1350178762786	1.69411636211947	16.6844057532176	31.7271317829458	Firmicutes
pala	pala	21.3751894041883	1.81342169009847	17.0067796610169	25.0351437699681	22.9407119085086	1.29720021401144	18.0384353741496	28.4071428571428	Proteobacteria
pamc	pamc	22.7816394914028	1.70491170804471	16.7191489361702	28.4038461538462	24.0136149194685	1.76066361062839	17.8114427860697	36.9645833333333	Firmicutes
pamu	pamu	22.7991250305078	1.62839281755504	19.5912069907155	25.1723463687151	23.9759303627441	1.46019041514086	19.9270833333333	30.9	Proteobacteria
papo	papo	23.3848326325813	1.84082905775548	19.0017094017094	33.853488372093	24.1419252658221	1.68769511704963	16.6147428571428	32.4883720930232	Firmicutes
papr	papr	23.3046062641383	1.148284901081	20.7596330275229	25.976993166287	24.4511871042927	1.438230008538	20.2788888888889	30.2931818181818	Bacteroidetes
pate	pate	23.3229725669251	1.88244130114479	17.44375	29.6848484848485	24.0927592987413	1.65043069541543	19.6119918699187	31.0304347826087	Firmicutes
pava	pava	21.0112691573168	1.67063178123607	18.3229508196721	24.9979885057471	23.371691457754	1.43019902807064	17.2541176470588	30.6764705882353	Proteobacteria
peca	peca	21.3974232004715	1.56372983373	19.1003448275861	24.5571428571429	23.3427265351617	1.2708230257283	18.6832116788321	30.4984615384615	Proteobacteria
pecl	pecl	22.466180426665	2.27949063753446	18.4023351648353	26.2975	24.1488205218156	1.7611436754904	17.2748960931	29.7314814814815	Firmicutes
pecr	pecr	21.9563064050614	1.38916907240307	18.282617586912	24.6559748427673	23.4752563263393	1.40677932102677	16.9958762886598	32.0794871794872	Proteobacteria
peha	peha	21.1375189016797	1.37443069632027	18.7327967806841	23.9010452961673	22.9114013572349	1.37235125056532	18.6581395348837	30.0557692307692	Proteobacteria
pehe	pehe	23.0099753578014	0.940331968644505	20.0624188588996	24.625369458128	24.3020248291127	1.39598288492013	20.0491017964072	30.5195652173913	Bacteroidetes
pepe	pepe	23.5815813023506	2.9274258180198	19.3918269230769	32.5034482758621	24.0782386360354	1.73963523002627	16.6793059125965	32.112962962963	Firmicutes
pepr	pepr	21.4263774840553	1.46183958493086	17.3804687499999	24.0809523809524	23.3381320207204	1.2360961699925	19.6668874172186	30.1011363636364	Proteobacteria
pesa	pesa	23.1717745967	1.18957414083402	17.3534759358289	25.5205479452055	24.4891571303077	1.40867131551302	19.6313953488372	30.2260273972603	Bacteroidetes
pesc	pesc	22.3798108672837	1.42070183266535	19.2004739336493	25.4003787878788	23.5818111399486	1.45742638295832	17.3139784946237	31.9358208955224	Proteobacteria
peth	peth	23.3748710747523	2.20745719567538	20.8257352941176	27.8818181818182	23.4619206482349	1.47598959489175	17.8426229508197	32.5230769230769	Firmicutes
peub	peub	23.1892630295385	1.43045388251162	20.725	25.2968965517242	24.7594304744248	1.75174522065697	19.8253164556962	32.496875	Proteobacteria
pewa	pewa	22.4304382542708	1.435342591599	19.1981042654028	25.3473484848485	23.5763026965582	1.44620082347715	17.3139784946237	30.5281481481482	Proteobacteria
phab	phab	22.5759827658127	1.56491264948757	17.9032110091743	25.630612244898	23.9236171213519	1.49418783813479	19.5320512820513	32.1133333333333	Proteobacteria
phga	phga	20.7052154334703	1.21745640888197	18.5727011494253	23.7732142857143	22.8442484790562	1.34184477750545	18.1841088674275	29.0659574468085	Proteobacteria
phlu	phlu	22.5644030788332	1.23845609172464	19.966742081448	25.3371794871795	23.9558254074425	1.45772517088545	19.7416666666667	30.6929133858268	Proteobacteria
phpr	phpr	22.0824963160394	1.67144659287563	19.1180661577608	25.5651026392962	23.7440838375463	1.39513595557388	19.4195402298851	29.9467289719626	Proteobacteria
phzu	phzu	20.6882980647054	1.56516332084298	16.3374564459931	24.3	22.4532425396286	1.25034815617255	17.8608620689655	29.3153846153846	Proteobacteria
poal	poal	26.1395882352941	0.169941166289984	25.8355882352941	26.2155882352941	25.5038235814609	1.65642642579278	21.2269870609981	36.0085106382979	Proteobacteria
poas	poas	22.766213638056	0.717185881524588	21.3670190274841	23.7732456140351	23.6819437530166	1.19800831596416	20.0866666666667	30.6583333333333	Bacteroidetes
pogi	pogi	22.9604950570915	0.441416595495607	21.9360824742268	23.6015427769986	24.0271233358586	1.343238297519	19.9793721973094	32.1571428571429	Bacteroidetes
pogl	pogl	20.7327147970811	1.214403242319	17.8824868651489	23.5934426229508	22.7060055048464	1.27140053155463	18.5213483146068	29.1686131386862	Proteobacteria
pojs	pojs	21.0780475544899	1.38113963354393	17.4003831417624	23.5965753424658	22.9773323233771	1.26844819969143	19.1452554744526	29.5862068965517	Proteobacteria
pome	pome	22.6419211951074	1.05425162433481	20.5363143631436	24.671974522293	24.5396025050302	1.56553161955584	19.6608	30.4484848484848	Bacteroidetes
pona	pona	21.4808905686491	1.51604459275583	16.7398550724638	24.1236111111111	22.9423578541161	1.30148676126411	18.6903010033445	30.2655172413793	Proteobacteria
pone	pone	21.3301247590586	1.77314743157498	18.6429906542056	23.3858611825193	23.5206738869874	1.5586849950333	19.5682926829268	29.3390625	Proteobacteria
posp	posp	22.8786963653688	1.31156244784078	20.0556156968877	25.1299651567945	23.5225554172248	1.46321976284419	19.4991869918699	29.6846153846154	Proteobacteria
prac	prac	22.0271827262654	1.3648166963752	17.8744680851064	26.7451612903226	22.9189667189428	1.53662637671873	18.6152941176471	29.1260869565217	Actinobacteria
prai	prai	20.9745276649188	1.80157205628094	16.8540983606557	25.563768115942	22.5656402514108	1.45749141260556	18.5606585788561	28.271875	Actinobacteria
prav	prav	21.9235083691864	1.22507079400896	20.3182555780933	24.8295081967213	22.8229114842969	1.47228659407758	18.8529411764706	28.2434108527132	Actinobacteria
prde	prde	23.2565084199167	0.789542972515068	22.1755301794454	24.7837748344371	24.1647775491496	1.29000858077864	20.2915492957747	30.0784615384615	Bacteroidetes
prdn	prdn	23.0256664414451	0.818698875018738	21.1933920704846	24.5403846153846	23.9980028811724	1.37415174704378	20.3454954954955	36.1101694915254	Bacteroidetes
prfr	prfr	21.318742969353	1.96681232228661	17.6416666666667	26.4863636363636	22.5298488418133	1.39136151164299	18.9896551724138	27.5165562913907	Actinobacteria
prin	prin	22.9147739731445	1.09897164261601	21.0123475609756	24.5767754318618	24.2877893317458	1.37050342737377	20.362389380531	32.8317073170732	Bacteroidetes
prme	prme	23.4300623886888	0.784170479469735	22.0069565217391	25.0773462783172	24.2657155131037	1.34983340280365	19.1435233160622	32.5188679245283	Bacteroidetes
prmi	prmi	22.4528254911166	1.35424419607618	20.0003683241252	25.5101063829787	23.8790738999506	1.48896717887702	19.2634146341463	31.8	Proteobacteria
pror	pror	23.9538658906703	1.05582537672705	21.9050772626932	26.2408163265306	24.3978668103389	1.42677156350263	20.5808888888889	32.0315789473684	Bacteroidetes
prpr	prpr	21.6524104662456	1.73789875290735	17.175	25.15	22.749850705112	1.4105856311214	18.9548611111111	27.7125984251968	Actinobacteria
prru	prru	23.0761387495243	1.1061491686322	20.1416666666666	25.3041666666667	24.2420219538609	1.31339175816224	19.9030973451327	29.9931147540984	Bacteroidetes
prst	prst	22.341526058299	1.37567852479028	18.0935135135135	25.3580487804878	23.8714278156837	1.48459488545407	19.5329032258065	30.8053333333333	Proteobacteria
ps99	ps99	21.8151995986294	1.37861394396631	18.9084832904884	24.6732984293194	23.7118179236234	1.50436657007629	19.8140243902439	32.425	Proteobacteria
psae	psae	21.6549368710018	1.47390613640083	18.7354497354497	25.4558441558441	23.0437866118868	1.30367795923374	18.2022222222222	30.6068181818182	Proteobacteria
psar	psar	22.2643604412749	0.970992864899639	20.3918181818182	23.9772112382934	23.4141961019241	1.4349062997957	19.5354260089686	30.1479166666667	Proteobacteria
psat	psat	21.9022709366132	1.58023712297399	15.5700920245398	24.7446601941748	23.5553566907266	1.36825566793665	18.4868913857678	29.8485148514852	Proteobacteria
psbr	psbr	21.2130582176413	1.73880470369596	15.9666666666667	24.7414847161572	23.1565550997821	1.29332256576946	18.1169117647059	29.6189655172414	Proteobacteria
pscn	pscn	21.9099712955974	1.8375272210082	18.9174911660777	25.3240384615385	23.9897366354801	1.46735911760176	20.4384615384615	31.7179104477612	Proteobacteria
pscr	pscr	22.2413033709146	1.11341934259404	18.5458781362007	24.0375	23.4536354679056	1.43153145463387	19.42	30.0118055555556	Proteobacteria
psde	psde	21.037696430996	1.7720832252615	16.9351749539595	24.9174050632912	23.1040820708366	1.29618606394542	18.3439306358383	30.0534482758621	Proteobacteria
psdi	psdi	20.8258854555611	2.62666008295244	16.0064257028112	27.6452380952381	21.9215975272082	1.28593775131975	16.9299872935197	27.9094117647059	Actinobacteria
psen	psen	21.8673740597812	1.65318830952293	16.5718446601942	24.8292576419214	23.0868417320782	1.31315379307014	18.1469387755102	29.952	Proteobacteria
psfl	psfl	21.5207746327144	1.63643017912298	16.034375	25.1708333333333	23.1465181190214	1.29684341000551	16.7322784810127	30.325	Proteobacteria
psfo	psfo	21.5851118326935	1.24960687661293	19.1358695652174	24.1780104712042	23.3197723375012	1.41846156577259	18.6324840764331	30.0326732673268	Proteobacteria
psfu	psfu	20.9221123812332	1.54657788352185	16.6511811023622	24.6533333333334	23.0235195384355	1.32367734344559	18.6339622641509	29.698275862069	Proteobacteria
psgg	psgg	21.9828616513691	1.09715389130839	18.7257142857143	24.3063157894737	23.4568160632571	1.46503087239036	19.2409090909091	32.0623376623377	Proteobacteria
psha	psha	21.7862864123629	1.58051232415356	18.8753472222222	24.7078341013825	23.6569665470027	1.45848702738806	19.7516666666667	30.5193548387097	Proteobacteria
psin	psin	22.3203381872272	1.74289784025847	18.920666666666	25.079012345679	23.8357082902695	1.39309089263055	20.0271604938272	31.8916666666667	Proteobacteria
psme	psme	21.2193687925231	1.37672539996209	18.6720408163265	25.1452586206897	23.0793175503504	1.32646213026511	19.210843373494	29.7327586206896	Proteobacteria
psmu	psmu	21.4423086137529	1.35502014210107	19.0436991869918	25.0219827586207	23.0586404424533	1.31933765570719	18.5290697674419	29.7327586206896	Proteobacteria
psnh	psnh	21.1214865438839	1.2926711046375	18.361038961039	23.3969348659004	23.0772830076574	1.30443467054082	19.2238095238095	29.79	Proteobacteria
pspo	pspo	21.7698398458337	1.51552299642959	18.1612334801762	24.7742358078603	23.1275691656911	1.31804694548798	18.5616071428572	29.6189655172414	Proteobacteria
pspu	pspu	21.1508184669567	1.61022443440267	15.9162601626017	26.1707547169811	23.1028541519132	1.28521668048018	17.3421568627451	31.5864864864865	Proteobacteria
psre	psre	21.1958414986914	1.50138373345392	19.2458333333333	25.1069868995633	23.0663027199387	1.30005859908055	18.1323699421965	30.9222222222222	Proteobacteria
pssa	pssa	20.6727226874469	1.92012673324341	15.5375	23.9408759124088	22.7551417619286	1.44308213905759	15.6206896551724	45.2142857142857	Proteobacteria
pssp	pssp	21.4685687073153	1.56498739460052	17.7194630872483	23.9367588932806	23.4074627198046	1.43521180379721	17.7919708029197	29.5527777777778	Proteobacteria
psst	psst	21.3051738419842	1.52549299132615	16.3455882352941	24.7872427983539	23.1014174014677	1.32013431145867	18.8853211009174	31.6697368421053	Proteobacteria
pssu	pssu	21.4855511924025	1.47780297547095	18.3336956521739	24.2808219178082	22.6613420015217	1.33343794114009	18.5581616481777	27.643670886076	Proteobacteria
pssy	pssy	21.5082778879713	1.40964809807256	18.1548611111111	24.9669527896996	23.1373599518229	1.27002435776458	18.7993150684932	30.1029411764706	Proteobacteria
psto	psto	22.8681275620349	1.40179309443609	19.4760330578513	25.674358974359	24.6446398327741	1.48360236214859	19.930081300813	31.9116666666667	Bacteroidetes
psuw	psuw	21.5459348206009	1.78263043846765	17.8546296296296	25.249344978166	23.1879240500427	1.30156008782484	18.0114754098361	29.6189655172414	Proteobacteria
puma	puma	21.331171489376	1.470572156973	19.2174129353233	24.5721074380165	23.2571231078423	1.49125776136992	18.7870646766169	32.0103896103896	Proteobacteria
put7	put7	21.2468410245364	1.80502273289258	18.0107142857143	24.6979079497908	23.106437964739	1.39703696310609	19.0525	31.0754716981132	Proteobacteria
raaq	raaq	22.1046551935729	1.72520302692086	18.4152173913043	25.6851632047478	23.4849776384947	1.41565284818578	18.9166666666667	32.583606557377	Proteobacteria
raeu	raeu	20.8701268855723	1.55267088260174	16.8137254901961	24.392546583851	22.765978314115	1.26672588592763	16.9110091743119	30.0485981308411	Proteobacteria
raor	raor	22.3967779983795	1.47548074348106	19.1979381443299	24.6427672955975	23.4979608281654	1.37784661869094	19.361935483871	32.4594594594594	Proteobacteria
rapi	rapi	20.8684840066122	1.66898625372758	15.3374233128834	24.2034965034965	22.9322750170214	1.37029454563337	17.2086486486486	31.1271186440678	Proteobacteria
raso	raso	20.8991145486125	1.54350834295831	16.0693925233644	24.3662379421222	22.8287597167538	1.32445202625497	16.889448441247	31.8958333333333	Proteobacteria
rata	rata	21.1623851090326	1.58207268738489	16.8860576923077	24.4646853146853	22.7669196440704	1.30775166621169	17.2712643678161	31.5866666666667	Proteobacteria
ray9	ray9	21.9794174122231	1.66547790940846	18.4878787878788	25.5913043478261	23.4871268904772	1.41528991245463	19.0358974358974	32.583606557377	Proteobacteria
resa	resa	21.7167879962195	1.49089518333277	17.4390374331551	26.3882352941177	22.7355582967299	1.54578460070513	17.5081560283688	30.2078947368421	Actinobacteria
rh2a	rh2a	21.0968340405868	1.34075326359	16.5727011494252	22.7992895204263	22.9520478362054	1.372889275614	19.0379310344828	28.8518518518518	Proteobacteria
rhca	rhca	20.2724366076225	1.08712033963549	18.3555189456343	22.32	22.6867039857668	1.3173865091255	18.0927536231884	28.9777777777778	Proteobacteria
rhce	rhce	20.7113701146401	1.50095923332324	15.9991666666666	23.428007518797	22.5135452912101	1.27960692939017	17.7584045584046	27.6793103448276	Proteobacteria
rheq	rheq	21.4820417282194	1.46305766006375	18.5769230769231	24.5272463768116	22.2567673727014	1.34651739002789	16.0443298969072	29.484375	Actinobacteria
rher	rher	21.3983921182108	1.46995484128086	17.6555555555556	26.7826923076923	22.4008415982339	1.35346120720964	17.2741130091985	28.0106666666667	Actinobacteria
rhet	rhet	20.5580412555627	1.87541464245773	15.8927927927928	25.8690082644628	23.040022838284	1.30256326715528	18.8793103448276	29.6962962962963	Proteobacteria
rhfe	rhfe	21.1076259996084	1.40625429480349	18.2554140127388	24.0210792580101	23.0118648084929	1.30675669750083	19.3998491704374	29.364	Proteobacteria
rhir	rhir	21.470527714126	1.77057902745986	17.8164383561644	25.0849056603774	23.1025538305075	1.37371265632458	18.9247422680412	32.7576923076923	Proteobacteria
rhle	rhle	20.7454026397281	1.8842523437415	15.6310526315789	25.2690909090909	23.0526684100579	1.31703313142403	18.2569696969697	30.5676923076923	Proteobacteria
rhma	rhma	23.0030346867936	1.56185177451871	20.6646551724138	26.2991596638655	23.4804802622207	1.24732813197909	19.9795081967213	33.2093023255814	Bacteroidetes
rhop	rhop	21.3437078540175	1.60628321630957	16.6503546099291	24.9381443298969	22.3303276915097	1.30094578453596	18.0380952380952	29.3783018867925	Actinobacteria
rhpa	rhpa	20.4974035587386	1.55275568445244	16.3905213270142	24.6009933774835	22.8250449402976	1.2991110354947	17.571619047619	29.4486486486486	Proteobacteria
rhph	rhph	20.5580402746828	1.31403513726967	17.9951890034364	22.7526717557252	22.5344628322983	1.26061687820171	17.982085020243	28.5293103448276	Proteobacteria
rhpp	rhpp	21.1589919110192	1.57002395074851	16.8281415929203	23.9947976878613	22.9813287910677	1.26243665631642	17.9902193242443	29.4209039548023	Proteobacteria
rhrh	rhrh	21.4965921609774	1.35892279460054	17.1511363636364	24.4487804878049	22.3312395783595	1.28048615211865	17.1231362467868	29.4651162790698	Actinobacteria
rhru	rhru	20.6167874838653	1.07785085219011	18.53	22.770599078341	22.5655454970275	1.24232435256894	18.514730878187	28.5470588235294	Proteobacteria
rhsp	rhsp	20.6311167919475	1.53826848268182	15.7086956521739	24.2923875432526	22.6715882828439	1.33260553558061	17.7258904109589	29.0380952380952	Proteobacteria
rhtr	rhtr	21.2162119985709	1.56528098056553	18.8364269141531	24.7982269503546	23.0869015881161	1.31149928242372	16.6150349650349	30.8169230769231	Proteobacteria
rhva	rhva	20.6510751173167	1.84030147633073	16.0094724220624	23.7061889250815	22.9078356856795	1.27557770083031	18.922290388548	29.6971830985915	Proteobacteria
riaf	riaf	22.4645871625157	1.23063836117493	19.9892045454545	23.7569634703196	24.522307914831	1.56176781490473	20.1150501672242	30.0127819548872	Proteobacteria
riak	riak	22.1973678274122	0.999065791460734	20.2504237288135	23.4364285714286	24.5123405130847	1.51437493532944	20.4788902291919	29.7439306358382	Proteobacteria
riam	riam	22.16050788351	1.36466595620875	19.5183544303797	23.9087542087542	24.4877734314354	1.51702437163641	19.7314371257485	29.6991525423729	Proteobacteria
rian	rian	22.7654961161659	1.02254934514525	20.4364923747278	25.0409252669039	24.5737908901822	1.55592145975797	19.8508196721312	31.8530612244898	Bacteroidetes
riau	riau	22.5284780939281	1.64835341417528	18.9504672897196	23.6560502283105	24.5496688638787	1.53481236139277	19.9802685950415	29.4389830508475	Proteobacteria
ribe	ribe	21.9354389944299	1.66530378320597	17.9164835164835	23.7311529933481	24.4821261370918	1.46474750398508	20.3072222222222	30.0690476190476	Proteobacteria
rica	rica	23.277387155972	0.592593503399153	22.4550600343054	23.9062025316455	24.599001855851	1.55625948921951	20.1587015329126	30.7901408450704	Proteobacteria
rico	rico	22.1853279323424	1.47837194609028	19.87734375	23.8312658227848	24.5996714822133	1.63851747021571	20.1833333333333	33.1336448598131	Proteobacteria
rife	rife	21.7904898619813	1.16431738307443	19.815157480315	23.545	24.4994801671286	1.4715444472928	20.1488571428572	30.6673469387755	Proteobacteria
rihe	rihe	22.5421850386983	1.02404919108761	21.0042239685657	23.7497716894977	24.5740555758199	1.58810770837409	20.27324099723	29.9770114942529	Proteobacteria
rija	rija	22.8311663895019	1.03073654672978	21.0513698630136	23.8840628507295	24.4598211280917	1.50514672847903	19.9631506218334	29.8248554913295	Proteobacteria
rima	rima	22.1370261668213	1.48841103835865	18.4602836879433	23.8054932735426	24.5129367143093	1.50139219184318	19.915119228818	30.5859813084113	Proteobacteria
rimo	rimo	22.4045759650253	1.32940561265124	19.6924050632911	23.9034792368126	24.4930218512631	1.55804454334572	19.8517256637169	29.6991525423729	Proteobacteria
ripa	ripa	22.8692686419051	0.931603375438089	21.1037145650048	23.8740740740741	24.5658591472557	1.62297130897711	19.9410698878343	30.782	Proteobacteria
ripd	ripd	25.3395872834649	2.49747808553854	23.897667638484	28.2234265734266	25.3523918363807	1.44484138500236	20.9253211009174	30.0066176470588	Proteobacteria
ripe	ripe	22.7326085848505	0.989209388052479	20.9872298624754	23.7856164383562	24.447382300538	1.48422286789613	20.617824773414	29.5028901734104	Proteobacteria
riph	riph	22.7442951556071	0.926625750107976	21.0194117647058	23.9132435465769	24.5211629025558	1.55628978428431	20.1102424542307	29.4971098265896	Proteobacteria
ripr	ripr	23.0834065764446	1.02642673520915	20.9057212416312	23.7492857142857	24.7637261866154	1.53589203319166	20.679746835443	32.6903225806452	Proteobacteria
rirh	rirh	22.0567299517624	1.3176162925934	19.7898734177215	23.3835714285714	24.5530595428635	1.57647136993464	19.9681986265189	30.3816326530612	Proteobacteria
riri	riri	22.3786666434109	1.37936300903428	18.7559139784946	23.9090909090909	24.5425527684507	1.56740178176414	19.7349251315257	32.0459770114943	Proteobacteria
risl	risl	22.4517214010807	1.04234217698769	20.7287581699346	23.7041095890411	24.5415297351344	1.57582120558915	20.0084988452657	30.6673469387755	Proteobacteria
rity	rity	23.4849392454989	0.425087881346494	22.8717948717949	23.8686643835616	24.7182411454021	1.52759633405645	20.9451063829788	31.462	Proteobacteria
robi	robi	22.2277640544748	1.22906233339153	19.5822202948831	24.5619047619048	23.9688738783614	1.54225222451579	19.2075555555556	32.2153846153846	Bacteroidetes
rode	rode	20.7466170060955	1.4273398418074	18.958202247191	24.1631304347826	22.9798364798332	1.4052809657035	18.9466049382716	30.9081081081081	Proteobacteria
rodn	rodn	21.063163764968	2.38917665645794	15.9858024691359	26.9275	23.1757792525257	1.6409318008496	17.0065555555556	30.0188679245283	Actinobacteria
roho	roho	22.954748183377	2.16747964146548	18.575	27.6323529411765	24.0617616452998	1.522982215574	19.8763565891473	31.7162790697674	Firmicutes
roli	roli	20.9652184703054	1.10270882295263	18.9906818181818	24.1685567010309	23.0337364547266	1.38390481565295	18.9723926380368	29.1479853479854	Proteobacteria
romu	romu	21.5452983259203	1.69523242518952	18.8430327868853	25.8	22.6876232311587	1.4755287164637	17.9914675767919	30.1603773584906	Actinobacteria
rual	rual	23.4719762234921	1.48327974825677	19.1227796052633	26.5415094339623	24.1543072873676	1.55809692081544	20.5552845528455	30.0380208333334	Firmicutes
ruch	ruch	23.2194843400287	2.25880820934924	17.38125	36.3	23.8003725153735	1.4702258654053	20.5780487804878	29.2876923076923	Firmicutes
ruge	ruge	20.5430206456082	1.49503972874412	16.4109375	23.2363867684478	22.568240492267	1.31727049093797	16.9964646464646	31.5655737704918	Proteobacteria
ruma	ruma	23.2910429431427	0.807969628646748	22.1829971181556	24.003355704698	24.0426669895544	1.38855589966412	20.0483516483517	30.785	Proteobacteria
rupo	rupo	20.8485603376413	1.38532426671019	18.4553879310345	23.9441471571907	22.8771222623092	1.3335025079033	18.8658703071672	29.0863468634687	Proteobacteria
rusl	rusl	23.0585632566196	1.47518875104853	16.7631578947368	26.4820788530466	24.4013946289259	1.44443004486581	19.7862944162436	32.0291338582677	Bacteroidetes
ruxy	ruxy	22.1117959046287	0.950616356596235	20.9501204819277	23.9566666666667	22.5797114564561	1.34732646273206	17.5610062893082	28.7788461538461	Actinobacteria
saar	saar	21.4816122673611	1.35680207062178	15.155	24.0746987951807	22.2471175915541	1.30542527094241	18.8613333333333	27.9761194029851	Actinobacteria
sabo	sabo	21.8676357297289	1.49026780916683	17.641975308642	27.4052083333333	23.6500770729836	1.4507994609472	18.7754716981132	32.2032786885246	Proteobacteria
sade	sade	21.8256870138667	1.39190509960126	18.1288787405357	25.9161643835616	23.4723243679772	1.39806778804901	19.0260135135135	31.0423076923077	Proteobacteria
saen	saen	21.6989779686594	1.48600143019182	17.465	25.3504854368932	23.6611184177045	1.49173421223605	16.1788461538462	36.6463414634146	Proteobacteria
saer	saer	21.4821153706243	2.3950584666239	15.1790697674419	34.5327272727273	22.3056149595107	1.37295776679709	17.6414634146342	29.0583333333333	Actinobacteria
saes	saes	21.5116521760827	1.15383237650804	17.48756660746	25.3183673469388	22.26148513098	1.28012618284412	18.3615044247788	28.4446428571429	Actinobacteria
sagr	sagr	22.6386892945425	1.04875369632939	20.2494897959186	25.207614213198	24.3798451074091	1.55146341930995	19.7520146520146	33.08	Bacteroidetes
sahe	sahe	22.9143473583998	1.73255023362238	18.6746575342466	24.7386554621849	24.3207343830166	1.70121788418878	19.7866666666667	30.1667475728155	Firmicutes
sake	sake	21.1149212244678	1.61115621584431	17.1718631178707	24.4975	21.9364580753189	1.46514094607874	17.7920454545455	28.7547169811321	Actinobacteria
saru	saru	20.5178556766732	1.44154382531176	17.6745283018868	23.8332089552239	22.4559454898373	1.26633790876902	18.0413043478261	29.6825	Bacteroidetes
satr	satr	21.4205176871756	1.10651925043269	18.1758620689655	23.3140718562874	22.2184026491799	1.30790721453148	17.2901408450704	30.3322580645161	Actinobacteria
savi	savi	21.7165115742852	1.29018406420517	19.5051075268817	24.5434782608696	22.4359628576986	1.36731412303368	18.5105769230769	29.2933333333333	Actinobacteria
se09	se09	21.8339877388194	1.23206573290467	19.1800313234144	24.24	23.4162509065852	1.38259236315866	18.3726890756302	30.1463414634146	Proteobacteria
se12	se12	21.8339877388194	1.23206573290467	19.1800313234144	24.24	23.4159263119481	1.38316471402668	18.3726890756302	30.1463414634146	Proteobacteria
seas	seas	21.8339877388194	1.23206573290467	19.1800313234144	24.24	23.4163114583443	1.38278693785776	18.3726890756302	30.1463414634146	Proteobacteria
seat	seat	21.5610562853735	1.54672136650093	17.2986363636363	24.1348017621146	23.6045975896914	1.33718312765067	19.1908745247148	30.7945205479452	Proteobacteria
seli	seli	21.566805681893	1.1716041221244	19.4007109004739	23.5974662162162	23.4118775381656	1.42492613072473	19.3508158508158	31.5674418604651	Proteobacteria
sema	sema	21.810920304243	1.24251518512641	18.5286063569682	24.5815950920246	23.3429251503211	1.40200512581438	19.451337896702	32.654054054054	Proteobacteria
sepl	sepl	21.7458774024014	1.23555991362499	19.3198547215496	23.8991891891892	23.4155557584233	1.3726605968251	19.1761797752809	33.8928571428571	Proteobacteria
sepr	sepr	21.6625677199146	1.24867830739563	19.1326781326781	24.5852760736197	23.3915536765815	1.3481894667722	19.6252873563218	30.0885714285714	Proteobacteria
sero	sero	21.2604509867948	1.63725057738261	17.8701095461659	24.1935960591133	22.4994865899712	1.38960595912667	18.7123076923077	28.1225806451613	Actinobacteria
seru	seru	22.0419329958437	1.51552806214279	19.8868480725623	25.4164414414415	23.7646176659647	1.38882825015469	19.8837209302326	30.7980392156863	Firmicutes
sesp	sesp	21.5674952271894	1.21154567826303	19.7488755622189	23.9338323353294	23.4084421022658	1.30821609647119	19.367652173913	28.5494382022472	Firmicutes
sesy	sesy	23.1000395126646	0.92124295246765	22.333908045977	24.1222222222222	24.0748869188791	1.31040089289059	20.404132231405	29.0432584269663	Proteobacteria
sham	sham	21.8270627258425	1.25259528522952	18.8177248677248	24.5265780730897	23.353674385338	1.32186413949195	19.0988505747126	30.4057692307692	Proteobacteria
shan	shan	21.5598267426056	1.26061905128559	19.4180852885762	23.9194915254237	23.5161946245459	1.34613365443167	19.6420454545455	30.085	Proteobacteria
shba	shba	21.6011546833022	1.36862642399328	15.9730158730159	24.1390946502058	23.5589533324294	1.37984863586416	17.2052083333334	30.6773195876289	Proteobacteria
shbo	shbo	22.342600527308	1.35470429925441	18.015	24.7877094972067	23.6008180113633	1.42087534683962	18.665873015873	32.3783783783784	Proteobacteria
shde	shde	21.6627642215801	1.47883046676551	18.0686567164179	24.9386617100372	23.5237775360729	1.34338281106268	18.8601930721181	30.1460122699387	Proteobacteria
shdy	shdy	21.8663037902097	1.47830523250721	18.015	24.365749235474	23.606358020272	1.42646105340244	18.6869158878505	31.9152173913043	Proteobacteria
shfl	shfl	22.1666676097128	1.35251127165644	18.06	24.8856382978724	23.6208938644082	1.42321148724211	18.6103174603175	32.3783783783784	Proteobacteria
shfr	shfr	21.854290853713	1.43972144572915	18.6386694386694	24.8830708661418	23.6048077863191	1.36713911889703	19.4071732954546	30.4720588235294	Proteobacteria
shha	shha	21.7772274009834	1.59024409617481	18.1465909090909	24.9113360323887	23.5136105686846	1.33566879873182	19.5272727272727	30.248275862069	Proteobacteria
shlo	shlo	21.5266521731348	1.42061736134799	18.6661347517731	24.3017064846417	23.413220701816	1.34955374905797	19.1007092198582	30.4882352941177	Proteobacteria
shon	shon	21.7224933828952	1.33736060012252	18.7779381443299	24.1293064876957	23.5507623816784	1.35623389046771	19.6420454545455	29.9775	Proteobacteria
shpe	shpe	21.7796229388263	1.64859824020915	18.7638676844783	24.908	23.5242024609633	1.34690131299125	19.7819226750261	30.7051020408163	Proteobacteria
shpi	shpi	21.5505314872377	1.39844833841621	17.9594458438289	24.9411392405063	23.5924063529185	1.40235591537731	19.7158536585366	32.3333333333333	Proteobacteria
shpu	shpu	21.4987965549643	1.32695322434935	19.2837735849056	24.4129032258064	23.6281052411422	1.38277929037177	19.7215909090909	30.50625	Proteobacteria
shse	shse	21.6509044873326	1.4155100317092	19.255303030303	24.4469387755102	23.5516850546759	1.35690367694906	19.1920454545455	31.9231578947368	Proteobacteria
shso	shso	22.0698347419373	1.46675150891682	18.16	25.3617142857143	23.6213300035219	1.44128242408021	18.4188118811881	31.3564102564103	Proteobacteria
shsp	shsp	21.4837907891558	1.26888867320933	18.5270509977827	24.0258474576271	23.5511215141714	1.36642663222297	17.2566265060241	30.50625	Proteobacteria
shvi	shvi	21.9881377869636	1.40174262183557	18.5237006237006	24.7916666666667	23.6305911994674	1.39748204786999	19.0768506056527	32.7805555555555	Proteobacteria
shwo	shwo	21.8629341403864	1.3986645312957	18.8019237838516	24.557356076759	23.6685054401756	1.36980400116988	19.0784090909091	30.4634146341464	Proteobacteria
siag	siag	21.5597027813393	1.47566169072431	17.1895652173913	24.5941176470588	23.2513450982417	1.38911472675215	19.4053459119497	30.0841463414634	Proteobacteria
sifr	sifr	21.150739310693	1.71527876363983	15.2407766990291	25.0503649635037	22.977651115119	1.28488955907387	17.1296116504854	31.5948275862069	Proteobacteria
sili	sili	21.4592769278305	1.20097459164807	19.1577272727273	23.7603381014304	23.4480226280441	1.40262062116764	19.8860215053763	31.55625	Proteobacteria
simd	simd	20.5863534272584	1.63611643182274	15.9441340782123	23.7532692307692	22.9990031084421	1.29222903450812	18.824040066778	29.2448529411765	Proteobacteria
sime	sime	20.8043080974046	1.54473295001994	15.498717948718	24.1610062893082	22.9715910085137	1.29552026618058	18.3328908554573	32.3962962962963	Proteobacteria
sitm	sitm	20.7063012605332	1.4322798223084	18.1086904761905	23.844020797227	22.8889309557156	1.34286493218363	18.9389521640091	28.8039735099338	Proteobacteria
slhe	slhe	23.4540051002402	2.53460621242237	17.8520547945206	27.8842900302115	23.2006014267314	1.49057806687247	17.9163265306122	29.0745762711864	Actinobacteria
soca	soca	23.0062680587012	1.27103363493834	20.1006756756758	25.971375464684	24.4568769133714	1.42784305405951	19.6127868852459	31.6380952380952	Bacteroidetes
soce	soce	20.606848049107	1.61992541653499	14.8563636363637	26.3901360544218	22.2305579165718	1.21568110256849	17.2335766423358	30.2108108108108	Proteobacteria
sogl	sogl	21.7736778426426	1.44482634094429	19.9086956521739	24.6729559748428	23.3851901936194	1.3555552950377	18.7807692307692	29.3355421686747	Proteobacteria
sosi	sosi	22.8561093398137	2.06774825796261	17.8468085106383	27.74	24.4268717136638	1.8203492105566	19.2885245901639	31.4253731343283	Firmicutes
sp21	sp21	23.7214429118845	0.98212859690776	21.3916030534351	25.6048780487805	24.4382015140614	1.39861804902522	20.0848	30.4296296296296	Bacteroidetes
spal	spal	21.3676836120481	1.30593694726985	19.4345454545454	23.4568138195777	22.6948755853632	1.32767346262088	18.7207792207792	30.8903614457831	Proteobacteria
spch	spch	20.8708391663549	1.77997224816771	16.5962790697674	23.9843212237094	22.738207903856	1.24863315946731	19.2416666666667	28.6602272727273	Proteobacteria
spja	spja	20.8178477267893	1.62510172598159	17.5390306122448	24.3081560283688	22.7426867379953	1.28358353117112	18.6795627376427	29.05	Proteobacteria
spli	spli	22.1413165851707	1.71751471527963	16.0812949640288	25.7684684684685	23.9581178721105	1.40203813367128	19.4441441441441	34.727027027027	Bacteroidetes
spmm	spmm	20.7648727538743	1.45379793157286	19.0728873239436	23.9531914893617	22.6355168072634	1.31456752283974	18.1288888888889	28.7542857142857	Proteobacteria
spsa	spsa	21.2536473040728	1.47273110719161	18.102001081666	22.5521126760563	22.5802830337715	1.33943708776757	18.8017543859649	28.6111111111111	Proteobacteria
spsy	spsy	21.0938776351365	1.26886726883271	18.6551094890511	24.5338129496403	22.7381764189625	1.31814236134056	18.0998432601881	29.9197183098591	Proteobacteria
spwi	spwi	21.2221849970043	1.88093523613228	17.3694244604316	25.7747663551402	22.6438464503233	1.23218230550608	17.1674418604651	33.1212121212121	Proteobacteria
stag	stag	23.8238581882338	2.14799343513362	19.4657534246575	30.7652173913043	24.2835760011564	1.71464175094523	17.9129007633591	34.0509090909091	Firmicutes
stal	stal	21.2440119459276	1.19120561430215	17.8483333333333	24.4380434782609	22.0750203596958	1.3215968018471	18.432	29.0196428571429	Actinobacteria
stan	stan	23.5128418530046	2.38310520576821	18.3437086092715	27.9973684210526	24.2465882949469	1.80136892393081	19.2584362139918	31.6418604651163	Firmicutes
star	star	21.6318442286302	1.24259391524277	17.8095161290323	24.3750623441396	22.7026598375557	1.19498683949215	18.6576051779935	28.1276315789474	Proteobacteria
stau	stau	23.7696091318948	1.7384614959852	17.7712328767123	31.9056603773585	24.5859962665046	1.91018697231396	14.3450354609929	33.7258064516129	Firmicutes
stav	stav	21.464657682339	1.31388050621304	17.1116438356164	25.5384615384615	22.3050195156257	1.3245388761894	17.5284090909091	29.2446428571428	Actinobacteria
stbi	stbi	21.5231362638849	1.47025375111404	16.2459459459459	25.4844444444444	22.2532364819472	1.3235284706354	17.9659488559892	29.7929824561403	Actinobacteria
stca	stca	22.5876414375378	1.63612489250815	19.1469827586207	25.5169884169884	24.4183528694736	1.81880065821304	16.3610794207987	30.9870967741936	Firmicutes
stcl	stcl	21.3533343503081	1.39715134218597	15.410071942446	24.5192771084337	22.2743743493724	1.37909185264779	17.0038560411311	29.0642857142857	Actinobacteria
stcn	stcn	23.3661959870158	2.16626741144291	19.6074074074074	26.7977528089888	24.2760791112762	1.77214340861746	18.4514492753623	31.6418604651163	Firmicutes
stco	stco	21.4091489871598	1.31347712626614	17.4975	24.4922330097088	22.1793887031271	1.33961043061573	17.585020242915	28.9285714285714	Actinobacteria
stct	stct	21.3027655303388	1.56852452512296	15.551724137931	32.0136363636364	22.1704909591885	1.31535428896282	17.4136752136752	29.6581818181818	Actinobacteria
stda	stda	21.6863094113014	1.29820056123232	16.6282051282051	25.0961352657005	22.3161896193018	1.34495285674732	17.2028846153846	29.2854166666667	Actinobacteria
stdy	stdy	23.874079390491	1.58273446245917	20.24775	30.7	24.1626881970068	1.72455959607293	18.7363636363636	33.0428571428571	Firmicutes
step	step	24.1843339408559	2.58204099883548	19.4322784810127	31.5838709677419	24.6535525042577	1.91420262827446	17.2707524271845	30.99375	Firmicutes
steq	steq	23.538875825218	1.56190861193788	19.8292452830189	27.9560975609756	24.0137285858059	1.71301725095283	18.3982062780269	31.3052631578947	Firmicutes
stfl	stfl	21.3724592939825	1.27691523614398	14.8829545454546	24.6262295081967	22.2120734693923	1.33101234378347	17.2890410958904	29.4446428571428	Actinobacteria
stfu	stfu	21.4136538006181	1.22897348196598	17.7235294117647	24.6494505494505	22.157532533134	1.30841960596966	17.947	27.5864197530864	Actinobacteria
stga	stga	23.3469471751189	2.22358835545366	18.62	29.3096774193548	24.219181720559	1.847192311706	17.7429787234042	33.0071428571428	Firmicutes
stgo	stgo	23.9557334076507	2.85946360378738	19.1756578947369	29.0833333333333	24.277885662845	1.9193881778174	15.4749770431592	33.56875	Firmicutes
stgr	stgr	21.1465261946998	1.24672573133225	17.8036448598131	23.8920187793427	22.1206825158733	1.29133935629309	17.8090909090909	28.2885714285714	Actinobacteria
stha	stha	24.2185342933983	2.30228742499227	19.2510638297872	31.0088235294118	24.7208684644025	2.04696349610959	15.7967017738352	30.9513513513513	Firmicutes
sthy	sthy	21.3802350778551	1.50169159465042	15.3521739130435	28.1129032258064	22.3245329318834	1.33423671826852	17.080198019802	28.9490566037736	Actinobacteria
stii	stii	23.6281896723457	2.4339009644687	16.8684210526316	30.0236842105263	24.2678408955891	1.77877024770716	16.8275409836065	31.4485714285714	Firmicutes
stin	stin	23.8788312755096	2.05347492195318	18.7852008456659	29.7648648648649	24.2028392953051	1.82263293794627	18.6460966542751	33.3612903225806	Firmicutes
stit	stit	23.2949866320751	1.64962674199838	19.9580419580419	27.3474358974359	24.3626283162444	1.81771128366944	18.4619047619047	31.6418604651163	Firmicutes
stlt	stlt	24.1839658388933	3.34252620149307	15.5460046547714	31.3820512820513	24.2677047982572	1.82000570683085	18.9950617283951	33.6982142857143	Firmicutes
stlu	stlu	23.6263788125664	1.89553700290347	19.7218181818182	28.5095238095238	24.6800914784262	1.88697517857424	18.5860385925087	31.2536231884058	Firmicutes
stmc	stmc	24.1100028610565	2.90073106992161	18.6993902439024	34.0742857142857	24.2137101928278	1.84940171040378	18.6594795539033	33.0607142857143	Firmicutes
stmi	stmi	23.7386015679516	1.9427735503302	19.7581395348837	27.7176470588235	24.2227539542614	1.89416054633703	18.0459459459462	32.6432432432433	Firmicutes
stml	stml	21.2191558671871	1.23334294195042	18.2862244897959	23.6925	22.8093090147671	1.38752428299266	17.3263002944065	31.2307692307692	Proteobacteria
stmu	stmu	23.2998210278983	2.01718953694689	18.7417633410673	30.2878787878788	24.3971123337436	1.853904699798	18.7331081081081	32.4108108108108	Firmicutes
stna	stna	21.5724042503183	1.3873934503811	14.6722222222222	24.2245901639344	22.5737715919917	1.40291441786621	17.1977995110024	28.8841584158416	Actinobacteria
stno	stno	21.0487445509586	1.90183004346677	17.2572533849129	24.7504854368932	22.7403105729273	1.31174825132248	17.5489361702128	29.356	Proteobacteria
stol	stol	22.1216585322026	2.86297783282768	15.0241610738255	26.8046511627907	24.2810272211026	1.96571665286575	17.2840490797546	33.2319444444444	Firmicutes
stor	stor	24.8929815614117	2.27508020101578	20.2024752475247	31.8391304347826	24.2644112797625	1.90522569589896	16.3138634046894	32.2895833333333	Firmicutes
stpa	stpa	23.4195899952977	1.81165552566495	19.3844789356984	25.6433566433567	24.0714627836489	1.54065696832253	19.8884297520661	30.1795918367347	Firmicutes
stpe	stpe	24.4789654272106	1.62577076074426	20.2795918367347	29.0777777777778	24.3450420200764	1.99193260649456	19.1432432432432	32.4125	Firmicutes
stpm	stpm	21.2364116878703	1.6058440581415	14.8829545454546	25.7868421052632	22.2080283174394	1.34599905100325	17.0594594594595	29.4446428571428	Actinobacteria
stpn	stpn	24.4772463506152	1.81110597321216	20.0947368421053	31.8	24.3220616212327	1.91067997462512	13.5054354669454	34.9826086956522	Firmicutes
stpr	stpr	23.5952636227353	2.64370990410726	18.4551724137931	30.1129032258065	24.2886865484539	1.87348638331911	17.1472811415349	32.2450980392157	Firmicutes
stps	stps	23.4184903634831	1.69788176267202	19.6115384615385	27.7783783783784	24.5476236969457	1.88254600697497	17.1767402376911	32.6339285714286	Firmicutes
stpt	stpt	22.4780692013758	2.29449744928548	18.7004395604395	24.9952479338843	24.1346899683952	1.76843344675613	19.4901639344262	32.7392857142857	Firmicutes
stpu	stpu	22.911747531247	1.90484083566614	19.1979674796748	28.3713114754098	24.5217436725918	1.99600022357686	15.6146490335708	31.6535211267606	Firmicutes
stpy	stpy	24.1780862358885	1.61087928682447	20.0690954773869	29.02	24.144756944286	1.73076731961905	18.1539726027397	33.0428571428571	Firmicutes
stro	stro	21.9030886251245	1.51502802084773	14.7558139534884	26.1185430463576	22.4017141093338	1.30850953744403	18.1322033898305	29.9535714285714	Actinobacteria
stsa	stsa	22.7446403522494	2.43739407476686	17.3824817518248	27.9435897435898	24.5873053167286	1.86502842625263	18.0766407599309	32.1150943396226	Firmicutes
stsc	stsc	21.5820460328102	1.24749197942396	16.9321212121212	25.32	22.2290483084893	1.31857949569928	17.9046875	29.0661016949152	Actinobacteria
stsi	stsi	21.2873216626892	1.20974344194838	17.853488372093	24.9010928961749	22.1571223065519	1.33693067212325	17.3422700587084	29.7660714285714	Actinobacteria
stsl	stsl	22.805512287833	1.83044722092115	17.4528925619835	26.5297297297297	24.2009981897452	1.92802762762027	15.4670050761421	32.3127272727273	Firmicutes
stsn	stsn	23.6766009781261	2.74122894995631	19.1279220779221	30.0212121212121	24.2182192849821	1.92048337028563	16.1163076923081	32.665625	Firmicutes
stsu	stsu	23.4575968508502	1.96166960154473	17.2666666666667	30.2586956521739	24.2089250376751	1.91284821498388	18.6977477477477	36.18125	Firmicutes
stth	stth	23.8190078109062	2.51275323090861	18.7371196754564	30.1675	24.2103234329192	1.81693840930644	18.2051282051282	31.0162393162393	Firmicutes
stub	stub	24.0444138540832	1.46755056893997	20.0011764705882	25.8431211498973	24.2987875468874	1.79139737987236	18.8640495867768	31.2910714285714	Firmicutes
stve	stve	21.5285182841663	1.16330234554752	17.6942857142857	24.3542857142857	22.1808154221301	1.32729871167524	17.8398058252427	29.978431372549	Actinobacteria
stvi	stvi	21.4056059227465	1.26545288790782	16.9093023255814	24.4338028169014	22.2277426441831	1.32238128621327	18.2018433179723	29.3909090909091	Actinobacteria
stwa	stwa	22.6737439735852	1.66115702511922	19.1391025641026	26.3116883116883	24.526957882887	1.97983353333552	17.5167553191493	33.3788461538461	Firmicutes
suai	suai	22.6487625117683	2.16670176259396	19.658984375	29.5791666666667	23.9626569233951	1.65216730498579	17.9497797356828	32.6019607843137	Firmicutes
suau	suau	21.5326437920573	1.16248603367951	18.9845132743363	23.3646153846154	24.3921426610738	1.47721807072735	19.7485355648536	31.0380952380952	Proteobacteria
suba	suba	21.3927313156683	1.65910208886634	17.8539473684211	23.9618677042802	24.4835273325256	1.4470176694179	20.7596774193549	30.8173333333333	Proteobacteria
sude	sude	21.3067152273739	1.25323190027793	18.1410423452769	23.9363636363636	24.4548649481228	1.39919804412432	20.9485347985348	31.028	Proteobacteria
sudi	sudi	21.3514548607038	1.33762012902625	18.3562849162012	24.1121338912134	23.3772069085802	1.31682489069942	19.7718954248366	30.8790322580645	Proteobacteria
sudn	sudn	21.5625207152247	1.38224272122743	19.1146393972014	25.2145214521452	24.3600783638958	1.39353573645189	20.6147368421053	30.4198630136987	Proteobacteria
suku	suku	21.5049749287576	1.11857390507657	18.9896501457728	23.5781538461539	24.1055899215918	1.38575321984358	17.8027397260274	30.5521739130435	Proteobacteria
susp	susp	22.8435343928977	1.38501718306781	19.8697577276526	24.5153846153846	24.4140027971451	1.48818451359253	20.1525423728814	30.7545454545455	Proteobacteria
syac	syac	22.0870727498168	1.45454105366959	19.7613941018767	24.7388364779874	23.7664886686195	1.29615191708723	16.8948387096774	30.9566037735849	Proteobacteria
syfu	syfu	22.5238060860725	1.06866418796189	19.8642523364486	24.3523178807947	23.485181533135	1.1738476246786	19.8285714285714	29.1442553191489	Proteobacteria
sygl	sygl	23.0443314232874	2.12403464772712	19.3050089445438	29.6493506493506	24.0578971859611	1.6280683018714	18.138219895288	31.4792682926829	Firmicutes
syli	syli	22.6535922336997	1.49558807030059	19.2177419354839	24.7173913043478	23.6866427805331	1.46890016310799	19.7907975460123	30.6548387096774	Firmicutes
syth	syth	22.7754083347928	2.19586294854167	18.3165841584158	31.5859375	23.0187287123999	1.45183930493264	18.3665	29.7108108108108	Firmicutes
sywo	sywo	22.8585359860568	1.13928580186786	21.7813224267212	25.4788944723618	23.8449678666158	1.459003996869	19.5150837988827	30.455421686747	Firmicutes
taas	taas	22.4967188070828	1.16682904404606	20.7324355971896	24.7332268370607	23.8311139763531	1.47871832139339	19.6574468085106	30.1964539007092	Proteobacteria
taeq	taeq	23.0746122528169	0.945469030853381	21.7137931034483	24.4685618729097	23.8861532247699	1.51093506020531	19.7086776859504	31.0563106796117	Proteobacteria
tafo	tafo	23.9281926625533	0.834188540266339	22.4409210526316	26.1099656357388	24.4551537924581	1.38197326478403	20.5264462809917	30.9081632653061	Bacteroidetes
teac	teac	24.744220638406	2.34924545113677	20.1644295302014	29.4558139534884	24.2111287628354	1.5435009185632	20.1808612440191	30.9564102564102	Firmicutes
teha	teha	23.4334155661475	2.06541302012537	18.6821917808219	26.6677966101695	24.1455238533259	1.81346986668461	17.9818897637795	31.8917808219178	Firmicutes
tesp	tesp	23.7484188440487	1.99500912728025	20.1644295302014	27.9325581395349	24.0921319105611	1.38663881002754	20.2616	30.2843137254902	Firmicutes
tetu	tetu	21.9402310717896	1.28633377971727	18.8250423011844	25.4046195652174	23.4222393511393	1.47372677769592	19.3127167630058	35.725	Proteobacteria
th3a	th3a	20.9689992723982	1.37929106327753	18.4841796875	23.7625531914893	22.9688504755191	1.42778993837937	16.7386206896552	30.9125	Proteobacteria
thbi	thbi	22.2414496807152	1.89581162837812	16.6262472885032	28.7258064516129	22.5745483102542	1.33988924137364	18.430298013245	28.6759259259259	Actinobacteria
thbr	thbr	23.7985942114172	1.88363912069431	18.2054054054053	28.5168831168831	24.5469516627132	1.61567526748474	20.6304	32.3533333333333	Firmicutes
thco	thco	23.165103198171	1.49474955113366	17.6902912621359	25.6704761904762	23.8002191388354	1.64055513453999	18.7711571675303	30.2142857142857	Firmicutes
thcr	thcr	22.1876809718876	1.7545400486363	19.0950495049505	25.6097315436242	23.7332460801696	1.44584824081676	18.8925595238095	30.166265060241	Proteobacteria
thcu	thcu	22.007093044438	1.41099067811535	18.5418604651163	25.2217008797654	22.3663810607758	1.24712519792421	18.1207792207792	28.3260869565217	Actinobacteria
thcy	thcy	21.9627862673919	1.90878790100487	19.4306941649907	24.9163636363637	23.5926800634536	1.44755437554725	19.8366336633663	30.6722222222222	Proteobacteria
thde	thde	20.7252567638108	1.3641088330152	18.1802955665025	23.0537200504413	22.9176357885437	1.33505050478489	18.0159722222222	29.5817518248176	Proteobacteria
thfu	thfu	22.0283864916938	1.24717763922721	19.5930294906166	24.4833333333333	22.5154051731629	1.30106603142501	18.1372180451128	29.2490566037736	Actinobacteria
thin	thin	20.9627527807615	1.52953833182249	18.0436567164179	23.8266891891892	22.934723344964	1.43133254929612	18.7420731707317	30.256551724138	Proteobacteria
thit	thit	24.1341271476963	1.6215885903109	21.2755447941888	28.1795454545455	24.6106153432817	1.62361031745864	20.6976	32.2033333333333	Firmicutes
thjr	thjr	23.2054451002151	2.08257692893699	20.9521739130435	30.4940594059406	24.1254999877591	1.6495889830119	20.10859375	35.08	Firmicutes
thk9	thk9	20.3664810619533	1.61698674804948	16.992026578073	22.9558052434457	22.8370414151503	1.36718950277089	17.5209150326797	31.85	Proteobacteria
thmo	thmo	21.1915850399015	1.7018319653539	18.1988235294117	24.9758530183727	22.9106820289858	1.27758821329571	19.212380952381	29.5327188940093	Proteobacteria
thmr	thmr	21.2840873550924	1.65982340637627	18.1865151515151	24.8401960784314	22.5185172098673	1.49070085928859	17.6707317073171	32.1166666666667	Firmicutes
thmt	thmt	23.9711705550036	1.38302294528692	21.1612590799031	26.4791788856305	24.6449029393839	1.61733554208131	20.9242105263158	32.2033333333333	Firmicutes
thni	thni	22.0222505428706	1.46808248997217	18.6371987951809	24.7114854517611	22.9708001906557	1.29710271308936	18.9841607565012	30.0558558558559	Proteobacteria
thnr	thnr	22.6928862542364	2.09935552152907	19.8898550724638	25.85	24.8702089869972	1.70080903793501	19.226618705036	31.84	Firmicutes
thoc	thoc	23.4324970603983	1.1193905896398	21.8876865671642	25.2436681222707	24.0929782523091	1.48437690421136	20.3424561403509	32.6258064516129	Firmicutes
thol	thol	21.6170637884706	1.56004424218594	18.3292294807371	25.2983164983165	23.462701018703	1.38078575249723	19.4883333333334	31.6116666666667	Proteobacteria
thph	thph	23.2016176585364	1.46016427677408	21.0750988142293	26.0382882882883	23.6769492355236	1.46268709454143	19.5751004016064	30.9555555555555	Firmicutes
thpp	thpp	21.3062823254619	1.05311184651183	19.0112554112554	23.1375	23.09331255849	1.34802774915507	18.9894117647059	29.9697478991597	Proteobacteria
thps	thps	23.6232079267985	2.11063038999621	18.2054054054053	28.5168831168831	24.5129705443882	1.55579553158483	20.6304	32.3533333333333	Firmicutes
thsa	thsa	24.108955326222	2.13830145726968	20.8737430167598	29.9363636363636	24.6521482401137	1.75670284596717	19.5174346201743	31.8745454545454	Firmicutes
thsp	thsp	21.0021328260108	1.35750790774658	17.8778242677824	22.9439716312057	22.8640449643874	1.30234412200157	16.3417475728156	29.4220588235294	Proteobacteria
thte	thte	24.0595467790299	1.46779652640845	21.5773493975903	26.8133333333333	24.6304424898989	1.60176300834309	19.3669254658385	31.7568965517241	Firmicutes
thto	thto	24.1659545061866	2.19614214659956	19.1329787234043	28.9868421052631	24.6645686447269	1.73025808166444	20.7040322580645	31.8745454545454	Firmicutes
thts	thts	24.0540494996834	2.24939697013786	20.6353333333333	28.9868421052631	24.587835142167	1.70153702398192	20.7040322580645	32.2433333333333	Firmicutes
thvi	thvi	21.1282448875969	1.40587867849908	18.0819727891156	24.437899543379	23.0425245556018	1.29510710350559	19.4698529411765	32.0340909090909	Proteobacteria
thwi	thwi	24.2341503262825	1.7434604048422	21.4115107913669	28.3325	24.5462778875038	1.62066363133456	19.2973602484472	31.984375	Firmicutes
thx3	thx3	23.6252042515673	1.93973053298931	18.0472103004291	28.5168831168831	24.5763512090728	1.62212927890721	20.6064	32.3533333333333	Firmicutes
thx5	thx5	23.5624498628189	1.96668347300442	18.0472103004291	28.5168831168831	24.5401295029815	1.56013980228769	20.6064	32.3533333333333	Firmicutes
thxy	thxy	24.1214488370417	2.18015068280405	20.8890977443609	29.3633333333333	24.4635420004435	1.63894414589138	19.3981320049812	31.8114754098361	Firmicutes
timo	timo	20.4587636021371	1.71690636307301	17.5390243902439	24.7140939597316	22.4719815238342	1.23833146966936	18.3527054108217	28.6571428571429	Proteobacteria
toau	toau	22.5054082878715	1.35065133987095	20.1980835044491	25.4391959798995	23.5511092036229	1.34684558598717	19.9414634146341	31.2236363636364	Proteobacteria
trwh	trwh	22.6066928257829	2.4574618478252	18.504	25.3391089108911	23.7423078133874	1.58813277905782	19.6992207792208	33.0678571428571	Actinobacteria
tspa	tspa	21.3480623022346	1.75259509148703	18.7675438596491	28.3125	22.2563261135461	1.40676607593753	17.5510909090909	29.43125	Actinobacteria
vapa	vapa	21.2527428558205	1.61007652863217	16.4419213973799	23.6288888888889	22.81898034383	1.29770881928287	16.789218328841	30.7515625	Proteobacteria
veei	veei	20.7672305420427	1.16149452280495	18.9742857142857	23.6526901669758	22.8447230784903	1.24172647325934	19.2596551724138	29.0785714285714	Proteobacteria
vema	vema	21.5772773922106	1.32678302054353	15.3059405940594	24.2212121212121	22.294971492816	1.37701408850095	18.65625	31.8217391304348	Actinobacteria
veok	veok	23.6234442451091	0.98266586891562	21.9611111111111	24.7755244755245	24.2130212900377	1.40674816686544	20.1094594594595	29.9328571428572	Proteobacteria
vepa	vepa	21.2647799428143	1.3172664147266	19.716351888668	23.3331230283912	23.8520412233769	1.43779325719869	19.3983606557377	30.3163461538462	Firmicutes
vial	vial	22.0470103151778	1.37333328230095	19.837125748503	24.6662337662338	23.6528399451782	1.37089400566271	18.1154761904762	29.8186046511628	Proteobacteria
vian	vian	22.1959176457773	1.51173761581933	19.17812041116	24.7819711538462	23.7265875080169	1.41695948892772	19.245	32.5727272727273	Proteobacteria
vica	vica	21.9107853075281	1.3860015644561	17.3903999999999	24.6272727272727	23.7098518805308	1.36687017449983	18.3573170731707	30.0903225806452	Proteobacteria
vich	vich	22.2077995506093	1.38791498397519	19.2245142002989	24.7452054794521	23.6451251183347	1.3785285761681	18.6329268292683	34.5	Proteobacteria
viej	viej	22.019689944456	1.36438191439583	19.3320105820106	24.6753488372093	23.6419470012668	1.36538247015474	18.958024691358	29.8277777777778	Proteobacteria
viex	viex	21.8937147520808	1.35762738112834	19.7212536728697	24.6883116883117	23.6245716593071	1.36951777402146	18.1154761904762	31.5868421052632	Proteobacteria
vifi	vifi	22.2050523757215	1.61917169088831	18.4098039215686	25.1816239316239	23.7665945013579	1.39996176369164	16.7734939759036	31.204	Proteobacteria
vifu	vifu	21.402269193805	1.25910233910832	18.9820388349514	24.8399141630902	23.5706327796442	1.36092577687793	18.8696629213483	30.1486486486486	Proteobacteria
viha	viha	21.9181273714458	1.36174718653235	17.3903999999999	24.6272727272727	23.7510148061173	1.3717379762118	18.3573170731707	32.1756097560976	Proteobacteria
vini	vini	22.2396379668727	1.47895368166459	18.8191011235955	25.4952802359882	23.646384962365	1.36736385323316	18.8949824385348	30.3520408163266	Proteobacteria
vipa	vipa	21.8867296430838	1.35682819802711	19.2897356143079	24.8290043290043	23.6472266172093	1.39013527511316	18.0845238095238	32.6744186046511	Proteobacteria
visp	visp	22.1030225665063	1.55495351265175	18.3049645390071	25.2543209876543	23.6230623279089	1.35341697386775	19.5548245614035	30.7197802197802	Proteobacteria
vivu	vivu	22.3225996826591	1.49073357294261	19.0002936857562	24.821582733813	23.6955182995672	1.38921983902664	19.4985507246377	32.9108108108108	Proteobacteria
weko	weko	22.5360275444752	2.6921215818061	15.1891791044776	25.4204968944099	24.1064121999766	1.88501867954404	16.5506704980845	31.5208333333334	Firmicutes
wevi	wevi	23.3064422077889	0.544990365767377	22.34	24.7568888888889	24.5844661526339	1.51326507746966	19.9333333333333	30.2636363636364	Bacteroidetes
wigl	wigl	23.1806417737901	1.43109716820103	20.9780769230769	25.6272506082725	25.4845431021504	1.60397208478696	20.7382783882784	31.1730103806229	Proteobacteria
wobm	wobm	23.5223794695587	0.144364281056257	23.4202985074627	23.6244604316547	24.2249249989477	1.36300336631803	20.5293233082707	30.3826446280992	Proteobacteria
wodm	wodm	22.9597731632405	1.04336687724711	21.6107074569789	24.2184049079755	24.2302336395556	1.44789041178378	20.5541353383459	30.135593220339	Proteobacteria
wods	wods	23.6768759083763	0.574014985934798	22.9642262895175	24.2820895522388	24.137844160681	1.33085187051878	20.5541353383459	30.042372881356	Proteobacteria
woen	woen	23.4625747135531	0.578053960804511	22.9376039933444	24.2521472392638	24.1469653750626	1.38194868973971	20.5736842105263	30.135593220339	Proteobacteria
wooo	wooo	22.5516828155341	1.51420860130368	20.8080152671756	23.5355223880597	24.4320123329534	1.39882111454281	20.8436090225564	31.0950413223141	Proteobacteria
wopi	wopi	22.4698749937554	1.16379050468056	20.6002293577981	23.5585034013606	24.2633669562668	1.39343559197097	20.7992481203008	30.1256198347108	Proteobacteria
wouc	wouc	21.2815247855957	1.06977358104647	19.3596525096525	22.9129963898917	24.1538632423705	1.34732895327266	19.5322033898305	29.2397727272727	Proteobacteria
xaal	xaal	21.0084279266674	1.41297737326026	16.7302083333333	23.5524256651017	22.8760779494754	1.35277810944554	17.9621037463979	30.7265151515152	Proteobacteria
xaau	xaau	21.612719534888	1.47459447940781	18.2438202247191	24.5613707165109	22.6082162774607	1.24614562310804	17.9848920863309	28.0943396226415	Proteobacteria
xaax	xaax	21.2851585452338	1.25637944605567	16.9097087378641	23.8626637554585	22.7629186598489	1.34164431851703	17.6335616438357	28.5045801526718	Proteobacteria
xaca	xaca	21.3643733777645	1.22998277403065	17.9193939393939	24.8634615384615	22.7919819301469	1.35824642207852	17.7091025095704	29.1838709677419	Proteobacteria
xaci	xaci	21.1608619191028	1.43639545180077	16.9097087378641	23.7988864142539	22.7743583892177	1.3425880930362	17.6264383561645	29.2298245614035	Proteobacteria
xaor	xaor	21.3081574342354	1.37844106297068	16.4974683544303	23.4768181818182	22.8856393750511	1.35421116466089	17.7897968823808	29.7149425287356	Proteobacteria
xebo	xebo	22.4920686902254	1.3369153049497	19.4860681114551	24.4723943661972	23.8627793342246	1.50638189008983	20.0569500674765	34.7731707317073	Proteobacteria
xene	xene	22.4890338896516	1.35711009074335	19.508945686901	24.5992366412214	23.8885069562412	1.46829751562637	19.6397435897436	31.9317073170732	Proteobacteria
xyce	xyce	21.303766078307	1.26629750224911	19.1824427480916	23.9665127020785	22.1103012509388	1.47778063878399	18.2787919463088	29.8686274509804	Actinobacteria
xyfa	xyfa	21.9040966392309	1.04865823437887	16.0154008438818	24.2659574468085	23.4196145852217	1.46387085944918	16.8150943396227	32.6081081081081	Proteobacteria
yeen	yeen	21.7182470489868	1.42911021575206	17.375204359673	25.7420118343195	23.5476943129912	1.3984639130612	18.9975609756098	31.4238095238095	Proteobacteria
yepe	yepe	21.803000696563	1.5035323410625	15.9915662650603	25.5779527559055	23.6318623585562	1.48257392858427	16.4478787878788	33.5447368421053	Proteobacteria
yeps	yeps	21.9326872433853	1.56103973250072	16.9559322033899	25.0422535211268	23.5697210931507	1.45459162429872	18.7993548387097	33.044	Proteobacteria
ziin	ziin	27.3562962962963	NA	27.3562962962963	27.3562962962963	27.492431553437	1.88708970441042	21.9788990825688	32.1478527607362	Proteobacteria
zoga	zoga	22.8617379965187	1.17657975184105	20.4928571428573	25.3260135135135	24.3931590960406	1.46889324510206	19.9753593429156	31.0072847682119	Bacteroidetes
zupr	zupr	23.7521238104746	1.33840995761441	20.3690836653388	26.5315384615385	24.5548673944912	1.52210743908619	19.6181818181818	33.0529411764706	Bacteroidetes
zymo	zymo	22.1406563506345	1.90640254657368	17.8985915492958	24.6459901800327	23.3222197801276	1.38455278160904	19.4970873786408	30.0703703703704	Proteobacteria
