# Supplementary material for: Community diversity and habitat structure shape the repertoire of extracellular proteins in bacteria
Source: Nat Commun. 2020 Feb 6;11:758. doi: 10.1038/s41467-020-14572-x (PMC7005277; doi:10.1038/s41467-020-14572-x)
Supplement: Supplementary file 12 — Source Data [file 41467_2020_14572_MOESM12_ESM.zip › source_data/Fig5b_dotplot.txt]

species	avg_cost_extra	ENS	NA	NA	NA	NA	NA	NA
ACAV001	20.7287300147767	3.60249368953786	3.50292354722916	0.690998286104252	0.889996296696295	0.904225087560622	0.058888864258908	36.6896129654932
ACAV002	20.6884992673051	3.83929608832188	3.64241334381649	0.655164117156859	0.913132229813929	0.914805838619542	0.0480296518187316	46.492736138789
ACBA001	21.8153733656776	3.46615998505902	3.24509229929868	1.13847279808841	0.86651762765951	0.88849286020903	0.11248180592448	32.0135735102364
ACBA002	21.9921123146877	3.46615998505902	3.24509229929868	1.13847279808841	0.86651762765951	0.88849286020903	0.11248180592448	32.0135735102364
ACBA003	22.0307278552291	3.46615998505902	3.24509229929868	1.13847279808841	0.86651762765951	0.88849286020903	0.11248180592448	32.0135735102364
ACBA004	21.9839193513835	3.46615998505902	3.24509229929868	1.13847279808841	0.86651762765951	0.88849286020903	0.11248180592448	32.0135735102364
ACBA005	22.1289835693136	3.46615998505902	3.24509229929868	1.13847279808841	0.86651762765951	0.88849286020903	0.11248180592448	32.0135735102364
ACBA006	22.0011524234031	3.46615998505902	3.24509229929868	1.13847279808841	0.86651762765951	0.88849286020903	0.11248180592448	32.0135735102364
ACBA007	21.8569195108126	3.46615998505902	3.24509229929868	1.13847279808841	0.86651762765951	0.88849286020903	0.11248180592448	32.0135735102364
ACBA008	21.8871874564059	3.46615998505902	3.24509229929868	1.13847279808841	0.86651762765951	0.88849286020903	0.11248180592448	32.0135735102364
ACBA009	22.1592209465804	3.46615998505902	3.24509229929868	1.13847279808841	0.86651762765951	0.88849286020903	0.11248180592448	32.0135735102364
ACBA010	22.0666594485618	3.46615998505902	3.24509229929868	1.13847279808841	0.86651762765951	0.88849286020903	0.11248180592448	32.0135735102364
ACBA011	21.9834592024412	3.46615998505902	3.24509229929868	1.13847279808841	0.86651762765951	0.88849286020903	0.11248180592448	32.0135735102364
ACBA012	22.0721921915575	3.46615998505902	3.24509229929868	1.13847279808841	0.86651762765951	0.88849286020903	0.11248180592448	32.0135735102364
ACBA013	21.9871635215105	3.46615998505902	3.24509229929868	1.13847279808841	0.86651762765951	0.88849286020903	0.11248180592448	32.0135735102364
ACBA014	22.0920492090306	3.46615998505902	3.24509229929868	1.13847279808841	0.86651762765951	0.88849286020903	0.11248180592448	32.0135735102364
ACBA015	22.3487812698731	3.46615998505902	3.24509229929868	1.13847279808841	0.86651762765951	0.88849286020903	0.11248180592448	32.0135735102364
ACBO001	24.7806189623522	2.74065421289351	2.74065421289351	0.464422320476054	0.87711810845214	0.87711810845214	0.0413866968129109	15.4971201965667
ACCA001	21.4820152751481	3.60278203410807	3.64239228711314	0.529827004339682	0.888360449186175	0.899099204800843	0.0550310161250221	36.7001937415563
ACCE001	21.4844302428468	3.593035132878	3.67524571398733	0.637182417471097	0.898794549209395	0.908043174608311	0.0580120521431243	36.3442182253283
ACCL001	22.1457425351451	3.3545121256173	3.19770299359303	0.81048405643525	0.881421588779573	0.886877159666246	0.0709589019884212	28.6316321428243
ACFE001	21.8676225327306	4.07736014736035	3.87864778593112	0.928892185301743	0.933654006058405	0.945026726943548	0.058390746124823	58.9895404310733
ACFE002	21.7384098684825	4.07736014736035	3.87864778593112	0.928892185301743	0.933654006058405	0.945026726943548	0.058390746124823	58.9895404310733
ACFM001	21.8790339880821	3.2821737622477	3.25635365925368	0.570961478744133	0.899967331228746	0.920658441113823	0.0764417366200025	26.6336049452757
ACJS001	20.8855928073579	3.02839306210684	3.09538685815303	0.666467138757354	0.834999362784704	0.868937560977789	0.124044114429157	20.664000130458
ACKK001	20.9832772490148	3.02839306210684	3.09538685815303	0.666467138757354	0.834999362784704	0.868937560977789	0.124044114429157	20.664000130458
ACLA001	23.8177316710098	3.75767825279315	3.4273721815021	0.640523426575355	0.916657755343247	0.933882919609975	0.0479442563858197	42.8488262581359
ACMA001	21.5890016073237	2.88023677668463	2.94448672485305	0.629934023073375	0.850618884186465	0.86971775730466	0.0819917327900613	17.8184916835567
ACMI001	21.3070064777555	3.69660921175391	4.03797758092365	0.744235629127023	0.865150841870444	0.901078323129884	0.122455183774749	40.310388373598
ACMS001	21.4971759762723	3.66285105139401	3.65295688987188	0.385633653635543	0.900602474451676	0.90852144841184	0.046956815687123	38.9722966494034
ACN9001	21.3146126788339	3.37661475925413	3.48327689512844	0.554103689377077	0.859280434528237	0.874078421749785	0.0935389853208834	29.271512084824
ACPA001	21.5496208938807	3.08845663063965	3.21480887198301	1.08087285516638	0.842276107381654	0.874263361954131	0.114252611448649	21.9431853881039
ACPA002	21.5496208938807	3.08845663063965	3.21480887198301	1.08087285516638	0.842276107381654	0.874263361954131	0.114252611448649	21.9431853881039
ACPA003	21.5496208938807	3.08845663063965	3.21480887198301	1.08087285516638	0.842276107381654	0.874263361954131	0.114252611448649	21.9431853881039
ACPA004	21.5496208938807	3.08845663063965	3.21480887198301	1.08087285516638	0.842276107381654	0.874263361954131	0.114252611448649	21.9431853881039
ACPA005	21.5496208938807	3.08845663063965	3.21480887198301	1.08087285516638	0.842276107381654	0.874263361954131	0.114252611448649	21.9431853881039
ACPA006	21.5496208938807	3.08845663063965	3.21480887198301	1.08087285516638	0.842276107381654	0.874263361954131	0.114252611448649	21.9431853881039
ACPA007	21.5496208938807	3.08845663063965	3.21480887198301	1.08087285516638	0.842276107381654	0.874263361954131	0.114252611448649	21.9431853881039
ACPA008	21.5496208938807	3.08845663063965	3.21480887198301	1.08087285516638	0.842276107381654	0.874263361954131	0.114252611448649	21.9431853881039
ACPA009	21.5898200773743	3.08845663063965	3.21480887198301	1.08087285516638	0.842276107381654	0.874263361954131	0.114252611448649	21.9431853881039
ACPL001	22.0271355287468	2.86191164339516	2.83312015397355	0.260456945979119	0.895397109039145	0.893838850454789	0.0280747557839312	17.4949390750896
ACPL002	21.7526769946375	2.86191164339516	2.83312015397355	0.260456945979119	0.895397109039145	0.893838850454789	0.0280747557839312	17.4949390750896
ACPL003	22.6770702744619	2.86191164339516	2.83312015397355	0.260456945979119	0.895397109039145	0.893838850454789	0.0280747557839312	17.4949390750896
ACSE001	21.4802088113459	3.37661475925413	3.48327689512844	0.554103689377077	0.859280434528237	0.874078421749785	0.0935389853208834	29.271512084824
ACSI001	22.2283926537711	3.92770658644394	4.25947929767995	1.10820272456195	0.920605697445109	0.953824139239549	0.0776431495668434	50.7903606931084
ACSU001	20.9698642222929	2.75633080015951	2.75633080015951	0.654833631508078	0.841913205680552	0.841913205680552	0.13503878047692	15.7419763939324
ACWO001	22.3830183119571	3.2550605740354	3.21274212072322	0.652317778499076	0.892846245672966	0.912983469437032	0.0782139253827218	25.9211846372006
ACXY001	21.455858613199	3.85934576174545	3.8318926292181	0.81994302654604	0.920243689877394	0.939865786036898	0.0533869492475318	47.4343078762499
ACXY002	21.4815707186589	3.85934576174545	3.8318926292181	0.81994302654604	0.920243689877394	0.939865786036898	0.0533869492475318	47.4343078762499
ADFE001	20.477069039018	3.54143518287245	3.5594055823136	0.550938337487995	0.887558373017467	0.900846025571496	0.0592239029464042	34.51642103655
AEHY001	21.9525837567786	2.86947195882709	2.71524429803126	0.780421307343591	0.836385040856832	0.865696545408786	0.0957152435884164	17.6277075864704
AEHY002	21.7800696454773	2.86947195882709	2.71524429803126	0.780421307343591	0.836385040856832	0.865696545408786	0.0957152435884164	17.6277075864704
AEPE001	23.580304654629	2.46833021728938	2.46833021728938	NA	0.883375637955137	0.883375637955137	NA	11.8027224066478
AESA001	21.8505622260685	3.08008780289584	2.67719067632502	1.29325494245274	0.857894782655979	0.855892409447107	0.10286126093315	21.7603129308103
AEUR001	23.204344814391	3.4235037969345	3.47550549213878	0.426568193807091	0.924049442403323	0.926989768443593	0.0322182651671288	30.6767119071708
AEVE001	21.7400146398212	2.85661081361922	3.02360362603036	1.56040276913815	0.691000357054004	0.814804814357608	0.315639599209173	17.4024467407489
AGAC001	22.642509910466	3.50022408469344	3.30740766551748	0.664110844189508	0.929715208820226	0.935643352781083	0.0366971709650122	33.1228734560835
AGAC002	22.4586292401842	3.50022408469344	3.30740766551748	0.664110844189508	0.929715208820226	0.935643352781083	0.0366971709650122	33.1228734560835
AGAC003	22.324934210296	3.50022408469344	3.30740766551748	0.664110844189508	0.929715208820226	0.935643352781083	0.0366971709650122	33.1228734560835
AGAP001	22.2339897062036	3.0934592655203	2.9918179699428	0.52180718769763	0.905236591735505	0.908952783651936	0.0382649114216977	22.0532341701469
AGH1001	21.4320226782349	2.79842470842541	2.87817088994357	0.537189364858259	0.825752922231895	0.839056141499569	0.0847525231483906	16.4187620509351
AKMU001	22.2536531245968	2.73190965772839	2.78357211792943	0.656997369560838	0.849543966233512	0.879212681561867	0.105960631388179	15.3621955618382
ALAC001	22.7797925757308	3.53804433483396	3.68311716849927	0.495119892787366	0.900070282693264	0.902803990896474	0.0373300185238863	34.3995793062109
ALAC002	22.0767877017475	3.53804433483396	3.68311716849927	0.495119892787366	0.900070282693264	0.902803990896474	0.0373300185238863	34.3995793062109
ALDE001	21.2768379181909	3.66181727464159	3.76470786524777	0.696234181406903	0.906333449625869	0.932333332087069	0.0854235232320324	38.9320288127018
ALDE002	21.3464505369624	3.66181727464159	3.76470786524777	0.696234181406903	0.906333449625869	0.932333332087069	0.0854235232320324	38.9320288127018
ALFI001	22.7908132984662	3.06200267096418	3.07814932783033	0.674767925730602	0.879118223947582	0.903162782954338	0.0884469090200335	21.370312039178
ALME001	23.1904261111612	3.28454742357059	3.34906876282642	0.665358885368768	0.902647776372952	0.929824850096116	0.0798283897153991	26.6968991930593
ALOR001	23.2262287770099	3.29752397663353	3.26967548337332	0.740877741871632	0.876785155798782	0.909375266712417	0.0940806614643827	27.0455904342277
ALSA001	22.1061764400354	3.1183333676781	3.1183333676781	NA	0.890093557784258	0.890093557784258	NA	22.6086678894311
AMCO001	23.7315515515236	3.48570924558996	3.51712643709903	0.623366121906752	0.892528336361868	0.917543977364387	0.0946192843062059	32.6455726293795
AMDE001	23.3564898349007	3.47773185148006	3.32001322990921	0.560147057710658	0.910112574985724	0.908502037401986	0.0322451505937448	32.3861820366725
AMME001	21.6844543620896	3.6545251730448	3.46814444535114	0.691280066109206	0.907246760587507	0.916395920768476	0.0613080317511159	38.6491650921573
AMME002	21.6860637530126	3.6545251730448	3.46814444535114	0.691280066109206	0.907246760587507	0.916395920768476	0.0613080317511159	38.6491650921573
AMME003	21.7102552834981	3.6545251730448	3.46814444535114	0.691280066109206	0.907246760587507	0.916395920768476	0.0613080317511159	38.6491650921573
AMME004	21.6971458372874	3.6545251730448	3.46814444535114	0.691280066109206	0.907246760587507	0.916395920768476	0.0613080317511159	38.6491650921573
AN90001	21.6977156728522	1.60046322391383	1.60046322391383	NA	0.655090080442836	0.655090080442836	NA	4.95532731894405
ANCE001	21.4913138389468	3.29144108000958	3.37316601118648	0.343741747773168	0.92008497353208	0.940628753405238	0.0431907950907267	26.8815742559497
ANCY001	21.7034567554248	3.15854882246698	3.03450329725784	0.545308323509459	0.876722038959457	0.835918016208508	0.0746123669234334	23.5364156166651
ANDE001	20.2266060906437	3.66362743907216	3.65576510566324	0.640325667552537	0.902424532577116	0.90448709252326	0.0522652750069627	39.0025660091697
ANDE002	20.4057136376614	3.66362743907216	3.65576510566324	0.640325667552537	0.902424532577116	0.90448709252326	0.0522652750069627	39.0025660091697
ANFL001	24.1544624478735	3.17895684783486	3.06312802905255	1.05313998096016	0.849656847666407	0.888840787025504	0.149401538015811	24.021682207919
ANPH001	22.7010415814142	3.06083767228991	3.10716462940531	0.695058148169838	0.854335420867843	0.907163203156906	0.128933280230036	21.3454301504815
ANPH002	22.5630949471752	3.06083767228991	3.10716462940531	0.695058148169838	0.854335420867843	0.907163203156906	0.128933280230036	21.3454301504815
ANPH003	22.5246933810199	3.06083767228991	3.10716462940531	0.695058148169838	0.854335420867843	0.907163203156906	0.128933280230036	21.3454301504815
ANPH004	22.5513814709495	3.06083767228991	3.10716462940531	0.695058148169838	0.854335420867843	0.907163203156906	0.128933280230036	21.3454301504815
ANPR001	23.5898036430385	3.72251497676016	3.71024400125921	0.764165372098781	0.919310989398112	0.940369936083335	0.0746814256993589	41.3683037111639
ANTH001	24.1263590570019	3.40742775297275	3.49607630976608	0.613898014664713	0.910524849826267	0.933916876461795	0.0541264984394311	30.1874946133417
ANVA001	21.771368138302	2.21469625239974	2.21469625239974	NA	0.800968799236781	0.800968799236781	NA	9.1586267781611
ARAR001	20.9937618258859	3.05202351853476	2.93383345402055	0.836640881000969	0.842107563647692	0.875789486231107	0.126754665161839	21.1581149722534
ARAU001	21.3536472553125	3.44403275551326	3.53851265215984	0.511984887778283	0.886526259919063	0.901900965871411	0.0630310985519458	31.3129814856241
ARBU001	22.2113550741057	3.36033383206976	3.0683006438601	0.867743458493337	0.882223993952152	0.867625661222288	0.0631331018844178	28.7988032387883
ARBU002	22.400127246655	3.36033383206976	3.0683006438601	0.867743458493337	0.882223993952152	0.867625661222288	0.0631331018844178	28.7988032387883
ARBU003	22.0628653815681	3.36033383206976	3.0683006438601	0.867743458493337	0.882223993952152	0.867625661222288	0.0631331018844178	28.7988032387883
ARCH001	20.6979908661166	3.72771228265349	3.73183766194027	0.497653623584741	0.899740637161144	0.907681067339401	0.039132165769679	41.5838671291174
ARFB001	21.376398559211	3.54625400327193	3.55933012522314	0.144527662308978	0.889892571874952	0.885311982563701	0.0123018799126275	34.6831508682787
ARFU001	23.9675997274306	2.24634883379363	2.24634883379363	0.23463105060097	0.830441482605996	0.830441482605996	0.0246240205045205	9.45315769957356
ARPH001	21.0737915292433	3.59529661424167	3.59529661424167	0.0162381151567062	0.894972289513275	0.894972289513275	0.00979862807496974	36.426503005201
ARPR001	23.7011790158809	2.24634883379363	2.24634883379363	0.23463105060097	0.830441482605996	0.830441482605996	0.0246240205045205	9.45315769957356
ARRU001	21.6260792048721	3.54625400327193	3.55933012522314	0.144527662308978	0.889892571874952	0.885311982563701	0.0123018799126275	34.6831508682787
ATPA001	23.8106283498675	3.01663604811175	2.98583660701926	0.36713319702203	0.907051794592519	0.912585600276939	0.0334097829247776	20.422475776435
AZB5001	20.670753917624	3.73805044827468	3.67924828920726	0.476512747138368	0.896089781032676	0.907889803523148	0.0464509855202448	42.0159979056829
AZBR001	20.4822501589003	3.98051370786296	3.63837092713621	0.874144485465587	0.924532086419769	0.918499484680882	0.0531784463198669	53.5445334114449
AZCA001	20.6637936503023	3.52653712241929	3.04669777544548	1.09792237525952	0.843102547446854	0.845082156778515	0.0811844781320906	34.0060048555129
AZKH001	20.917609939935	3.22028087958551	3.24613643226044	0.550924630610327	0.869763029751402	0.897291590701368	0.0726306032374824	25.0351510567289
AZLI001	20.5405308431665	3.81963542960278	3.67855663812579	0.977171907955015	0.89396271485603	0.911179218369819	0.0854129242862244	45.5875854068016
AZSP001	21.4137548885348	3.22028087958551	3.24613643226044	0.550924630610327	0.869763029751402	0.897291590701368	0.0726306032374824	25.0351510567289
AZSP002	20.7162907666221	3.22028087958551	3.24613643226044	0.550924630610327	0.869763029751402	0.897291590701368	0.0726306032374824	25.0351510567289
AZVI001	21.1880694856398	3.58538963743599	3.61372658164899	0.501977225517734	0.863562225284914	0.884789616195567	0.0409173718987021	36.0674081938374
AZVI002	21.1880694856398	3.58538963743599	3.61372658164899	0.501977225517734	0.863562225284914	0.884789616195567	0.0409173718987021	36.0674081938374
AZVI003	21.1880694856398	3.58538963743599	3.61372658164899	0.501977225517734	0.863562225284914	0.884789616195567	0.0409173718987021	36.0674081938374
BA1N001	22.560950962223	2.85570207426593	2.8106876974395	0.535546402665541	0.783215092373106	0.803797433675338	0.116161350744906	17.386639635909
BAAM001	22.8516961458685	2.72853270393129	2.86569395941513	0.930417308189488	0.79871649444156	0.825401184647391	0.135982241026955	15.31040563252
BAAM002	23.1476952607732	2.72853270393129	2.86569395941513	0.930417308189488	0.79871649444156	0.825401184647391	0.135982241026955	15.31040563252
BAAM003	23.462317599744	2.72853270393129	2.86569395941513	0.930417308189488	0.79871649444156	0.825401184647391	0.135982241026955	15.31040563252
BAAM004	23.802925972763	2.72853270393129	2.86569395941513	0.930417308189488	0.79871649444156	0.825401184647391	0.135982241026955	15.31040563252
BAAM005	23.7098592734376	2.72853270393129	2.86569395941513	0.930417308189488	0.79871649444156	0.825401184647391	0.135982241026955	15.31040563252
BAAM006	22.9873720526189	2.72853270393129	2.86569395941513	0.930417308189488	0.79871649444156	0.825401184647391	0.135982241026955	15.31040563252
BAAM007	23.6922135589624	2.72853270393129	2.86569395941513	0.930417308189488	0.79871649444156	0.825401184647391	0.135982241026955	15.31040563252
BAAM008	23.0887528627896	2.72853270393129	2.86569395941513	0.930417308189488	0.79871649444156	0.825401184647391	0.135982241026955	15.31040563252
BAAM009	23.0238346591721	2.72853270393129	2.86569395941513	0.930417308189488	0.79871649444156	0.825401184647391	0.135982241026955	15.31040563252
BAAM010	23.1323509274232	2.72853270393129	2.86569395941513	0.930417308189488	0.79871649444156	0.825401184647391	0.135982241026955	15.31040563252
BAAM011	23.0084705106417	2.72853270393129	2.86569395941513	0.930417308189488	0.79871649444156	0.825401184647391	0.135982241026955	15.31040563252
BAAM012	22.8847528126932	2.72853270393129	2.86569395941513	0.930417308189488	0.79871649444156	0.825401184647391	0.135982241026955	15.31040563252
BAAM013	22.9545115950486	2.72853270393129	2.86569395941513	0.930417308189488	0.79871649444156	0.825401184647391	0.135982241026955	15.31040563252
BAAM014	23.0382604668582	2.72853270393129	2.86569395941513	0.930417308189488	0.79871649444156	0.825401184647391	0.135982241026955	15.31040563252
BAAM015	23.3152884280755	2.72853270393129	2.86569395941513	0.930417308189488	0.79871649444156	0.825401184647391	0.135982241026955	15.31040563252
BAAN001	23.4629430660608	3.17172480201193	3.08574659722695	0.549460687058938	0.875523728843618	0.885979171851738	0.0461034374077055	23.8485829866568
BAAN002	23.7506284955213	3.17172480201193	3.08574659722695	0.549460687058938	0.875523728843618	0.885979171851738	0.0461034374077055	23.8485829866568
BAAN003	23.8409971613209	3.17172480201193	3.08574659722695	0.549460687058938	0.875523728843618	0.885979171851738	0.0461034374077055	23.8485829866568
BAAN004	23.666496729583	3.17172480201193	3.08574659722695	0.549460687058938	0.875523728843618	0.885979171851738	0.0461034374077055	23.8485829866568
BAAN005	23.8893226740421	3.17172480201193	3.08574659722695	0.549460687058938	0.875523728843618	0.885979171851738	0.0461034374077055	23.8485829866568
BAAN006	23.777586316014	3.33417668836438	3.45452815476432	0.819391073926375	0.88111124823018	0.905269942386275	0.0920031708050377	28.0552754779268
BAAN007	23.8979754730993	3.17172480201193	3.08574659722695	0.549460687058938	0.875523728843618	0.885979171851738	0.0461034374077055	23.8485829866568
BAAT001	23.2696294910849	2.69041557580096	2.69041557580096	NA	0.894303399988203	0.894303399988203	NA	14.7377993207431
BABA001	22.9650055234108	3.86072717592986	3.80072463031081	1.23909066865151	0.901122104976876	0.916974499413506	0.07997021083572	47.4998795823927
BACE001	24.0781262325874	3.33417668836438	3.45452815476432	0.819391073926375	0.88111124823018	0.905269942386275	0.0920031708050377	28.0552754779268
BACE002	24.295570708489	3.33417668836438	3.45452815476432	0.819391073926375	0.88111124823018	0.905269942386275	0.0920031708050377	28.0552754779268
BACE003	23.5073510453157	3.33417668836438	3.45452815476432	0.819391073926375	0.88111124823018	0.905269942386275	0.0920031708050377	28.0552754779268
BACE004	23.5614357117515	3.33417668836438	3.45452815476432	0.819391073926375	0.88111124823018	0.905269942386275	0.0920031708050377	28.0552754779268
BACE005	24.0072850375105	3.33417668836438	3.45452815476432	0.819391073926375	0.88111124823018	0.905269942386275	0.0920031708050377	28.0552754779268
BACE006	23.4172456279889	3.33417668836438	3.45452815476432	0.819391073926375	0.88111124823018	0.905269942386275	0.0920031708050377	28.0552754779268
BACE007	23.658194797941	3.33417668836438	3.45452815476432	0.819391073926375	0.88111124823018	0.905269942386275	0.0920031708050377	28.0552754779268
BACE008	23.9614004235159	3.33417668836438	3.45452815476432	0.819391073926375	0.88111124823018	0.905269942386275	0.0920031708050377	28.0552754779268
BACE009	23.8325823249848	3.33417668836438	3.45452815476432	0.819391073926375	0.88111124823018	0.905269942386275	0.0920031708050377	28.0552754779268
BACE010	23.7746376065438	3.33417668836438	3.45452815476432	0.819391073926375	0.88111124823018	0.905269942386275	0.0920031708050377	28.0552754779268
BACE011	23.9065816500336	3.33417668836438	3.45452815476432	0.819391073926375	0.88111124823018	0.905269942386275	0.0920031708050377	28.0552754779268
BACE012	24.4246945370649	3.33417668836438	3.45452815476432	0.819391073926375	0.88111124823018	0.905269942386275	0.0920031708050377	28.0552754779268
BACE013	23.4718922000796	3.33417668836438	3.45452815476432	0.819391073926375	0.88111124823018	0.905269942386275	0.0920031708050377	28.0552754779268
BACF001	23.2893656097697	3.35560949677025	3.48738310880687	0.518748945426786	0.923103165737616	0.941785178093517	0.0532853960890321	28.6630689157488
BACL001	22.3711141441092	3.25571312913215	3.10447964475629	0.668027171152614	0.904834785416173	0.916752835375862	0.0591837743504469	25.9381051585352
BACO001	22.9105249046584	3.49113722082282	3.39115342519317	0.815412509447784	0.90533681189753	0.928992486101087	0.0712842010426691	32.8232537772591
BACO002	22.837250940131	3.49113722082282	3.39115342519317	0.815412509447784	0.90533681189753	0.928992486101087	0.0712842010426691	32.8232537772591
BAFR001	23.3172391213612	2.95728619333515	2.95220151476053	0.616474462062722	0.871882415443429	0.894872243853525	0.0919623338930875	19.2456717892311
BAFR002	23.2821411243492	2.95728619333515	2.95220151476053	0.616474462062722	0.871882415443429	0.894872243853525	0.0919623338930875	19.2456717892311
BAFR003	23.2461009823087	2.95728619333515	2.95220151476053	0.616474462062722	0.871882415443429	0.894872243853525	0.0919623338930875	19.2456717892311
BAGR001	21.9952092682422	3.36538359961697	2.83149011357195	1.24621316599898	0.894863685975098	0.878782252123916	0.0537655690946069	28.9445983065667
BAHA001	23.5111541845613	3.64720174358614	3.6714975928411	0.841666937935933	0.921518471535038	0.93600970621521	0.0528168963344272	38.3671545604989
BAHL001	23.1721632728506	2.96941019599228	2.92608458990818	0.516930923349858	0.876866940732129	0.893785891897289	0.0806522848822628	19.4804265733838
BAJS001	23.4164897445221	2.85570207426593	2.8106876974395	0.535546402665541	0.783215092373106	0.803797433675338	0.116161350744906	17.386639635909
BALI001	23.8594841575118	3.13267632392853	3.0683006438601	0.982537976006923	0.859893226439586	0.886483767924294	0.113410890067	22.9352797141996
BALI002	23.8671583520724	3.13267632392853	3.0683006438601	0.982537976006923	0.859893226439586	0.886483767924294	0.113410890067	22.9352797141996
BALI003	23.7259146911297	3.13267632392853	3.0683006438601	0.982537976006923	0.859893226439586	0.886483767924294	0.113410890067	22.9352797141996
BAME001	23.4105576874163	3.53284365445804	3.60179959407463	0.698271643721952	0.884809176403613	0.90448709252326	0.0847323375726474	34.2211424877859
BAME002	23.2135725265727	3.53284365445804	3.60179959407463	0.698271643721952	0.884809176403613	0.90448709252326	0.0847323375726474	34.2211424877859
BAME003	23.7040334917498	3.53284365445804	3.60179959407463	0.698271643721952	0.884809176403613	0.90448709252326	0.0847323375726474	34.2211424877859
BAPS001	22.8864168561946	3.68212209835632	4.01674771436166	0.9103802721695	0.906810685901491	0.943076720012534	0.0972091487641173	39.7306169532796
BAPU001	23.3487868484135	3.32641919597116	3.4108406841996	0.938338971948922	0.881302876340993	0.900681341228086	0.095203585942234	27.8384788780146
BASA001	22.9989036779814	2.84471849292892	2.782703120328	0.615200641698971	0.862868034067088	0.877686426504144	0.0837701090937489	17.1967169900419
BASE001	22.7187053703238	2.90499805022558	2.8906683948516	0.369125013850314	0.887215974241849	0.888320546234785	0.0332697072964759	18.2652080391391
BASU001	23.2910261177641	3.54221548169714	3.58966032389753	0.863990000953365	0.896238402356417	0.917863750100456	0.0911484026089258	34.543364669993
BASU002	23.2595973462781	3.54221548169714	3.58966032389753	0.863990000953365	0.896238402356417	0.917863750100456	0.0911484026089258	34.543364669993
BASU003	23.226057032971	3.54221548169714	3.58966032389753	0.863990000953365	0.896238402356417	0.917863750100456	0.0911484026089258	34.543364669993
BASU004	23.5954655574298	3.54221548169714	3.58966032389753	0.863990000953365	0.896238402356417	0.917863750100456	0.0911484026089258	34.543364669993
BASU005	23.7593712292927	3.54221548169714	3.58966032389753	0.863990000953365	0.896238402356417	0.917863750100456	0.0911484026089258	34.543364669993
BASU006	23.2955932154474	3.54221548169714	3.58966032389753	0.863990000953365	0.896238402356417	0.917863750100456	0.0911484026089258	34.543364669993
BASU007	23.3668821223627	3.54221548169714	3.58966032389753	0.863990000953365	0.896238402356417	0.917863750100456	0.0911484026089258	34.543364669993
BASU008	23.5193627636602	3.54221548169714	3.58966032389753	0.863990000953365	0.896238402356417	0.917863750100456	0.0911484026089258	34.543364669993
BASU009	23.2910261177641	3.54221548169714	3.58966032389753	0.863990000953365	0.896238402356417	0.917863750100456	0.0911484026089258	34.543364669993
BASU010	23.3391925462751	3.54221548169714	3.58966032389753	0.863990000953365	0.896238402356417	0.917863750100456	0.0911484026089258	34.543364669993
BASU011	23.0855025860934	3.54221548169714	3.58966032389753	0.863990000953365	0.896238402356417	0.917863750100456	0.0911484026089258	34.543364669993
BATH001	23.4064693333451	2.97692858534344	2.9991942177872	0.57134973356843	0.877514531505897	0.899344302013531	0.0884296223162847	19.6274399645383
BATS001	22.579215705224	3.28290788469618	3.53649227113331	0.488325771619981	0.90186192907089	0.910115187192999	0.0519918596734175	26.6531644512077
BATU001	23.3990689676197	3.12937586079043	3.28579875745255	0.916992276606782	0.866905699918938	0.900693672914204	0.0981161835700101	22.8597074492793
BATU002	23.5266456009484	3.12937586079043	3.28579875745255	0.916992276606782	0.866905699918938	0.900693672914204	0.0981161835700101	22.8597074492793
BATU003	24.101971670078	3.12937586079043	3.28579875745255	0.916992276606782	0.866905699918938	0.900693672914204	0.0981161835700101	22.8597074492793
BATU004	23.651937919105	3.12937586079043	3.28579875745255	0.916992276606782	0.866905699918938	0.900693672914204	0.0981161835700101	22.8597074492793
BATU005	23.7473793284727	3.12937586079043	3.28579875745255	0.916992276606782	0.866905699918938	0.900693672914204	0.0981161835700101	22.8597074492793
BATU006	23.6698919901723	3.12937586079043	3.28579875745255	0.916992276606782	0.866905699918938	0.900693672914204	0.0981161835700101	22.8597074492793
BATU007	24.1246408437043	3.12937586079043	3.28579875745255	0.916992276606782	0.866905699918938	0.900693672914204	0.0981161835700101	22.8597074492793
BATU008	23.5967015804359	3.12937586079043	3.28579875745255	0.916992276606782	0.866905699918938	0.900693672914204	0.0981161835700101	22.8597074492793
BATU009	23.4667251916342	3.12937586079043	3.28579875745255	0.916992276606782	0.866905699918938	0.900693672914204	0.0981161835700101	22.8597074492793
BATU010	23.877285531053	3.12937586079043	3.28579875745255	0.916992276606782	0.866905699918938	0.900693672914204	0.0981161835700101	22.8597074492793
BATU011	23.8929875849936	3.12937586079043	3.28579875745255	0.916992276606782	0.866905699918938	0.900693672914204	0.0981161835700101	22.8597074492793
BAVI001	22.4262101122921	2.92256197815422	2.67961595352249	0.504946342794155	0.876093465698345	0.871721755950533	0.0374317764098073	18.5888507351901
BAVU001	23.7006581805704	2.97159432656458	2.99730469269405	0.603069776813269	0.872052429753533	0.898434340552537	0.101069262758058	19.5230208674414
BAWE001	23.6422397326026	3.4134592560911	3.67372445127122	0.463577608933692	0.882935004912916	0.904611713104531	0.0570990546791106	30.3701207827458
BAXY001	23.5839484124918	2.94571386719472	2.9448865091517	0.506351046378142	0.874553841325818	0.892264978364119	0.079098534214287	19.0242383198262
BDBA001	21.8632106692237	3.31867473896221	3.30624394783267	0.684255372334437	0.855259159131183	0.863457767659376	0.0659225443749112	27.6237176530727
BDBA002	21.8635347741367	3.31867473896221	3.30624394783267	0.684255372334437	0.855259159131183	0.863457767659376	0.0659225443749112	27.6237176530727
BDEX001	22.1053935856545	3.96476780846375	3.80583469178668	0.617259364431411	0.888768037322976	0.93163933182716	0.077292787765848	52.7080296103478
BECA001	20.9772622311334	3.81577259944774	3.81131612632985	0.403801430731168	0.917102452864895	0.920192584233711	0.0359512053698327	45.4118279862751
BEIN001	21.7582635450949	3.54059895437378	3.54059895437378	NA	0.88570113005317	0.88570113005317	NA	34.4875694865326
BIAD001	22.3726348678048	3.0877516663011	3.05473293098642	0.549323489925558	0.886096297544891	0.903963792220608	0.0772092515148862	21.9277216762542
BIAN001	21.3799104493075	2.82132206232509	2.82505401234143	0.699453163636109	0.855456553393587	0.884255256310893	0.106282043051991	16.7990453825096
BIAN002	21.6391765259423	2.82132206232509	2.82505401234143	0.699453163636109	0.855456553393587	0.884255256310893	0.106282043051991	16.7990453825096
BIAN003	21.8227725712769	2.82132206232509	2.82505401234143	0.699453163636109	0.855456553393587	0.884255256310893	0.106282043051991	16.7990453825096
BIAN004	21.8227725712769	2.82132206232509	2.82505401234143	0.699453163636109	0.855456553393587	0.884255256310893	0.106282043051991	16.7990453825096
BIAN005	22.2973417376621	2.82132206232509	2.82505401234143	0.699453163636109	0.855456553393587	0.884255256310893	0.106282043051991	16.7990453825096
BIAN006	22.4147446047066	2.82132206232509	2.82505401234143	0.699453163636109	0.855456553393587	0.884255256310893	0.106282043051991	16.7990453825096
BIAN007	21.4469382798406	2.82132206232509	2.82505401234143	0.699453163636109	0.855456553393587	0.884255256310893	0.106282043051991	16.7990453825096
BIAN008	21.5583100290533	2.82132206232509	2.82505401234143	0.699453163636109	0.855456553393587	0.884255256310893	0.106282043051991	16.7990453825096
BIAN009	21.4919810710698	2.82132206232509	2.82505401234143	0.699453163636109	0.855456553393587	0.884255256310893	0.106282043051991	16.7990453825096
BIAN010	21.5063281554693	2.82132206232509	2.82505401234143	0.699453163636109	0.855456553393587	0.884255256310893	0.106282043051991	16.7990453825096
BIAN011	21.3160034525474	2.82132206232509	2.82505401234143	0.699453163636109	0.855456553393587	0.884255256310893	0.106282043051991	16.7990453825096
BIAN012	21.4469382798406	2.82132206232509	2.82505401234143	0.699453163636109	0.855456553393587	0.884255256310893	0.106282043051991	16.7990453825096
BIAS001	22.3850343114379	3.42822706639584	3.54366431363685	1.1963402403568	0.852292443106857	0.916247934032384	0.13770708864517	30.8219490106729
BIBI001	21.042776733619	3.07049759955795	3.15052617371674	0.762999117744505	0.871514323432606	0.908566927810951	0.122643467064358	21.5526245836382
BIBI002	21.3752298692473	3.07049759955795	3.15052617371674	0.762999117744505	0.871514323432606	0.908566927810951	0.122643467064358	21.5526245836382
BIBI003	22.1705068790294	3.07049759955795	3.15052617371674	0.762999117744505	0.871514323432606	0.908566927810951	0.122643467064358	21.5526245836382
BIBR001	21.5555919095949	2.91147689462866	2.9350979728144	0.645075684583587	0.866577648159478	0.892535395970107	0.103494532961529	18.3839296541678
BIBR002	21.5713859079753	2.91147689462866	2.9350979728144	0.645075684583587	0.866577648159478	0.892535395970107	0.103494532961529	18.3839296541678
BIDE001	22.9591742955021	2.94404775718433	2.87630508991321	0.675812726895654	0.869698371843811	0.887985750744324	0.0983003716564196	18.9925682361694
BILO001	21.8970760982835	2.95295746197865	2.98798128754991	0.730437823248168	0.864143221496847	0.897213073405172	0.109805938596748	19.1625424982701
BILO002	22.4291165075773	2.95295746197865	2.98798128754991	0.730437823248168	0.864143221496847	0.897213073405172	0.109805938596748	19.1625424982701
BILO003	21.3879275223745	2.95295746197865	2.98798128754991	0.730437823248168	0.864143221496847	0.897213073405172	0.109805938596748	19.1625424982701
BILO004	21.6833393932856	2.95295746197865	2.98798128754991	0.730437823248168	0.864143221496847	0.897213073405172	0.109805938596748	19.1625424982701
BILO005	21.5962556374385	2.95295746197865	2.98798128754991	0.730437823248168	0.864143221496847	0.897213073405172	0.109805938596748	19.1625424982701
BILO006	21.4843158123901	2.95295746197865	2.98798128754991	0.730437823248168	0.864143221496847	0.897213073405172	0.109805938596748	19.1625424982701
BILO007	21.0004006312081	2.95295746197865	2.98798128754991	0.730437823248168	0.864143221496847	0.897213073405172	0.109805938596748	19.1625424982701
BILO008	21.8270748412173	2.95295746197865	2.98798128754991	0.730437823248168	0.864143221496847	0.897213073405172	0.109805938596748	19.1625424982701
BILO010	21.3865295569579	2.95295746197865	2.98798128754991	0.730437823248168	0.864143221496847	0.897213073405172	0.109805938596748	19.1625424982701
BILO011	22.1051413443563	2.95295746197865	2.98798128754991	0.730437823248168	0.864143221496847	0.897213073405172	0.109805938596748	19.1625424982701
BITH001	21.7449758604075	3.01725682505824	3.13643385397032	0.383518076075246	0.893809275974397	0.912135798401568	0.0511197293324065	20.4351575144453
BLBG001	25.0622302228658	3.48108900737429	3.55527798729247	0.415300694492153	0.930029213759058	0.943364172885413	0.0445114541913552	32.4950902071543
BLBP001	25.5008651780233	3.48108900737429	3.55527798729247	0.415300694492153	0.930029213759058	0.943364172885413	0.0445114541913552	32.4950902071543
BLCI001	25.4259150148275	3.48108900737429	3.55527798729247	0.415300694492153	0.930029213759058	0.943364172885413	0.0445114541913552	32.4950902071543
BLCP001	26.018226331849	3.48108900737429	3.55527798729247	0.415300694492153	0.930029213759058	0.943364172885413	0.0445114541913552	32.4950902071543
BLGE001	25.0337424306864	3.48108900737429	3.55527798729247	0.415300694492153	0.930029213759058	0.943364172885413	0.0445114541913552	32.4950902071543
BLMD001	25.3445090439277	3.48108900737429	3.55527798729247	0.415300694492153	0.930029213759058	0.943364172885413	0.0445114541913552	32.4950902071543
BLPE001	25.0119314868804	3.48108900737429	3.55527798729247	0.415300694492153	0.930029213759058	0.943364172885413	0.0445114541913552	32.4950902071543
BLTA001	25.1115089079288	3.48108900737429	3.55527798729247	0.415300694492153	0.930029213759058	0.943364172885413	0.0445114541913552	32.4950902071543
BOAF001	23.4600204923615	3.61503871373252	3.53509267295861	0.264526747090441	0.924315115641773	0.926200903893947	0.0247560933606973	37.1527842207562
BOAF002	23.4551877045455	3.61503871373252	3.53509267295861	0.264526747090441	0.924315115641773	0.926200903893947	0.0247560933606973	37.1527842207562
BOAF003	23.4269694439482	3.61503871373252	3.53509267295861	0.264526747090441	0.924315115641773	0.926200903893947	0.0247560933606973	37.1527842207562
BOAV001	21.1605005640259	2.28150545863868	2.34058724151456	0.2556605137953	0.791862298641442	0.812816486550599	0.0792426977097028	9.79140988203294
BOBU001	22.7659140181691	3.69754533125382	3.67431104545822	0.591395872401752	0.913786307719649	0.920364455859034	0.0383518549042036	40.3481413821102
BOBU002	23.4729600030801	3.69754533125382	3.67431104545822	0.591395872401752	0.913786307719649	0.920364455859034	0.0383518549042036	40.3481413821102
BOBU003	23.4507569117778	3.69754533125382	3.67431104545822	0.591395872401752	0.913786307719649	0.920364455859034	0.0383518549042036	40.3481413821102
BOBU004	23.4442182989151	3.69754533125382	3.67431104545822	0.591395872401752	0.913786307719649	0.920364455859034	0.0383518549042036	40.3481413821102
BODU001	23.4413616081653	3.07350863434323	2.90065705292347	0.553032377389657	0.835185672931344	0.826074683253795	0.0907434882338163	21.617618085717
BOGA001	23.2223782595757	2.90607044974423	2.90607044974423	NA	0.884942639546633	0.884942639546633	NA	18.2848061460703
BOGA002	23.347663493138	2.90607044974423	2.90607044974423	NA	0.884942639546633	0.884942639546633	NA	18.2848061460703
BOGA003	23.5646123453262	2.90607044974423	2.90607044974423	NA	0.884942639546633	0.884942639546633	NA	18.2848061460703
BOHE001	23.3697828093813	3.17862291669717	3.30011538994947	0.687594680417916	0.865470617947361	0.878722123800913	0.0715186918423406	24.01366195943
BOPT001	21.4171934219221	3.46323179471388	3.5912404263776	0.763620451661564	0.884833538786548	0.912468441217388	0.085403340645045	31.9199687864774
BRBE001	23.2200152424988	3.30425484611904	3.23206941427182	0.792474783178784	0.890335152927545	0.890873723843137	0.0651296178589049	27.2282447953421
BRFA001	20.9392922908927	2.7758952983976	2.7758952983976	NA	0.859803185403112	0.859803185403112	NA	16.052992782578
BRHY001	22.9980357395656	3.86793692852637	3.86793692852637	NA	0.92107131803439	0.92107131803439	NA	47.8435794693145
BRIN001	22.9478037500185	3.73679011506432	3.77152319276209	0.31068414361996	0.897118146988185	0.902486215180992	0.0408012641815703	41.9630771040829
BRJA001	20.9483383815842	3.74938454344789	3.66858144636496	0.866636538407712	0.876331445301859	0.88875647312994	0.0892302098212126	42.4949201731028
BRJA002	20.934108743156	3.74938454344789	3.66858144636496	0.866636538407712	0.876331445301859	0.88875647312994	0.0892302098212126	42.4949201731028
BRPI001	22.877246847725	2.78438547059707	2.78438547059707	0.246282759271547	0.825092969702127	0.825092969702127	0.0706242824644383	16.1898656706301
BRPI002	22.9770477207964	2.78438547059707	2.78438547059707	0.246282759271547	0.825092969702127	0.825092969702127	0.0706242824644383	16.1898656706301
BRPI003	22.9137788890495	2.78438547059707	2.78438547059707	0.246282759271547	0.825092969702127	0.825092969702127	0.0706242824644383	16.1898656706301
BRPI004	22.9340548056939	2.78438547059707	2.78438547059707	0.246282759271547	0.825092969702127	0.825092969702127	0.0706242824644383	16.1898656706301
BRS2001	20.9473971735062	3.61043465184267	3.55213435314018	0.447710374815297	0.904934074851724	0.907621331457449	0.0453948954726764	36.9821236701551
BRSP001	20.5188980146093	3.61043465184267	3.55213435314018	0.447710374815297	0.904934074851724	0.907621331457449	0.0453948954726764	36.9821236701551
BRSP002	20.7013369342377	3.61043465184267	3.55213435314018	0.447710374815297	0.904934074851724	0.907621331457449	0.0453948954726764	36.9821236701551
BU38001	21.3897093538433	3.4782054337194	3.57961180919738	0.485621515874855	0.881034509515471	0.896494762129848	0.0530743031899805	32.4015231896472
BUAM001	21.1654354004641	3.67924828920726	3.67924828920726	NA	0.907889803523148	0.907889803523148	NA	39.6166026489252
BUAM002	20.9786424878507	3.49903523121339	3.49568094158473	0.838128793850711	0.879763030549864	0.900997096591305	0.100452249337191	33.0835186109136
BUAP001	23.3826094602718	3.97984386579676	3.73575007733505	1.01264016679549	0.919137157902633	0.914835908997393	0.0620385486761243	53.5086790402745
BUAP002	23.453612907489	3.97984386579676	3.73575007733505	1.01264016679549	0.919137157902633	0.914835908997393	0.0620385486761243	53.5086790402745
BUAP003	22.8514201183432	3.97984386579676	3.73575007733505	1.01264016679549	0.919137157902633	0.914835908997393	0.0620385486761243	53.5086790402745
BUAP005	23.4353869927799	3.97984386579676	3.73575007733505	1.01264016679549	0.919137157902633	0.914835908997393	0.0620385486761243	53.5086790402745
BUAP006	23.368033374377	3.97984386579676	3.73575007733505	1.01264016679549	0.919137157902633	0.914835908997393	0.0620385486761243	53.5086790402745
BUAP007	23.3704343903873	3.97984386579676	3.73575007733505	1.01264016679549	0.919137157902633	0.914835908997393	0.0620385486761243	53.5086790402745
BUAP008	23.3696363547827	3.97984386579676	3.73575007733505	1.01264016679549	0.919137157902633	0.914835908997393	0.0620385486761243	53.5086790402745
BUAP009	23.4683660730941	3.97984386579676	3.73575007733505	1.01264016679549	0.919137157902633	0.914835908997393	0.0620385486761243	53.5086790402745
BUAP010	23.3357928050074	3.97984386579676	3.73575007733505	1.01264016679549	0.919137157902633	0.914835908997393	0.0620385486761243	53.5086790402745
BUAP011	23.7405889836851	3.97984386579676	3.73575007733505	1.01264016679549	0.919137157902633	0.914835908997393	0.0620385486761243	53.5086790402745
BUAP012	23.5766538759031	3.97984386579676	3.73575007733505	1.01264016679549	0.919137157902633	0.914835908997393	0.0620385486761243	53.5086790402745
BUAP013	23.1853576454063	3.97984386579676	3.73575007733505	1.01264016679549	0.919137157902633	0.914835908997393	0.0620385486761243	53.5086790402745
BUC1001	20.772056598993	3.4782054337194	3.57961180919738	0.485621515874855	0.881034509515471	0.896494762129848	0.0530743031899805	32.4015231896472
BUCC001	20.9753225317306	2.85360762922381	2.84569250995989	0.478632617250648	0.853836768814095	0.849523023973294	0.0356360525786972	17.3502623831008
BUCC003	21.0261363493855	2.85360762922381	2.84569250995989	0.478632617250648	0.853836768814095	0.849523023973294	0.0356360525786972	17.3502623831008
BUCC004	21.0031399143688	2.85360762922381	2.84569250995989	0.478632617250648	0.853836768814095	0.849523023973294	0.0356360525786972	17.3502623831008
BUCC005	21.272719756698	2.85360762922381	2.84569250995989	0.478632617250648	0.853836768814095	0.849523023973294	0.0356360525786972	17.3502623831008
BUCE001	21.1504199071834	3.49903523121339	3.49568094158473	0.838128793850711	0.879763030549864	0.900997096591305	0.100452249337191	33.0835186109136
BUCG001	20.8767841782762	3.4782054337194	3.57961180919738	0.485621515874855	0.881034509515471	0.896494762129848	0.0530743031899805	32.4015231896472
BUCN001	20.8810031916483	2.85360762922381	2.84569250995989	0.478632617250648	0.853836768814095	0.849523023973294	0.0356360525786972	17.3502623831008
BUGD001	21.2110250142583	3.17137723303793	3.21243348816675	0.510086319592088	0.852582485309881	0.882976249940554	0.0677226178937716	23.8402953994743
BUGE001	20.8752580988473	3.4782054337194	3.57961180919738	0.485621515874855	0.881034509515471	0.896494762129848	0.0530743031899805	32.4015231896472
BUKJ001	21.1039600358345	3.4782054337194	3.57961180919738	0.485621515874855	0.881034509515471	0.896494762129848	0.0530743031899805	32.4015231896472
BUMU001	20.9317499675613	3.77643239833364	3.72304951346428	1.00669900244596	0.899023962487331	0.921157319026361	0.0901517728551779	43.6600020612691
BUMU002	20.9585000784176	3.77643239833364	3.72304951346428	1.00669900244596	0.899023962487331	0.921157319026361	0.0901517728551779	43.6600020612691
BUPH001	21.2980714642371	3.19770299359303	3.19770299359303	NA	0.840042641526006	0.840042641526006	NA	24.4762434882813
BUPS001	21.1478121446962	2.87294014840483	2.45599828893798	1.2669414606957	0.83014234182248	0.850046569556152	0.171065630433429	17.6889499568896
BUPS002	21.0774727170605	2.87294014840483	2.45599828893798	1.2669414606957	0.83014234182248	0.850046569556152	0.171065630433429	17.6889499568896
BUPS003	21.1383831379026	2.87294014840483	2.45599828893798	1.2669414606957	0.83014234182248	0.850046569556152	0.171065630433429	17.6889499568896
BUPS004	21.1939219250877	2.87294014840483	2.45599828893798	1.2669414606957	0.83014234182248	0.850046569556152	0.171065630433429	17.6889499568896
BUPS005	21.0154934707738	2.87294014840483	2.45599828893798	1.2669414606957	0.83014234182248	0.850046569556152	0.171065630433429	17.6889499568896
BUPS006	21.2397617807243	2.87294014840483	2.45599828893798	1.2669414606957	0.83014234182248	0.850046569556152	0.171065630433429	17.6889499568896
BUPS007	21.2258878385169	2.87294014840483	2.45599828893798	1.2669414606957	0.83014234182248	0.850046569556152	0.171065630433429	17.6889499568896
BUPS008	21.0295825408651	2.87294014840483	2.45599828893798	1.2669414606957	0.83014234182248	0.850046569556152	0.171065630433429	17.6889499568896
BUPS009	21.041709425847	2.87294014840483	2.45599828893798	1.2669414606957	0.83014234182248	0.850046569556152	0.171065630433429	17.6889499568896
BURP001	21.0986322846692	3.4782054337194	3.57961180919738	0.485621515874855	0.881034509515471	0.896494762129848	0.0530743031899805	32.4015231896472
BUTH001	21.1783836086545	2.91526789899968	2.88307416593041	0.209207032545016	0.804993676931051	0.779553223109196	0.0527719515001299	18.4537554832285
BUTH002	21.2336751966574	2.91526789899968	2.88307416593041	0.209207032545016	0.804993676931051	0.779553223109196	0.0527719515001299	18.4537554832285
BUXE001	20.8866275503694	2.71876013367258	2.75189380626222	0.546973303373031	0.877401878064187	0.886828229130719	0.0516542709551915	15.1615123378579
BUYI001	21.3291045353816	3.4782054337194	3.57961180919738	0.485621515874855	0.881034509515471	0.896494762129848	0.0530743031899805	32.4015231896472
CA17001	22.9229648013153	3.27647343309068	2.9930831077409	0.877985946115736	0.893575676431289	0.916367756956905	0.091849770316891	26.4822165223016
CAAC001	21.2147525404149	3.34361175960972	3.19003453322445	0.679911167656358	0.859478003186567	0.855163965403021	0.0227319152548525	28.3212316857919
CAAR001	22.3647432778506	3.7539379627826	3.74764639811548	1.03767777869353	0.914435573989073	0.946669658794568	0.0646252883554883	42.6888585705832
CACA001	23.6288749905911	3.55557009095374	3.46907169474704	0.792358646987406	0.90109879007921	0.921099011845274	0.0834906609585864	35.0077718940142
CACL001	22.1260831391666	3.37348505663846	3.31001465908184	0.435629446690373	0.927913213471016	0.935002238364114	0.0295752986390218	29.1800441652421
CACL002	21.8678448421814	3.37348505663846	3.31001465908184	0.435629446690373	0.927913213471016	0.935002238364114	0.0295752986390218	29.1800441652421
CACL003	21.9753412404005	3.37348505663846	3.31001465908184	0.435629446690373	0.927913213471016	0.935002238364114	0.0295752986390218	29.1800441652421
CACO001	22.4688040973034	2.99380440699781	2.95965142539666	0.432778975512977	0.900704586576082	0.90876181050999	0.0483903276309964	19.9614798116983
CACU001	22.2648541169916	3.37034607587817	3.33642277433446	0.0956881323051545	0.875178707262494	0.872050827494784	0.0366482030275235	29.0885921761314
CAFE001	21.1557559527633	3.11138397532737	2.8848951564302	0.807599050653313	0.869385179708957	0.873055229296344	0.0890394800779448	22.4520960554165
CAHO001	22.7012589317075	3.3352240130418	3.36948869480397	0.389225319993163	0.906240303169196	0.926094774255263	0.0595973648542339	28.084673852401
CAHY001	25.794201062791	3.23464351905427	3.13370984102043	0.871759196595928	0.881080950573528	0.884942639546633	0.0705725577185982	25.3973165055212
CAJE001	22.1505787466486	2.81150359450137	2.68230823424119	0.972081263037083	0.821499638627081	0.862427042544327	0.139223871932401	16.6349115857245
CAJE002	22.4192587326899	2.81150359450137	2.68230823424119	0.972081263037083	0.821499638627081	0.862427042544327	0.139223871932401	16.6349115857245
CAJE003	21.8365443200445	2.81150359450137	2.68230823424119	0.972081263037083	0.821499638627081	0.862427042544327	0.139223871932401	16.6349115857245
CAJE004	22.1532912477734	2.81150359450137	2.68230823424119	0.972081263037083	0.821499638627081	0.862427042544327	0.139223871932401	16.6349115857245
CAJE005	22.3188195916602	2.81150359450137	2.68230823424119	0.972081263037083	0.821499638627081	0.862427042544327	0.139223871932401	16.6349115857245
CAJE006	22.363671920096	2.81150359450137	2.68230823424119	0.972081263037083	0.821499638627081	0.862427042544327	0.139223871932401	16.6349115857245
CAJE007	22.1773893738694	2.81150359450137	2.68230823424119	0.972081263037083	0.821499638627081	0.862427042544327	0.139223871932401	16.6349115857245
CAJE008	22.1130521746084	2.81150359450137	2.68230823424119	0.972081263037083	0.821499638627081	0.862427042544327	0.139223871932401	16.6349115857245
CAJE009	22.3437999592537	2.81150359450137	2.68230823424119	0.972081263037083	0.821499638627081	0.862427042544327	0.139223871932401	16.6349115857245
CAJE010	22.1954145694657	2.81150359450137	2.68230823424119	0.972081263037083	0.821499638627081	0.862427042544327	0.139223871932401	16.6349115857245
CAJE011	22.2493778270391	2.81150359450137	2.68230823424119	0.972081263037083	0.821499638627081	0.862427042544327	0.139223871932401	16.6349115857245
CAJE012	22.4843281000481	2.81150359450137	2.68230823424119	0.972081263037083	0.821499638627081	0.862427042544327	0.139223871932401	16.6349115857245
CAJE013	22.5489685387723	2.81150359450137	2.68230823424119	0.972081263037083	0.821499638627081	0.862427042544327	0.139223871932401	16.6349115857245
CAJE014	22.6128452699329	2.81150359450137	2.68230823424119	0.972081263037083	0.821499638627081	0.862427042544327	0.139223871932401	16.6349115857245
CAJE015	22.6956018191439	2.81150359450137	2.68230823424119	0.972081263037083	0.821499638627081	0.862427042544327	0.139223871932401	16.6349115857245
CAJE016	22.2443957981664	2.81150359450137	2.68230823424119	0.972081263037083	0.821499638627081	0.862427042544327	0.139223871932401	16.6349115857245
CAJE017	22.4980401584558	2.81150359450137	2.68230823424119	0.972081263037083	0.821499638627081	0.862427042544327	0.139223871932401	16.6349115857245
CAK3001	21.0290453108915	3.48306207752088	3.48306207752088	NA	0.902264050414413	0.902264050414413	NA	32.5592685929608
CALA001	22.4090601223273	3.10421591432017	3.10421591432017	NA	0.874447988526518	0.874447988526518	NA	22.2917334921034
CALC001	24.2060012956347	3.41880408739823	3.62709904027103	0.747929989654282	0.892367388255098	0.908409620078349	0.0874204674984039	30.532878523981
CALG001	25.4867964155699	2.10634943803448	2.15466019849721	0.568460881718532	0.78075983043735	0.820312604516626	0.131673067389734	8.21818546240978
CAMA001	24.4690166025473	1.78481947735238	1.78481947735238	0.966630158446582	0.700692571552992	0.700692571552992	0.258352870121818	5.95850420553257
CAML001	23.4174337705737	3.33080472511715	3.12008180666443	0.764342791712504	0.90644991555511	0.918336250120442	0.0635838372298051	27.9608334371545
CAOC001	23.5660250973226	3.30018705076267	3.19718338400169	0.703619277267568	0.886473800780447	0.908630176104473	0.0974230292679798	27.1177108347839
CASA001	24.3562563031283	3.49591908294845	3.58480582022252	0.782219258089933	0.882930607497994	0.899977872160834	0.0678461632318709	32.9805859218492
CEFI001	20.8717604786844	3.88148576951932	3.95252377746541	1.0131017493113	0.892336836371221	0.917713379526559	0.104427849935523	48.496215769071
CEFL001	21.2716391202812	3.80651113804076	3.81209153229242	0.556360478710244	0.912081767342076	0.906561596168017	0.0430634974967191	44.9931896875591
CEJA001	22.0343524904136	3.58211189643715	3.6653663558241	0.452686838127879	0.87698659381887	0.889550119759456	0.0633469923209645	35.94938210642
CELY001	22.7519925764415	3.890743610926	4.17335896513974	0.833459281713267	0.916255016526709	0.950212204647798	0.0822011619274431	48.9472707195175
CESY001	22.2796731823585	3.29155110008186	3.03788554534973	0.87167916176786	0.872816952231571	0.880413487279015	0.0693831184728776	26.8845319313912
CHAB001	21.8425989729111	3.20007757311819	3.07613531658621	0.581729842493591	0.900376792989026	0.897291590701368	0.0420247783548387	24.5344333357891
CHAG001	22.9214658331609	3.08148346758403	2.81374002607159	0.573305513513614	0.890043224601269	0.884223060291611	0.0150629397965735	21.7907042342731
CHAU001	22.5869701647119	3.66203128246756	3.70350257655771	0.40221135831953	0.893788904952592	0.899035290154683	0.0395764775968424	38.940361463143
CHFE001	21.3373282718402	2.44597922604546	2.37134717670206	0.398165221818964	0.81717120037546	0.83103467100054	0.0869878453422816	11.5418461433571
CHLI001	20.893149407412	3.54237027832118	3.51068717452988	0.680873071820143	0.869868398725221	0.889180288813847	0.080224706259587	34.5487122801122
CHPA001	21.9721096348119	3.10992443761746	2.99079965999551	0.862320097530092	0.86424158943013	0.861898822359638	0.0817059858941234	22.4193502772192
CHPH001	21.8870102805016	3.73459881032355	3.53509267295861	0.819580430047071	0.901851194429341	0.915719372494284	0.0614259400684294	41.8712238902341
CHPH002	21.5186145367855	3.73459881032355	3.53509267295861	0.819580430047071	0.901851194429341	0.915719372494284	0.0614259400684294	41.8712238902341
CHPI001	23.0917301000323	3.5959714055634	3.55959644802376	0.547592286643442	0.893688024699519	0.902818595478396	0.0560131230363544	36.4510915884582
CHSA001	20.9197178512669	3.95385800268571	2.99233407747023	1.83518355190463	0.875443816333993	0.840447417796464	0.102703767764183	52.1361206248895
CHSP001	22.882578734	2.04042792613123	2.04042792613123	NA	0.808712092947075	0.808712092947075	NA	7.69390091577588
CHTA001	21.6002068725147	3.64778735701872	3.80823413079694	0.862098586112825	0.914890163420044	0.941252813387952	0.0692519276987334	38.3896294617391
CHTH001	22.4164522590158	3.43458581624926	3.37043652599133	0.574648005309764	0.858267343597704	0.860054797292356	0.0658028590490643	31.0185625200046
CHTR001	21.4491390963699	3.50776470166439	3.50776470166439	1.33892515791517	0.854259984107379	0.854259984107379	0.158466971521977	33.3735844275262
CHTR002	21.5219695038623	3.50776470166439	3.50776470166439	1.33892515791517	0.854259984107379	0.854259984107379	0.158466971521977	33.3735844275262
CHTR003	21.7715308052857	3.50776470166439	3.50776470166439	1.33892515791517	0.854259984107379	0.854259984107379	0.158466971521977	33.3735844275262
CHTR004	21.7008122352045	3.50776470166439	3.50776470166439	1.33892515791517	0.854259984107379	0.854259984107379	0.158466971521977	33.3735844275262
CHTR005	21.3761410054818	3.50776470166439	3.50776470166439	1.33892515791517	0.854259984107379	0.854259984107379	0.158466971521977	33.3735844275262
CHTR006	21.4462871932628	3.50776470166439	3.50776470166439	1.33892515791517	0.854259984107379	0.854259984107379	0.158466971521977	33.3735844275262
CHTR007	21.4687189150877	3.50776470166439	3.50776470166439	1.33892515791517	0.854259984107379	0.854259984107379	0.158466971521977	33.3735844275262
CHTR008	21.4538914677819	3.50776470166439	3.50776470166439	1.33892515791517	0.854259984107379	0.854259984107379	0.158466971521977	33.3735844275262
CHTR009	21.7149362585621	3.50776470166439	3.50776470166439	1.33892515791517	0.854259984107379	0.854259984107379	0.158466971521977	33.3735844275262
CHTR010	21.7478141501826	3.50776470166439	3.50776470166439	1.33892515791517	0.854259984107379	0.854259984107379	0.158466971521977	33.3735844275262
CHTR011	21.6972639761312	3.50776470166439	3.50776470166439	1.33892515791517	0.854259984107379	0.854259984107379	0.158466971521977	33.3735844275262
CHTR012	21.3675847958336	3.50776470166439	3.50776470166439	1.33892515791517	0.854259984107379	0.854259984107379	0.158466971521977	33.3735844275262
CHTR013	21.7149362585621	3.50776470166439	3.50776470166439	1.33892515791517	0.854259984107379	0.854259984107379	0.158466971521977	33.3735844275262
CHTR014	21.2931386691769	3.50776470166439	3.50776470166439	1.33892515791517	0.854259984107379	0.854259984107379	0.158466971521977	33.3735844275262
CHTR015	21.2931386691769	3.50776470166439	3.50776470166439	1.33892515791517	0.854259984107379	0.854259984107379	0.158466971521977	33.3735844275262
CHTR016	21.4373264543787	3.50776470166439	3.50776470166439	1.33892515791517	0.854259984107379	0.854259984107379	0.158466971521977	33.3735844275262
CHTR017	21.6791451479233	3.50776470166439	3.50776470166439	1.33892515791517	0.854259984107379	0.854259984107379	0.158466971521977	33.3735844275262
CHTR018	21.4531757239169	3.50776470166439	3.50776470166439	1.33892515791517	0.854259984107379	0.854259984107379	0.158466971521977	33.3735844275262
CHTR019	21.2091451747364	3.50776470166439	3.50776470166439	1.33892515791517	0.854259984107379	0.854259984107379	0.158466971521977	33.3735844275262
CHTR020	21.3748466381351	3.50776470166439	3.50776470166439	1.33892515791517	0.854259984107379	0.854259984107379	0.158466971521977	33.3735844275262
CHTR021	21.2114938137794	3.50776470166439	3.50776470166439	1.33892515791517	0.854259984107379	0.854259984107379	0.158466971521977	33.3735844275262
CHTR022	21.4255415199911	3.50776470166439	3.50776470166439	1.33892515791517	0.854259984107379	0.854259984107379	0.158466971521977	33.3735844275262
CHTR023	21.4255415199911	3.50776470166439	3.50776470166439	1.33892515791517	0.854259984107379	0.854259984107379	0.158466971521977	33.3735844275262
CHTR024	21.1386449210573	3.50776470166439	3.50776470166439	1.33892515791517	0.854259984107379	0.854259984107379	0.158466971521977	33.3735844275262
CHTR025	21.1960841229462	3.50776470166439	3.50776470166439	1.33892515791517	0.854259984107379	0.854259984107379	0.158466971521977	33.3735844275262
CHTR026	21.2233983109601	3.50776470166439	3.50776470166439	1.33892515791517	0.854259984107379	0.854259984107379	0.158466971521977	33.3735844275262
CHTR027	21.4466081026774	3.50776470166439	3.50776470166439	1.33892515791517	0.854259984107379	0.854259984107379	0.158466971521977	33.3735844275262
CHTR028	21.2686193099374	3.50776470166439	3.50776470166439	1.33892515791517	0.854259984107379	0.854259984107379	0.158466971521977	33.3735844275262
CHTR029	21.218497257482	3.50776470166439	3.50776470166439	1.33892515791517	0.854259984107379	0.854259984107379	0.158466971521977	33.3735844275262
CHTR030	21.1836311502475	3.50776470166439	3.50776470166439	1.33892515791517	0.854259984107379	0.854259984107379	0.158466971521977	33.3735844275262
CHTR031	21.1823646127187	3.50776470166439	3.50776470166439	1.33892515791517	0.854259984107379	0.854259984107379	0.158466971521977	33.3735844275262
CHTR032	21.440501164387	3.50776470166439	3.50776470166439	1.33892515791517	0.854259984107379	0.854259984107379	0.158466971521977	33.3735844275262
CHTR033	21.443566042893	3.50776470166439	3.50776470166439	1.33892515791517	0.854259984107379	0.854259984107379	0.158466971521977	33.3735844275262
CHTR034	21.3228001652969	3.50776470166439	3.50776470166439	1.33892515791517	0.854259984107379	0.854259984107379	0.158466971521977	33.3735844275262
CHTR035	21.196409311068	3.50776470166439	3.50776470166439	1.33892515791517	0.854259984107379	0.854259984107379	0.158466971521977	33.3735844275262
CHTR036	21.4096779075639	3.50776470166439	3.50776470166439	1.33892515791517	0.854259984107379	0.854259984107379	0.158466971521977	33.3735844275262
CHTR037	21.4532460096494	3.50776470166439	3.50776470166439	1.33892515791517	0.854259984107379	0.854259984107379	0.158466971521977	33.3735844275262
CHTR038	21.4586265012812	3.50776470166439	3.50776470166439	1.33892515791517	0.854259984107379	0.854259984107379	0.158466971521977	33.3735844275262
CHTR039	21.4407915491055	3.50776470166439	3.50776470166439	1.33892515791517	0.854259984107379	0.854259984107379	0.158466971521977	33.3735844275262
CHTR040	21.6889156126179	3.50776470166439	3.50776470166439	1.33892515791517	0.854259984107379	0.854259984107379	0.158466971521977	33.3735844275262
CHTR041	21.3528743388663	3.50776470166439	3.50776470166439	1.33892515791517	0.854259984107379	0.854259984107379	0.158466971521977	33.3735844275262
CHTR042	21.5766616134504	3.50776470166439	3.50776470166439	1.33892515791517	0.854259984107379	0.854259984107379	0.158466971521977	33.3735844275262
CHTR043	21.5718837085018	3.50776470166439	3.50776470166439	1.33892515791517	0.854259984107379	0.854259984107379	0.158466971521977	33.3735844275262
CHTR044	21.489544459536	3.50776470166439	3.50776470166439	1.33892515791517	0.854259984107379	0.854259984107379	0.158466971521977	33.3735844275262
CHTR045	21.4957939092416	3.50776470166439	3.50776470166439	1.33892515791517	0.854259984107379	0.854259984107379	0.158466971521977	33.3735844275262
CHTR046	21.6828590501781	3.50776470166439	3.50776470166439	1.33892515791517	0.854259984107379	0.854259984107379	0.158466971521977	33.3735844275262
CHTR047	21.6828590501781	3.50776470166439	3.50776470166439	1.33892515791517	0.854259984107379	0.854259984107379	0.158466971521977	33.3735844275262
CHTR048	21.5818004189039	3.50776470166439	3.50776470166439	1.33892515791517	0.854259984107379	0.854259984107379	0.158466971521977	33.3735844275262
CHTR049	21.5972602276174	3.50776470166439	3.50776470166439	1.33892515791517	0.854259984107379	0.854259984107379	0.158466971521977	33.3735844275262
CHTR050	21.5972602276174	3.50776470166439	3.50776470166439	1.33892515791517	0.854259984107379	0.854259984107379	0.158466971521977	33.3735844275262
CHTR051	21.4111592406734	3.50776470166439	3.50776470166439	1.33892515791517	0.854259984107379	0.854259984107379	0.158466971521977	33.3735844275262
CHTR052	21.5373012622692	3.50776470166439	3.50776470166439	1.33892515791517	0.854259984107379	0.854259984107379	0.158466971521977	33.3735844275262
CHTR053	21.4221043928166	3.50776470166439	3.50776470166439	1.33892515791517	0.854259984107379	0.854259984107379	0.158466971521977	33.3735844275262
CHTR054	21.5544758013337	3.50776470166439	3.50776470166439	1.33892515791517	0.854259984107379	0.854259984107379	0.158466971521977	33.3735844275262
CHTR055	21.6288526133303	3.50776470166439	3.50776470166439	1.33892515791517	0.854259984107379	0.854259984107379	0.158466971521977	33.3735844275262
CHTR056	21.5153631217502	3.50776470166439	3.50776470166439	1.33892515791517	0.854259984107379	0.854259984107379	0.158466971521977	33.3735844275262
CHTR057	21.640926444769	3.50776470166439	3.50776470166439	1.33892515791517	0.854259984107379	0.854259984107379	0.158466971521977	33.3735844275262
CHTR058	21.687799601658	3.50776470166439	3.50776470166439	1.33892515791517	0.854259984107379	0.854259984107379	0.158466971521977	33.3735844275262
CHTR059	21.6215128691791	3.50776470166439	3.50776470166439	1.33892515791517	0.854259984107379	0.854259984107379	0.158466971521977	33.3735844275262
CHTR060	21.6828590501781	3.50776470166439	3.50776470166439	1.33892515791517	0.854259984107379	0.854259984107379	0.158466971521977	33.3735844275262
CHTR061	21.8537060960863	3.50776470166439	3.50776470166439	1.33892515791517	0.854259984107379	0.854259984107379	0.158466971521977	33.3735844275262
CHTR062	21.8571404843899	3.50776470166439	3.50776470166439	1.33892515791517	0.854259984107379	0.854259984107379	0.158466971521977	33.3735844275262
CHTR063	21.4220272549297	3.50776470166439	3.50776470166439	1.33892515791517	0.854259984107379	0.854259984107379	0.158466971521977	33.3735844275262
CHTR064	21.2184641464316	3.50776470166439	3.50776470166439	1.33892515791517	0.854259984107379	0.854259984107379	0.158466971521977	33.3735844275262
CHTR065	21.1976315104258	3.50776470166439	3.50776470166439	1.33892515791517	0.854259984107379	0.854259984107379	0.158466971521977	33.3735844275262
CHTR066	21.4397660078565	3.50776470166439	3.50776470166439	1.33892515791517	0.854259984107379	0.854259984107379	0.158466971521977	33.3735844275262
CHTR067	21.6017737903399	3.50776470166439	3.50776470166439	1.33892515791517	0.854259984107379	0.854259984107379	0.158466971521977	33.3735844275262
CHTR068	21.6416325574616	3.50776470166439	3.50776470166439	1.33892515791517	0.854259984107379	0.854259984107379	0.158466971521977	33.3735844275262
CHVI001	21.2942244425638	3.39354131757073	3.78534305633577	0.859015036489299	0.891079136668256	0.942766935138527	0.103867382788918	29.7711950674928
CIKO001	21.5478167406937	2.72316387217447	2.90761511224472	0.861622839551632	0.818560296727939	0.874144358417159	0.149603789587199	15.2284269024702
CIRO001	21.4736864734604	3.05234255371317	3.05422645287516	1.09034924718011	0.82889758299717	0.885181353682023	0.168079735634034	21.1648662321258
CLAC001	23.5860411467509	3.64048371698707	3.70976857690455	0.825818917347568	0.903977328115333	0.918498586908406	0.0688984612106324	38.1102668510148
CLAC002	23.5370328054716	3.64048371698707	3.70976857690455	0.825818917347568	0.903977328115333	0.918498586908406	0.0688984612106324	38.1102668510148
CLAC003	23.5456433149159	3.64048371698707	3.70976857690455	0.825818917347568	0.903977328115333	0.918498586908406	0.0688984612106324	38.1102668510148
CLAD001	23.4951847876032	3.51898534474292	3.59541531571768	0.438034275743146	0.916900506786265	0.929135932947976	0.0391190291001229	33.7501663009826
CLBE001	23.6086125280761	3.60930276990719	3.71558353663387	0.539374781994099	0.906249423935158	0.904045152328792	0.0482498296004942	36.9402879534497
CLBO001	24.5390143750499	3.5387669495651	3.6274330129213	0.685292587015656	0.893405386378509	0.903052060661308	0.068579291299476	34.4244459323758
CLBO002	24.6889598000411	3.5387669495651	3.6274330129213	0.685292587015656	0.893405386378509	0.903052060661308	0.068579291299476	34.4244459323758
CLBO003	24.2188900413451	3.5387669495651	3.6274330129213	0.685292587015656	0.893405386378509	0.903052060661308	0.068579291299476	34.4244459323758
CLBO004	24.3793455046241	3.5387669495651	3.6274330129213	0.685292587015656	0.893405386378509	0.903052060661308	0.068579291299476	34.4244459323758
CLBO005	23.9840528452379	3.5387669495651	3.6274330129213	0.685292587015656	0.893405386378509	0.903052060661308	0.068579291299476	34.4244459323758
CLBO006	24.6895182783279	3.5387669495651	3.6274330129213	0.685292587015656	0.893405386378509	0.903052060661308	0.068579291299476	34.4244459323758
CLBO007	24.2279040159757	3.5387669495651	3.6274330129213	0.685292587015656	0.893405386378509	0.903052060661308	0.068579291299476	34.4244459323758
CLBO008	24.027536514195	3.5387669495651	3.6274330129213	0.685292587015656	0.893405386378509	0.903052060661308	0.068579291299476	34.4244459323758
CLBO009	24.6238431998852	3.5387669495651	3.6274330129213	0.685292587015656	0.893405386378509	0.903052060661308	0.068579291299476	34.4244459323758
CLBO010	24.4186032380579	3.5387669495651	3.6274330129213	0.685292587015656	0.893405386378509	0.903052060661308	0.068579291299476	34.4244459323758
CLBO011	24.3178678100948	3.5387669495651	3.6274330129213	0.685292587015656	0.893405386378509	0.903052060661308	0.068579291299476	34.4244459323758
CLBO012	24.3229658225445	3.5387669495651	3.6274330129213	0.685292587015656	0.893405386378509	0.903052060661308	0.068579291299476	34.4244459323758
CLBO013	24.3204556132454	3.5387669495651	3.6274330129213	0.685292587015656	0.893405386378509	0.903052060661308	0.068579291299476	34.4244459323758
CLCA001	23.8606806888504	3.2693012493758	3.2401707463927	0.60401539867138	0.895861070491386	0.915026803863519	0.0636921709126544	26.2929607002682
CLCE001	23.5020381575454	3.3419750538142	3.48302826372566	0.713894173587416	0.895597436582971	0.917543977364387	0.0779647818323253	28.2749160746093
CLCL001	23.4390617917017	3.23897667001283	3.27788987884984	0.557911719956845	0.889912516567124	0.915459682259917	0.0811068723024248	25.5076056891552
CLDI001	24.3284556043221	3.02686297924127	3.0597453294112	0.773825253988777	0.873707843016767	0.901944238420689	0.0966896230089695	20.6324066743909
CLDI002	23.8231396164661	3.02686297924127	3.0597453294112	0.773825253988777	0.873707843016767	0.901944238420689	0.0966896230089695	20.6324066743909
CLDI003	23.8231396164661	3.02686297924127	3.0597453294112	0.773825253988777	0.873707843016767	0.901944238420689	0.0966896230089695	20.6324066743909
CLDI009	24.0637781951366	3.02686297924127	3.0597453294112	0.773825253988777	0.873707843016767	0.901944238420689	0.0966896230089695	20.6324066743909
CLGE001	23.2900600558032	3.30944990850527	3.35861405283928	0.664327606138206	0.886013411156102	0.923714246004384	0.102500064595383	27.3700652899178
CLKL001	24.108573716683	3.64556636384116	3.57261608029543	0.786243892351084	0.926408471982675	0.940820985739992	0.0513060907371194	38.304460970944
CLKL002	23.7692600817353	3.64556636384116	3.57261608029543	0.786243892351084	0.926408471982675	0.940820985739992	0.0513060907371194	38.304460970944
CLLE001	23.3988672188601	3.17440033870183	3.21553785739557	0.409610836560372	0.912450391641965	0.930276915005672	0.0415589503592167	23.9124761816185
CLMI001	21.0898899930948	3.71763217663921	3.76976779383358	0.835217108320884	0.906545870121806	0.924493498636316	0.0810601362466123	41.1668028972428
CLMI002	21.0253125897589	3.71763217663921	3.76976779383358	0.835217108320884	0.906545870121806	0.924493498636316	0.0810601362466123	41.1668028972428
CLMI003	20.8684338102774	3.71763217663921	3.76976779383358	0.835217108320884	0.906545870121806	0.924493498636316	0.0810601362466123	41.1668028972428
CLNO001	23.8890161009387	3.77739252661214	3.6896566099583	0.972260836867374	0.9070584731747	0.930573141829758	0.0777329704048161	43.7019413942354
CLPA001	23.6812229644186	3.71563892906111	3.75899740623557	0.342665669559125	0.895432326449203	0.900846025571496	0.0453346617081014	41.0848289913548
CLPE001	23.7315690457259	2.98915629857978	2.99639450375999	0.849046464317501	0.864899833667991	0.896775002586332	0.107849873697994	19.8689119886479
CLPE002	23.8299314091608	2.98915629857978	2.99639450375999	0.849046464317501	0.864899833667991	0.896775002586332	0.107849873697994	19.8689119886479
CLPE003	23.9725984550336	2.98915629857978	2.99639450375999	0.849046464317501	0.864899833667991	0.896775002586332	0.107849873697994	19.8689119886479
CLSC001	23.7633276915146	3.32690482359581	3.26124792284168	0.996606394646827	0.871128615505506	0.890912245460369	0.0914941111321948	27.85200129555
CLSH001	24.0392185782671	3.05617520195033	3.05617520195033	0.664439840301108	0.817031710686095	0.817031710686095	0.0719566818073255	21.2461393655595
CLST001	23.2971592613545	3.04449624781671	3.02360362603036	0.889289187473022	0.860003320568231	0.872502062443614	0.0878091542069935	20.999450019161
CLSY001	22.9802707567461	2.90385931456104	2.8658887592585	0.916250837203749	0.853030317798539	0.8768675420479	0.0948808891664887	18.2444206332512
CLTH001	23.9512666959912	3.36445167074731	3.42521360045778	0.595578869923192	0.899515217463119	0.92107131803439	0.0720702018732149	28.9176365649481
CLTH002	23.8721020945389	3.36445167074731	3.42521360045778	0.595578869923192	0.899515217463119	0.92107131803439	0.0720702018732149	28.9176365649481
COAK001	22.2653825642893	3.2138846126911	3.25339468030005	0.706273415310109	0.881144331655547	0.897291590701368	0.0746130288327307	24.8755305806138
COAU001	21.7410711803685	3.73442941060923	3.68366995331122	0.965419553944597	0.907052778524503	0.926185594168436	0.0836117298832221	41.8641315176088
COBA001	21.0538338077246	3.40730426287784	3.51036526449951	0.562257373791079	0.873347865677418	0.894287343429756	0.0650072142280657	30.183766986934
COBU001	22.8602197175841	3.5371774684205	3.30252538458183	0.932296996182689	0.852174346873472	0.853482463998988	0.0801031235959428	34.3697723874482
COBU002	22.6788787777693	3.5371774684205	3.30252538458183	0.932296996182689	0.852174346873472	0.853482463998988	0.0801031235959428	34.3697723874482
COBU003	22.8135101259489	3.5371774684205	3.30252538458183	0.932296996182689	0.852174346873472	0.853482463998988	0.0801031235959428	34.3697723874482
COBU004	23.122722261937	3.5371774684205	3.30252538458183	0.932296996182689	0.852174346873472	0.853482463998988	0.0801031235959428	34.3697723874482
COBU005	23.0106425020683	3.5371774684205	3.30252538458183	0.932296996182689	0.852174346873472	0.853482463998988	0.0801031235959428	34.3697723874482
COCA001	22.7642718393455	2.77133694305528	2.57100774938609	1.10792709856489	0.799549201709452	0.824500715000604	0.155827873250927	15.979984063428
COCO001	21.2856627932948	3.72940597544196	3.67292633432533	0.537825309160277	0.895463019128146	0.901820946171407	0.0553567665953469	41.6543571023197
CODI001	22.113181526151	3.77383528075574	3.76584004813532	0.722097740888598	0.924227927695231	0.944699594790119	0.0720916377671104	43.5467590188648
CODI002	22.2973205881776	3.77383528075574	3.76584004813532	0.722097740888598	0.924227927695231	0.944699594790119	0.0720916377671104	43.5467590188648
CODI003	22.5745912479474	3.77383528075574	3.76584004813532	0.722097740888598	0.924227927695231	0.944699594790119	0.0720916377671104	43.5467590188648
CODI004	22.595794368848	3.77383528075574	3.76584004813532	0.722097740888598	0.924227927695231	0.944699594790119	0.0720916377671104	43.5467590188648
CODI005	22.2357451029151	3.77383528075574	3.76584004813532	0.722097740888598	0.924227927695231	0.944699594790119	0.0720916377671104	43.5467590188648
CODI006	22.3597226620276	3.77383528075574	3.76584004813532	0.722097740888598	0.924227927695231	0.944699594790119	0.0720916377671104	43.5467590188648
CODI007	22.367159619996	3.77383528075574	3.76584004813532	0.722097740888598	0.924227927695231	0.944699594790119	0.0720916377671104	43.5467590188648
CODI008	22.2535127560754	3.77383528075574	3.76584004813532	0.722097740888598	0.924227927695231	0.944699594790119	0.0720916377671104	43.5467590188648
CODI009	22.315569241408	3.77383528075574	3.76584004813532	0.722097740888598	0.924227927695231	0.944699594790119	0.0720916377671104	43.5467590188648
CODI010	22.2893900191537	3.77383528075574	3.76584004813532	0.722097740888598	0.924227927695231	0.944699594790119	0.0720916377671104	43.5467590188648
CODI011	22.0718995513373	3.77383528075574	3.76584004813532	0.722097740888598	0.924227927695231	0.944699594790119	0.0720916377671104	43.5467590188648
CODI012	22.2693329349579	3.77383528075574	3.76584004813532	0.722097740888598	0.924227927695231	0.944699594790119	0.0720916377671104	43.5467590188648
CODI013	22.3628175321074	3.77383528075574	3.76584004813532	0.722097740888598	0.924227927695231	0.944699594790119	0.0720916377671104	43.5467590188648
COEF001	22.2377358045519	3.57626735361527	3.62307440086635	0.272732961379102	0.928679211564893	0.937903611842814	0.0321055216297992	35.7398872005917
COFU001	21.5394860674221	3.44492112875713	3.38005862145766	0.462962823312374	0.892734080809775	0.907358347772319	0.0460540839382161	31.3408114604339
COGL001	22.3936591937348	3.61769380807417	3.75899740623557	0.823741664183947	0.896995244276752	0.924053692448977	0.0896433628654047	37.2515594386518
COGL002	22.3242956237733	3.61769380807417	3.75899740623557	0.823741664183947	0.896995244276752	0.924053692448977	0.0896433628654047	37.2515594386518
COGL004	22.1468616642499	3.61769380807417	3.75899740623557	0.823741664183947	0.896995244276752	0.924053692448977	0.0896433628654047	37.2515594386518
COGL005	22.3481437559776	3.61769380807417	3.75899740623557	0.823741664183947	0.896995244276752	0.924053692448977	0.0896433628654047	37.2515594386518
COGL006	22.4356696314086	3.61769380807417	3.75899740623557	0.823741664183947	0.896995244276752	0.924053692448977	0.0896433628654047	37.2515594386518
COGL007	22.1719816292848	3.61769380807417	3.75899740623557	0.823741664183947	0.896995244276752	0.924053692448977	0.0896433628654047	37.2515594386518
COGL008	22.1753449036411	3.61769380807417	3.75899740623557	0.823741664183947	0.896995244276752	0.924053692448977	0.0896433628654047	37.2515594386518
COHA001	21.5633406131139	3.67140757878727	3.4904563267428	0.750702016095563	0.917020690575777	0.914566882426021	0.0529649360951373	39.3071949130737
COKR001	21.2991080041651	3.42844481564187	3.45989393167585	0.713628828920651	0.899240217746929	0.901683792814712	0.0526757265706438	30.8286611975915
COPE001	22.4702557649177	3.9965331738832	3.74459998767336	0.792492048108583	0.94160692563318	0.950142220256398	0.0370792741127124	54.409195466246
COPE002	22.6177758521534	3.9965331738832	3.74459998767336	0.792492048108583	0.94160692563318	0.950142220256398	0.0370792741127124	54.409195466246
COPE003	22.6367625657444	3.9965331738832	3.74459998767336	0.792492048108583	0.94160692563318	0.950142220256398	0.0370792741127124	54.409195466246
COPE004	22.6965814896691	3.9965331738832	3.74459998767336	0.792492048108583	0.94160692563318	0.950142220256398	0.0370792741127124	54.409195466246
COPE005	22.5841211687002	3.9965331738832	3.74459998767336	0.792492048108583	0.94160692563318	0.950142220256398	0.0370792741127124	54.409195466246
COPE006	22.2344051838144	3.9965331738832	3.74459998767336	0.792492048108583	0.94160692563318	0.950142220256398	0.0370792741127124	54.409195466246
COPE007	22.9553295687961	3.9965331738832	3.74459998767336	0.792492048108583	0.94160692563318	0.950142220256398	0.0370792741127124	54.409195466246
COPE008	23.0072600635347	3.9965331738832	3.74459998767336	0.792492048108583	0.94160692563318	0.950142220256398	0.0370792741127124	54.409195466246
COPE009	22.7600302756103	3.9965331738832	3.74459998767336	0.792492048108583	0.94160692563318	0.950142220256398	0.0370792741127124	54.409195466246
COPE010	22.9778093945721	3.9965331738832	3.74459998767336	0.792492048108583	0.94160692563318	0.950142220256398	0.0370792741127124	54.409195466246
COPE011	22.3890317718058	3.9965331738832	3.74459998767336	0.792492048108583	0.94160692563318	0.950142220256398	0.0370792741127124	54.409195466246
COPE012	22.7701439338452	3.9965331738832	3.74459998767336	0.792492048108583	0.94160692563318	0.950142220256398	0.0370792741127124	54.409195466246
COPE013	22.7499564150245	3.9965331738832	3.74459998767336	0.792492048108583	0.94160692563318	0.950142220256398	0.0370792741127124	54.409195466246
COPE014	22.3021349213307	3.9965331738832	3.74459998767336	0.792492048108583	0.94160692563318	0.950142220256398	0.0370792741127124	54.409195466246
COPR001	24.2328017366831	3.52028627938617	3.57450677380896	0.276436412268529	0.906077816580969	0.900968745347875	0.0341352637150432	33.7941016338408
COPS001	22.1664379830444	3.16187540438071	3.16187540438071	0.640002405777741	0.781637999630316	0.781637999630316	0.151115593035904	23.6148418044154
COPT001	22.4404765156551	3.9965331738832	3.74459998767336	0.792492048108583	0.94160692563318	0.950142220256398	0.0370792741127124	54.409195466246
CORE001	21.937190467437	3.86349736637943	3.98153948821549	0.717777875593633	0.903230823291305	0.944560475183514	0.118160843336291	47.631645719551
COTE002	20.8340676558662	3.7288122791423	3.62182207065872	1.12211788367929	0.889689596158521	0.913946741507017	0.0757840781231545	41.6296344042567
COTR001	21.6188233180502	3.54450515433289	4.46999385039565	1.67205612052107	0.829707635067413	0.945298545161773	0.224192983081535	34.6225482845083
COUR001	21.7252444289536	3.54355592566854	3.6401344027212	1.1770948826634	0.869187172381513	0.924485496697968	0.14046126017767	34.5896991623745
COUR002	21.7769864502769	3.54355592566854	3.6401344027212	1.1770948826634	0.869187172381513	0.924485496697968	0.14046126017767	34.5896991623745
COVA001	21.185955556765	3.51179451456173	3.70277447252204	1.04246984924816	0.884934442611999	0.934445832566471	0.137709883832254	33.5083450762136
CRAT001	22.330471753147	3.85023996629019	3.24065534236549	1.47656954233542	0.871446785659341	0.906477712915589	0.111668528963494	47.0043413357559
CRCU001	22.5399949034252	3.17666948440071	3.28312201415558	0.719450331710735	0.890130286110156	0.920022670023751	0.0879025248904123	23.9667986836225
CRSA001	21.341134003363	3.20600017442968	3.27656747239262	0.912293283406054	0.874210842036653	0.902819862791205	0.118009145485381	24.6801721532871
CRSA002	21.459049219394	3.20600017442968	3.27656747239262	0.912293283406054	0.874210842036653	0.902819862791205	0.118009145485381	24.6801721532871
CRTU001	21.6834390152242	3.27185641525804	3.27185641525804	1.77497315751561	0.813103787529288	0.813103787529288	0.143870945909181	26.3602294812405
CUME001	21.2404558772066	2.94270003557432	3.08723575179679	0.595090933129672	0.837671307399453	0.841906855211176	0.0652545026586959	18.966988782391
CUNE001	21.2613583753918	3.10272117104108	3.41422652073235	0.727473154698368	0.801264390399337	0.87961345723756	0.138068509376164	22.2584379636198
CUTA001	21.0534758987566	3.13870568076715	3.13870568076715	NA	0.865666655036624	0.865666655036624	NA	23.0739824236653
CYHU001	22.7946804736313	3.51520983494988	3.55116332301314	0.583462700553903	0.890725803865553	0.902408522045941	0.0641615068508969	33.6229824605921
CYMA001	23.2030516563328	3.337545518859	3.36877150537949	0.694080881298945	0.875397552597345	0.892767846561793	0.072705285778014	28.1499483243408
CYP1001	21.3419271173428	3.08090611919393	3.24290185936028	0.400750216751743	0.915817945758015	0.927619558947883	0.0291516410111175	21.7781270373259
CYTC001	22.3376118197556	3.37009197096416	3.57711117784196	0.888897646459145	0.869017180449894	0.915822342574373	0.113964142329556	29.0812015609534
CYTC002	21.8426245798115	3.37009197096416	3.57711117784196	0.888897646459145	0.869017180449894	0.915822342574373	0.113964142329556	29.0812015609534
CYTC003	21.9134138208455	3.37009197096416	3.57711117784196	0.888897646459145	0.869017180449894	0.915822342574373	0.113964142329556	29.0812015609534
CYTC004	21.2164775305404	3.37009197096416	3.57711117784196	0.888897646459145	0.869017180449894	0.915822342574373	0.113964142329556	29.0812015609534
CYTC005	21.8780840040542	3.37009197096416	3.57711117784196	0.888897646459145	0.869017180449894	0.915822342574373	0.113964142329556	29.0812015609534
CYTC006	21.7187844975959	3.37009197096416	3.57711117784196	0.888897646459145	0.869017180449894	0.915822342574373	0.113964142329556	29.0812015609534
CYYE001	21.3126762580278	3.42649950574992	3.51587268818433	0.341497363656017	0.901859332606533	0.899942753678754	0.0283337719026924	30.7687481915836
CYYE002	21.5072239623188	3.42649950574992	3.51587268818433	0.341497363656017	0.901859332606533	0.899942753678754	0.0283337719026924	30.7687481915836
DASA001	20.8150366963388	3.40139889194574	3.40139889194574	NA	0.861898822359638	0.861898822359638	NA	30.0060459176444
DEAC001	21.1307477853831	3.32818070674994	3.45463351421201	1.1552759237284	0.866698528096156	0.908429767540534	0.119176812928894	27.8875598742839
DEAE001	21.7860476343138	3.7581386632133	3.92023956697009	0.510347925373113	0.931504431321919	0.940859298467371	0.0365831394957635	42.8685588464324
DEAF001	21.5876665524221	3.15696432458512	3.18258867886609	0.482477174669021	0.862495283681758	0.891423273434232	0.081510775069356	23.4991517460323
DEAK001	21.3807674477204	3.36274179724553	3.36274179724553	NA	0.905716021885293	0.905716021885293	NA	28.8682333131437
DEAS001	21.2995061824174	3.22007751474259	3.10141022153984	0.832073047401387	0.90093544548062	0.888500412022113	0.0532353595163688	25.0300603048243
DEAT001	22.3627294256001	3.93135677724969	3.86459242297137	0.247878445988614	0.942127703831146	0.936993264651345	0.0150439506285792	50.9760939754667
DEAX001	23.5744445940333	3.66651821977806	3.69155893368158	0.644190180835122	0.925588502885364	0.943076720012534	0.0610201947542654	39.1154769962917
DEBA001	21.4253272473653	3.49399045747798	3.43281800362779	0.625075778429903	0.872846939168609	0.893484988466508	0.0801967173170461	32.9170400216273
DEDE001	21.5518214463125	3.0771034870918	2.95971886544869	0.521820449657837	0.822609004656583	0.83177226635526	0.075881637484042	21.6954700889139
DEDE002	21.2591893035792	3.84193441770453	3.93704100413298	0.991202388594378	0.928199191607215	0.947801952622211	0.0561720644129773	46.6155612459217
DEDH001	22.9378984923486	4.06746459030129	4.06746459030129	0.404767210050708	0.95523983248068	0.95523983248068	0.0101992827021331	58.4086847529765
DEDI001	22.9848450941819	3.71395234408144	3.76431222146751	0.348916079431845	0.906463178843745	0.916002919886279	0.0472298825360527	41.0155943373614
DEDS001	23.074434609811	3.28713852138419	3.3845680733531	0.547609869077529	0.906991786029684	0.935853995070937	0.0664079683397845	26.7661631663012
DEDU001	21.3538265464348	3.84193441770453	3.93704100413298	0.991202388594378	0.928199191607215	0.947801952622211	0.0561720644129773	46.6155612459217
DEET001	24.8986866951323	2.95246867700299	2.716279999618	0.477576622815014	0.798878202436043	0.771782705439302	0.080031052122234	19.1531784240973
DEGE001	20.95440866986	3.44556522094527	3.63728594705656	0.826505220814948	0.879267535375378	0.890510776171821	0.0702946157312404	31.3610043346037
DEGI001	23.5410877977253	3.24269857912444	3.29838397089687	0.533420444249224	0.873093105872909	0.889125984627015	0.0825316149410503	25.6027195720007
DEGT001	23.8049216935077	3.59386909963928	3.64036663087803	0.384883652764219	0.88948858469775	0.89790616223677	0.0485279643464393	36.3745407375191
DEHA001	22.7957710612722	3.70377354105524	3.71227545760411	0.497568938698956	0.89338058498423	0.900789418476077	0.0568485179424433	40.600222263179
DEHA002	23.1510664471731	3.70377354105524	3.71227545760411	0.497568938698956	0.89338058498423	0.900789418476077	0.0568485179424433	40.600222263179
DEKU001	22.576865975673	3.29330167687085	3.44729086565167	0.745513703886473	0.875864615284979	0.902827651079967	0.0813242567273556	26.9316365871022
DEMA001	21.0639590261935	3.03777266812103	3.05349226663347	0.270296101120513	0.855620848614733	0.845128918217207	0.0388716201480981	20.8587321374514
DEME001	22.0659889169971	3.63103782505853	3.73015016955505	1.15780277523511	0.89374289995973	0.929257837103359	0.10779435538413	37.751976240199
DEOL001	22.5418769621791	3.40139889194574	3.40139889194574	NA	0.861898822359638	0.861898822359638	NA	30.0060459176444
DEOR001	22.8107218375892	3.87093069201187	4.04555183168805	0.848533881250767	0.920162144826328	0.943192267869573	0.0771291289255821	47.9870264465683
DEPS001	21.4969529751897	3.56642437341962	2.84918802936368	1.28456361403291	0.834955498351515	0.780342832373633	0.119764046887849	35.3898258484415
DEPT001	21.0540350518381	3.16159743091059	3.31202320545152	0.587791890337664	0.841553723338317	0.843387140038258	0.0750099431972809	23.6082784171587
DERA001	20.8983729397039	3.386756738868	3.3733835467669	0.676860660893934	0.869586249392693	0.876855260191208	0.0723476250924603	29.569893696148
DERE001	23.039984076188	3.14688355274901	3.25174832148531	0.584208494297537	0.888241454446659	0.916146933626628	0.077037337672135	23.2634521717711
DERU001	23.1755548875032	3.68716074427585	3.62307440086635	0.432009603628511	0.933802452467324	0.937903611842814	0.034640319226462	39.9313106519145
DESA001	21.585828840702	3.58682278055561	3.58682278055561	NA	0.939254287530798	0.939254287530798	NA	36.119135008844
DESE001	21.4213091350708	3.32657550392821	3.26947931626806	0.781585020314919	0.866069627726828	0.875789486231107	0.0805033366984993	27.8428305938705
DESP001	24.2152661790255	3.59386909963928	3.64036663087803	0.384883652764219	0.88948858469775	0.89790616223677	0.0485279643464393	36.3745407375191
DESP002	23.9211437007303	3.59386909963928	3.64036663087803	0.384883652764219	0.88948858469775	0.89790616223677	0.0485279643464393	36.3745407375191
DETH001	22.9095197539189	3.29012793879189	3.4676598231384	0.371307903519687	0.863097955517874	0.899942753678754	0.0660426088701753	26.8462981191414
DETO001	22.0586796579055	2.87306989596315	3.097641361649	0.882464723964175	0.849606689324894	0.906817210542378	0.114822287927785	17.6912452038539
DEVS001	24.1539360648067	3.59386909963928	3.64036663087803	0.384883652764219	0.88948858469775	0.89790616223677	0.0485279643464393	36.3745407375191
DEVU001	21.2785739462928	3.19227814108516	3.08520769307357	0.651410294309963	0.89653632988043	0.889440579557519	0.0554120696630447	24.3438229830161
DEVU002	21.2525410483375	3.19227814108516	3.08520769307357	0.651410294309963	0.89653632988043	0.889440579557519	0.0554120696630447	24.3438229830161
DEVU003	20.97805657298	3.19227814108516	3.08520769307357	0.651410294309963	0.89653632988043	0.889440579557519	0.0554120696630447	24.3438229830161
DEVU004	21.1570799192266	3.19227814108516	3.08520769307357	0.651410294309963	0.89653632988043	0.889440579557519	0.0554120696630447	24.3438229830161
DHRE001	20.4453414839819	3.52266196024539	3.59937570540987	0.664730278091472	0.915789572916121	0.933921150241803	0.0564722189639753	33.8744810743919
DINO001	22.1821724433969	3.49161905568056	3.49845582593006	0.264606497555895	0.928027281822802	0.934726698197696	0.0289423073570888	32.8390729758881
DITH001	23.8255028857394	3.12442228573263	3.37712648996269	0.733322426323263	0.848147108734038	0.877580417123513	0.129686088874822	22.7467501747765
DYFE001	22.610035160304	3.73393787447762	3.68536168399059	0.581378983301412	0.915556133347233	0.918248853816841	0.0436593849073011	41.8435588408706
EDTA001	21.0916772701377	2.85093699699346	2.79822369981169	0.674112623558245	0.860587346489028	0.888884895172039	0.101190560418752	17.3039880315663
EDTA002	20.8620020569119	2.85093699699346	2.79822369981169	0.674112623558245	0.860587346489028	0.888884895172039	0.101190560418752	17.3039880315663
EDTA003	21.3598507844349	2.85093699699346	2.79822369981169	0.674112623558245	0.860587346489028	0.888884895172039	0.101190560418752	17.3039880315663
EGLE001	21.2303024670334	2.92136225254331	2.934441901659	0.596874491120558	0.870069739259989	0.894114160420575	0.0881958770132941	18.56656258739
EHCA001	23.265493167305	2.71716272854636	2.71716272854636	NA	0.903077728053537	0.903077728053537	NA	15.1373125938716
EHRU001	23.2991459164475	3.28790117319666	3.6726417706446	0.840987035581001	0.860110617272155	0.892181582800424	0.101694111787282	26.786584215238
EHRU002	23.0176670467398	3.28790117319666	3.6726417706446	0.840987035581001	0.860110617272155	0.892181582800424	0.101694111787282	26.786584215238
EHRU003	22.8125469912728	3.28790117319666	3.6726417706446	0.840987035581001	0.860110617272155	0.892181582800424	0.101694111787282	26.786584215238
ELMU001	22.697710084988	3.60372184211439	3.62022313922802	0.347762617561374	0.928809421929213	0.941677867683198	0.0365740918821108	36.7347010900695
ENAE001	21.7746257065158	2.98126847205316	3.06114978446534	1.10616559569228	0.823351325801043	0.878866975737026	0.18747361160119	19.7128059357219
ENAE002	21.6146108987207	2.98126847205316	3.06114978446534	1.10616559569228	0.823351325801043	0.878866975737026	0.18747361160119	19.7128059357219
ENAS001	21.5877446172237	2.58937735018102	2.48160445485306	0.723699031158647	0.803260255344994	0.835092261597216	0.122468455460805	13.321474406712
ENBA001	21.6308187613458	2.91038507292988	3.0012350565131	0.813041788580406	0.842990930738556	0.873547899931517	0.142988337576894	18.3638686343838
ENCA001	22.1641835990115	2.64682110835445	2.5466050866934	0.856512878899226	0.820870364781901	0.848041893176003	0.133513643394213	14.1091159302271
ENCL001	21.6237673841762	2.6180955845422	2.62338006400813	0.82288128860734	0.806496892418986	0.847020629037276	0.156150558303525	13.709589953303
ENCL002	21.2940219463249	2.6180955845422	2.62338006400813	0.82288128860734	0.806496892418986	0.847020629037276	0.156150558303525	13.709589953303
ENCL003	21.742368203353	2.6180955845422	2.62338006400813	0.82288128860734	0.806496892418986	0.847020629037276	0.156150558303525	13.709589953303
ENCL004	21.7489905838927	2.6180955845422	2.62338006400813	0.82288128860734	0.806496892418986	0.847020629037276	0.156150558303525	13.709589953303
ENCL005	21.4073225416921	2.6180955845422	2.62338006400813	0.82288128860734	0.806496892418986	0.847020629037276	0.156150558303525	13.709589953303
ENFA001	23.4269702558109	2.48600418488223	2.34959809441427	0.790676460497465	0.811504728812176	0.830532255510408	0.12167597165915	12.0131776512753
ENFA002	22.9385208496529	2.48600418488223	2.34959809441427	0.790676460497465	0.811504728812176	0.830532255510408	0.12167597165915	12.0131776512753
ENFA004	22.9788367700115	2.48600418488223	2.34959809441427	0.790676460497465	0.811504728812176	0.830532255510408	0.12167597165915	12.0131776512753
ENFA005	23.1186594307377	2.48600418488223	2.34959809441427	0.790676460497465	0.811504728812176	0.830532255510408	0.12167597165915	12.0131776512753
ENFE001	24.3594738755149	2.7055060863475	2.67693018723812	0.940923187231663	0.818037374623083	0.863651422722889	0.161416244983268	14.9618867814376
ENFE002	23.4935883589277	2.7055060863475	2.67693018723812	0.940923187231663	0.818037374623083	0.863651422722889	0.161416244983268	14.9618867814376
ENFE003	23.6303746802789	2.7055060863475	2.67693018723812	0.940923187231663	0.818037374623083	0.863651422722889	0.161416244983268	14.9618867814376
ENFE004	23.7212479722803	2.7055060863475	2.67693018723812	0.940923187231663	0.818037374623083	0.863651422722889	0.161416244983268	14.9618867814376
ENHI001	23.3133583011634	2.29410682605208	2.30317780236538	0.727546986693395	0.768401465167401	0.807520358061889	0.152564042435351	9.9155757220706
ENR4001	21.2649816561771	2.88143186078079	3.08973246974657	0.837633976699805	0.828986084661433	0.874740816902801	0.155821361473113	17.8397990090723
ENSA001	21.4582491312285	3.20600017442968	3.27656747239262	0.912293283406054	0.874210842036653	0.902819862791205	0.118009145485381	24.6801721532871
ENSP001	21.6188765748842	2.88143186078079	3.08973246974657	0.837633976699805	0.828986084661433	0.874740816902801	0.155821361473113	17.8397990090723
ERAM001	21.4332316270842	2.23710954810337	2.22436001854663	0.894176546074919	0.726508088930585	0.824050382359382	0.229289050041092	9.36621951671779
ERAM002	21.5381050308672	2.23710954810337	2.22436001854663	0.894176546074919	0.726508088930585	0.824050382359382	0.229289050041092	9.36621951671779
ERBI001	21.5967559576971	3.13011587158259	3.30797582826745	0.563214372310344	0.885257718115887	0.906619646454677	0.0577658440446802	22.876630140212
ERCA001	21.8955642252649	3.27965861530621	3.43283239656105	0.845932840924485	0.892158418655645	0.919539423992636	0.0827895877606148	26.5667016862893
EREJ001	21.2265346666143	3.10298971066247	3.10298971066247	0.529666999992498	0.878100428805089	0.878100428805089	0.0559728221204979	22.2644160387624
ERLI001	21.2831363597954	3.02576909116678	3.0092956380982	0.555484459006903	0.881212020169486	0.890423029656453	0.0450661097978816	20.6098494705593
ERPY001	21.2496444857785	2.57131741964631	2.67575783997813	0.424864179959836	0.830315545227265	0.857854561559503	0.0731777286026899	13.0830489582158
ERPY002	21.2862632353241	2.57131741964631	2.67575783997813	0.424864179959836	0.830315545227265	0.857854561559503	0.0731777286026899	13.0830489582158
ERRH001	24.6089374188565	3.19615382584256	3.2280384827131	0.727166775549275	0.878124375120868	0.9138394755665	0.105847117475939	24.4383550365778
ERRH002	24.0543478995013	3.19615382584256	3.2280384827131	0.727166775549275	0.878124375120868	0.9138394755665	0.105847117475939	24.4383550365778
ERTA001	21.5265301535658	2.80106650220609	2.72845858319704	0.73381671082067	0.843588005038503	0.843562089310951	0.0886923637021525	16.4621943787747
ESCO001	21.6522099691234	2.878792656682	2.91835111463874	0.818241714819674	0.840443242246881	0.889260216002758	0.156162694696773	17.7927782144361
ESCO002	21.3813750454956	2.878792656682	2.91835111463874	0.818241714819674	0.840443242246881	0.889260216002758	0.156162694696773	17.7927782144361
ESCO003	21.5921919130084	2.878792656682	2.91835111463874	0.818241714819674	0.840443242246881	0.889260216002758	0.156162694696773	17.7927782144361
ESCO004	22.0697203429858	2.878792656682	2.91835111463874	0.818241714819674	0.840443242246881	0.889260216002758	0.156162694696773	17.7927782144361
ESCO005	21.9383064020968	2.878792656682	2.91835111463874	0.818241714819674	0.840443242246881	0.889260216002758	0.156162694696773	17.7927782144361
ESCO006	21.7462769496919	2.878792656682	2.91835111463874	0.818241714819674	0.840443242246881	0.889260216002758	0.156162694696773	17.7927782144361
ESCO007	21.7930037741258	2.878792656682	2.91835111463874	0.818241714819674	0.840443242246881	0.889260216002758	0.156162694696773	17.7927782144361
ESCO008	22.0987259788756	2.878792656682	2.91835111463874	0.818241714819674	0.840443242246881	0.889260216002758	0.156162694696773	17.7927782144361
ESCO009	21.9850114433878	2.878792656682	2.91835111463874	0.818241714819674	0.840443242246881	0.889260216002758	0.156162694696773	17.7927782144361
ESCO010	21.527593588558	2.878792656682	2.91835111463874	0.818241714819674	0.840443242246881	0.889260216002758	0.156162694696773	17.7927782144361
ESCO011	21.8606339682842	2.878792656682	2.91835111463874	0.818241714819674	0.840443242246881	0.889260216002758	0.156162694696773	17.7927782144361
ESCO012	21.8241729563355	2.878792656682	2.91835111463874	0.818241714819674	0.840443242246881	0.889260216002758	0.156162694696773	17.7927782144361
ESCO013	21.9105777229449	2.878792656682	2.91835111463874	0.818241714819674	0.840443242246881	0.889260216002758	0.156162694696773	17.7927782144361
ESCO014	21.823351098107	2.878792656682	2.91835111463874	0.818241714819674	0.840443242246881	0.889260216002758	0.156162694696773	17.7927782144361
ESCO015	21.3384397345038	2.878792656682	2.91835111463874	0.818241714819674	0.840443242246881	0.889260216002758	0.156162694696773	17.7927782144361
ESCO016	21.6149960857213	2.878792656682	2.91835111463874	0.818241714819674	0.840443242246881	0.889260216002758	0.156162694696773	17.7927782144361
ESCO017	21.9790313159566	2.878792656682	2.91835111463874	0.818241714819674	0.840443242246881	0.889260216002758	0.156162694696773	17.7927782144361
ESCO018	21.7990974249377	2.878792656682	2.91835111463874	0.818241714819674	0.840443242246881	0.889260216002758	0.156162694696773	17.7927782144361
ESCO019	21.6379498320112	2.878792656682	2.91835111463874	0.818241714819674	0.840443242246881	0.889260216002758	0.156162694696773	17.7927782144361
ESCO020	21.0762465398967	2.878792656682	2.91835111463874	0.818241714819674	0.840443242246881	0.889260216002758	0.156162694696773	17.7927782144361
ESCO021	21.4556744876556	2.878792656682	2.91835111463874	0.818241714819674	0.840443242246881	0.889260216002758	0.156162694696773	17.7927782144361
ESCO022	21.7767051090632	2.878792656682	2.91835111463874	0.818241714819674	0.840443242246881	0.889260216002758	0.156162694696773	17.7927782144361
ESCO023	21.6750844568076	2.878792656682	2.91835111463874	0.818241714819674	0.840443242246881	0.889260216002758	0.156162694696773	17.7927782144361
ESCO024	21.6077107966596	2.878792656682	2.91835111463874	0.818241714819674	0.840443242246881	0.889260216002758	0.156162694696773	17.7927782144361
ESCO025	21.6034338298756	2.878792656682	2.91835111463874	0.818241714819674	0.840443242246881	0.889260216002758	0.156162694696773	17.7927782144361
ESCO026	21.616543208341	2.878792656682	2.91835111463874	0.818241714819674	0.840443242246881	0.889260216002758	0.156162694696773	17.7927782144361
ESCO027	21.416963734747	2.878792656682	2.91835111463874	0.818241714819674	0.840443242246881	0.889260216002758	0.156162694696773	17.7927782144361
ESCO028	21.3769985876331	2.878792656682	2.91835111463874	0.818241714819674	0.840443242246881	0.889260216002758	0.156162694696773	17.7927782144361
ESCO029	21.4705250557584	2.878792656682	2.91835111463874	0.818241714819674	0.840443242246881	0.889260216002758	0.156162694696773	17.7927782144361
ESCO030	21.6750314801	2.878792656682	2.91835111463874	0.818241714819674	0.840443242246881	0.889260216002758	0.156162694696773	17.7927782144361
ESCO031	21.3521954977603	2.878792656682	2.91835111463874	0.818241714819674	0.840443242246881	0.889260216002758	0.156162694696773	17.7927782144361
ESCO032	21.5848717225588	2.878792656682	2.91835111463874	0.818241714819674	0.840443242246881	0.889260216002758	0.156162694696773	17.7927782144361
ESCO033	21.8295560037692	2.878792656682	2.91835111463874	0.818241714819674	0.840443242246881	0.889260216002758	0.156162694696773	17.7927782144361
ESCO034	21.7498320986722	2.878792656682	2.91835111463874	0.818241714819674	0.840443242246881	0.889260216002758	0.156162694696773	17.7927782144361
ESCO035	21.9731257188753	2.878792656682	2.91835111463874	0.818241714819674	0.840443242246881	0.889260216002758	0.156162694696773	17.7927782144361
ESCO036	21.8854711698124	2.878792656682	2.91835111463874	0.818241714819674	0.840443242246881	0.889260216002758	0.156162694696773	17.7927782144361
ESCO037	21.6916627970899	2.878792656682	2.91835111463874	0.818241714819674	0.840443242246881	0.889260216002758	0.156162694696773	17.7927782144361
ESCO038	21.8271851121553	2.878792656682	2.91835111463874	0.818241714819674	0.840443242246881	0.889260216002758	0.156162694696773	17.7927782144361
ESCO040	21.8906498196014	2.878792656682	2.91835111463874	0.818241714819674	0.840443242246881	0.889260216002758	0.156162694696773	17.7927782144361
ESCO041	21.6305378634699	2.878792656682	2.91835111463874	0.818241714819674	0.840443242246881	0.889260216002758	0.156162694696773	17.7927782144361
ESCO042	21.640928542565	2.878792656682	2.91835111463874	0.818241714819674	0.840443242246881	0.889260216002758	0.156162694696773	17.7927782144361
ESCO043	21.6356626295203	2.878792656682	2.91835111463874	0.818241714819674	0.840443242246881	0.889260216002758	0.156162694696773	17.7927782144361
ESCO044	21.6482804543762	2.878792656682	2.91835111463874	0.818241714819674	0.840443242246881	0.889260216002758	0.156162694696773	17.7927782144361
ESCO045	21.8251405809471	2.878792656682	2.91835111463874	0.818241714819674	0.840443242246881	0.889260216002758	0.156162694696773	17.7927782144361
ESCO046	21.5445716598399	2.878792656682	2.91835111463874	0.818241714819674	0.840443242246881	0.889260216002758	0.156162694696773	17.7927782144361
ESCO047	21.7793432147502	2.878792656682	2.91835111463874	0.818241714819674	0.840443242246881	0.889260216002758	0.156162694696773	17.7927782144361
ESCO048	21.5568783014965	2.878792656682	2.91835111463874	0.818241714819674	0.840443242246881	0.889260216002758	0.156162694696773	17.7927782144361
ESCO049	21.7361200570324	2.878792656682	2.91835111463874	0.818241714819674	0.840443242246881	0.889260216002758	0.156162694696773	17.7927782144361
ESCO050	21.4317292197964	2.878792656682	2.91835111463874	0.818241714819674	0.840443242246881	0.889260216002758	0.156162694696773	17.7927782144361
ESCO051	21.7863250381284	2.878792656682	2.91835111463874	0.818241714819674	0.840443242246881	0.889260216002758	0.156162694696773	17.7927782144361
ESCO052	21.4274104938594	2.878792656682	2.91835111463874	0.818241714819674	0.840443242246881	0.889260216002758	0.156162694696773	17.7927782144361
ESCO053	22.0532032409394	2.878792656682	2.91835111463874	0.818241714819674	0.840443242246881	0.889260216002758	0.156162694696773	17.7927782144361
ESCO054	22.0532032409394	2.878792656682	2.91835111463874	0.818241714819674	0.840443242246881	0.889260216002758	0.156162694696773	17.7927782144361
ESCO055	21.7386198010957	2.878792656682	2.91835111463874	0.818241714819674	0.840443242246881	0.889260216002758	0.156162694696773	17.7927782144361
ESCO056	21.8493353717303	2.878792656682	2.91835111463874	0.818241714819674	0.840443242246881	0.889260216002758	0.156162694696773	17.7927782144361
ESCO057	21.6898832630453	2.878792656682	2.91835111463874	0.818241714819674	0.840443242246881	0.889260216002758	0.156162694696773	17.7927782144361
ESCO058	21.7565224868703	2.878792656682	2.91835111463874	0.818241714819674	0.840443242246881	0.889260216002758	0.156162694696773	17.7927782144361
ESCO059	21.8903732872919	2.878792656682	2.91835111463874	0.818241714819674	0.840443242246881	0.889260216002758	0.156162694696773	17.7927782144361
ESCO060	21.9994836412672	2.878792656682	2.91835111463874	0.818241714819674	0.840443242246881	0.889260216002758	0.156162694696773	17.7927782144361
ESCO061	21.7653297444313	2.878792656682	2.91835111463874	0.818241714819674	0.840443242246881	0.889260216002758	0.156162694696773	17.7927782144361
ESCO062	21.7757577721094	2.878792656682	2.91835111463874	0.818241714819674	0.840443242246881	0.889260216002758	0.156162694696773	17.7927782144361
ESCO063	21.4796602512689	2.878792656682	2.91835111463874	0.818241714819674	0.840443242246881	0.889260216002758	0.156162694696773	17.7927782144361
ESFE001	21.8759532967965	2.58236845687078	2.53641259443248	0.88497183715231	0.821598191198628	0.858376093638424	0.121216264267653	13.2284320567011
ETHA001	21.9764693268909	3.21910102332272	3.25174832148531	0.635429138277991	0.89404829855171	0.921986862147314	0.0852576511546004	25.0056305953399
EUEL001	22.5266311653125	3.08207974873444	3.07465887755537	0.527655733692645	0.886703593698279	0.906137244799023	0.0791267021740535	21.8037014950879
EULI001	24.2480531962496	3.07637477545107	3.06133235607806	0.566670745962024	0.888392945467263	0.908268606608428	0.0758426388702884	21.6796661062814
EURE001	24.1584963418902	2.64344015408275	2.69073214653434	0.745700865700402	0.83322261363652	0.864503693162655	0.109999949956916	14.0614942032566
EXAN001	22.5414134339294	2.57154172926925	2.57154172926925	0.63903325645808	0.776383094149375	0.776383094149375	0.204110924982866	13.0859839411547
EXSI001	22.3464125696822	3.53077945446375	3.33095603114531	1.16083112686797	0.869257151046538	0.918634495377246	0.116887040571492	34.150576062322
EXSP001	22.6007591392407	2.88303979435292	2.88303979435292	1.28901962713787	0.774571878658201	0.774571878658201	0.215888895180221	17.8685072951422
FAPR001	23.7655637929818	2.98781736654921	3.00734243979539	0.694992705810268	0.866386960394809	0.89886469658214	0.111697957177208	19.8423266679142
FEFO001	25.3966758421812	1.10130873741537	1.10130873741537	NA	0.518009505150847	0.518009505150847	NA	3.00810026230488
FEPE001	23.7436316492582	3.69021068822779	3.73705263535392	0.418496193742072	0.910901120426522	0.921645011680639	0.0452549868432006	40.0532848239726
FEPL001	24.70647402466	2.4122580407505	2.4122580407505	NA	0.847853294484819	0.847853294484819	NA	11.1591304890532
FIMA001	23.8551857566479	3.54104897617488	3.51518948474365	0.781050211250077	0.907805871136309	0.932381028326031	0.0956382658984447	34.5030931373971
FISU002	22.7898963568466	3.97264751121377	4.10424377522571	0.65632435808282	0.936502880970911	0.961201319238441	0.0518724901472245	53.1249938358635
FLBA001	22.411378585649	3.07852315423494	3.05810122514089	1.02081809098781	0.836560291072277	0.854178015582442	0.108166760587779	21.7262923084236
FLBR001	23.0003165589486	3.50184050960009	3.48518979678378	0.620626879939897	0.86677342243657	0.874765118901158	0.0671943273806286	33.1764573892527
FLCO001	23.0463111881318	3.53368053352132	3.53568869102113	0.78724104965019	0.88733616071038	0.903779933433291	0.0753910985308277	34.2497934324711
FLJO001	23.0474521372587	3.51127364762044	3.55116332301314	0.769068465929115	0.883263824156911	0.906466168011703	0.102417712915446	33.4908962316637
FLLI001	22.9971184913188	3.94525207288287	4.03656322614312	0.58603300942483	0.890688542464508	0.890273234977228	0.0398089091638004	51.6893659575454
FLPC001	22.4771319529866	3.18485586459622	3.06512882408987	0.401475633756142	0.921253684605414	0.919113065001109	0.0265980636054932	24.1638052949983
FLPS001	22.941861576443	3.87759182470287	3.77577077358889	0.793113247258783	0.907436251914442	0.908740597470047	0.0562866141997533	48.3077413736571
FLSI001	23.1939322543319	3.40539272178482	3.44853621470607	0.574790295807905	0.916120183609898	0.942726557688927	0.0633282600866292	30.126124586457
FRAL001	20.8447093207319	2.58634528518291	2.58634528518291	NA	0.766150653028453	0.766150653028453	NA	13.28114400354
FRCC001	20.8075944433147	3.8663532294459	3.84681761241615	0.296041907834332	0.906323404620099	0.915822342574373	0.0289293067485308	47.7678696031493
FREA001	20.7528765578904	3.8663532294459	3.84681761241615	0.296041907834332	0.906323404620099	0.915822342574373	0.0289293067485308	47.7678696031493
FREU001	20.9664817311698	3.8663532294459	3.84681761241615	0.296041907834332	0.906323404620099	0.915822342574373	0.0289293067485308	47.7678696031493
FRPH001	23.1594293809116	2.34563635869574	2.31510573609412	1.0589475507634	0.722316041979515	0.726128009640116	0.18371252046571	10.4399141443117
FRTU002	23.0268111103992	3.06243271034806	3.11821139228765	0.272071183032472	0.864144734840125	0.868588630021055	0.0344585381640188	21.3795040913312
FRTU003	23.0155248862069	3.06243271034806	3.11821139228765	0.272071183032472	0.864144734840125	0.868588630021055	0.0344585381640188	21.3795040913312
FRTU004	23.1299173614089	3.06243271034806	3.11821139228765	0.272071183032472	0.864144734840125	0.868588630021055	0.0344585381640188	21.3795040913312
FRTU006	22.9891813598875	3.06243271034806	3.11821139228765	0.272071183032472	0.864144734840125	0.868588630021055	0.0344585381640188	21.3795040913312
FRTU007	22.6715637797849	3.06243271034806	3.11821139228765	0.272071183032472	0.864144734840125	0.868588630021055	0.0344585381640188	21.3795040913312
FRTU008	23.0856041003466	3.06243271034806	3.11821139228765	0.272071183032472	0.864144734840125	0.868588630021055	0.0344585381640188	21.3795040913312
FRTU009	23.022368176465	3.06243271034806	3.11821139228765	0.272071183032472	0.864144734840125	0.868588630021055	0.0344585381640188	21.3795040913312
FRTU010	23.0197777945141	3.06243271034806	3.11821139228765	0.272071183032472	0.864144734840125	0.868588630021055	0.0344585381640188	21.3795040913312
FRTU011	22.9786922556654	3.06243271034806	3.11821139228765	0.272071183032472	0.864144734840125	0.868588630021055	0.0344585381640188	21.3795040913312
FRTU012	22.8774882593983	3.06243271034806	3.11821139228765	0.272071183032472	0.864144734840125	0.868588630021055	0.0344585381640188	21.3795040913312
FRTU013	22.916545769467	3.06243271034806	3.11821139228765	0.272071183032472	0.864144734840125	0.868588630021055	0.0344585381640188	21.3795040913312
FRTX001	23.0990023914408	3.11821139228765	3.11821139228765	0.0675420539923307	0.898313673086974	0.898313673086974	0.0144085229926887	22.6059103565168
FUNU001	24.3881450783895	3.17234889095682	3.03028164594132	0.668194960802814	0.897627591818769	0.911942319499187	0.0706264398434702	23.8634712689731
FUNU002	26.1833431318795	3.17234889095682	3.03028164594132	0.668194960802814	0.897627591818769	0.911942319499187	0.0706264398434702	23.8634712689731
GAAN001	21.8941470598158	2.3951297600249	2.48572573989703	0.666998770203233	0.788294403659756	0.847203932757541	0.145066844050982	10.9696213850771
GAVA001	22.9768781401143	3.42558267651109	3.47884414000056	0.628547014836268	0.889014237994241	0.903485006408792	0.0710112981983928	30.7405514313816
GAVA002	22.8916703196444	3.42558267651109	3.47884414000056	0.628547014836268	0.889014237994241	0.903485006408792	0.0710112981983928	30.7405514313816
GAVA003	22.6593842275571	3.42558267651109	3.47884414000056	0.628547014836268	0.889014237994241	0.903485006408792	0.0710112981983928	30.7405514313816
GEAU001	21.7308283884702	3.60393261067286	3.59349691033322	0.538785017493211	0.891788024313705	0.90270299097995	0.0569131101452329	36.7424444260613
GEGH001	23.7599808789041	3.41105454842586	2.81628472446529	1.48282317809841	0.904377253769434	0.901018673454924	0.0675353769729764	30.2971772595803
GEJF001	23.3971733441229	3.41105454842586	2.81628472446529	1.48282317809841	0.904377253769434	0.901018673454924	0.0675353769729764	30.2971772595803
GEKA001	23.7540020518704	3.15074459495202	3.21102533546037	0.661547500500383	0.872443280852917	0.879543522076543	0.0690798078325266	23.3534469674452
GEM1001	21.4165989579352	3.56178093586015	3.64461442825162	0.422626263865589	0.886040085460693	0.894832253065351	0.0546061648913167	35.225876341107
GEM2001	21.5447077056011	3.56178093586015	3.64461442825162	0.422626263865589	0.886040085460693	0.894832253065351	0.0546061648913167	35.225876341107
GEOB001	20.3894665873842	3.56481633883138	3.57711117784196	0.460125127981834	0.891429034427792	0.902684960627998	0.0536761546998861	35.3329635149576
GESC001	23.779311668562	3.41105454842586	2.81628472446529	1.48282317809841	0.904377253769434	0.901018673454924	0.0675353769729764	30.2971772595803
GESP001	21.8040837964722	3.56178093586015	3.64461442825162	0.422626263865589	0.886040085460693	0.894832253065351	0.0546061648913167	35.225876341107
GESU001	21.7942137854621	3.5966734057045	3.37631617603786	0.809927354891986	0.885912754694142	0.884942639546633	0.0647814856210952	36.4766892436241
GESU002	21.8115428381021	3.5966734057045	3.37631617603786	0.809927354891986	0.885912754694142	0.884942639546633	0.0647814856210952	36.4766892436241
GESW001	23.3587112015396	3.41105454842586	2.81628472446529	1.48282317809841	0.904377253769434	0.901018673454924	0.0675353769729764	30.2971772595803
GESY001	23.7386955140133	3.41105454842586	2.81628472446529	1.48282317809841	0.904377253769434	0.901018673454924	0.0675353769729764	30.2971772595803
GETE001	23.8740837185267	3.50084239216319	3.31338082685656	0.834278747303155	0.906386658870667	0.924503022575621	0.0721947661371938	33.1433599089718
GETH001	23.1632625948779	3.49920940909055	3.56453702456757	0.755475533563898	0.910749063893525	0.93794694917374	0.0769742727366836	33.0892815298261
GETR001	23.9390361567706	1.74053450851857	1.74053450851857	NA	0.641176225634726	0.641176225634726	NA	5.70038951527333
GEY4001	23.7173409052089	3.41105454842586	2.81628472446529	1.48282317809841	0.904377253769434	0.901018673454924	0.0675353769729764	30.2971772595803
GEYM001	23.5712506112128	3.41105454842586	2.81628472446529	1.48282317809841	0.904377253769434	0.901018673454924	0.0675353769729764	30.2971772595803
GLDI001	20.9862575387821	3.74590372159929	3.82181196227997	0.446840900342071	0.896298484409902	0.902003339379711	0.0509363631362777	42.3472600648641
GLDI002	20.6962478233453	3.74590372159929	3.82181196227997	0.446840900342071	0.896298484409902	0.902003339379711	0.0509363631362777	42.3472600648641
GLOX001	21.4811240748669	3.63166916419091	3.669072482459	0.474042118590497	0.885994496706173	0.884747127462025	0.0389165570478331	37.7758180654708
GLOX002	21.4081965097534	3.63166916419091	3.669072482459	0.474042118590497	0.885994496706173	0.884747127462025	0.0389165570478331	37.7758180654708
GLVI001	21.4451246800486	3.42683492515246	3.52655434192596	0.432919498580658	0.874022572107506	0.884285236151823	0.052768728672414	30.7790703577495
GOPO001	21.4514186159308	3.640538797312	3.6485970859624	0.558155266315107	0.906965822541558	0.897592367115206	0.0245186621235397	38.1123660347075
GRBE001	20.5930528026227	3.83713546943768	3.86065691819843	0.293645440499823	0.903764090388159	0.908409620078349	0.0347022318592146	46.3923914974093
GRFO001	22.9788081649836	3.60448978762374	3.5736578342636	0.70169377401379	0.878156723448338	0.890245405635185	0.0737322275703327	36.7629221735491
HABO001	21.5464996290755	3.2677850436578	3.2677850436578	0.456816972663259	0.907164636719122	0.907164636719122	0.0232386217140448	26.2531253698206
HAEL001	21.1040355207464	3.50761511150003	3.0978969768975	1.43950474615237	0.869968051169988	0.869026096013829	0.116665840379952	33.3685924409318
HAHA001	21.1308443228395	2.93969464705124	2.77568288491912	0.677328292574608	0.818721544323114	0.866896930431709	0.149835627482975	18.9100711845763
HAHI001	21.0469604098777	3.5908034227891	3.5908034227891	NA	0.923596823718552	0.923596823718552	NA	36.2631989062841
HAHL001	23.7063142862676	2.17233825292635	2.17233825292635	NA	0.788920835264838	0.788920835264838	NA	8.77878708533934
HAIN001	22.1154183924699	3.17358551056338	3.05013340640541	0.375299702058962	0.923831973814629	0.928042034775529	0.0177035166275782	23.8929995592933
HAIN002	21.76224237736	3.17358551056338	3.05013340640541	0.375299702058962	0.923831973814629	0.928042034775529	0.0177035166275782	23.8929995592933
HAIN003	22.0364449974712	3.17358551056338	3.05013340640541	0.375299702058962	0.923831973814629	0.928042034775529	0.0177035166275782	23.8929995592933
HAIN004	22.6928752982188	3.17358551056338	3.05013340640541	0.375299702058962	0.923831973814629	0.928042034775529	0.0177035166275782	23.8929995592933
HAIN005	22.2584662980368	3.17358551056338	3.05013340640541	0.375299702058962	0.923831973814629	0.928042034775529	0.0177035166275782	23.8929995592933
HAIN006	21.889935841851	3.17358551056338	3.05013340640541	0.375299702058962	0.923831973814629	0.928042034775529	0.0177035166275782	23.8929995592933
HAIN007	21.5608772529321	3.17358551056338	3.05013340640541	0.375299702058962	0.923831973814629	0.928042034775529	0.0177035166275782	23.8929995592933
HAIN008	21.9363643258547	3.17358551056338	3.05013340640541	0.375299702058962	0.923831973814629	0.928042034775529	0.0177035166275782	23.8929995592933
HAIN009	22.3890953469468	3.17358551056338	3.05013340640541	0.375299702058962	0.923831973814629	0.928042034775529	0.0177035166275782	23.8929995592933
HAIN010	22.2055377996783	3.17358551056338	3.05013340640541	0.375299702058962	0.923831973814629	0.928042034775529	0.0177035166275782	23.8929995592933
HAJE001	21.223486347272	3.5908034227891	3.5908034227891	NA	0.923596823718552	0.923596823718552	NA	36.2631989062841
HALA001	21.7318514344771	3.5908034227891	3.5908034227891	NA	0.923596823718552	0.923596823718552	NA	36.2631989062841
HAMA001	22.5257852100992	3.5908034227891	3.5908034227891	NA	0.923596823718552	0.923596823718552	NA	36.2631989062841
HAME001	21.4490385390233	3.5908034227891	3.5908034227891	NA	0.923596823718552	0.923596823718552	NA	36.2631989062841
HAMU001	21.661620792673	3.5908034227891	3.5908034227891	NA	0.923596823718552	0.923596823718552	NA	36.2631989062841
HANE001	20.8181159699759	3.58216648090417	2.92359008033306	1.34821678799752	0.813378400173607	0.765938367242671	0.122896542188753	35.9513444378379
HAOR001	23.9571352958283	3.53785137469669	3.82256754421766	0.815510086107105	0.893263222843891	0.941376873068674	0.102833131988067	34.3929421990351
HAPC001	21.2099034631067	3.31808595791151	3.41931841057816	0.622268538432677	0.88361854823554	0.887412485567571	0.0299830060958986	27.6074581186912
HAPI001	22.0903008714529	3.20741391691358	3.02427343637111	0.70399643070799	0.903265036559771	0.911725498849003	0.0582623705086961	24.7150882365299
HARU001	20.4002306822235	3.5908034227891	3.5908034227891	NA	0.923596823718552	0.923596823718552	NA	36.2631989062841
HASA001	21.5461681493713	3.50814345821207	3.50814345821207	0.116898842970108	0.926970019522831	0.926970019522831	0.00477041925495134	33.3862272852791
HASL001	24.4229018263125	3.46017200214047	3.43478174494332	0.458725461710709	0.913204139947607	0.927209543980958	0.0382903964317193	31.8224495734069
HAUT001	21.623420843738	3.5908034227891	3.5908034227891	NA	0.923596823718552	0.923596823718552	NA	36.2631989062841
HAWA001	21.9752885454951	2.9504091056882	3.17446804672981	0.798374859124909	0.841560482461375	0.901566323223117	0.119368182480985	19.1137716816559
HAWA002	21.6885730244619	2.9504091056882	3.17446804672981	0.798374859124909	0.841560482461375	0.901566323223117	0.119368182480985	19.1137716816559
HAXA001	21.1195266930995	3.5908034227891	3.5908034227891	NA	0.923596823718552	0.923596823718552	NA	36.2631989062841
HEAC001	22.5849694734511	3.37877385409824	3.37877385409824	0.251196993175165	0.862951853469484	0.862951853469484	0.0837832145424871	29.3347803321409
HEAU001	22.2823424639476	3.60249049349086	3.62428519536376	0.527792671908373	0.889756822821857	0.901089137766341	0.0540631083161844	36.6894957039532
HECE001	22.1864566121223	3.13236968466141	3.76470786524777	1.20603653323631	0.83068829609279	0.778143986732715	0.0952918296212266	22.9282479350017
HECE002	22.6924450818733	3.13236968466141	3.76470786524777	1.20603653323631	0.83068829609279	0.778143986732715	0.0952918296212266	22.9282479350017
HECI001	22.5998669140275	3.23384869742805	3.20115075681041	0.716250575310594	0.888861296002135	0.922195532622084	0.0840190933959487	25.377138189258
HECI002	22.3795876987763	3.23384869742805	3.20115075681041	0.716250575310594	0.888861296002135	0.922195532622084	0.0840190933959487	25.377138189258
HEFE001	23.1438468843974	3.61302693787394	3.55639695138607	0.285425600846966	0.790582675900292	0.803708174316884	0.0430691631715547	37.0781162791462
HEHE001	22.513367091433	2.75321864345783	2.75853403295522	0.453260918913433	0.853213438363546	0.848757799856649	0.0761134362799286	15.6930610521855
HEMO001	22.8083414565938	3.81942513492482	3.78662531912738	0.545720532174237	0.922795971088263	0.937437414163983	0.0586967632968781	45.5779995881682
HEMU001	21.9597633912766	3.58219218990113	3.30249536604151	1.25055880378039	0.894206152637221	0.916436656765405	0.09000103008981	35.9522687227239
HEPY001	22.5526893252843	3.15195251356858	3.10222362113007	0.610109207683453	0.879050310966835	0.895424626585162	0.0503945860326271	23.3816730747863
HEPY002	22.4239084429187	3.15195251356858	3.10222362113007	0.610109207683453	0.879050310966835	0.895424626585162	0.0503945860326271	23.3816730747863
HEPY003	22.4854265623266	3.15195251356858	3.10222362113007	0.610109207683453	0.879050310966835	0.895424626585162	0.0503945860326271	23.3816730747863
HEPY004	22.5470387952685	3.15195251356858	3.10222362113007	0.610109207683453	0.879050310966835	0.895424626585162	0.0503945860326271	23.3816730747863
HEPY005	22.4964290508653	3.15195251356858	3.10222362113007	0.610109207683453	0.879050310966835	0.895424626585162	0.0503945860326271	23.3816730747863
HEPY006	22.413971097238	3.15195251356858	3.10222362113007	0.610109207683453	0.879050310966835	0.895424626585162	0.0503945860326271	23.3816730747863
HEPY007	22.5044778981264	3.15195251356858	3.10222362113007	0.610109207683453	0.879050310966835	0.895424626585162	0.0503945860326271	23.3816730747863
HEPY008	22.5004317923239	3.15195251356858	3.10222362113007	0.610109207683453	0.879050310966835	0.895424626585162	0.0503945860326271	23.3816730747863
HEPY009	22.4973831085794	3.15195251356858	3.10222362113007	0.610109207683453	0.879050310966835	0.895424626585162	0.0503945860326271	23.3816730747863
HEPY010	22.4642529226954	3.15195251356858	3.10222362113007	0.610109207683453	0.879050310966835	0.895424626585162	0.0503945860326271	23.3816730747863
HEPY011	22.6434448431621	3.15195251356858	3.10222362113007	0.610109207683453	0.879050310966835	0.895424626585162	0.0503945860326271	23.3816730747863
HEPY012	22.3551788374923	3.15195251356858	3.10222362113007	0.610109207683453	0.879050310966835	0.895424626585162	0.0503945860326271	23.3816730747863
HEPY013	22.4882488847708	3.15195251356858	3.10222362113007	0.610109207683453	0.879050310966835	0.895424626585162	0.0503945860326271	23.3816730747863
HEPY014	22.5735627777479	3.15195251356858	3.10222362113007	0.610109207683453	0.879050310966835	0.895424626585162	0.0503945860326271	23.3816730747863
HEPY015	22.646247815231	3.15195251356858	3.10222362113007	0.610109207683453	0.879050310966835	0.895424626585162	0.0503945860326271	23.3816730747863
HEPY016	22.4666571976873	3.15195251356858	3.10222362113007	0.610109207683453	0.879050310966835	0.895424626585162	0.0503945860326271	23.3816730747863
HEPY017	22.8492613601088	3.15195251356858	3.10222362113007	0.610109207683453	0.879050310966835	0.895424626585162	0.0503945860326271	23.3816730747863
HEPY018	22.4283431592346	3.15195251356858	3.10222362113007	0.610109207683453	0.879050310966835	0.895424626585162	0.0503945860326271	23.3816730747863
HEPY019	22.38291724391	3.15195251356858	3.10222362113007	0.610109207683453	0.879050310966835	0.895424626585162	0.0503945860326271	23.3816730747863
HEPY020	22.3828548846436	3.15195251356858	3.10222362113007	0.610109207683453	0.879050310966835	0.895424626585162	0.0503945860326271	23.3816730747863
HEPY021	22.6148582968323	3.15195251356858	3.10222362113007	0.610109207683453	0.879050310966835	0.895424626585162	0.0503945860326271	23.3816730747863
HEPY022	22.65547181814	3.15195251356858	3.10222362113007	0.610109207683453	0.879050310966835	0.895424626585162	0.0503945860326271	23.3816730747863
HEPY023	22.5217695832215	3.15195251356858	3.10222362113007	0.610109207683453	0.879050310966835	0.895424626585162	0.0503945860326271	23.3816730747863
HEPY024	22.4834543236466	3.15195251356858	3.10222362113007	0.610109207683453	0.879050310966835	0.895424626585162	0.0503945860326271	23.3816730747863
HEPY025	22.4068784694726	3.15195251356858	3.10222362113007	0.610109207683453	0.879050310966835	0.895424626585162	0.0503945860326271	23.3816730747863
HEPY026	22.4822819207405	3.15195251356858	3.10222362113007	0.610109207683453	0.879050310966835	0.895424626585162	0.0503945860326271	23.3816730747863
HEPY027	22.5844047429241	3.15195251356858	3.10222362113007	0.610109207683453	0.879050310966835	0.895424626585162	0.0503945860326271	23.3816730747863
HEPY028	22.5225458448632	3.15195251356858	3.10222362113007	0.610109207683453	0.879050310966835	0.895424626585162	0.0503945860326271	23.3816730747863
HEPY029	22.5903038119914	3.15195251356858	3.10222362113007	0.610109207683453	0.879050310966835	0.895424626585162	0.0503945860326271	23.3816730747863
HEPY030	22.6149042419797	3.15195251356858	3.10222362113007	0.610109207683453	0.879050310966835	0.895424626585162	0.0503945860326271	23.3816730747863
HEPY031	22.6258882482681	3.15195251356858	3.10222362113007	0.610109207683453	0.879050310966835	0.895424626585162	0.0503945860326271	23.3816730747863
HEPY032	22.5279318490581	3.15195251356858	3.10222362113007	0.610109207683453	0.879050310966835	0.895424626585162	0.0503945860326271	23.3816730747863
HEPY033	22.6083400044249	3.15195251356858	3.10222362113007	0.610109207683453	0.879050310966835	0.895424626585162	0.0503945860326271	23.3816730747863
HEPY034	22.4100719874308	3.15195251356858	3.10222362113007	0.610109207683453	0.879050310966835	0.895424626585162	0.0503945860326271	23.3816730747863
HEPY035	22.5042787008809	3.15195251356858	3.10222362113007	0.610109207683453	0.879050310966835	0.895424626585162	0.0503945860326271	23.3816730747863
HEPY036	22.5310396929152	3.15195251356858	3.10222362113007	0.610109207683453	0.879050310966835	0.895424626585162	0.0503945860326271	23.3816730747863
HEPY037	22.472682800282	3.15195251356858	3.10222362113007	0.610109207683453	0.879050310966835	0.895424626585162	0.0503945860326271	23.3816730747863
HEPY038	22.662694414697	3.15195251356858	3.10222362113007	0.610109207683453	0.879050310966835	0.895424626585162	0.0503945860326271	23.3816730747863
HEPY039	22.5397983299097	3.15195251356858	3.10222362113007	0.610109207683453	0.879050310966835	0.895424626585162	0.0503945860326271	23.3816730747863
HEPY040	22.5397983299097	3.15195251356858	3.10222362113007	0.610109207683453	0.879050310966835	0.895424626585162	0.0503945860326271	23.3816730747863
HEPY041	22.5397983299097	3.15195251356858	3.10222362113007	0.610109207683453	0.879050310966835	0.895424626585162	0.0503945860326271	23.3816730747863
HEPY042	22.6682310685055	3.15195251356858	3.10222362113007	0.610109207683453	0.879050310966835	0.895424626585162	0.0503945860326271	23.3816730747863
HEPY043	22.4178620478534	3.15195251356858	3.10222362113007	0.610109207683453	0.879050310966835	0.895424626585162	0.0503945860326271	23.3816730747863
HEPY044	22.4761275850998	3.15195251356858	3.10222362113007	0.610109207683453	0.879050310966835	0.895424626585162	0.0503945860326271	23.3816730747863
HEPY045	22.4556132826467	3.15195251356858	3.10222362113007	0.610109207683453	0.879050310966835	0.895424626585162	0.0503945860326271	23.3816730747863
HEPY046	22.6513391034396	3.15195251356858	3.10222362113007	0.610109207683453	0.879050310966835	0.895424626585162	0.0503945860326271	23.3816730747863
HEPY047	22.4844794217039	3.15195251356858	3.10222362113007	0.610109207683453	0.879050310966835	0.895424626585162	0.0503945860326271	23.3816730747863
HEPY048	22.5338882135494	3.15195251356858	3.10222362113007	0.610109207683453	0.879050310966835	0.895424626585162	0.0503945860326271	23.3816730747863
HEPY049	22.3553725178045	3.15195251356858	3.10222362113007	0.610109207683453	0.879050310966835	0.895424626585162	0.0503945860326271	23.3816730747863
HESE001	20.667507005133	4.01875424402217	4.24123536855447	0.79942482053976	0.916177922999628	0.943808830616595	0.0643446702296611	55.6317590447926
HIBA001	21.5479742935205	3.90454322689799	3.72400924740787	0.48557657303885	0.931035927637284	0.926851974968432	0.0333823800067856	49.6274062699098
HYHO002	22.2158261130359	3.17993478063346	3.11504882146543	0.767165887673059	0.873354426912609	0.899578288339751	0.115922620961983	24.0451852891716
HYMC001	20.9359285013136	3.09162130839183	3.14111691299764	0.520535095174748	0.830210995996386	0.861573340655522	0.0874454957242708	22.0127384972532
HYNE001	21.1691236235858	3.87919995564612	3.88780138083083	0.422035905016734	0.90989002181905	0.916999525630676	0.0556806787794405	48.3854890448213
HYSN001	22.2158261130359	3.17993478063346	3.11504882146543	0.767165887673059	0.873354426912609	0.899578288339751	0.115922620961983	24.0451852891716
HYTH001	22.7511396220467	3.73967789333252	3.73967789333252	NA	0.907147898010221	0.907147898010221	NA	42.084432305333
HYTH002	22.7511396220467	3.73967789333252	3.73967789333252	NA	0.907147898010221	0.907147898010221	NA	42.084432305333
HYY0001	22.2068863861686	3.17993478063346	3.11504882146543	0.767165887673059	0.873354426912609	0.899578288339751	0.115922620961983	24.0451852891716
IDLO001	21.35054598286	2.81229300803518	2.80636876405018	0.596403913932156	0.822893032157704	0.846599470426744	0.107842763551148	16.6480485946481
IDLO002	21.3498303405853	2.81229300803518	2.80636876405018	0.596403913932156	0.822893032157704	0.846599470426744	0.107842763551148	16.6480485946481
IGHO001	26.1568542568543	2.4122580407505	2.4122580407505	NA	0.847853294484819	0.847853294484819	NA	11.1591304890532
ISPA001	21.142459204152	3.63927179720756	3.67321089800606	0.509450822663246	0.888113855668384	0.89600951972309	0.0541213031469967	38.0641082407317
JASP001	20.8773827878057	3.37627289792751	3.43384054678246	0.449937152606195	0.879712188916189	0.89790616223677	0.0360385354193339	29.2615069971443
JODE001	22.1669228832232	2.97021808518004	3.01118754790308	0.360664163789318	0.858165500273232	0.896008670947142	0.101469535235166	19.4961709583883
KAKO001	21.9176651255143	3.14093138872111	3.49677688976392	0.879577863600793	0.853161767180536	0.918235894952153	0.134580784670129	23.1253955639687
KIRA001	20.7041346610261	3.28165146815165	3.68188914966394	0.899715883696145	0.853393401158866	0.914856701493473	0.130799920799967	26.6196980027294
KISE001	20.8972260578403	3.74166386451791	3.65005919919471	0.386501786944443	0.899995708995984	0.902803990896474	0.0272480696976199	42.1680938224287
KLOX001	21.9627092943944	2.82729616254871	2.95859357397267	1.09829029378629	0.80182725598517	0.87558703458729	0.208533537002604	16.8997049390484
KLOX002	21.8773588861651	2.82729616254871	2.95859357397267	1.09829029378629	0.80182725598517	0.87558703458729	0.208533537002604	16.8997049390484
KLPN001	21.7286423032862	2.71386684128765	2.73925086047774	0.872750084715421	0.807320073842901	0.859796779986777	0.175825351539877	15.0875038452611
KLPN002	22.0023485951635	2.71386684128765	2.73925086047774	0.872750084715421	0.807320073842901	0.859796779986777	0.175825351539877	15.0875038452611
KLPN003	21.8350502653424	2.71386684128765	2.73925086047774	0.872750084715421	0.807320073842901	0.859796779986777	0.175825351539877	15.0875038452611
KLPN004	21.9092551512685	2.71386684128765	2.73925086047774	0.872750084715421	0.807320073842901	0.859796779986777	0.175825351539877	15.0875038452611
KLPN005	21.7154921375306	2.71386684128765	2.73925086047774	0.872750084715421	0.807320073842901	0.859796779986777	0.175825351539877	15.0875038452611
KLPN006	21.7229463863937	2.71386684128765	2.73925086047774	0.872750084715421	0.807320073842901	0.859796779986777	0.175825351539877	15.0875038452611
KLPN007	21.8332357245807	2.71386684128765	2.73925086047774	0.872750084715421	0.807320073842901	0.859796779986777	0.175825351539877	15.0875038452611
KLPN008	21.8299357405685	2.71386684128765	2.73925086047774	0.872750084715421	0.807320073842901	0.859796779986777	0.175825351539877	15.0875038452611
KLPN009	22.109135072127	2.71386684128765	2.73925086047774	0.872750084715421	0.807320073842901	0.859796779986777	0.175825351539877	15.0875038452611
KLVA001	22.1740869940089	2.77018870028444	2.84870130406054	0.69981927330002	0.862499385838421	0.850584162618206	0.0624032521847979	15.9616456927147
KOOL001	24.4860968471565	3.25660113572831	3.22206112826894	0.400033942888638	0.870822770361618	0.899547463578841	0.0818421186084899	25.9611485968562
KORH001	21.3872009767205	3.12681115536207	3.05676932207549	1.00364766979961	0.842031824477541	0.869889699849809	0.103273158542648	22.8011541515692
KRFL001	21.6496024875701	3.65667001431165	3.61821382297642	0.482314899528627	0.896578416696063	0.899035290154683	0.0390708912929399	38.7321503796975
KYSE001	20.704844562826	3.40327434036719	3.14587542572393	0.766217414130682	0.909838412028778	0.920479698443664	0.0662951745279782	30.0623735123337
LAAC001	23.9393087432026	2.66067212765316	2.6218610425826	0.836877555940701	0.829270267322065	0.864709767114838	0.131912060526591	14.3059012598562
LAAC002	23.8238016069825	2.66067212765316	2.6218610425826	0.836877555940701	0.829270267322065	0.864709767114838	0.131912060526591	14.3059012598562
LAAC003	23.7560881135574	2.66067212765316	2.6218610425826	0.836877555940701	0.829270267322065	0.864709767114838	0.131912060526591	14.3059012598562
LAAM001	23.6174573678709	2.77772691809282	2.89454051209312	0.717134180271583	0.844701662495609	0.882589175588443	0.10138852844931	16.0824227043102
LAAM002	23.8182581818683	2.77772691809282	2.89454051209312	0.717134180271583	0.844701662495609	0.882589175588443	0.10138852844931	16.0824227043102
LABR001	23.1608003743938	2.59749778833961	2.48288278660241	0.842798148028151	0.811312915790019	0.834008429657933	0.141402063297812	13.4300910262224
LABR002	23.0808839453548	2.59749778833961	2.48288278660241	0.842798148028151	0.811312915790019	0.834008429657933	0.141402063297812	13.4300910262224
LABU001	23.5006252995762	2.76611237711307	2.76611237711307	NA	0.857125510708443	0.857125510708443	NA	15.8967132991465
LABU002	23.6044925011218	2.76611237711307	2.76611237711307	NA	0.857125510708443	0.857125510708443	NA	15.8967132991465
LACA001	23.3940921654514	2.824981293356	2.95136925828405	1.00825905928824	0.827082524977258	0.884260601859369	0.165335236890438	16.8606295773438
LACA002	22.3611340936504	2.824981293356	2.95136925828405	1.00825905928824	0.827082524977258	0.884260601859369	0.165335236890438	16.8606295773438
LACA003	23.2914625313187	2.824981293356	2.95136925828405	1.00825905928824	0.827082524977258	0.884260601859369	0.165335236890438	16.8606295773438
LACA004	23.3330780116285	2.824981293356	2.95136925828405	1.00825905928824	0.827082524977258	0.884260601859369	0.165335236890438	16.8606295773438
LACA005	23.1491627020354	2.824981293356	2.95136925828405	1.00825905928824	0.827082524977258	0.884260601859369	0.165335236890438	16.8606295773438
LACA006	22.841515614323	2.824981293356	2.95136925828405	1.00825905928824	0.827082524977258	0.884260601859369	0.165335236890438	16.8606295773438
LACA007	22.8181558793916	2.824981293356	2.95136925828405	1.00825905928824	0.827082524977258	0.884260601859369	0.165335236890438	16.8606295773438
LACR001	23.2235455011469	2.74303209200769	2.69587482985223	0.880183366210703	0.836167593291535	0.865907555662947	0.12684350035018	15.5340143225136
LADE001	22.9632853918497	2.6892090673949	2.72085459946251	1.03027008049371	0.799179833203563	0.849635016521129	0.191071367787466	14.7200287642943
LADE002	23.7998439568698	2.6892090673949	2.72085459946251	1.03027008049371	0.799179833203563	0.849635016521129	0.191071367787466	14.7200287642943
LADE003	23.3799972239598	2.6892090673949	2.72085459946251	1.03027008049371	0.799179833203563	0.849635016521129	0.191071367787466	14.7200287642943
LADE004	23.3161731031321	2.6892090673949	2.72085459946251	1.03027008049371	0.799179833203563	0.849635016521129	0.191071367787466	14.7200287642943
LAFE001	21.2690051662649	2.62773305008709	2.5241627410345	0.836840142781082	0.818960298415002	0.840102911038049	0.132779314845166	13.8423543828168
LAFE002	21.6223829453341	2.62773305008709	2.5241627410345	0.836840142781082	0.818960298415002	0.840102911038049	0.132779314845166	13.8423543828168
LAFE003	21.1536886446699	2.62773305008709	2.5241627410345	0.836840142781082	0.818960298415002	0.840102911038049	0.132779314845166	13.8423543828168
LAGA001	23.9867448689306	2.53539105481901	2.43967693654939	0.907078794338296	0.80691433839126	0.836281074545137	0.111031951733743	12.6213655289212
LAGR001	23.1329474777758	2.86654624032823	3.05891081551238	0.90560826249492	0.830583807825576	0.876142928649333	0.153955415957437	17.5762092478479
LAGR002	23.134383077645	2.86654624032823	3.05891081551238	0.90560826249492	0.830583807825576	0.876142928649333	0.153955415957437	17.5762092478479
LAHE001	23.8324972376264	2.79530504177349	2.82869528530855	0.949834792588211	0.830834432776291	0.882115469674988	0.157051263851903	16.3676207998037
LAHE002	23.7853840403092	2.79530504177349	2.82869528530855	0.949834792588211	0.830834432776291	0.882115469674988	0.157051263851903	16.3676207998037
LAHE003	23.2788248888527	2.79530504177349	2.82869528530855	0.949834792588211	0.830834432776291	0.882115469674988	0.157051263851903	16.3676207998037
LAHO001	20.5311433736938	4.02870904154241	3.49691588479525	1.01702466482797	0.936799175981303	0.941791778381103	0.0506556363511178	56.1883276092327
LAIN001	22.2203396307209	3.46174878633206	3.30383429379912	0.558099911896839	0.926521381239276	0.924300515964157	0.032141462571157	31.8726662888892
LAIN002	22.2054510304973	3.46174878633206	3.30383429379912	0.558099911896839	0.926521381239276	0.924300515964157	0.032141462571157	31.8726662888892
LAJO001	22.8298631238527	2.18416652486074	2.0876572775267	0.740014296600271	0.775440239445739	0.787191182914087	0.126154080551211	8.88324150605393
LAJO002	22.9536805384182	2.18416652486074	2.0876572775267	0.740014296600271	0.775440239445739	0.787191182914087	0.126154080551211	8.88324150605393
LAJO003	22.9871925994001	2.18416652486074	2.0876572775267	0.740014296600271	0.775440239445739	0.787191182914087	0.126154080551211	8.88324150605393
LAKE001	23.8491810026332	2.36828018273631	2.2365449268415	1.16932526393117	0.750545725487344	0.811681506841627	0.220809753238309	10.6790105353396
LALA002	23.3600806064276	2.51845618629145	2.36141714095815	0.782350376720456	0.818971883197817	0.835337428474127	0.116251008270585	12.4094240289663
LALA003	22.920385587177	2.51845618629145	2.36141714095815	0.782350376720456	0.818971883197817	0.835337428474127	0.116251008270585	12.4094240289663
LALA004	23.0559268092303	2.51845618629145	2.36141714095815	0.782350376720456	0.818971883197817	0.835337428474127	0.116251008270585	12.4094240289663
LALA005	23.0162671627693	2.51845618629145	2.36141714095815	0.782350376720456	0.818971883197817	0.835337428474127	0.116251008270585	12.4094240289663
LALA006	23.3286491762998	2.51845618629145	2.36141714095815	0.782350376720456	0.818971883197817	0.835337428474127	0.116251008270585	12.4094240289663
LALA007	23.3889255996292	2.51845618629145	2.36141714095815	0.782350376720456	0.818971883197817	0.835337428474127	0.116251008270585	12.4094240289663
LALA008	22.7977307757412	2.51845618629145	2.36141714095815	0.782350376720456	0.818971883197817	0.835337428474127	0.116251008270585	12.4094240289663
LALA009	23.089177066546	2.51845618629145	2.36141714095815	0.782350376720456	0.818971883197817	0.835337428474127	0.116251008270585	12.4094240289663
LALA010	23.015347817415	2.51845618629145	2.36141714095815	0.782350376720456	0.818971883197817	0.835337428474127	0.116251008270585	12.4094240289663
LALA011	22.8040556748666	2.51845618629145	2.36141714095815	0.782350376720456	0.818971883197817	0.835337428474127	0.116251008270585	12.4094240289663
LALA012	23.2051765329229	2.51845618629145	2.36141714095815	0.782350376720456	0.818971883197817	0.835337428474127	0.116251008270585	12.4094240289663
LAPA001	22.1721478987556	3.50043944270341	3.6726417706446	0.631149772197821	0.878234757500519	0.890789585747763	0.0655732189088517	33.1300075003547
LAPL001	22.8028105669712	2.93479650032383	3.02114236642881	0.925364008252418	0.852434308481345	0.891918205850932	0.122942551872736	18.8176733550843
LAPL002	22.2428171977765	2.93479650032383	3.02114236642881	0.925364008252418	0.852434308481345	0.891918205850932	0.122942551872736	18.8176733550843
LAPL003	22.4647236770562	2.93479650032383	3.02114236642881	0.925364008252418	0.852434308481345	0.891918205850932	0.122942551872736	18.8176733550843
LAPL004	22.5231229566928	2.93479650032383	3.02114236642881	0.925364008252418	0.852434308481345	0.891918205850932	0.122942551872736	18.8176733550843
LAPL005	22.7065448392951	2.93479650032383	3.02114236642881	0.925364008252418	0.852434308481345	0.891918205850932	0.122942551872736	18.8176733550843
LAPL006	22.665506870402	2.93479650032383	3.02114236642881	0.925364008252418	0.852434308481345	0.891918205850932	0.122942551872736	18.8176733550843
LARE001	22.9989088881467	2.66296043525664	2.76853874487882	0.781025430283852	0.826710172808724	0.8728738342623	0.143591588374435	14.338675046435
LARE002	22.9561367494913	2.66296043525664	2.76853874487882	0.781025430283852	0.826710172808724	0.8728738342623	0.143591588374435	14.338675046435
LARE003	22.7571230533113	2.66296043525664	2.76853874487882	0.781025430283852	0.826710172808724	0.8728738342623	0.143591588374435	14.338675046435
LARE004	23.0994566827252	2.66296043525664	2.76853874487882	0.781025430283852	0.826710172808724	0.8728738342623	0.143591588374435	14.338675046435
LARE005	22.5687782733075	2.66296043525664	2.76853874487882	0.781025430283852	0.826710172808724	0.8728738342623	0.143591588374435	14.338675046435
LARH001	22.5383879685139	3.08358519222078	3.07011698646957	0.880265999473094	0.857124594289523	0.901517929933278	0.155570477628717	21.8365504554045
LARH002	22.5102156061693	3.08358519222078	3.07011698646957	0.880265999473094	0.857124594289523	0.901517929933278	0.155570477628717	21.8365504554045
LARH003	22.2528758913092	3.08358519222078	3.07011698646957	0.880265999473094	0.857124594289523	0.901517929933278	0.155570477628717	21.8365504554045
LARH004	22.6235744953649	3.08358519222078	3.07011698646957	0.880265999473094	0.857124594289523	0.901517929933278	0.155570477628717	21.8365504554045
LARH005	22.0029038909409	3.08358519222078	3.07011698646957	0.880265999473094	0.857124594289523	0.901517929933278	0.155570477628717	21.8365504554045
LARH006	22.9719998415592	3.08358519222078	3.07011698646957	0.880265999473094	0.857124594289523	0.901517929933278	0.155570477628717	21.8365504554045
LARU001	22.7793903824978	3.19103914348404	3.22048717434862	0.678414900782178	0.875426572383688	0.905443900391979	0.103581451359499	24.313679722308
LASA001	22.4911685711229	3.182147423663	3.41571098391531	0.910423423408159	0.872653310644439	0.916355870457395	0.121430482465705	24.0984476043108
LASL001	23.6959860569758	2.53862830321921	2.54686506710549	0.92456619207334	0.795622318667623	0.851466975008843	0.181532788568334	12.6622902302599
LASL002	23.1720345105868	2.53862830321921	2.54686506710549	0.92456619207334	0.795622318667623	0.851466975008843	0.181532788568334	12.6622902302599
LASN001	24.6913134681404	3.34036856794658	3.53986137910657	0.566123469237435	0.918373500792187	0.944576263613338	0.0732755654365111	28.2295292879042
LEBI001	22.8245777785016	3.78970392848996	3.76470786524777	0.85170830241718	0.854257868702309	0.81360978823109	0.0990146476018722	44.2432991562546
LEBI002	22.7799830748427	3.78970392848996	3.76470786524777	0.85170830241718	0.854257868702309	0.81360978823109	0.0990146476018722	44.2432991562546
LEBO001	23.0787370703011	3.67194763910806	3.65997191513779	0.590875942259299	0.885040014686742	0.893684201078315	0.0608019756262892	39.3284289026694
LEBO002	23.1053164399839	3.67194763910806	3.65997191513779	0.590875942259299	0.885040014686742	0.893684201078315	0.0608019756262892	39.3284289026694
LEBU001	24.31619949055	3.07118988805685	2.99848739069599	0.459347187353985	0.901822253959468	0.912435162687729	0.0500251857803953	21.5675503836422
LECA001	22.9333915400034	3.54094661504449	3.70960632080915	0.423649040251064	0.913693340147538	0.937325299531712	0.0628894029598761	34.4995615425337
LECH001	20.9851301187272	3.83752797384935	3.83752797384935	2.30970514297675	0.911041202506288	0.911041202506288	0.107145709948841	46.4106042898068
LECI001	23.0039934730529	3.00829684366008	3.09538685815303	0.917885699954992	0.834797915176712	0.88502592357057	0.15719334552439	20.2528767189918
LEFE001	21.8171981137932	3.54128907004109	3.53468935257729	0.699367551145116	0.881106198760231	0.891544440176067	0.063397327337143	34.5113781129708
LEFR001	21.91891242551	3.67218295513935	3.6901431771233	0.246770044382182	0.890160800443849	0.891812597687708	0.0305516424974313	39.33768460144
LEGA001	22.7653284094373	3.43514607384499	3.6914546830103	0.830841825575794	0.884508059819853	0.917581619824686	0.118582191317103	31.0359457743606
LEGE001	22.5691487771531	2.90814277229538	2.90814277229538	0.272799638465396	0.838048845706376	0.838048845706376	0.0346977921814395	18.3227374515653
LEIN001	23.3058791522833	3.57604739501007	3.6102068085832	0.444410408592445	0.890801695091167	0.90356450039606	0.0556433727778176	35.7320267693695
LEIN002	23.6008597250642	3.57604739501007	3.6102068085832	0.444410408592445	0.890801695091167	0.90356450039606	0.0556433727778176	35.7320267693695
LEIN003	23.3169991807728	3.57604739501007	3.6102068085832	0.444410408592445	0.890801695091167	0.90356450039606	0.0556433727778176	35.7320267693695
LEKI001	23.2097852701677	3.50333399882645	3.50333399882645	1.153964260478	0.85222788265694	0.85222788265694	0.166883022160236	33.2260430895702
LEME001	22.7865884246681	2.57655957202337	2.76107587530028	1.12638115820364	0.782151676912622	0.827488443695612	0.167803860414893	13.1518123710863
LEME002	22.8125173004461	2.57655957202337	2.76107587530028	1.12638115820364	0.782151676912622	0.827488443695612	0.167803860414893	13.1518123710863
LEPN001	22.8475170175896	3.97624557556307	3.67855663812579	0.931727899054092	0.901716928506789	0.93436982624956	0.10184210086803	53.3164852749128
LEPN002	22.7434059160758	3.97624557556307	3.67855663812579	0.931727899054092	0.901716928506789	0.93436982624956	0.10184210086803	53.3164852749128
LEPN003	22.60388944535	3.97624557556307	3.67855663812579	0.931727899054092	0.901716928506789	0.93436982624956	0.10184210086803	53.3164852749128
LEPN004	22.6688512787485	3.97624557556307	3.67855663812579	0.931727899054092	0.901716928506789	0.93436982624956	0.10184210086803	53.3164852749128
LEPN005	22.7455119398947	3.97624557556307	3.67855663812579	0.931727899054092	0.901716928506789	0.93436982624956	0.10184210086803	53.3164852749128
LEPN006	22.8562326975929	3.97624557556307	3.67855663812579	0.931727899054092	0.901716928506789	0.93436982624956	0.10184210086803	53.3164852749128
LEPN007	22.6213847447174	3.97624557556307	3.67855663812579	0.931727899054092	0.901716928506789	0.93436982624956	0.10184210086803	53.3164852749128
LEPN008	22.6112576952758	3.97624557556307	3.67855663812579	0.931727899054092	0.901716928506789	0.93436982624956	0.10184210086803	53.3164852749128
LEPN011	22.7585477778512	3.97624557556307	3.67855663812579	0.931727899054092	0.901716928506789	0.93436982624956	0.10184210086803	53.3164852749128
LEPN012	22.8009906785206	3.97624557556307	3.67855663812579	0.931727899054092	0.901716928506789	0.93436982624956	0.10184210086803	53.3164852749128
LEXY001	21.5079875951782	3.51922240528358	3.75532457530544	0.892359072701543	0.882191051927267	0.905269347555778	0.107973886000995	33.7581680820691
LEXY002	21.2855149683613	3.51922240528358	3.75532457530544	0.892359072701543	0.882191051927267	0.905269347555778	0.107973886000995	33.7581680820691
LIAN001	22.2507090711665	2.31073970541196	2.21839845906225	0.481260567178683	0.808096531973172	0.853371048138752	0.106674944365014	10.0818795183147
LIIV001	22.9070149016972	3.77192475777622	3.70718481564018	0.95400111865292	0.909001962763103	0.954168854352706	0.0958928412423864	43.4636413594571
LIMO001	22.8581857792298	3.93783925750558	4.50432366664893	1.15307264383508	0.911541375760498	0.951857602799776	0.0859681131839491	51.3076188890791
LIMO002	23.4842831443303	3.93783925750558	4.50432366664893	1.15307264383508	0.911541375760498	0.951857602799776	0.0859681131839491	51.3076188890791
LIMO003	23.119023788128	3.93783925750558	4.50432366664893	1.15307264383508	0.911541375760498	0.951857602799776	0.0859681131839491	51.3076188890791
LIMO004	23.0808833154131	3.93783925750558	4.50432366664893	1.15307264383508	0.911541375760498	0.951857602799776	0.0859681131839491	51.3076188890791
LIMO005	23.2738668645679	3.93783925750558	4.50432366664893	1.15307264383508	0.911541375760498	0.951857602799776	0.0859681131839491	51.3076188890791
LIMO006	23.2128613937645	3.93783925750558	4.50432366664893	1.15307264383508	0.911541375760498	0.951857602799776	0.0859681131839491	51.3076188890791
LIMO007	22.9707024662575	3.93783925750558	4.50432366664893	1.15307264383508	0.911541375760498	0.951857602799776	0.0859681131839491	51.3076188890791
LIMO008	22.9458218302409	3.93783925750558	4.50432366664893	1.15307264383508	0.911541375760498	0.951857602799776	0.0859681131839491	51.3076188890791
LIMO009	22.9069404583743	3.93783925750558	4.50432366664893	1.15307264383508	0.911541375760498	0.951857602799776	0.0859681131839491	51.3076188890791
LIMO010	22.6627818650369	3.93783925750558	4.50432366664893	1.15307264383508	0.911541375760498	0.951857602799776	0.0859681131839491	51.3076188890791
LIMO011	23.12111813496	3.93783925750558	4.50432366664893	1.15307264383508	0.911541375760498	0.951857602799776	0.0859681131839491	51.3076188890791
LIMO012	23.053622671426	3.93783925750558	4.50432366664893	1.15307264383508	0.911541375760498	0.951857602799776	0.0859681131839491	51.3076188890791
LIMO013	23.2791972962225	3.93783925750558	4.50432366664893	1.15307264383508	0.911541375760498	0.951857602799776	0.0859681131839491	51.3076188890791
LIMO014	23.0556827377798	3.93783925750558	4.50432366664893	1.15307264383508	0.911541375760498	0.951857602799776	0.0859681131839491	51.3076188890791
LIMO015	22.9821094010701	3.93783925750558	4.50432366664893	1.15307264383508	0.911541375760498	0.951857602799776	0.0859681131839491	51.3076188890791
LIMO016	23.4751339918252	3.93783925750558	4.50432366664893	1.15307264383508	0.911541375760498	0.951857602799776	0.0859681131839491	51.3076188890791
LIMO017	22.9427624753224	3.93783925750558	4.50432366664893	1.15307264383508	0.911541375760498	0.951857602799776	0.0859681131839491	51.3076188890791
LIMO018	23.1278303373279	3.93783925750558	4.50432366664893	1.15307264383508	0.911541375760498	0.951857602799776	0.0859681131839491	51.3076188890791
LIMO019	23.0369089596058	3.93783925750558	4.50432366664893	1.15307264383508	0.911541375760498	0.951857602799776	0.0859681131839491	51.3076188890791
LIMO020	23.2446604753493	3.93783925750558	4.50432366664893	1.15307264383508	0.911541375760498	0.951857602799776	0.0859681131839491	51.3076188890791
LIMO021	23.4592967119846	3.93783925750558	4.50432366664893	1.15307264383508	0.911541375760498	0.951857602799776	0.0859681131839491	51.3076188890791
LIMO022	23.2806133149686	3.93783925750558	4.50432366664893	1.15307264383508	0.911541375760498	0.951857602799776	0.0859681131839491	51.3076188890791
LIMO023	23.1801748176928	3.93783925750558	4.50432366664893	1.15307264383508	0.911541375760498	0.951857602799776	0.0859681131839491	51.3076188890791
LIMO024	23.1721050878083	3.93783925750558	4.50432366664893	1.15307264383508	0.911541375760498	0.951857602799776	0.0859681131839491	51.3076188890791
LIMO025	23.0391441103975	3.93783925750558	4.50432366664893	1.15307264383508	0.911541375760498	0.951857602799776	0.0859681131839491	51.3076188890791
LIMO026	22.7793172823915	3.93783925750558	4.50432366664893	1.15307264383508	0.911541375760498	0.951857602799776	0.0859681131839491	51.3076188890791
LIMO027	23.0217377548254	3.93783925750558	4.50432366664893	1.15307264383508	0.911541375760498	0.951857602799776	0.0859681131839491	51.3076188890791
LIMO028	23.1461822839623	3.93783925750558	4.50432366664893	1.15307264383508	0.911541375760498	0.951857602799776	0.0859681131839491	51.3076188890791
LIMO029	22.8631537028493	3.93783925750558	4.50432366664893	1.15307264383508	0.911541375760498	0.951857602799776	0.0859681131839491	51.3076188890791
LIMO030	22.9939660694547	3.93783925750558	4.50432366664893	1.15307264383508	0.911541375760498	0.951857602799776	0.0859681131839491	51.3076188890791
LIMO031	22.9749873125296	3.93783925750558	4.50432366664893	1.15307264383508	0.911541375760498	0.951857602799776	0.0859681131839491	51.3076188890791
LIMO032	23.1052333683583	3.93783925750558	4.50432366664893	1.15307264383508	0.911541375760498	0.951857602799776	0.0859681131839491	51.3076188890791
LIMO033	23.164362588755	3.93783925750558	4.50432366664893	1.15307264383508	0.911541375760498	0.951857602799776	0.0859681131839491	51.3076188890791
LIMO034	23.1052333683583	3.93783925750558	4.50432366664893	1.15307264383508	0.911541375760498	0.951857602799776	0.0859681131839491	51.3076188890791
LIMO035	22.899452976915	3.93783925750558	4.50432366664893	1.15307264383508	0.911541375760498	0.951857602799776	0.0859681131839491	51.3076188890791
LIMO036	22.7897508119974	3.93783925750558	4.50432366664893	1.15307264383508	0.911541375760498	0.951857602799776	0.0859681131839491	51.3076188890791
LIMO037	22.9676284778582	3.93783925750558	4.50432366664893	1.15307264383508	0.911541375760498	0.951857602799776	0.0859681131839491	51.3076188890791
LIMO038	23.1298114638637	3.93783925750558	4.50432366664893	1.15307264383508	0.911541375760498	0.951857602799776	0.0859681131839491	51.3076188890791
LIMO039	23.1391753747657	3.93783925750558	4.50432366664893	1.15307264383508	0.911541375760498	0.951857602799776	0.0859681131839491	51.3076188890791
LISE001	23.1968744977034	2.87045753014478	2.32903458268461	1.22753167007599	0.859197786225214	0.854130432631336	0.0745734999645909	17.6450895136217
LIWE001	23.3239726641764	3.23043442044454	3.0365625889478	0.779917841632518	0.854480312838188	0.865923620563579	0.111911247152086	25.2906413565301
LYSP001	23.3503509326489	3.74128822286426	3.68592420390513	0.715242330603088	0.91006623724231	0.920837494873289	0.0726833846244057	42.1522567046607
MABA001	21.3932365364704	3.22086174892301	3.23403422881131	0.531085209896646	0.882695654713344	0.902884636507975	0.0781450975393758	25.0496974327003
MACA001	23.5092182337721	3.51403318714217	3.45729256289548	0.851546122387349	0.891988029941237	0.907741516407996	0.101583151426443	33.5834433183756
MAHD001	21.2983573881801	3.57886759839595	3.22607999052055	1.03522889845102	0.90619727612513	0.912215861701858	0.0523178463115105	35.8329405841046
MAMR001	20.5361805727446	3.09759299302442	3.17542931970524	0.663463176205469	0.868656251724191	0.889974463220865	0.0814490650609089	22.1445849102431
MAMW001	21.9610669248603	3.65608488767083	3.65608488767083	1.12916873929117	0.922070837839295	0.922070837839295	0.0625679424982046	38.7094937957859
ME44000	20.6229178742408	3.32255036917984	3.3778496917789	0.619693616894486	0.862698794528888	0.888043613155139	0.0793927769707269	27.7309846973642
MEAB001	23.8723058084324	3.40003394672551	3.58858062770217	0.734750577547247	0.915363652360728	0.939595234386504	0.0688096903063844	29.9651172477417
MEAC001	23.09225936873	3.62307440086635	3.62307440086635	NA	0.937903611842814	0.937903611842814	NA	37.4525351101229
MEAE001	25.9505847239724	3.32967467554175	3.40278416043943	0.174840336411715	0.901455159942884	0.909391559573001	0.0275056994319263	27.9292541556384
MEAL001	23.4562221521747	3.67305965092795	3.70202676110282	0.462313656878752	0.938843163703017	0.944623263476218	0.0313272655965353	39.3721869056659
MEBA001	23.3187477038852	1.57974360394844	1.78429307716656	0.660454032547267	0.660995288182987	0.779293637267603	0.24200693723423	4.85371117930311
MEBO001	22.0282825459088	2.04708344742681	2.16719171903598	0.382615059548972	0.809016070726709	0.818245774678248	0.0779841606391697	7.74527862021799
MEBR001	22.1670887267537	1.45911997838666	1.48078762329743	0.13386856377029	0.658905756043613	0.677042540509613	0.0781411575021964	4.30217185775453
MECA001	21.7990196967331	3.52277677773779	3.22049141939813	0.848833380670296	0.827323565456255	0.826338739484493	0.117117630020208	33.8783706806583
MECI001	20.7967723151578	3.60535511664018	3.68594750455075	0.402897790147752	0.879363036019193	0.899443775049906	0.052597195148739	36.7947479647394
MECO001	22.9483554487122	2.7635369696112	2.80990281055578	0.982532955618238	0.817685735171395	0.839996115162318	0.124419588259582	15.8558254584864
MEEL001	22.2074339117191	3.21423360258175	3.22675736238411	0.702778163404634	0.875927163077254	0.907973337227283	0.104872770434491	24.8842134043317
MEEX001	20.5559727837736	3.84074227342189	3.8318926292181	1.02400972029961	0.90286133092707	0.937724014120002	0.144815575439127	46.560021883145
MEEX002	20.7535493387681	3.84074227342189	3.8318926292181	1.02400972029961	0.90286133092707	0.937724014120002	0.144815575439127	46.560021883145
MEEX003	20.486006623446	3.84074227342189	3.8318926292181	1.02400972029961	0.90286133092707	0.937724014120002	0.144815575439127	46.560021883145
MEFG001	21.6746503751853	3.42842029550193	3.17412038866276	0.662639590010663	0.879168459479309	0.892006826389463	0.0562523571794189	30.8279052837724
MEFL001	25.3110478421658	3.30669582113481	3.20118403702667	0.701406811869911	0.904902197988621	0.918035048462076	0.0632227509934152	27.2947894444823
MEHA001	23.051529557974	2.4459103505863	2.03577224379583	1.49008769965199	0.75384679125481	0.817542540892846	0.206784621090045	11.5410512207801
MEHO001	23.2601922283442	2.17444243514687	2.16719171903598	0.929139317233445	0.732396379998188	0.803708174316884	0.174211600013979	8.79727870108382
MEHU001	23.0178193194327	2.31469378293491	2.14212867795843	1.02401287205686	0.78209182569902	0.81450712509209	0.138890983002748	10.1218229692158
MEIF001	26.5169690550746	2.4122580407505	2.4122580407505	NA	0.847853294484819	0.847853294484819	NA	11.1591304890532
MEIN001	23.6341580247894	3.15946346751016	3.29816799186276	0.523423631156624	0.832018981684995	0.878323766711027	0.0945833375196558	23.5579529305403
MEJ7001	20.6373582763597	3.29340116766523	3.34353771040676	0.173711424740093	0.875275152712572	0.886364239017504	0.0288114305547556	26.9343161703149
MEJM001	21.1004921813229	3.29340116766523	3.34353771040676	0.173711424740093	0.875275152712572	0.886364239017504	0.0288114305547556	26.9343161703149
MEKA001	25.9403225806452	2.4122580407505	2.4122580407505	NA	0.847853294484819	0.847853294484819	NA	11.1591304890532
MELO001	21.099748843816	3.77745052812347	3.64765944960261	0.794588226087093	0.899024581603124	0.921495187240326	0.104232527202712	43.7044762463963
MEMA001	24.101655184019	2.09840124533636	1.74507693894635	1.08435969410752	0.728633373691058	0.736303919202969	0.15551075742048	8.15312464120873
MEMA002	24.8811915447208	2.09840124533636	1.74507693894635	1.08435969410752	0.728633373691058	0.736303919202969	0.15551075742048	8.15312464120873
MEME001	21.6867172388196	3.52316904632997	3.6774734414643	0.577405272795916	0.896694199352186	0.934564761230099	0.077220092206268	33.8916627082826
MEMO001	21.2678986809042	3.49759602326659	2.99025886656979	1.51697160224601	0.860382955230858	0.901339643188697	0.14574754962363	33.0359387948581
MEMP001	25.8593405782978	1.5599821527966	1.59255852148141	0.521524849206	0.654335690007188	0.718849152648007	0.221753816077158	4.75873631424504
MEMP002	25.5640628895686	1.5599821527966	1.59255852148141	0.521524849206	0.654335690007188	0.718849152648007	0.221753816077158	4.75873631424504
MEMP003	25.6518092777063	1.5599821527966	1.59255852148141	0.521524849206	0.654335690007188	0.718849152648007	0.221753816077158	4.75873631424504
MEMP004	25.8911905722251	1.5599821527966	1.59255852148141	0.521524849206	0.654335690007188	0.718849152648007	0.221753816077158	4.75873631424504
MEMP005	24.604259823162	1.5599821527966	1.59255852148141	0.521524849206	0.654335690007188	0.718849152648007	0.221753816077158	4.75873631424504
MENO001	21.2231539451159	3.28938871892433	3.29200356303809	0.107624731884037	0.842750575140587	0.848233964495259	0.0223463546158877	26.8264601354205
MEPA001	22.564488446061	2.3187142253376	1.91182699678274	1.38726131178602	0.770940474716392	0.79664651027559	0.18576970703133	10.1625990895701
MERA001	20.5596987965845	2.89856333708404	2.66223409741695	0.727376233058632	0.888290865688481	0.886589578290894	0.0318894724450724	18.1480539955039
MERB001	21.8857620494808	2.48159551210751	2.52387685797722	0.459703067035394	0.775068115888725	0.799787417268796	0.119056416498683	11.9603320570864
MERB002	22.0304321859567	2.48159551210751	2.52387685797722	0.459703067035394	0.775068115888725	0.799787417268796	0.119056416498683	11.9603320570864
MERU001	23.6069709030311	3.02616531860342	2.78985117294557	0.982666809520045	0.885261467534622	0.89896497026307	0.0819533927211013	20.618017276432
MESC001	21.7447780786786	3.29200356303809	3.29200356303809	NA	0.861844834656	0.861844834656	NA	26.8966989385381
MESE001	24.3761227574548	2.46833021728938	2.46833021728938	NA	0.883375637955137	0.883375637955137	NA	11.8027224066478
MESM001	23.6330098540268	3.16377251500403	3.36506134581609	0.789560372865964	0.885496562403443	0.923172609502604	0.105663040228172	23.659684293803
MEST001	23.484106626692	3.00880053267466	3.0437715277961	0.960159865807365	0.876896407154792	0.902671534820699	0.102776329623145	20.2630804400442
MESV001	22.0794815029709	3.00134019670256	2.95153212861888	0.461517778514437	0.894568669247099	0.895369765671787	0.0478137478723427	20.1124735396918
MESW001	23.3623599745248	3.67305965092795	3.70202676110282	0.462313656878752	0.938843163703017	0.944623263476218	0.0313272655965353	39.3721869056659
METH001	24.1741349903428	3.2368778279161	2.53593081809503	1.2339929185913	0.887827166097406	0.902671534820699	0.0888472980624685	25.4541253955262
MEVA001	25.4275750869027	1.60809843327716	1.77905400389812	0.535752160519644	0.684249999261075	0.762796007350187	0.216784189886223	4.99330708772425
MI71001	21.4143463160843	3.41717292457969	3.36922495253072	0.461633883965434	0.899358547689674	0.893009617678323	0.0222894270060107	30.4831150250081
MIAU001	21.5587736459906	3.98329851004867	3.87583580558497	0.477820166229727	0.916167068092118	0.912144864479578	0.03771269675631	53.6938521602121
MIPH001	21.4330300921192	3.64141048737049	3.68490761771278	0.505974446849396	0.89294837799029	0.899285650604279	0.0518545290178284	38.1456026892116
MOCA001	22.4456060843528	3.37342817372768	3.33642277433446	0.745476945507546	0.89767871868115	0.903543406639738	0.060268828005444	29.1783843666008
MOCU001	22.0504030141229	3.61701962915772	3.54711398188194	0.564494444352057	0.925416273306958	0.937145413236265	0.0569566700812355	37.2264536865086
MOMO001	21.9929952519851	3.20183337089264	3.1326842549738	1.02232884510552	0.843991784178155	0.896565439627789	0.14018612229411	24.5775486790729
MOTH001	22.3477615104524	3.51014905226364	3.50703325773903	0.661571571661712	0.894563606971039	0.909538495131214	0.0664290866592591	33.4532536955444
MYAB001	21.4637248530645	2.97894550949533	3.12966289030452	0.832193674907385	0.834743175356101	0.826558798620047	0.0737758299621482	19.6670669711424
MYAB002	21.5078781972641	2.97894550949533	3.12966289030452	0.832193674907385	0.834743175356101	0.826558798620047	0.0737758299621482	19.6670669711424
MYAE001	21.3988117064909	3.32430185216421	3.44471673353547	0.561634060759093	0.882638460933299	0.90189280695712	0.0740981824344284	27.7795976051144
MYAF001	21.1842927979591	3.80922455772719	3.82708034466987	0.27558029032745	0.909071810696793	0.918422193537869	0.0325905228972488	45.1154408785992
MYAV001	21.0943246479711	3.9128887009765	3.86405782264366	0.379981770364666	0.901805152027301	0.905915712165424	0.0405507324875761	50.0433035185449
MYAV002	21.1135733405081	3.9128887009765	3.86405782264366	0.379981770364666	0.901805152027301	0.905915712165424	0.0405507324875761	50.0433035185449
MYAV003	21.2789602226566	3.9128887009765	3.86405782264366	0.379981770364666	0.901805152027301	0.905915712165424	0.0405507324875761	50.0433035185449
MYBO001	21.1029628793866	2.81013711210706	2.81013711210706	0.548100925910543	0.847963440543462	0.847963440543462	0.0112017013953177	16.6121957958099
MYBO002	21.1902086725183	2.81013711210706	2.81013711210706	0.548100925910543	0.847963440543462	0.847963440543462	0.0112017013953177	16.6121957958099
MYBO003	20.9301509723599	2.81013711210706	2.81013711210706	0.548100925910543	0.847963440543462	0.847963440543462	0.0112017013953177	16.6121957958099
MYBO004	21.1896829056107	2.81013711210706	2.81013711210706	0.548100925910543	0.847963440543462	0.847963440543462	0.0112017013953177	16.6121957958099
MYBO005	21.2381726835983	2.81013711210706	2.81013711210706	0.548100925910543	0.847963440543462	0.847963440543462	0.0112017013953177	16.6121957958099
MYBV001	23.1352987948829	2.67190002239715	2.67190002239715	NA	0.885969618631404	0.885969618631404	NA	14.467431538958
MYBV002	24.5090261421279	2.67190002239715	2.67190002239715	NA	0.885969618631404	0.885969618631404	NA	14.467431538958
MYBV003	24.2920064692116	2.67190002239715	2.67190002239715	NA	0.885969618631404	0.885969618631404	NA	14.467431538958
MYCA001	25.5132210330275	3.60971627784361	3.67079379747781	0.53626862802181	0.929648403074231	0.947501551576193	0.060112103994946	36.9555662143155
MYCH001	20.8398877719252	3.60242796535503	3.65531027895108	0.345275751719666	0.887633959868078	0.896155353526644	0.0364191836352833	36.6872016499045
MYCO001	25.1690924256362	3.58720073881763	3.7033761213495	0.744599317538061	0.923415259412606	0.951634363958556	0.0699174602749134	36.1327891145161
MYFU001	21.1539005212085	3.74290646909651	3.65619740855274	0.875994265608018	0.886322226850995	0.903626913649641	0.0831389093385728	42.2205246575348
MYGI001	21.0543572263298	3.76694512070409	3.7662368144206	0.420525672144856	0.902921633771636	0.905139999816988	0.0441325118872395	43.2477461855849
MYHE001	23.3240185955106	3.71534108203838	3.71534108203838	NA	0.90852144841184	0.90852144841184	NA	41.0725938195556
MYHR001	22.613766028228	3.63987798172326	3.62155110697956	0.133887098408914	0.913309110063718	0.910115187192999	0.0278566972790216	38.0871891086768
MYHR002	24.2891812269514	3.63987798172326	3.62155110697956	0.133887098408914	0.913309110063718	0.910115187192999	0.0278566972790216	38.0871891086768
MYHR003	21.6397250114673	3.63987798172326	3.62155110697956	0.133887098408914	0.913309110063718	0.910115187192999	0.0278566972790216	38.0871891086768
MYHR004	22.1289814784195	3.63987798172326	3.62155110697956	0.133887098408914	0.913309110063718	0.910115187192999	0.0278566972790216	38.0871891086768
MYIN001	21.1222475815388	3.73934729499403	3.83885478885346	0.648924947737666	0.898322697779493	0.914696400246829	0.0680988813110721	42.0705215614976
MYIN002	21.1427177029283	3.73934729499403	3.83885478885346	0.648924947737666	0.898322697779493	0.914696400246829	0.0680988813110721	42.0705215614976
MYIN003	21.0451064054149	3.73934729499403	3.83885478885346	0.648924947737666	0.898322697779493	0.914696400246829	0.0680988813110721	42.0705215614976
MYJD001	20.005578513961	3.93696369975344	3.93696369975344	NA	0.923848754646129	0.923848754646129	NA	51.2627157661242
MYKA001	20.573588039792	3.53038696113316	3.53649227113331	0.24953366258681	0.902261425454476	0.910115187192999	0.0317511145975118	34.1371748191031
MYKM001	20.9025422012593	3.93696369975344	3.93696369975344	NA	0.923848754646129	0.923848754646129	NA	51.2627157661242
MYLE001	22.220041494111	3.47046095823871	3.56253440616609	1.06073767150585	0.873596654664453	0.91615085617314	0.106638897777444	32.1515595557207
MYLE002	22.2028472420693	3.47046095823871	3.56253440616609	1.06073767150585	0.873596654664453	0.91615085617314	0.106638897777444	32.1515595557207
MYLU001	21.0213226206827	3.60951894717298	3.67225321298396	0.846312169719179	0.898120179934783	0.924320751040157	0.0970291282342176	36.9482744671172
MYMA001	20.5814701575919	3.66338366594931	3.76873621561555	0.592263708332386	0.88793722918598	0.900268533000197	0.0716746187824142	38.9930593906307
MYMC001	21.0037439639737	3.93696369975344	3.93696369975344	NA	0.923848754646129	0.923848754646129	NA	51.2627157661242
MYMO001	24.480226816267	1.68272326108826	1.68272326108826	0.282301358897691	0.647394711162219	0.647394711162219	0.0549516196158129	5.3801876948744
MYMT001	21.1401223655072	3.93696369975344	3.93696369975344	NA	0.923848754646129	0.923848754646129	NA	51.2627157661242
MYMY001	25.449158398152	3.34620512507658	3.38587918490169	0.510917771008145	0.884500927733581	0.906353868381953	0.0911286111587371	28.3947743102582
MYMY002	24.3214336875334	3.34620512507658	3.38587918490169	0.510917771008145	0.884500927733581	0.906353868381953	0.0911286111587371	28.3947743102582
MYMY003	25.449158398152	3.34620512507658	3.38587918490169	0.510917771008145	0.884500927733581	0.906353868381953	0.0911286111587371	28.3947743102582
MYMY004	25.5616207628523	3.34620512507658	3.38587918490169	0.510917771008145	0.884500927733581	0.906353868381953	0.0911286111587371	28.3947743102582
MYPE001	23.6301833714282	2.75933882625785	2.71087404963419	0.388983605351855	0.737524532204954	0.699855315367827	0.12344633341533	15.7893999596683
MYPT001	23.0201856969232	3.80927282428592	3.80927282428592	NA	0.953043600801539	0.953043600801539	NA	45.1176184982286
MYPU001	25.0118506697908	3.49269528091718	3.69171169730592	1.49871374170154	0.853206805613948	0.909275813371699	0.167844205282666	32.8744342399012
MYRH001	21.1577368664077	3.54006155817268	3.67685612168884	0.515716123585247	0.885548042704379	0.89790616223677	0.0393575192612221	34.4690409767267
MYSP001	21.2185151196355	3.93696369975344	3.93696369975344	NA	0.923848754646129	0.923848754646129	NA	51.2627157661242
MYSR001	20.9743222525345	3.76694512070409	3.7662368144206	0.420525672144856	0.902921633771636	0.905139999816988	0.0441325118872395	43.2477461855849
MYST001	21.4602999221847	3.5410721026419	3.51395701641726	0.212548098855723	0.904844805403509	0.910538703675616	0.0212711716386468	34.5038910812695
MYSU001	22.4685985262002	3.09104664201488	3.03976558683867	0.369920183453388	0.844931962150594	0.851056267746413	0.0516724449999383	22.0000921506374
MYSU002	22.4864373705125	3.09104664201488	3.03976558683867	0.369920183453388	0.844931962150594	0.851056267746413	0.0516724449999383	22.0000921506374
MYTU001	21.1647814077922	3.83973054046125	3.88761269425388	0.34796419972549	0.936052183733639	0.95040348775755	0.0382064478275766	46.512939395826
MYTU002	20.9859703112481	3.83973054046125	3.88761269425388	0.34796419972549	0.936052183733639	0.95040348775755	0.0382064478275766	46.512939395826
MYTU003	21.1710918013597	3.83973054046125	3.88761269425388	0.34796419972549	0.936052183733639	0.95040348775755	0.0382064478275766	46.512939395826
MYTU004	20.8339777906024	3.83973054046125	3.88761269425388	0.34796419972549	0.936052183733639	0.95040348775755	0.0382064478275766	46.512939395826
MYTU006	21.1273791882488	3.83973054046125	3.88761269425388	0.34796419972549	0.936052183733639	0.95040348775755	0.0382064478275766	46.512939395826
MYTU007	20.255729537781	3.83973054046125	3.88761269425388	0.34796419972549	0.936052183733639	0.95040348775755	0.0382064478275766	46.512939395826
MYTU008	20.9246072620983	3.83973054046125	3.88761269425388	0.34796419972549	0.936052183733639	0.95040348775755	0.0382064478275766	46.512939395826
MYTU009	21.0972206613647	3.83973054046125	3.88761269425388	0.34796419972549	0.936052183733639	0.95040348775755	0.0382064478275766	46.512939395826
MYTU010	21.0982946021151	3.83973054046125	3.88761269425388	0.34796419972549	0.936052183733639	0.95040348775755	0.0382064478275766	46.512939395826
MYTU011	19.3198713252828	3.83973054046125	3.88761269425388	0.34796419972549	0.936052183733639	0.95040348775755	0.0382064478275766	46.512939395826
MYTU012	19.4114312150783	3.83973054046125	3.88761269425388	0.34796419972549	0.936052183733639	0.95040348775755	0.0382064478275766	46.512939395826
MYTU013	21.3733970516091	3.83973054046125	3.88761269425388	0.34796419972549	0.936052183733639	0.95040348775755	0.0382064478275766	46.512939395826
MYTU014	21.0992612936135	3.83973054046125	3.88761269425388	0.34796419972549	0.936052183733639	0.95040348775755	0.0382064478275766	46.512939395826
MYTU015	21.0683271179303	3.83973054046125	3.88761269425388	0.34796419972549	0.936052183733639	0.95040348775755	0.0382064478275766	46.512939395826
MYTU016	20.3228617167686	3.83973054046125	3.88761269425388	0.34796419972549	0.936052183733639	0.95040348775755	0.0382064478275766	46.512939395826
MYTU017	19.7368861707626	3.83973054046125	3.88761269425388	0.34796419972549	0.936052183733639	0.95040348775755	0.0382064478275766	46.512939395826
MYTU018	21.1110337565004	3.83973054046125	3.88761269425388	0.34796419972549	0.936052183733639	0.95040348775755	0.0382064478275766	46.512939395826
MYTU019	20.7625576766816	3.83973054046125	3.88761269425388	0.34796419972549	0.936052183733639	0.95040348775755	0.0382064478275766	46.512939395826
MYTU020	21.0408073479845	3.83973054046125	3.88761269425388	0.34796419972549	0.936052183733639	0.95040348775755	0.0382064478275766	46.512939395826
MYTU021	20.409445285712	3.83973054046125	3.88761269425388	0.34796419972549	0.936052183733639	0.95040348775755	0.0382064478275766	46.512939395826
MYTU022	20.0602997014913	3.83973054046125	3.88761269425388	0.34796419972549	0.936052183733639	0.95040348775755	0.0382064478275766	46.512939395826
MYTU023	21.0814773348822	3.83973054046125	3.88761269425388	0.34796419972549	0.936052183733639	0.95040348775755	0.0382064478275766	46.512939395826
MYTU024	20.8785242320507	3.83973054046125	3.88761269425388	0.34796419972549	0.936052183733639	0.95040348775755	0.0382064478275766	46.512939395826
MYVA001	20.8833108255844	3.81596582846944	3.82716135152955	0.257771838820015	0.913578323221365	0.917581741275108	0.0259380063435162	45.4206037172061
MYXA001	21.2791524268146	3.4698068375994	3.37306402946101	1.06212484711812	0.865924337795299	0.867070458600802	0.0765378137229179	32.1305354339349
NAGR001	22.2763756848726	3.5908034227891	3.5908034227891	NA	0.923596823718552	0.923596823718552	NA	36.2631989062841
NAMU001	20.5392733048974	3.83323025161982	3.79014143123778	0.52433760671089	0.906349220738421	0.910713630464884	0.0443249320069026	46.2115724022983
NAOC001	21.7002535387199	3.5908034227891	3.5908034227891	NA	0.923596823718552	0.923596823718552	NA	36.2631989062841
NAPH001	21.1789432605715	3.3533243803659	3.40416942893313	0.241567287736451	0.903794301570307	0.912400196726541	0.0278248508019226	28.5976452455902
NAPR001	22.1387449356903	2.91302907117949	2.91302907117949	NA	0.797564206254986	0.797564206254986	NA	18.4124869159117
NATH001	22.8503839671941	3.4423187310314	3.53521689887976	0.401159140026107	0.885829488833069	0.892422741332121	0.0434010843641872	31.2593562393789
NEGO001	22.5037903247093	3.39967690205722	3.32504162508192	0.313763482497404	0.918688229145452	0.92344695395499	0.0332634718986023	29.9544202721564
NEGO002	22.1398388744038	3.39967690205722	3.32504162508192	0.313763482497404	0.918688229145452	0.92344695395499	0.0332634718986023	29.9544202721564
NEGO003	21.944755128959	3.39967690205722	3.32504162508192	0.313763482497404	0.918688229145452	0.92344695395499	0.0332634718986023	29.9544202721564
NEME001	22.209941911338	3.39301673299606	3.18842066756734	0.701642570226171	0.914755787987694	0.923894937143073	0.052985969953149	29.7555816534271
NEME002	21.9292603597158	3.39301673299606	3.18842066756734	0.701642570226171	0.914755787987694	0.923894937143073	0.052985969953149	29.7555816534271
NEME003	21.9446897788884	3.39301673299606	3.18842066756734	0.701642570226171	0.914755787987694	0.923894937143073	0.052985969953149	29.7555816534271
NEME005	22.1941297878447	3.39301673299606	3.18842066756734	0.701642570226171	0.914755787987694	0.923894937143073	0.052985969953149	29.7555816534271
NEME006	22.2092717116684	3.39301673299606	3.18842066756734	0.701642570226171	0.914755787987694	0.923894937143073	0.052985969953149	29.7555816534271
NEME007	22.078326982707	3.39301673299606	3.18842066756734	0.701642570226171	0.914755787987694	0.923894937143073	0.052985969953149	29.7555816534271
NEME008	22.036023792292	3.39301673299606	3.18842066756734	0.701642570226171	0.914755787987694	0.923894937143073	0.052985969953149	29.7555816534271
NEME009	22.0361852611809	3.39301673299606	3.18842066756734	0.701642570226171	0.914755787987694	0.923894937143073	0.052985969953149	29.7555816534271
NEME010	22.0405997129206	3.39301673299606	3.18842066756734	0.701642570226171	0.914755787987694	0.923894937143073	0.052985969953149	29.7555816534271
NEME011	22.0235141376249	3.39301673299606	3.18842066756734	0.701642570226171	0.914755787987694	0.923894937143073	0.052985969953149	29.7555816534271
NEME012	21.9461785239126	3.39301673299606	3.18842066756734	0.701642570226171	0.914755787987694	0.923894937143073	0.052985969953149	29.7555816534271
NEME013	22.0024154242941	3.39301673299606	3.18842066756734	0.701642570226171	0.914755787987694	0.923894937143073	0.052985969953149	29.7555816534271
NEME014	21.9115546707462	3.39301673299606	3.18842066756734	0.701642570226171	0.914755787987694	0.923894937143073	0.052985969953149	29.7555816534271
NEME015	22.3433903341547	3.39301673299606	3.18842066756734	0.701642570226171	0.914755787987694	0.923894937143073	0.052985969953149	29.7555816534271
NERI001	21.9456689805462	3.05408831982031	2.93826568514294	0.688058222784304	0.872984870941865	0.890033648131816	0.0640502761799218	21.2018474091064
NIEU001	21.4923969403928	2.78081831221869	2.57512845787923	0.631124170817804	0.826574826986857	0.832822838387278	0.0645856461429797	16.1322167382245
NIHA001	20.7770933895595	4.02240335049441	4.19386206489189	0.80837862435303	0.918596064448986	0.944532569445782	0.0668187397890822	55.8351361033751
NIHL001	22.0983277512504	3.35629848364491	3.35859418268717	0.27996111219016	0.872581425806373	0.882342356808123	0.0356220490698411	28.6828241988031
NIIS001	21.6473583119007	3.82286139667222	3.88915261921215	0.310050295901989	0.859130875939238	0.848031417793755	0.0656840963234118	45.7348869232744
NIMA001	23.6507926641628	2.85094167663692	2.8895429495317	0.247931921919733	0.855154295028553	0.865228241881834	0.0350404023020499	17.3040690082502
NIMU001	21.2149443568187	3.96422626365485	3.71128689390356	0.990492613784816	0.9099196905453	0.927326611722054	0.0648884814833808	52.6794935779924
NIOC001	21.7886327304961	3.05934036291321	2.76870190100415	0.683599545489939	0.864076544973621	0.867284676204102	0.0645764897980532	21.313493353367
NISL001	21.1368378905639	3.82286139667222	3.88915261921215	0.310050295901989	0.859130875939238	0.848031417793755	0.0656840963234118	45.7348869232744
NISP001	22.2486800623826	3.41402698641674	3.31709719021491	0.33455306534406	0.934508427849442	0.933875031616247	0.0103456485887094	30.387367716648
NIWI001	20.4859327095045	3.4577037349978	3.66082194940166	0.883146332632182	0.858219963232317	0.901199667613493	0.115653525457151	31.7440001236536
NO1Y001	20.8358030967142	3.05016845565917	3.16337793425326	0.541392774679422	0.819547216350691	0.832892018977763	0.0562382354101209	21.1189017214191
NOAL001	21.2342354670765	1.86074723027841	1.93598148572303	0.197531669081246	0.765937887156236	0.795173854456538	0.0585629455472893	6.42853857584868
NOAR001	20.9659306721187	3.75650804896791	3.50944665680173	0.933520564050362	0.886475428892292	0.890912245460369	0.089119776198991	42.7987137243995
NOCA001	21.0880574909805	3.56260700212835	3.56881624271205	0.623388576347464	0.885278502924531	0.905139999816988	0.0778813885325575	35.2549872714435
NOCY001	21.5255633825182	3.21362694282701	3.17259978095088	0.465468971846573	0.842367357453486	0.864171388953115	0.0790521488424994	24.869121731749
NODA001	21.2353755025856	3.14557909213205	3.3022330030218	0.863752299960318	0.857732267212799	0.894671912674282	0.106041381147063	23.2331256987437
NOFA001	21.5090232169832	3.44069187980505	3.17726527515934	0.451620129399586	0.908135893953416	0.908502037401986	0.0320883127623034	31.2085432611309
NOPU001	21.609490404373	3.26310749196769	3.48306207752088	0.607156447442215	0.908280031539556	0.902264050414413	0.0524279295058086	26.1306117740925
OCAN001	21.284357251357	2.96738093043246	2.85406394773115	0.327258579876377	0.860031539733114	0.842415162462303	0.0359034394076631	19.4409356969373
OCGK001	20.9372379582197	2.99481338454619	2.99858931275969	0.00892722039519781	0.912565284740092	0.916219859638655	0.0111348568309233	19.9816306608284
OCIH001	22.6298973240656	3.18631094025062	3.16929594957018	0.821214772362587	0.860273856001473	0.899111789765269	0.106257845355703	24.1989910525622
ODSP001	23.0803945335835	2.30235467467089	2.21263782081019	0.751854588310749	0.795159857240743	0.814116427078307	0.116550643653031	9.99769608221107
OEOE001	23.6668905872771	1.49983785409278	1.23068416117179	0.466728142102865	0.631096164740487	0.584951317578743	0.0954413868569192	4.4809624417094
OLCA001	20.5577762802545	3.75138864346655	3.75138864346655	0.734787932861016	0.875422947979163	0.875422947979163	0.0215516866503173	42.5801696391097
OLCA002	20.5907712946507	3.75138864346655	3.75138864346655	0.734787932861016	0.875422947979163	0.875422947979163	0.0215516866503173	42.5801696391097
OLCA003	20.5795007000294	3.75138864346655	3.75138864346655	0.734787932861016	0.875422947979163	0.875422947979163	0.0215516866503173	42.5801696391097
OPTE001	21.5622100118426	3.41432154103056	3.47706761380821	0.593989851966669	0.874062422922764	0.895235279966297	0.0695085713892062	30.396319774381
ORRH001	22.6891083324743	3.30096139858753	3.26623597780621	0.628050094395581	0.911892656250186	0.924325471882689	0.0475179052797951	27.13871750737
OSAC001	21.2870227604399	2.83108581431069	2.85406394773115	0.700349299440724	0.845907139461445	0.857499882145232	0.0751147638550314	16.9638704413095
PAAC001	22.3745543296673	3.18381123772665	3.12587448251805	0.66141306326649	0.844905581933977	0.85893351020422	0.0707887360858974	24.1385763144458
PAAM001	21.2601395293757	3.69486243313475	3.61442544548186	0.874831965010044	0.89944042560836	0.912400196726541	0.0718385399954665	40.2400365115096
PAAN001	21.4616411270163	3.37562589732493	3.37841274480315	1.00718699155365	0.881164687818658	0.912528817386185	0.107452921789398	29.2425809077405
PAAN002	21.4804132038544	3.37562589732493	3.37841274480315	1.00718699155365	0.881164687818658	0.912528817386185	0.107452921789398	29.2425809077405
PAAN003	21.3394735236746	3.37562589732493	3.37841274480315	1.00718699155365	0.881164687818658	0.912528817386185	0.107452921789398	29.2425809077405
PAAN004	21.5429149041684	3.37562589732493	3.37841274480315	1.00718699155365	0.881164687818658	0.912528817386185	0.107452921789398	29.2425809077405
PADI001	23.1374155425437	3.06272965153185	3.0719420005434	0.640490961316516	0.880649635799963	0.90533058022553	0.0869922873914201	21.3858534892371
PAMC001	22.9541470118245	3.6901431771233	3.6901431771233	NA	0.876787189983069	0.876787189983069	NA	40.0505808737501
PAMC002	22.6825034562238	3.6901431771233	3.6901431771233	NA	0.876787189983069	0.876787189983069	NA	40.0505808737501
PAMC003	22.6781666779377	3.6901431771233	3.6901431771233	NA	0.876787189983069	0.876787189983069	NA	40.0505808737501
PAMU001	23.268200383443	3.53277266216449	3.18759410238387	0.870070875249328	0.914788932641969	0.927000678266538	0.0566301624114752	34.2187131366264
PAMU002	22.3440075203716	3.53277266216449	3.18759410238387	0.870070875249328	0.914788932641969	0.927000678266538	0.0566301624114752	34.2187131366264
PAMU003	23.1464932730722	3.53277266216449	3.18759410238387	0.870070875249328	0.914788932641969	0.927000678266538	0.0566301624114752	34.2187131366264
PAMU004	22.5750360312942	3.53277266216449	3.18759410238387	0.870070875249328	0.914788932641969	0.927000678266538	0.0566301624114752	34.2187131366264
PAPO001	22.9351850451215	3.64567152666754	3.67685612168884	0.620005851508392	0.903026312411733	0.907208216527825	0.0535374203583173	38.3084893881388
PAPO002	23.8186102334999	3.64567152666754	3.67685612168884	0.620005851508392	0.903026312411733	0.907208216527825	0.0535374203583173	38.3084893881388
PAPO003	23.2023916823741	3.64567152666754	3.67685612168884	0.620005851508392	0.903026312411733	0.907208216527825	0.0535374203583173	38.3084893881388
PECL001	22.466180426665	3.01194338709794	3.01194338709794	NA	0.868143331508629	0.868143331508629	NA	20.3268645315891
PECR001	21.9637355327677	3.2427002383574	3.29838397089687	1.20356633716436	0.844498621726566	0.903594243473438	0.156791053415523	25.6027620529122
PECR002	21.94909261439	3.2427002383574	3.29838397089687	1.20356633716436	0.844498621726566	0.903594243473438	0.156791053415523	25.6027620529122
PEHE001	23.0099753578014	3.38564701589693	3.25076625752773	0.680089624504298	0.903917152301958	0.912636261281463	0.0578790507903518	29.5370975065694
PEMO001	24.1322160331122	3.33133606270707	3.33133606270707	NA	0.888266631932074	0.888266631932074	NA	27.9756940266504
PEPE001	23.5815813023506	2.78821297342531	2.93776306622456	0.755721813529165	0.836349972977699	0.884247559902568	0.143808050808021	16.2519511676862
PEPR001	21.4263774840553	4.10113406134583	3.90131890172545	1.078754751882	0.917706434082284	0.940024134231257	0.0834966399055567	60.4087560014696
PETH001	23.3748710747523	3.65110612474948	3.62307440086635	0.723081018402022	0.922045118946676	0.936210063334731	0.0433055123191395	38.5172473751647
PEWA001	22.4304382542708	1.91041893667934	1.83819343766595	0.262021724250646	0.789288848981472	0.786041795813392	0.0197717933722694	6.75591850782095
PHAB001	22.5759827658127	2.54945223518623	2.49488740930266	0.389928844005473	0.857761615673358	0.850678893715593	0.0517872763939588	12.8000904228558
PHGA001	20.6969902233649	3.43280591082593	3.40139889194574	0.792050136332932	0.890735045363513	0.912400196726541	0.0694481498090691	30.9634015175979
PHGA002	20.7139547192073	3.43280591082593	3.40139889194574	0.792050136332932	0.890735045363513	0.912400196726541	0.0694481498090691	30.9634015175979
PHLU001	22.5644030788332	3.60851118973428	3.66256930917462	0.404724296332905	0.89608918125708	0.897362290121726	0.0406142040460039	36.9110583242479
PISP001	21.1269459888045	3.23660086799084	3.23897577283346	0.674606761832689	0.871280417319611	0.885292098266147	0.06692848978073	25.4470765990212
PIST001	21.0385169750584	3.49295031179073	3.52414417384517	0.597545014274164	0.888454960788677	0.901683792814712	0.0587603017858586	32.8828193047626
PL73001	21.6638972493727	3.38967633867966	3.52507936019015	0.376176185518617	0.883342003273823	0.888070880165885	0.0176665979652813	29.6563521027731
PLLI001	21.5507569935005	3.59063329368317	3.56972772885097	0.553882425578909	0.880726775626264	0.893185061935075	0.0603194449066517	36.2570300054457
POAS001	22.766213638056	3.31701133137354	3.38415443542955	0.510890225516502	0.911000088709537	0.929315438566246	0.0746165028779781	27.5778063466951
POGI001	22.9408655814308	3.32919291941044	3.28324739564168	0.801733278068903	0.891241873730435	0.906289053770041	0.0749423535976762	27.9158023067215
POGI002	23.0812461302252	3.32919291941044	3.28324739564168	0.801733278068903	0.891241873730435	0.906289053770041	0.0749423535976762	27.9158023067215
POGI003	22.852830301065	3.32919291941044	3.28324739564168	0.801733278068903	0.891241873730435	0.906289053770041	0.0749423535976762	27.9158023067215
PONA001	21.4808905686491	3.76831036618364	3.76831036618364	1.69794545331019	0.904036253888806	0.904036253888806	0.105135823817245	43.3068302985473
PRAC001	21.9868765421494	3.43658668681803	3.43514091309946	0.836767564708797	0.885265476969639	0.916467068439207	0.116624482951141	31.0806887814137
PRAC002	21.6935603286693	3.43658668681803	3.43514091309946	0.836767564708797	0.885265476969639	0.916467068439207	0.116624482951141	31.0806887814137
PRAC003	21.9045432595612	3.43658668681803	3.43514091309946	0.836767564708797	0.885265476969639	0.916467068439207	0.116624482951141	31.0806887814137
PRAC004	22.1271613941343	3.43658668681803	3.43514091309946	0.836767564708797	0.885265476969639	0.916467068439207	0.116624482951141	31.0806887814137
PRAC005	22.098247695903	3.43658668681803	3.43514091309946	0.836767564708797	0.885265476969639	0.916467068439207	0.116624482951141	31.0806887814137
PRAC006	22.093937396957	3.43658668681803	3.43514091309946	0.836767564708797	0.885265476969639	0.916467068439207	0.116624482951141	31.0806887814137
PRAC007	22.1253178300671	3.43658668681803	3.43514091309946	0.836767564708797	0.885265476969639	0.916467068439207	0.116624482951141	31.0806887814137
PRAC008	22.202298145311	3.43658668681803	3.43514091309946	0.836767564708797	0.885265476969639	0.916467068439207	0.116624482951141	31.0806887814137
PRAC009	22.1223883738867	3.43658668681803	3.43514091309946	0.836767564708797	0.885265476969639	0.916467068439207	0.116624482951141	31.0806887814137
PRAC010	21.919454584136	3.43658668681803	3.43514091309946	0.836767564708797	0.885265476969639	0.916467068439207	0.116624482951141	31.0806887814137
PRAE001	21.0191505793888	3.24195264763515	3.19572101626621	0.547095257355463	0.846501114535703	0.863759855518939	0.0776593347775287	25.5836288183429
PRAI001	20.9745276649188	3.88141979043761	3.75878870838256	0.907616005249762	0.899954016382672	0.906817210542378	0.0633704851638339	48.4930161388437
PRDE001	23.2565084199167	3.41433016607116	3.35444589685097	0.68878799278049	0.902885153990049	0.926200903893947	0.0869451739625928	30.3965819450038
PRDN001	23.0256664414451	3.11213026736962	3.0530469740684	0.559416205104868	0.886034519007139	0.907017123399731	0.0707556125273595	22.4688581299579
PRFR001	21.318742969353	3.5907834329809	3.62473396368283	0.652030745959126	0.889508464849629	0.899035290154683	0.0647341492990815	36.2624740191384
PRIN001	22.9147739731445	3.18688043937558	3.11472668872021	0.576122094193504	0.898278899068801	0.915956742076397	0.0720880289520932	24.212776281757
PRMA001	22.8420005602525	2.83309885535305	2.77895470975003	0.584328290855177	0.846274451428626	0.861735672124837	0.0597940513203311	16.9980538034571
PRMA002	23.3958841726994	2.83309885535305	2.77895470975003	0.584328290855177	0.846274451428626	0.861735672124837	0.0597940513203311	16.9980538034571
PRMA003	21.6543889672331	2.83309885535305	2.77895470975003	0.584328290855177	0.846274451428626	0.861735672124837	0.0597940513203311	16.9980538034571
PRMA004	22.2096553812543	2.83309885535305	2.77895470975003	0.584328290855177	0.846274451428626	0.861735672124837	0.0597940513203311	16.9980538034571
PRMA005	22.3088746877654	2.83309885535305	2.77895470975003	0.584328290855177	0.846274451428626	0.861735672124837	0.0597940513203311	16.9980538034571
PRMA007	21.9794340246994	2.83309885535305	2.77895470975003	0.584328290855177	0.846274451428626	0.861735672124837	0.0597940513203311	16.9980538034571
PRMA008	22.2091633754177	2.83309885535305	2.77895470975003	0.584328290855177	0.846274451428626	0.861735672124837	0.0597940513203311	16.9980538034571
PRMA009	23.5003635454275	2.83309885535305	2.77895470975003	0.584328290855177	0.846274451428626	0.861735672124837	0.0597940513203311	16.9980538034571
PRMA010	22.87666222478	2.83309885535305	2.77895470975003	0.584328290855177	0.846274451428626	0.861735672124837	0.0597940513203311	16.9980538034571
PRMA011	23.6548437389652	2.83309885535305	2.77895470975003	0.584328290855177	0.846274451428626	0.861735672124837	0.0597940513203311	16.9980538034571
PRMA012	22.9111552533236	2.83309885535305	2.77895470975003	0.584328290855177	0.846274451428626	0.861735672124837	0.0597940513203311	16.9980538034571
PRMA013	22.3042770691792	2.83309885535305	2.77895470975003	0.584328290855177	0.846274451428626	0.861735672124837	0.0597940513203311	16.9980538034571
PRME001	23.4300623886888	3.06488510212759	2.99490267188528	0.74911306242597	0.869989570801891	0.905129719322239	0.114009748254085	21.4319993545814
PRMI001	22.522902746886	2.72483903387834	2.60366947016378	0.831475686982587	0.830029610183273	0.867131457191582	0.141028540131764	15.2539583587159
PRMI002	22.376279565584	2.72483903387834	2.60366947016378	0.831475686982587	0.830029610183273	0.867131457191582	0.141028540131764	15.2539583587159
PROR001	23.9538658906703	3.36873646483235	3.38848988385984	0.499036116801388	0.90027780935854	0.920538324214947	0.0630310085493399	29.041808518704
PRRU001	23.0761387495243	3.08679147571144	3.09166504904417	0.705450475405314	0.86500963677393	0.900832155715641	0.109248198152932	21.9066769893201
PRST001	22.341526058299	3.865821510574	3.45659305493942	1.12179830833589	0.906834122382257	0.921969189264638	0.0872498758221769	47.7424772767987
PS73001	21.090550966997	3.50451786972991	3.90096375131249	1.08612198449459	0.861018241728643	0.946939260803623	0.244809720000712	33.2654017283978
PSAE001	21.5878998872124	3.07296128550973	3.02998594404294	1.18417749980683	0.812320427262351	0.863654049123243	0.171790536355243	21.6057889453032
PSAE002	21.6142896060253	3.07296128550973	3.02998594404294	1.18417749980683	0.812320427262351	0.863654049123243	0.171790536355243	21.6057889453032
PSAE003	21.4744074454988	3.07296128550973	3.02998594404294	1.18417749980683	0.812320427262351	0.863654049123243	0.171790536355243	21.6057889453032
PSAE004	21.7323613399635	3.07296128550973	3.02998594404294	1.18417749980683	0.812320427262351	0.863654049123243	0.171790536355243	21.6057889453032
PSAE005	21.6386284821382	3.07296128550973	3.02998594404294	1.18417749980683	0.812320427262351	0.863654049123243	0.171790536355243	21.6057889453032
PSAE006	21.7818981116438	3.07296128550973	3.02998594404294	1.18417749980683	0.812320427262351	0.863654049123243	0.171790536355243	21.6057889453032
PSAE007	21.6973056585878	3.07296128550973	3.02998594404294	1.18417749980683	0.812320427262351	0.863654049123243	0.171790536355243	21.6057889453032
PSAE008	21.7256908375912	3.07296128550973	3.02998594404294	1.18417749980683	0.812320427262351	0.863654049123243	0.171790536355243	21.6057889453032
PSAE009	21.5975140972019	3.07296128550973	3.02998594404294	1.18417749980683	0.812320427262351	0.863654049123243	0.171790536355243	21.6057889453032
PSBR001	21.2130582176413	3.2850870258433	3.31408976905109	1.35046289861099	0.836655707549383	0.835245149875689	0.124592415577941	26.7113087879136
PSCR001	22.2413033709146	3.95163448630226	4.33909033310929	1.17017303458644	0.918905872428362	0.929824850096116	0.0825987301421271	52.0203238921852
PSDI001	20.8258854555611	3.79171041447097	3.79465561479014	0.491137135671782	0.901886269163655	0.91322228731969	0.0545365689251517	44.3321618368133
PSEN001	21.8673740597812	3.61577556359324	3.80324968501577	0.501929812870346	0.922010520244813	0.940236862431774	0.0502144745069401	37.180170333122
PSFL001	21.4816363153836	2.9825570315554	3.00821394821535	0.919980765454369	0.840186651989358	0.886222281647693	0.138982489635719	19.7382234315872
PSFL002	21.464838973529	2.9825570315554	3.00821394821535	0.919980765454369	0.840186651989358	0.886222281647693	0.138982489635719	19.7382234315872
PSFL003	21.7387353901059	2.9825570315554	3.00821394821535	0.919980765454369	0.840186651989358	0.886222281647693	0.138982489635719	19.7382234315872
PSFL004	21.7610682794134	2.9825570315554	3.00821394821535	0.919980765454369	0.840186651989358	0.886222281647693	0.138982489635719	19.7382234315872
PSFL005	21.152315568434	2.9825570315554	3.00821394821535	0.919980765454369	0.840186651989358	0.886222281647693	0.138982489635719	19.7382234315872
PSFL006	21.7649918176046	2.9825570315554	3.00821394821535	0.919980765454369	0.840186651989358	0.886222281647693	0.138982489635719	19.7382234315872
PSFU001	20.9221123812332	3.43617138285722	3.16345370117243	1.5080728217135	0.853821481678761	0.885888827742889	0.144756051238697	31.0677835282449
PSHA001	21.7862864123629	2.86211578414521	3.00236012708172	0.946944539474443	0.839930847787284	0.888714072626274	0.129193637662974	17.4985108696365
PSME001	21.2193687925231	3.62417127077888	3.59839171033924	0.759852396734416	0.877236069211116	0.906063304531475	0.0977249396980602	37.4936382072874
PSMU001	21.4423086137529	3.62417127077888	3.59839171033924	0.759852396734416	0.877236069211116	0.906063304531475	0.0977249396980602	37.4936382072874
PSPO001	21.7698398458337	3.22123567125747	3.25752738150075	0.935118909684202	0.871050934013021	0.906432869358451	0.101386296870346	25.0590658254584
PSPU001	21.3429777809706	3.39933752997564	3.41133939657994	0.885052936141851	0.883959358657386	0.916180469052871	0.101020220845909	29.9442563029773
PSPU002	21.2813117210411	3.39933752997564	3.41133939657994	0.885052936141851	0.883959358657386	0.916180469052871	0.101020220845909	29.9442563029773
PSPU003	21.1744458697685	3.39933752997564	3.41133939657994	0.885052936141851	0.883959358657386	0.916180469052871	0.101020220845909	29.9442563029773
PSPU004	21.105064539256	3.39933752997564	3.41133939657994	0.885052936141851	0.883959358657386	0.916180469052871	0.101020220845909	29.9442563029773
PSPU005	20.963699777735	3.39933752997564	3.41133939657994	0.885052936141851	0.883959358657386	0.916180469052871	0.101020220845909	29.9442563029773
PSPU006	21.0608766231925	3.39933752997564	3.41133939657994	0.885052936141851	0.883959358657386	0.916180469052871	0.101020220845909	29.9442563029773
PSPU007	21.2658089349951	3.14451926236232	3.24180358662622	0.785452599086423	0.85831894132295	0.89457750217673	0.101999204803246	23.208515584054
PSPU008	21.288377329063	3.39933752997564	3.41133939657994	0.885052936141851	0.883959358657386	0.916180469052871	0.101020220845909	29.9442563029773
PSPU009	21.292777610487	3.39933752997564	3.41133939657994	0.885052936141851	0.883959358657386	0.916180469052871	0.101020220845909	29.9442563029773
PSPU010	20.4802111840721	3.39933752997564	3.41133939657994	0.885052936141851	0.883959358657386	0.916180469052871	0.101020220845909	29.9442563029773
PSPU012	21.0689045017011	3.39933752997564	3.41133939657994	0.885052936141851	0.883959358657386	0.916180469052871	0.101020220845909	29.9442563029773
PSRE001	21.1958414986914	3.31415581738581	3.31415581738581	0.209171916948226	0.843443983507103	0.843443983507103	0.0385401771882851	27.4991698621452
PSST001	20.8897003881771	3.61838049207346	3.70270713496348	0.966481652355392	0.886396195904983	0.91523281507402	0.0947725525589059	37.277148273183
PSST002	21.0922878047311	3.61838049207346	3.70270713496348	0.966481652355392	0.886396195904983	0.91523281507402	0.0947725525589059	37.277148273183
PSST003	21.3462422009627	3.61838049207346	3.70270713496348	0.966481652355392	0.886396195904983	0.91523281507402	0.0947725525589059	37.277148273183
PSST004	21.6559318558627	3.61838049207346	3.70270713496348	0.966481652355392	0.886396195904983	0.91523281507402	0.0947725525589059	37.277148273183
PSST005	21.3670663494156	3.61838049207346	3.70270713496348	0.966481652355392	0.886396195904983	0.91523281507402	0.0947725525589059	37.277148273183
PSST006	21.4607622163973	3.61838049207346	3.70270713496348	0.966481652355392	0.886396195904983	0.91523281507402	0.0947725525589059	37.277148273183
PSUW001	21.5459348206009	3.39933752997564	3.41133939657994	0.885052936141851	0.883959358657386	0.916180469052871	0.101020220845909	29.9442563029773
PYAB001	25.4773271889401	2.4122580407505	2.4122580407505	NA	0.847853294484819	0.847853294484819	NA	11.1591304890532
PYCA001	24.1977746693612	2.46833021728938	2.46833021728938	NA	0.883375637955137	0.883375637955137	NA	11.8027224066478
PYFM001	23.9040547195622	2.4122580407505	2.4122580407505	NA	0.847853294484819	0.847853294484819	NA	11.1591304890532
RAAQ001	22.1842055489537	2.80078547222718	2.82765053791509	0.980823805359686	0.79852528053678	0.870061872307647	0.18383830792703	16.4575686586491
RAAQ002	22.0251048381921	2.80078547222718	2.82765053791509	0.980823805359686	0.79852528053678	0.870061872307647	0.18383830792703	16.4575686586491
RAOR001	22.3967779983795	2.18110671831635	2.05160852355086	1.32770763634201	0.725212845884263	0.706648967693159	0.194239114711992	8.85610204747903
RAPI001	20.8594103818368	3.55444805885821	3.57488273231333	0.817339798607231	0.909687136954779	0.940362759525075	0.0547987347540759	34.9685140787392
RAPI002	20.8758409996734	3.55444805885821	3.57488273231333	0.817339798607231	0.909687136954779	0.940362759525075	0.0547987347540759	34.9685140787392
RESA001	21.7167879962195	3.92646215215336	3.85531954894262	0.758184224463735	0.910623313007803	0.921195961953266	0.0719920275629592	50.7271947377231
RH2A001	21.0968340405868	2.92154775101524	2.92154775101524	NA	0.784383810877485	0.784383810877485	NA	18.5700069758334
RHEQ001	21.4820417282194	3.66377391265265	3.6485970859624	0.631135973606245	0.895434123056696	0.911710324866053	0.0603526785712532	39.0082792730723
RHER001	21.3938718509284	3.17991834325579	3.21004629932975	0.907778266596663	0.848446837595012	0.885969618631404	0.13764145839006	24.0447900526282
RHER002	21.402971090263	3.17991834325579	3.21004629932975	0.907778266596663	0.848446837595012	0.885969618631404	0.13764145839006	24.0447900526282
RHET001	20.6127163522696	3.43519517359912	3.50647980524301	0.497294549238184	0.877567853524194	0.882728850839781	0.0610551066336284	31.0374696690784
RHET002	20.4780100128409	3.43519517359912	3.50647980524301	0.497294549238184	0.877567853524194	0.882728850839781	0.0610551066336284	31.0374696690784
RHET003	20.5839722829639	3.43519517359912	3.50647980524301	0.497294549238184	0.877567853524194	0.882728850839781	0.0610551066336284	31.0374696690784
RHIR001	21.470527714126	3.35539676220961	3.44410536363543	0.637726747058607	0.869038709733112	0.903758370362365	0.114792083475228	28.6569719389183
RHLE001	20.7891850993449	3.71333477395774	3.57711117784196	0.616197004584542	0.902451347423238	0.907968330651415	0.0542503027927103	40.9902721516103
RHLE002	20.8447909030905	3.71333477395774	3.57711117784196	0.616197004584542	0.902451347423238	0.907968330651415	0.0542503027927103	40.9902721516103
RHLE003	20.5665433955849	3.71333477395774	3.57711117784196	0.616197004584542	0.902451347423238	0.907968330651415	0.0542503027927103	40.9902721516103
RHMA001	22.9431012260127	3.16319066892544	3.07549724704612	0.729455657450072	0.88318473624506	0.892249633082473	0.0705399393483728	23.6459220034316
RHMA002	23.0602438993572	3.16319066892544	3.07549724704612	0.729455657450072	0.88318473624506	0.892249633082473	0.0705399393483728	23.6459220034316
RHOP001	21.3437078540175	3.68378500901291	3.72798964976285	0.563395690983892	0.893228215889534	0.90122083565611	0.0568525956906473	39.7967403830447
RHPA001	19.8891713033004	3.424809712066	3.39009284466458	0.935610259654523	0.858499207055443	0.884037076209419	0.112750765197507	30.7167992590776
RHPA002	20.8652639180218	3.424809712066	3.39009284466458	0.935610259654523	0.858499207055443	0.884037076209419	0.112750765197507	30.7167992590776
RHPA003	20.5848216366784	3.424809712066	3.39009284466458	0.935610259654523	0.858499207055443	0.884037076209419	0.112750765197507	30.7167992590776
RHPA004	20.4586021397289	3.424809712066	3.39009284466458	0.935610259654523	0.858499207055443	0.884037076209419	0.112750765197507	30.7167992590776
RHPA005	20.5436403375936	3.424809712066	3.39009284466458	0.935610259654523	0.858499207055443	0.884037076209419	0.112750765197507	30.7167992590776
RHPA006	20.6431132240187	3.424809712066	3.39009284466458	0.935610259654523	0.858499207055443	0.884037076209419	0.112750765197507	30.7167992590776
RHPA007	20.6373738846566	3.424809712066	3.39009284466458	0.935610259654523	0.858499207055443	0.884037076209419	0.112750765197507	30.7167992590776
RHPH001	20.5580402746828	3.96826156968253	3.16597083668089	1.40147526006786	0.916252137119385	0.908502037401986	0.0662648233155054	52.892500941867
RHRH001	21.4965921609774	2.3678620853679	2.3678620853679	NA	0.786456319343037	0.786456319343037	NA	10.6745466023819
RHRU001	20.6405765615896	3.37098609126671	3.21417675737307	0.848817725983895	0.890459103387145	0.885237325842508	0.0520932864998291	29.1072152816564
RHRU002	20.5919640984138	3.37098609126671	3.21417675737307	0.848817725983895	0.890459103387145	0.885237325842508	0.0520932864998291	29.1072152816564
RHSP001	20.3965184908123	3.95182720097902	3.67709783384682	1.20293443475781	0.897483789520369	0.891918205850932	0.0851210886184766	52.0303499381411
RHSP002	20.4781103114874	3.95182720097902	3.67709783384682	1.20293443475781	0.897483789520369	0.891918205850932	0.0851210886184766	52.0303499381411
RHSP003	20.9893033794571	3.95182720097902	3.67709783384682	1.20293443475781	0.897483789520369	0.891918205850932	0.0851210886184766	52.0303499381411
RHSP004	20.6835030004826	3.95182720097902	3.67709783384682	1.20293443475781	0.897483789520369	0.891918205850932	0.0851210886184766	52.0303499381411
RHTR001	21.2162119985709	3.54759428724302	3.51156273716886	0.289147509840842	0.899553378552226	0.902768095520134	0.0381943874920853	34.7296673051083
RHVA001	20.6510751173167	3.83383213435152	3.32001322990921	1.4315839705331	0.900714341595905	0.920708174122502	0.0768022731124972	46.2393947217788
RIAN001	22.6035980909698	3.51743096992141	3.55845128202869	0.729188118887098	0.89941706502601	0.925614973222281	0.0820599788013647	33.6977466427152
RIAN002	22.6764646779126	3.51743096992141	3.55845128202869	0.729188118887098	0.89941706502601	0.925614973222281	0.0820599788013647	33.6977466427152
RIAN003	22.5861608976544	3.51743096992141	3.55845128202869	0.729188118887098	0.89941706502601	0.925614973222281	0.0820599788013647	33.6977466427152
RIAN004	23.1156042544966	3.51743096992141	3.55845128202869	0.729188118887098	0.89941706502601	0.925614973222281	0.0820599788013647	33.6977466427152
RIAN005	22.7943042875519	3.51743096992141	3.55845128202869	0.729188118887098	0.89941706502601	0.925614973222281	0.0820599788013647	33.6977466427152
RIFE001	21.7904898619813	3.10460878815601	3.10460878815601	NA	0.891448552597508	0.891448552597508	NA	22.3004930515362
RIPA001	22.8692686419051	3.10460878815601	3.10460878815601	NA	0.891448552597508	0.891448552597508	NA	22.3004930515362
RITY001	23.4896683967476	3.80485695911536	3.80485695911536	NA	0.900846025571496	0.900846025571496	NA	44.9188244250736
RITY002	23.4825746698746	3.80485695911536	3.80485695911536	NA	0.900846025571496	0.900846025571496	NA	44.9188244250736
RITY003	23.4825746698746	3.80485695911536	3.80485695911536	NA	0.900846025571496	0.900846025571496	NA	44.9188244250736
ROBI001	22.2277640544748	3.07031775997266	2.97090813146322	0.569021186252155	0.828137283079851	0.844825138497518	0.083294382457739	21.5487489170807
ROCA001	22.1034497016167	3.54046047896815	3.61825984098373	0.44536137086197	0.885048822779087	0.89349583967627	0.0467059200699998	34.4827941370006
RODN001	21.063163764968	3.28811540258599	3.22833091523879	0.753710282431586	0.887802157479393	0.914312311424642	0.0990505027130677	26.7923233035354
ROHO001	22.954748183377	3.11918452319887	3.10269101826309	0.484934914126441	0.896057599676735	0.908975602843296	0.0592633412176843	22.6279195738489
ROMU001	21.5452983259203	3.1393487360576	3.02455988227871	0.711734087196729	0.885574568596524	0.908421389603187	0.0906324445537881	23.0888250419352
ROSP001	22.163884360271	3.09932799782288	3.18048039140748	0.632497572356134	0.810245737387245	0.832892018977763	0.103544093725919	22.1830392208827
RUAL001	23.4719762234921	2.84551427609839	2.94308934481742	0.77384897477926	0.853662391237989	0.891377417400855	0.109267779979951	17.2104072945272
RUCH001	23.2194843400287	3.39493131247374	3.34895503873013	0.565691576956451	0.91904556634989	0.932739360748432	0.0578235825020917	29.8126056504754
RUGE001	20.5430206456082	3.89289656061954	3.7704496497869	0.881988954813565	0.900390838049828	0.910952333895705	0.0773375652893756	49.0527652524749
RUPO001	20.8485603376413	2.95915983765375	2.92270086155714	0.561113501383942	0.881442719623671	0.892525513078122	0.0456389680414486	19.2817651353241
RUXY001	22.1117959046287	3.65575827774014	3.6200523013251	0.457246494381003	0.900789450103683	0.906631133916394	0.0457661850262606	38.6968529551246
SAAR001	21.4816122673611	3.98396926684328	3.92849428203032	0.69562835063106	0.9348986889123	0.941448787106253	0.0469256770138569	53.7298797579045
SABO001	21.7749761365544	3.09639123546133	3.15858573967828	0.350732305211127	0.897012295093684	0.900523460212798	0.0384948350161917	22.1179884722819
SABO002	21.9480315532186	3.09639123546133	3.15858573967828	0.350732305211127	0.897012295093684	0.900523460212798	0.0384948350161917	22.1179884722819
SADE001	21.8256870138667	3.98508354445593	4.33981403892721	0.716057102713108	0.942359532335703	0.962985674702623	0.0386429516889901	53.7897831283434
SAEN002	21.6511736035816	2.45584019279338	2.42887717190354	0.813887401938699	0.787620717667761	0.834863303478423	0.15183080633353	11.6562229103154
SAEN003	21.6616465992704	2.45584019279338	2.42887717190354	0.813887401938699	0.787620717667761	0.834863303478423	0.15183080633353	11.6562229103154
SAEN004	21.5522614950021	2.45584019279338	2.42887717190354	0.813887401938699	0.787620717667761	0.834863303478423	0.15183080633353	11.6562229103154
SAEN005	21.7100508429252	2.45584019279338	2.42887717190354	0.813887401938699	0.787620717667761	0.834863303478423	0.15183080633353	11.6562229103154
SAEN006	22.4043447473591	2.45584019279338	2.42887717190354	0.813887401938699	0.787620717667761	0.834863303478423	0.15183080633353	11.6562229103154
SAEN007	21.6090241572955	2.45584019279338	2.42887717190354	0.813887401938699	0.787620717667761	0.834863303478423	0.15183080633353	11.6562229103154
SAEN008	21.6671174880362	2.45584019279338	2.42887717190354	0.813887401938699	0.787620717667761	0.834863303478423	0.15183080633353	11.6562229103154
SAEN009	21.6176575309795	2.45584019279338	2.42887717190354	0.813887401938699	0.787620717667761	0.834863303478423	0.15183080633353	11.6562229103154
SAEN010	21.7809674052045	2.45584019279338	2.42887717190354	0.813887401938699	0.787620717667761	0.834863303478423	0.15183080633353	11.6562229103154
SAEN011	21.6431137169845	2.45584019279338	2.42887717190354	0.813887401938699	0.787620717667761	0.834863303478423	0.15183080633353	11.6562229103154
SAEN012	21.7654481392495	2.45584019279338	2.42887717190354	0.813887401938699	0.787620717667761	0.834863303478423	0.15183080633353	11.6562229103154
SAEN013	21.7994771955146	2.45584019279338	2.42887717190354	0.813887401938699	0.787620717667761	0.834863303478423	0.15183080633353	11.6562229103154
SAEN014	21.7142818455457	2.45584019279338	2.42887717190354	0.813887401938699	0.787620717667761	0.834863303478423	0.15183080633353	11.6562229103154
SAEN015	21.6112782738715	2.45584019279338	2.42887717190354	0.813887401938699	0.787620717667761	0.834863303478423	0.15183080633353	11.6562229103154
SAEN016	21.5627178083998	2.45584019279338	2.42887717190354	0.813887401938699	0.787620717667761	0.834863303478423	0.15183080633353	11.6562229103154
SAEN017	21.6897564680837	2.45584019279338	2.42887717190354	0.813887401938699	0.787620717667761	0.834863303478423	0.15183080633353	11.6562229103154
SAEN018	21.7080775923404	2.45584019279338	2.42887717190354	0.813887401938699	0.787620717667761	0.834863303478423	0.15183080633353	11.6562229103154
SAEN019	21.6672360004206	2.45584019279338	2.42887717190354	0.813887401938699	0.787620717667761	0.834863303478423	0.15183080633353	11.6562229103154
SAEN020	21.6263365239064	2.45584019279338	2.42887717190354	0.813887401938699	0.787620717667761	0.834863303478423	0.15183080633353	11.6562229103154
SAEN021	21.6993829438839	2.45584019279338	2.42887717190354	0.813887401938699	0.787620717667761	0.834863303478423	0.15183080633353	11.6562229103154
SAEN022	21.6127853281702	2.45584019279338	2.42887717190354	0.813887401938699	0.787620717667761	0.834863303478423	0.15183080633353	11.6562229103154
SAEN023	21.7342913740572	2.45584019279338	2.42887717190354	0.813887401938699	0.787620717667761	0.834863303478423	0.15183080633353	11.6562229103154
SAEN024	21.5522209412747	2.45584019279338	2.42887717190354	0.813887401938699	0.787620717667761	0.834863303478423	0.15183080633353	11.6562229103154
SAEN025	21.7585051486456	2.45584019279338	2.42887717190354	0.813887401938699	0.787620717667761	0.834863303478423	0.15183080633353	11.6562229103154
SAEN026	21.7015138853865	2.45584019279338	2.42887717190354	0.813887401938699	0.787620717667761	0.834863303478423	0.15183080633353	11.6562229103154
SAEN027	21.737465596731	2.45584019279338	2.42887717190354	0.813887401938699	0.787620717667761	0.834863303478423	0.15183080633353	11.6562229103154
SAEN028	21.7388691295193	2.45584019279338	2.42887717190354	0.813887401938699	0.787620717667761	0.834863303478423	0.15183080633353	11.6562229103154
SAEN029	21.7795185074929	2.45584019279338	2.42887717190354	0.813887401938699	0.787620717667761	0.834863303478423	0.15183080633353	11.6562229103154
SAEN030	21.7502435323213	2.45584019279338	2.42887717190354	0.813887401938699	0.787620717667761	0.834863303478423	0.15183080633353	11.6562229103154
SAEN031	21.7193950760676	2.45584019279338	2.42887717190354	0.813887401938699	0.787620717667761	0.834863303478423	0.15183080633353	11.6562229103154
SAEN032	21.5552411227535	2.45584019279338	2.42887717190354	0.813887401938699	0.787620717667761	0.834863303478423	0.15183080633353	11.6562229103154
SAEN033	21.717954266421	2.45584019279338	2.42887717190354	0.813887401938699	0.787620717667761	0.834863303478423	0.15183080633353	11.6562229103154
SAEN034	21.6274654124274	2.45584019279338	2.42887717190354	0.813887401938699	0.787620717667761	0.834863303478423	0.15183080633353	11.6562229103154
SAEN035	21.6174389064266	2.45584019279338	2.42887717190354	0.813887401938699	0.787620717667761	0.834863303478423	0.15183080633353	11.6562229103154
SAEN036	21.7935731808215	2.45584019279338	2.42887717190354	0.813887401938699	0.787620717667761	0.834863303478423	0.15183080633353	11.6562229103154
SAEN037	21.703493251017	2.45584019279338	2.42887717190354	0.813887401938699	0.787620717667761	0.834863303478423	0.15183080633353	11.6562229103154
SAEN038	21.6279890531464	2.45584019279338	2.42887717190354	0.813887401938699	0.787620717667761	0.834863303478423	0.15183080633353	11.6562229103154
SAEN039	21.7233766673608	2.45584019279338	2.42887717190354	0.813887401938699	0.787620717667761	0.834863303478423	0.15183080633353	11.6562229103154
SAEN040	21.6869374297296	2.45584019279338	2.42887717190354	0.813887401938699	0.787620717667761	0.834863303478423	0.15183080633353	11.6562229103154
SAER001	21.4821153706243	3.44035411901444	3.48239742734472	0.131733158294144	0.915133067593486	0.922792591429018	0.0224906755254029	31.1980040188568
SAES001	21.5116521760827	3.59520186175808	3.65295688987188	0.261227487574727	0.905205634884597	0.910293211514375	0.0236988175540496	36.4230516670868
SAHE001	22.9143473583998	2.79530504177349	2.82869528530855	0.949834792588211	0.830834432776291	0.882115469674988	0.157051263851903	16.3676207998037
SAKE001	21.1149212244678	3.98654149821779	4.17344616306537	0.635206258521045	0.926911888492021	0.951359228590614	0.0536328001127266	53.8682633413642
SARU001	20.3302144222566	3.44847355642697	3.48051631766385	0.534491711976323	0.904589743512836	0.924980003879208	0.0650494930088766	31.452345417124
SARU003	20.7176028184715	3.44847355642697	3.48051631766385	0.534491711976323	0.904589743512836	0.924980003879208	0.0650494930088766	31.452345417124
SAVI001	21.7165115742852	3.84515711438161	4.05918627462792	0.620017744109014	0.916881542669323	0.940609964197739	0.0531589722945783	46.7660313898365
SE09001	21.8339877388194	2.81157532304032	2.48160445485306	0.783650016599844	0.855720105372592	0.863778827698311	0.0879552285906593	16.6361048264223
SE12001	21.8339877388194	2.81157532304032	2.48160445485306	0.783650016599844	0.855720105372592	0.863778827698311	0.0879552285906593	16.6361048264223
SEAS001	21.8339877388194	2.81157532304032	2.48160445485306	0.783650016599844	0.855720105372592	0.863778827698311	0.0879552285906593	16.6361048264223
SEAT001	21.5610562853735	2.81157532304032	2.48160445485306	0.783650016599844	0.855720105372592	0.863778827698311	0.0879552285906593	16.6361048264223
SELI001	21.566805681893	3.8840309151943	3.907263201713	0.515435725693455	0.929640863664705	0.930788604273971	0.0289859316111612	48.6198029098129
SEMA001	21.8203048963141	2.68607609068164	2.59565521588419	0.859648134949626	0.81046234957026	0.86093254414653	0.156990981216431	14.6739834241098
SEMA002	21.8038818601896	2.68607609068164	2.59565521588419	0.859648134949626	0.81046234957026	0.86093254414653	0.156990981216431	14.6739834241098
SEPL001	21.7752413783083	2.64731481889384	2.11938672418812	1.10977948591726	0.797977119369553	0.806874846657123	0.131099442057327	14.1160834692956
SEPL002	21.7165134264946	2.64731481889384	2.11938672418812	1.10977948591726	0.797977119369553	0.806874846657123	0.131099442057327	14.1160834692956
SEPR001	21.6625677199146	3.02279565005179	2.9172899644069	0.898426396766102	0.819138747560062	0.873858009395948	0.159555934715083	20.5486583160015
SERO001	21.2604509867948	3.67826939244105	3.64046568611778	0.386629404438421	0.900376438022714	0.900307766852194	0.036253353392165	39.5778410595964
SERU001	22.0419329958437	3.17040492243649	3.14748433596325	0.63339375377642	0.88867185753813	0.913634884968104	0.0833747431072344	23.8171264930279
SESY001	23.1000395126646	3.58439287541536	3.58439287541536	NA	0.930788604273971	0.930788604273971	NA	36.0314754823233
SETE001	23.7516345324776	3.64307995716587	3.7554572310342	0.542181992352594	0.919591799744123	0.925904540370913	0.0387335405664627	38.2093388086876
SHAM001	21.8270627258425	2.72651801797887	2.72651801797887	NA	0.766230688353402	0.766230688353402	NA	15.2795910246681
SHAN001	21.5598267426056	2.201175331699	2.201175331699	0.229677278278985	0.777822737543451	0.777822737543451	0.0523005545953037	9.0356271199244
SHBA001	21.5248538862945	3.62276166123307	3.37631617603786	0.739990014064778	0.908318502298931	0.883719121058807	0.0504169368511014	37.440824049379
SHBA002	21.6601646790543	3.62276166123307	3.37631617603786	0.739990014064778	0.908318502298931	0.883719121058807	0.0504169368511014	37.440824049379
SHBA003	21.6444690338785	3.62276166123307	3.37631617603786	0.739990014064778	0.908318502298931	0.883719121058807	0.0504169368511014	37.440824049379
SHBA004	21.6611332619622	3.62276166123307	3.37631617603786	0.739990014064778	0.908318502298931	0.883719121058807	0.0504169368511014	37.440824049379
SHBA005	21.6585374499979	3.62276166123307	3.37631617603786	0.739990014064778	0.908318502298931	0.883719121058807	0.0504169368511014	37.440824049379
SHBA006	21.5526584989803	3.62276166123307	3.37631617603786	0.739990014064778	0.908318502298931	0.883719121058807	0.0504169368511014	37.440824049379
SHBA007	21.5213688029132	3.62276166123307	3.37631617603786	0.739990014064778	0.908318502298931	0.883719121058807	0.0504169368511014	37.440824049379
SHBO001	22.3613766106507	2.79543179204313	2.88008453635431	0.917857636571997	0.837547182035087	0.89215074297851	0.180036278600269	16.3696955316371
SHBO002	22.3257020522995	2.79543179204313	2.88008453635431	0.917857636571997	0.837547182035087	0.89215074297851	0.180036278600269	16.3696955316371
SHDY001	21.8663037902097	3.11666769931052	3.36121633391454	0.805019079391338	0.868078585640443	0.925170403852395	0.132090045228979	22.5710406924101
SHFL001	22.1604886509406	2.80970598789989	2.73748450803147	0.861489866421591	0.840874816619724	0.882033857193677	0.150555426676139	16.6050354196847
SHFL002	21.8924293788656	2.80970598789989	2.73748450803147	0.861489866421591	0.840874816619724	0.882033857193677	0.150555426676139	16.6050354196847
SHFL003	22.1958858561036	2.80970598789989	2.73748450803147	0.861489866421591	0.840874816619724	0.882033857193677	0.150555426676139	16.6050354196847
SHFL004	22.2917559016143	2.80970598789989	2.73748450803147	0.861489866421591	0.840874816619724	0.882033857193677	0.150555426676139	16.6050354196847
SHFR001	21.854290853713	3.33728398609683	3.50972679886443	0.453885858944653	0.88016699073719	0.88849286020903	0.0595682553150368	28.1425871532363
SHLO001	21.5266521731348	1.48310605587353	1.48310605587353	NA	0.608538048294694	0.608538048294694	NA	4.40661162826414
SHON002	21.7201700546975	2.201175331699	2.201175331699	0.229677278278985	0.777822737543451	0.777822737543451	0.0523005545953037	9.0356271199244
SHPU001	21.3004745424717	2.79206925884294	2.694280018677	0.735712273029704	0.785612627864199	0.804229282261232	0.133271850511043	16.3147443263371
SHPU002	21.7482984416485	2.79206925884294	2.694280018677	0.735712273029704	0.785612627864199	0.804229282261232	0.133271850511043	16.3147443263371
SHSE001	21.6509044873326	4.04254720357883	4.04254720357883	1.25108923878026	0.932032351590122	0.932032351590122	0.0663567379901938	56.9712755775095
SHSO001	22.1365077780966	2.87855825854498	2.98492949721073	0.939736100479036	0.802559488056415	0.887174034537144	0.222445392063043	17.7886081091218
SHSO002	22.0031617057779	2.87855825854498	2.98492949721073	0.939736100479036	0.802559488056415	0.887174034537144	0.222445392063043	17.7886081091218
SHSP001	21.5846232175069	2.201175331699	2.201175331699	0.229677278278985	0.777822737543451	0.777822737543451	0.0523005545953037	9.0356271199244
SHSP002	21.3534464305557	2.201175331699	2.201175331699	0.229677278278985	0.777822737543451	0.777822737543451	0.0523005545953037	9.0356271199244
SILI001	21.4592769278305	3.25854928800276	3.36967026312053	0.621007244033235	0.754790782946633	0.750437631629665	0.0433714149204925	26.0117741646885
SINE001	22.0691298550151	3.29281578730112	3.33139486105894	0.530175215686856	0.86759057584203	0.882378172084416	0.0548105723688947	26.9185539644011
SLHE001	23.4540051002402	3.34647815208106	3.39907352679812	0.585031588795211	0.900437241604057	0.925681508051932	0.0838857399078104	28.4025279088538
SOCE001	20.5570017446257	3.70945485359966	3.69869777589529	0.584887930153888	0.886818276660436	0.897249197178056	0.0647121731749249	40.83154129088
SOCE002	20.6684505574753	3.70945485359966	3.69869777589529	0.584887930153888	0.886818276660436	0.897249197178056	0.0647121731749249	40.83154129088
SOGL001	21.7736778426426	2.93827325860426	3.02943189428386	0.730240586781987	0.862135532104171	0.908518901876565	0.188680656606414	18.8832117212505
SPAL001	21.3676836120481	3.2539934347338	3.29439814267592	0.148247390283347	0.873178664131975	0.874078421749785	0.00707527886660029	25.8935378764264
SPCH001	20.8708391663549	3.45305282869737	3.22469541617896	0.982758601810023	0.862007697203069	0.868937560977789	0.102250673086983	31.5967045479498
SPCR001	24.9972146682954	3.23547267379788	3.24145582572931	0.556564274208166	0.852052111360159	0.837425702112608	0.0712403206334864	25.418383543687
SPJA001	20.8178477267893	2.0299499832267	2.04195327198953	0.361491820929575	0.81781841355805	0.817203065487428	0.0430803401188892	7.61370553627252
SPLI001	22.1413165851707	3.51759471933635	3.55388510676936	0.333897844351811	0.8985154975426	0.907304877196813	0.0369785641404386	33.7032650808209
SPTH001	22.1007009017687	3.6461697219949	3.70547034067264	0.624357809033442	0.905923281064471	0.915342928390093	0.0501589710867472	38.3275792533962
SPTR001	23.362376313864	3.66282341007851	3.81023792695678	0.524560492635984	0.895997981718118	0.91610149636288	0.0552847304339077	38.9712194187441
SPTR002	23.528490061073	3.66282341007851	3.81023792695678	0.524560492635984	0.895997981718118	0.91610149636288	0.0552847304339077	38.9712194187441
SPWI001	21.2221849970043	3.86209588478259	3.59385200096814	0.671840506286583	0.915990117852543	0.910058602824191	0.0436314917855607	47.5649376006671
STAG001	25.1606236344071	2.71473032006338	3.0365625889478	0.785843015975093	0.820639327157276	0.863638837066134	0.129359035668673	15.1005372108177
STAG002	23.1108302243079	2.71473032006338	3.0365625889478	0.785843015975093	0.820639327157276	0.863638837066134	0.129359035668673	15.1005372108177
STAG003	23.6765032333005	2.71473032006338	3.0365625889478	0.785843015975093	0.820639327157276	0.863638837066134	0.129359035668673	15.1005372108177
STAG004	23.7653467224381	2.71473032006338	3.0365625889478	0.785843015975093	0.820639327157276	0.863638837066134	0.129359035668673	15.1005372108177
STAG005	23.6809203007415	2.71473032006338	3.0365625889478	0.785843015975093	0.820639327157276	0.863638837066134	0.129359035668673	15.1005372108177
STAG006	23.2915635470175	2.71473032006338	3.0365625889478	0.785843015975093	0.820639327157276	0.863638837066134	0.129359035668673	15.1005372108177
STAG007	23.9033024644441	2.71473032006338	3.0365625889478	0.785843015975093	0.820639327157276	0.863638837066134	0.129359035668673	15.1005372108177
STAG008	23.4913554519114	2.71473032006338	3.0365625889478	0.785843015975093	0.820639327157276	0.863638837066134	0.129359035668673	15.1005372108177
STAL001	21.2440119459276	3.33487310758422	2.88478161226949	1.08478817966786	0.882750061495037	0.891703126822684	0.0767215485590487	28.0748205159677
STAN001	23.5069022723948	3.05709665910233	3.10227348822562	0.724498433182694	0.865902349202767	0.905100679392389	0.0989352470143251	21.2657257952723
STAN002	23.5180686839413	3.05709665910233	3.10227348822562	0.724498433182694	0.865902349202767	0.905100679392389	0.0989352470143251	21.2657257952723
STAR001	21.6318442286302	3.79662000622283	3.99046440964749	0.711297791679527	0.886303753201549	0.921729176035923	0.107818284097248	44.5503498216063
STAU001	24.0097371629824	3.51802418927035	3.58621928723683	0.956852951621611	0.894345937371349	0.929900860849657	0.106500871618656	33.7177427284854
STAU002	23.9993901372368	3.51802418927035	3.58621928723683	0.956852951621611	0.894345937371349	0.929900860849657	0.106500871618656	33.7177427284854
STAU003	23.6892194322551	3.51802418927035	3.58621928723683	0.956852951621611	0.894345937371349	0.929900860849657	0.106500871618656	33.7177427284854
STAU004	23.8857946976916	3.51802418927035	3.58621928723683	0.956852951621611	0.894345937371349	0.929900860849657	0.106500871618656	33.7177427284854
STAU005	23.7586367126487	3.51802418927035	3.58621928723683	0.956852951621611	0.894345937371349	0.929900860849657	0.106500871618656	33.7177427284854
STAU006	23.4291780982307	3.51802418927035	3.58621928723683	0.956852951621611	0.894345937371349	0.929900860849657	0.106500871618656	33.7177427284854
STAU007	23.654167160314	3.51802418927035	3.58621928723683	0.956852951621611	0.894345937371349	0.929900860849657	0.106500871618656	33.7177427284854
STAU008	23.6877670836493	3.51802418927035	3.58621928723683	0.956852951621611	0.894345937371349	0.929900860849657	0.106500871618656	33.7177427284854
STAU009	23.8756374383796	3.51802418927035	3.58621928723683	0.956852951621611	0.894345937371349	0.929900860849657	0.106500871618656	33.7177427284854
STAU010	23.4794039130222	3.51802418927035	3.58621928723683	0.956852951621611	0.894345937371349	0.929900860849657	0.106500871618656	33.7177427284854
STAU011	24.0005422574879	3.51802418927035	3.58621928723683	0.956852951621611	0.894345937371349	0.929900860849657	0.106500871618656	33.7177427284854
STAU012	23.9736754346608	3.51802418927035	3.58621928723683	0.956852951621611	0.894345937371349	0.929900860849657	0.106500871618656	33.7177427284854
STAU013	23.6835869835753	3.51802418927035	3.58621928723683	0.956852951621611	0.894345937371349	0.929900860849657	0.106500871618656	33.7177427284854
STAU014	23.9457364780479	3.51802418927035	3.58621928723683	0.956852951621611	0.894345937371349	0.929900860849657	0.106500871618656	33.7177427284854
STAU016	23.8707910438012	3.51802418927035	3.58621928723683	0.956852951621611	0.894345937371349	0.929900860849657	0.106500871618656	33.7177427284854
STAU017	23.6071699128558	3.51802418927035	3.58621928723683	0.956852951621611	0.894345937371349	0.929900860849657	0.106500871618656	33.7177427284854
STAU018	23.849945975861	3.51802418927035	3.58621928723683	0.956852951621611	0.894345937371349	0.929900860849657	0.106500871618656	33.7177427284854
STAU019	23.8581247505193	3.51802418927035	3.58621928723683	0.956852951621611	0.894345937371349	0.929900860849657	0.106500871618656	33.7177427284854
STAU020	23.9681772784639	3.51802418927035	3.58621928723683	0.956852951621611	0.894345937371349	0.929900860849657	0.106500871618656	33.7177427284854
STAU021	23.8492805760148	3.51802418927035	3.58621928723683	0.956852951621611	0.894345937371349	0.929900860849657	0.106500871618656	33.7177427284854
STAU022	23.4451194247387	3.51802418927035	3.58621928723683	0.956852951621611	0.894345937371349	0.929900860849657	0.106500871618656	33.7177427284854
STAU023	23.6633738903958	3.51802418927035	3.58621928723683	0.956852951621611	0.894345937371349	0.929900860849657	0.106500871618656	33.7177427284854
STAU024	23.488418157079	3.51802418927035	3.58621928723683	0.956852951621611	0.894345937371349	0.929900860849657	0.106500871618656	33.7177427284854
STAU025	23.5979456885561	3.51802418927035	3.58621928723683	0.956852951621611	0.894345937371349	0.929900860849657	0.106500871618656	33.7177427284854
STAU026	23.475006328172	3.51802418927035	3.58621928723683	0.956852951621611	0.894345937371349	0.929900860849657	0.106500871618656	33.7177427284854
STAU027	24.044589789216	3.51802418927035	3.58621928723683	0.956852951621611	0.894345937371349	0.929900860849657	0.106500871618656	33.7177427284854
STAU028	23.6263132213938	3.51802418927035	3.58621928723683	0.956852951621611	0.894345937371349	0.929900860849657	0.106500871618656	33.7177427284854
STAU029	23.7397424964686	3.51802418927035	3.58621928723683	0.956852951621611	0.894345937371349	0.929900860849657	0.106500871618656	33.7177427284854
STAU030	23.5272965806774	3.51802418927035	3.58621928723683	0.956852951621611	0.894345937371349	0.929900860849657	0.106500871618656	33.7177427284854
STAU031	23.700809775519	3.51802418927035	3.58621928723683	0.956852951621611	0.894345937371349	0.929900860849657	0.106500871618656	33.7177427284854
STAU032	23.5062092063436	3.51802418927035	3.58621928723683	0.956852951621611	0.894345937371349	0.929900860849657	0.106500871618656	33.7177427284854
STAU033	23.9751122917602	3.51802418927035	3.58621928723683	0.956852951621611	0.894345937371349	0.929900860849657	0.106500871618656	33.7177427284854
STAU034	23.6331163023479	3.51802418927035	3.58621928723683	0.956852951621611	0.894345937371349	0.929900860849657	0.106500871618656	33.7177427284854
STAU035	23.6952905745117	3.51802418927035	3.58621928723683	0.956852951621611	0.894345937371349	0.929900860849657	0.106500871618656	33.7177427284854
STAU036	23.4878200519421	3.51802418927035	3.58621928723683	0.956852951621611	0.894345937371349	0.929900860849657	0.106500871618656	33.7177427284854
STAU037	23.9043003703134	3.51802418927035	3.58621928723683	0.956852951621611	0.894345937371349	0.929900860849657	0.106500871618656	33.7177427284854
STAU038	24.1790335542896	3.51802418927035	3.58621928723683	0.956852951621611	0.894345937371349	0.929900860849657	0.106500871618656	33.7177427284854
STAU039	23.6217629600477	3.51802418927035	3.58621928723683	0.956852951621611	0.894345937371349	0.929900860849657	0.106500871618656	33.7177427284854
STAU040	23.7505907145253	3.51802418927035	3.58621928723683	0.956852951621611	0.894345937371349	0.929900860849657	0.106500871618656	33.7177427284854
STAU041	23.776548167933	3.51802418927035	3.58621928723683	0.956852951621611	0.894345937371349	0.929900860849657	0.106500871618656	33.7177427284854
STAU042	23.8369363032908	3.51802418927035	3.58621928723683	0.956852951621611	0.894345937371349	0.929900860849657	0.106500871618656	33.7177427284854
STAU043	23.891689427127	3.51802418927035	3.58621928723683	0.956852951621611	0.894345937371349	0.929900860849657	0.106500871618656	33.7177427284854
STAU044	23.8386346539063	3.51802418927035	3.58621928723683	0.956852951621611	0.894345937371349	0.929900860849657	0.106500871618656	33.7177427284854
STAU045	23.8725458598604	3.51802418927035	3.58621928723683	0.956852951621611	0.894345937371349	0.929900860849657	0.106500871618656	33.7177427284854
STAU046	23.8742199483242	3.51802418927035	3.58621928723683	0.956852951621611	0.894345937371349	0.929900860849657	0.106500871618656	33.7177427284854
STAU047	23.8589678842425	3.51802418927035	3.58621928723683	0.956852951621611	0.894345937371349	0.929900860849657	0.106500871618656	33.7177427284854
STAU048	23.8386346539063	3.51802418927035	3.58621928723683	0.956852951621611	0.894345937371349	0.929900860849657	0.106500871618656	33.7177427284854
STAU049	23.8550162489275	3.51802418927035	3.58621928723683	0.956852951621611	0.894345937371349	0.929900860849657	0.106500871618656	33.7177427284854
STAU050	23.6402676752167	3.51802418927035	3.58621928723683	0.956852951621611	0.894345937371349	0.929900860849657	0.106500871618656	33.7177427284854
STCA001	22.5876414375378	3.1789188828477	3.43981283339751	0.59789498339988	0.901406972820679	0.930032967897637	0.0618818194704682	24.0207702423739
STCN001	23.4934559933266	3.15787139643579	3.08846619364824	0.775364809535109	0.890363105652231	0.912585600276939	0.0994438604088214	23.5204768353277
STCN002	23.2919609833345	3.15787139643579	3.08846619364824	0.775364809535109	0.890363105652231	0.912585600276939	0.0994438604088214	23.5204768353277
STCN003	23.2919609833345	3.15787139643579	3.08846619364824	0.775364809535109	0.890363105652231	0.912585600276939	0.0994438604088214	23.5204768353277
STCT001	21.2964627283047	3.79299504487308	3.70477821750987	0.369378807659667	0.918151080244325	0.927264403272003	0.0217223299094514	44.3891488755043
STCT002	21.3104875063408	3.79299504487308	3.70477821750987	0.369378807659667	0.918151080244325	0.927264403272003	0.0217223299094514	44.3891488755043
STCY001	21.5950359796752	2.7516717692688	2.75995981193101	0.587102401360959	0.849695214219831	0.867308527794296	0.0743493083105579	15.668804626753
STDY001	24.0008453181899	3.43302445114931	3.28358230467112	0.588800753306126	0.917443422500263	0.927002281747064	0.0460720683112235	30.9701690088364
STDY002	23.8533910792627	3.43302445114931	3.28358230467112	0.588800753306126	0.917443422500263	0.927002281747064	0.0460720683112235	30.9701690088364
STDY003	23.6863543858584	3.43302445114931	3.28358230467112	0.588800753306126	0.917443422500263	0.927002281747064	0.0460720683112235	30.9701690088364
STDY004	24.1283722033223	3.43302445114931	3.28358230467112	0.588800753306126	0.917443422500263	0.927002281747064	0.0460720683112235	30.9701690088364
STDY005	23.5872803990705	3.43302445114931	3.28358230467112	0.588800753306126	0.917443422500263	0.927002281747064	0.0460720683112235	30.9701690088364
STEP001	24.3160764290956	3.21007998676169	3.26277642419288	0.988923500239412	0.866835221824056	0.913423299178968	0.132265905197446	24.7810683027214
STEP002	24.0334289088723	3.21007998676169	3.26277642419288	0.988923500239412	0.866835221824056	0.913423299178968	0.132265905197446	24.7810683027214
STEQ001	23.5090843192946	3.22172655191092	3.2297634959571	0.621379214004352	0.898996088932412	0.927791917840976	0.10173097858466	25.0713698557237
STEQ002	23.334605528822	3.22172655191092	3.2297634959571	0.621379214004352	0.898996088932412	0.927791917840976	0.10173097858466	25.0713698557237
STEQ003	23.4521288724688	3.22172655191092	3.2297634959571	0.621379214004352	0.898996088932412	0.927791917840976	0.10173097858466	25.0713698557237
STEQ004	23.8081697253377	3.22172655191092	3.2297634959571	0.621379214004352	0.898996088932412	0.927791917840976	0.10173097858466	25.0713698557237
STGA001	23.3247497436019	3.12588340898256	3.22872173287305	0.736369164522771	0.846836338033481	0.906403375857366	0.132823911161196	22.7800102729514
STGA002	23.4976093478386	3.12588340898256	3.22872173287305	0.736369164522771	0.846836338033481	0.906403375857366	0.132823911161196	22.7800102729514
STGA003	23.1626816292053	3.12588340898256	3.22872173287305	0.736369164522771	0.846836338033481	0.906403375857366	0.132823911161196	22.7800102729514
STGO001	23.9557334076507	3.07180354902077	2.994445314248	0.581904676884589	0.897465165365541	0.910219775925338	0.0554513823184572	21.5807896091825
STGR001	21.1465261946998	3.66382093507561	3.69537181900133	0.42772095832394	0.892853336435106	0.902401588934182	0.0564266140311012	39.0101135800057
STHE001	25.7742349798359	2.4122580407505	2.4122580407505	NA	0.847853294484819	0.847853294484819	NA	11.1591304890532
STHY001	21.3674887824351	3.59940450637523	3.7326951600279	0.769136947383916	0.851088697826472	0.8960749124439	0.12338427912515	36.5764469161996
STHY002	21.3933110188463	3.59940450637523	3.7326951600279	0.769136947383916	0.851088697826472	0.8960749124439	0.12338427912515	36.5764469161996
STII001	23.6281896723457	3.53875206012391	3.10403291871233	1.00866114894033	0.907168140935672	0.905896495210379	0.052022943836136	34.4239333754284
STIN001	23.8788312755096	2.08862171052129	2.08862171052129	1.43177743867671	0.731051719968542	0.731051719968542	0.186014578534823	8.07377948665436
STIT001	22.9687910476811	3.25907510191069	3.09779785432258	0.736547812689513	0.896477024897153	0.916190424931774	0.0689122472777985	26.0254551138157
STIT002	23.5709163222846	3.25907510191069	3.09779785432258	0.736547812689513	0.896477024897153	0.916190424931774	0.0689122472777985	26.0254551138157
STIT003	23.2508223940787	3.25907510191069	3.09779785432258	0.736547812689513	0.896477024897153	0.916190424931774	0.0689122472777985	26.0254551138157
STLT001	24.1839658388933	2.94612330017989	2.71524429803126	0.744300174892116	0.84432793655619	0.837747377310175	0.0748616006279239	19.0320290652974
STLU001	23.5760772969481	2.66101032882037	2.60761157925682	1.124119469069	0.778194647008733	0.8287022581384	0.23251240196119	14.3107403506072
STLU002	23.6766803281847	2.66101032882037	2.60761157925682	1.124119469069	0.778194647008733	0.8287022581384	0.23251240196119	14.3107403506072
STMA001	27.4240253513661	1.75678338908293	1.75678338908293	0.926981142180051	0.682931399817833	0.682931399817833	0.233234780170319	5.79377108205139
STMI001	23.7386015679516	3.2078879202091	3.06356324980117	0.684250106214903	0.90109436538269	0.914589567368651	0.0731841013808607	24.726806046724
STML001	21.3514538177898	3.24897537374956	3.26075391786348	1.01618072277226	0.858253510768696	0.90048437442612	0.141534197389817	25.7639279913931
STML002	21.2070464987361	3.24897537374956	3.26075391786348	1.01618072277226	0.858253510768696	0.90048437442612	0.141534197389817	25.7639279913931
STML003	21.0919040121067	3.24897537374956	3.26075391786348	1.01618072277226	0.858253510768696	0.90048437442612	0.141534197389817	25.7639279913931
STML004	21.2093215734678	3.24897537374956	3.26075391786348	1.01618072277226	0.858253510768696	0.90048437442612	0.141534197389817	25.7639279913931
STMU001	23.6562590299424	2.89927679188072	2.95575265624079	0.829579545873663	0.845916739888338	0.879826342425805	0.133591585062485	18.1610064316168
STMU002	22.9272961998336	2.89927679188072	2.95575265624079	0.829579545873663	0.845916739888338	0.879826342425805	0.133591585062485	18.1610064316168
STMU003	23.3168140782632	2.89927679188072	2.95575265624079	0.829579545873663	0.845916739888338	0.879826342425805	0.133591585062485	18.1610064316168
STMU004	23.3413145682661	2.89927679188072	2.95575265624079	0.829579545873663	0.845916739888338	0.879826342425805	0.133591585062485	18.1610064316168
STNA001	21.5724042503183	2.95396887116172	2.9264377402283	0.602363205246048	0.820292045844006	0.814874868470565	0.0768199590007379	19.1819334741764
STOL001	22.1216585322026	2.22763696838243	2.25034689570856	0.320250601884667	0.767125332356914	0.789606230014753	0.0609908034909623	9.27791614630554
STOR001	24.8929815614117	2.95045472772023	2.92220434480049	0.565147399692993	0.884320758880914	0.902221430677334	0.0722140058733475	19.1146437106515
STPA001	23.4195899952977	2.95560683805475	3.03867723792442	0.739063915241467	0.836254313473679	0.87711124299308	0.136894363581351	19.2133785921521
STPE001	24.4789654272106	3.16215076693546	2.90740037779317	0.56658085437384	0.906991507135458	0.902649405465137	0.0359810117899661	23.6213453429591
STPM001	21.2364116878703	3.11413506192877	3.49496361755557	0.663825991306427	0.803040682724277	0.902142935465168	0.155737380063898	22.5139487581078
STPN001	24.3290540598681	2.9981429284056	2.97465318914495	0.716737730409831	0.862576757356979	0.884753993667172	0.0887853203981177	20.0482712563249
STPN002	24.5425456937663	2.9981429284056	2.97465318914495	0.716737730409831	0.862576757356979	0.884753993667172	0.0887853203981177	20.0482712563249
STPN003	23.9526541691689	2.9981429284056	2.97465318914495	0.716737730409831	0.862576757356979	0.884753993667172	0.0887853203981177	20.0482712563249
STPN004	24.6419976045455	2.9981429284056	2.97465318914495	0.716737730409831	0.862576757356979	0.884753993667172	0.0887853203981177	20.0482712563249
STPN005	24.7891034282477	2.9981429284056	2.97465318914495	0.716737730409831	0.862576757356979	0.884753993667172	0.0887853203981177	20.0482712563249
STPN006	24.6732828958282	2.9981429284056	2.97465318914495	0.716737730409831	0.862576757356979	0.884753993667172	0.0887853203981177	20.0482712563249
STPN007	24.0417977699196	2.9981429284056	2.97465318914495	0.716737730409831	0.862576757356979	0.884753993667172	0.0887853203981177	20.0482712563249
STPN008	24.6068467885836	2.9981429284056	2.97465318914495	0.716737730409831	0.862576757356979	0.884753993667172	0.0887853203981177	20.0482712563249
STPN009	24.690615424368	2.9981429284056	2.97465318914495	0.716737730409831	0.862576757356979	0.884753993667172	0.0887853203981177	20.0482712563249
STPN010	24.5273373539054	2.9981429284056	2.97465318914495	0.716737730409831	0.862576757356979	0.884753993667172	0.0887853203981177	20.0482712563249
STPN011	24.6571058389454	2.9981429284056	2.97465318914495	0.716737730409831	0.862576757356979	0.884753993667172	0.0887853203981177	20.0482712563249
STPN012	24.901544591445	2.9981429284056	2.97465318914495	0.716737730409831	0.862576757356979	0.884753993667172	0.0887853203981177	20.0482712563249
STPN013	24.1797363634425	2.9981429284056	2.97465318914495	0.716737730409831	0.862576757356979	0.884753993667172	0.0887853203981177	20.0482712563249
STPN014	24.7176950065564	2.9981429284056	2.97465318914495	0.716737730409831	0.862576757356979	0.884753993667172	0.0887853203981177	20.0482712563249
STPN015	24.4945150817178	2.9981429284056	2.97465318914495	0.716737730409831	0.862576757356979	0.884753993667172	0.0887853203981177	20.0482712563249
STPN016	24.1169926584127	2.9981429284056	2.97465318914495	0.716737730409831	0.862576757356979	0.884753993667172	0.0887853203981177	20.0482712563249
STPN017	23.868101954628	2.9981429284056	2.97465318914495	0.716737730409831	0.862576757356979	0.884753993667172	0.0887853203981177	20.0482712563249
STPN018	24.5060949076558	2.9981429284056	2.97465318914495	0.716737730409831	0.862576757356979	0.884753993667172	0.0887853203981177	20.0482712563249
STPN019	24.3033437850407	2.9981429284056	2.97465318914495	0.716737730409831	0.862576757356979	0.884753993667172	0.0887853203981177	20.0482712563249
STPN020	24.6675811228731	2.9981429284056	2.97465318914495	0.716737730409831	0.862576757356979	0.884753993667172	0.0887853203981177	20.0482712563249
STPN021	24.2513576145974	2.9981429284056	2.97465318914495	0.716737730409831	0.862576757356979	0.884753993667172	0.0887853203981177	20.0482712563249
STPR001	23.3446410085343	3.12011213308983	2.99649005084188	0.672749750670749	0.89555528839543	0.911942319499187	0.0682295349077193	22.6489191940794
STPR002	23.8358613323682	3.12011213308983	2.99649005084188	0.672749750670749	0.89555528839543	0.911942319499187	0.0682295349077193	22.6489191940794
STPS001	23.3992161159949	3.46144633661704	3.52135098022023	1.0999974239337	0.881378544705242	0.931126608163527	0.13904874090161	31.8630278676956
STPS002	23.440890164618	3.46144633661704	3.52135098022023	1.0999974239337	0.881378544705242	0.931126608163527	0.13904874090161	31.8630278676956
STPU001	22.911747531247	3.08778974143606	3.13154753392804	1.02857354361371	0.850218900951003	0.89311057342654	0.144897135873027	21.9285565931111
STPY001	24.0734901979817	3.61914015341688	3.55554800584928	0.686503887531607	0.919389764288837	0.939191210971586	0.058700296808769	37.3054770404914
STPY002	24.0881158266117	3.61914015341688	3.55554800584928	0.686503887531607	0.919389764288837	0.939191210971586	0.058700296808769	37.3054770404914
STPY003	23.9962604755284	3.61914015341688	3.55554800584928	0.686503887531607	0.919389764288837	0.939191210971586	0.058700296808769	37.3054770404914
STPY004	24.0750454511963	3.61914015341688	3.55554800584928	0.686503887531607	0.919389764288837	0.939191210971586	0.058700296808769	37.3054770404914
STPY005	24.5071100516301	3.61914015341688	3.55554800584928	0.686503887531607	0.919389764288837	0.939191210971586	0.058700296808769	37.3054770404914
STPY006	24.4340525182259	3.61914015341688	3.55554800584928	0.686503887531607	0.919389764288837	0.939191210971586	0.058700296808769	37.3054770404914
STPY007	24.4110270698037	3.61914015341688	3.55554800584928	0.686503887531607	0.919389764288837	0.939191210971586	0.058700296808769	37.3054770404914
STPY008	24.3854093810412	3.61914015341688	3.55554800584928	0.686503887531607	0.919389764288837	0.939191210971586	0.058700296808769	37.3054770404914
STPY009	24.2407145632829	3.61914015341688	3.55554800584928	0.686503887531607	0.919389764288837	0.939191210971586	0.058700296808769	37.3054770404914
STPY010	24.2301727173839	3.61914015341688	3.55554800584928	0.686503887531607	0.919389764288837	0.939191210971586	0.058700296808769	37.3054770404914
STPY011	24.1543766101475	3.61914015341688	3.55554800584928	0.686503887531607	0.919389764288837	0.939191210971586	0.058700296808769	37.3054770404914
STPY012	23.6361402410881	3.61914015341688	3.55554800584928	0.686503887531607	0.919389764288837	0.939191210971586	0.058700296808769	37.3054770404914
STPY013	23.8251183045133	3.61914015341688	3.55554800584928	0.686503887531607	0.919389764288837	0.939191210971586	0.058700296808769	37.3054770404914
STPY014	23.9403131633497	3.61914015341688	3.55554800584928	0.686503887531607	0.919389764288837	0.939191210971586	0.058700296808769	37.3054770404914
STPY015	24.3244897818941	3.61914015341688	3.55554800584928	0.686503887531607	0.919389764288837	0.939191210971586	0.058700296808769	37.3054770404914
STPY016	24.340897891868	3.61914015341688	3.55554800584928	0.686503887531607	0.919389764288837	0.939191210971586	0.058700296808769	37.3054770404914
STPY017	24.414686807964	3.61914015341688	3.55554800584928	0.686503887531607	0.919389764288837	0.939191210971586	0.058700296808769	37.3054770404914
STPY018	24.0170830747295	3.61914015341688	3.55554800584928	0.686503887531607	0.919389764288837	0.939191210971586	0.058700296808769	37.3054770404914
STPY019	23.9198265709549	3.61914015341688	3.55554800584928	0.686503887531607	0.919389764288837	0.939191210971586	0.058700296808769	37.3054770404914
STRO001	21.9030886251245	3.76790203100083	3.82667740724171	0.422896807721106	0.905744673437766	0.916139061405721	0.0487140281472595	43.289150206028
STSA001	22.7446403522494	2.45182333587111	2.4106837681257	1.00276393674853	0.752309388114555	0.821688126697701	0.211036489075415	11.6094954422369
STSC001	21.5820460328102	3.36310677565472	3.39371659698619	0.557712602487045	0.851805196542506	0.885245219873911	0.0980867322937201	28.8787715180061
STSI001	21.2873216626892	3.11413506192877	3.49496361755557	0.663825991306427	0.803040682724277	0.902142935465168	0.155737380063898	22.5139487581078
STSL001	22.7474917147466	2.75725148913563	2.82452927288859	0.799952628003629	0.832836501958451	0.881798741128705	0.139339511219913	15.756476532095
STSL002	22.9086855824644	2.75725148913563	2.82452927288859	0.799952628003629	0.832836501958451	0.881798741128705	0.139339511219913	15.756476532095
STSL003	22.7532301892019	2.75725148913563	2.82452927288859	0.799952628003629	0.832836501958451	0.881798741128705	0.139339511219913	15.756476532095
STSN001	23.6766009781261	3.38320818506212	3.23483495493113	0.708831858186689	0.911439602101385	0.926020942486125	0.075185035427052	29.4651492928224
STSU001	23.6679005872505	2.93077606975426	2.89329184116743	0.827857083993829	0.856746816426517	0.892523267951605	0.128276488771221	18.7421700854081
STSU002	23.6266707957639	2.93077606975426	2.89329184116743	0.827857083993829	0.856746816426517	0.892523267951605	0.128276488771221	18.7421700854081
STSU003	23.0335176900865	2.93077606975426	2.89329184116743	0.827857083993829	0.856746816426517	0.892523267951605	0.128276488771221	18.7421700854081
STSU004	23.1771836787844	2.93077606975426	2.89329184116743	0.827857083993829	0.856746816426517	0.892523267951605	0.128276488771221	18.7421700854081
STSU005	23.1115517084324	2.93077606975426	2.89329184116743	0.827857083993829	0.856746816426517	0.892523267951605	0.128276488771221	18.7421700854081
STSU006	23.0607136965908	2.93077606975426	2.89329184116743	0.827857083993829	0.856746816426517	0.892523267951605	0.128276488771221	18.7421700854081
STSU007	23.418992559318	2.93077606975426	2.89329184116743	0.827857083993829	0.856746816426517	0.892523267951605	0.128276488771221	18.7421700854081
STSU008	23.6772242123843	2.93077606975426	2.89329184116743	0.827857083993829	0.856746816426517	0.892523267951605	0.128276488771221	18.7421700854081
STSU009	23.8075579888002	2.93077606975426	2.89329184116743	0.827857083993829	0.856746816426517	0.892523267951605	0.128276488771221	18.7421700854081
STSU010	22.7438665958527	2.93077606975426	2.89329184116743	0.827857083993829	0.856746816426517	0.892523267951605	0.128276488771221	18.7421700854081
STSU011	23.6096441453585	2.93077606975426	2.89329184116743	0.827857083993829	0.856746816426517	0.892523267951605	0.128276488771221	18.7421700854081
STSU012	23.6558057987819	2.93077606975426	2.89329184116743	0.827857083993829	0.856746816426517	0.892523267951605	0.128276488771221	18.7421700854081
STSU013	24.1221444831288	2.93077606975426	2.89329184116743	0.827857083993829	0.856746816426517	0.892523267951605	0.128276488771221	18.7421700854081
STSU014	23.1178167984232	2.93077606975426	2.89329184116743	0.827857083993829	0.856746816426517	0.892523267951605	0.128276488771221	18.7421700854081
STSU015	23.0414974101978	2.93077606975426	2.89329184116743	0.827857083993829	0.856746816426517	0.892523267951605	0.128276488771221	18.7421700854081
STSU016	22.953637547575	2.93077606975426	2.89329184116743	0.827857083993829	0.856746816426517	0.892523267951605	0.128276488771221	18.7421700854081
STSU017	24.10366341624	2.93077606975426	2.89329184116743	0.827857083993829	0.856746816426517	0.892523267951605	0.128276488771221	18.7421700854081
STTH001	23.5482157023353	3.10758781754501	3.00866804981063	0.683926810693663	0.890663145252063	0.908881326392528	0.0803752754150581	22.3670259282189
STTH003	23.8219068221438	3.10758781754501	3.00866804981063	0.683926810693663	0.890663145252063	0.908881326392528	0.0803752754150581	22.3670259282189
STTH004	24.2661422263045	3.10758781754501	3.00866804981063	0.683926810693663	0.890663145252063	0.908881326392528	0.0803752754150581	22.3670259282189
STTH005	23.7081429268244	3.10758781754501	3.00866804981063	0.683926810693663	0.890663145252063	0.908881326392528	0.0803752754150581	22.3670259282189
STTH006	23.6035680202238	3.10758781754501	3.00866804981063	0.683926810693663	0.890663145252063	0.908881326392528	0.0803752754150581	22.3670259282189
STTH007	23.9392489910104	3.10758781754501	3.00866804981063	0.683926810693663	0.890663145252063	0.908881326392528	0.0803752754150581	22.3670259282189
STUB001	24.0444138540832	3.09921286725872	3.06726443514016	0.422463291633798	0.910482595031242	0.917782121661151	0.0423704085946626	22.1804854220753
STWA001	22.6737439735852	3.10678209793587	3.05399892507058	0.840025979979061	0.878126321474114	0.901339643188697	0.0934588068882768	22.3490116350396
SUAC001	24.7555961126413	2.46833021728938	2.46833021728938	NA	0.883375637955137	0.883375637955137	NA	11.8027224066478
SUAC002	24.9110756301075	2.46833021728938	2.46833021728938	NA	0.883375637955137	0.883375637955137	NA	11.8027224066478
SUAC003	24.7835678269449	2.46833021728938	2.46833021728938	NA	0.883375637955137	0.883375637955137	NA	11.8027224066478
SUAI001	22.9758731754661	3.39118572938354	3.53141733664513	0.394550591148948	0.87742668552952	0.905173850828492	0.0702242229401281	29.7011489243962
SUAI002	22.0558744338161	3.39118572938354	3.53141733664513	0.394550591148948	0.87742668552952	0.905173850828492	0.0702242229401281	29.7011489243962
SUAZ001	23.1361291066228	3.76470786524777	3.76470786524777	NA	0.778143986732715	0.778143986732715	NA	43.1510980830179
SUDE001	21.3067152273739	3.72545146407331	3.72545146407331	NA	0.957648946271929	0.957648946271929	NA	41.4899597434564
SUIS001	26.0997476346723	2.21289644658042	2.46833021728938	1.00843274756408	0.769256021841815	0.883375637955137	0.217889749406929	9.14215785326787
SUIS002	25.6103904897011	2.21289644658042	2.46833021728938	1.00843274756408	0.769256021841815	0.883375637955137	0.217889749406929	9.14215785326787
SUIS003	25.322418216416	2.21289644658042	2.46833021728938	1.00843274756408	0.769256021841815	0.883375637955137	0.217889749406929	9.14215785326787
SUIS004	25.2109978253295	2.21289644658042	2.46833021728938	1.00843274756408	0.769256021841815	0.883375637955137	0.217889749406929	9.14215785326787
SUIS005	25.8364998104469	2.21289644658042	2.46833021728938	1.00843274756408	0.769256021841815	0.883375637955137	0.217889749406929	9.14215785326787
SUIS006	25.7196220771363	2.21289644658042	2.46833021728938	1.00843274756408	0.769256021841815	0.883375637955137	0.217889749406929	9.14215785326787
SUIS007	25.6814551810607	2.21289644658042	2.46833021728938	1.00843274756408	0.769256021841815	0.883375637955137	0.217889749406929	9.14215785326787
SUIS008	25.4469314765335	2.21289644658042	2.46833021728938	1.00843274756408	0.769256021841815	0.883375637955137	0.217889749406929	9.14215785326787
SUIS009	25.2181746450014	2.21289644658042	2.46833021728938	1.00843274756408	0.769256021841815	0.883375637955137	0.217889749406929	9.14215785326787
SUIS010	25.6047763458277	2.21289644658042	2.46833021728938	1.00843274756408	0.769256021841815	0.883375637955137	0.217889749406929	9.14215785326787
SY63001	21.7913290802167	3.42649950574992	3.51587268818433	0.341497363656017	0.901859332606533	0.899942753678754	0.0283337719026924	30.7687481915836
SY75001	21.5582047476006	3.42649950574992	3.51587268818433	0.341497363656017	0.901859332606533	0.899942753678754	0.0283337719026924	30.7687481915836
SYAC001	22.0870727498168	3.9213709992075	3.65495860079402	0.877469781300898	0.905696741733109	0.913544843303252	0.0649165334624127	50.4695911368846
SYBA001	22.0495292249368	3.65030058114031	3.68281024049447	0.788040733795206	0.910947147126567	0.943043680952352	0.113971877648973	38.4862325462746
SYCC001	21.494825923291	3.42649950574992	3.51587268818433	0.341497363656017	0.901859332606533	0.899942753678754	0.0283337719026924	30.7687481915836
SYCC002	21.5377778161545	3.42649950574992	3.51587268818433	0.341497363656017	0.901859332606533	0.899942753678754	0.0283337719026924	30.7687481915836
SYCC003	21.6986181812415	3.42649950574992	3.51587268818433	0.341497363656017	0.901859332606533	0.899942753678754	0.0283337719026924	30.7687481915836
SYEL001	21.5504971385616	3.59311249216289	3.65619740855274	0.42402400241258	0.898480039879585	0.902076753982677	0.0459884466553673	36.3470298968131
SYEL002	21.5613996186017	3.59311249216289	3.65619740855274	0.42402400241258	0.898480039879585	0.902076753982677	0.0459884466553673	36.3470298968131
SYFU001	22.5238060860725	3.01941900894727	3.01941900894727	0.0784042382760278	0.835809928090726	0.835809928090726	0.0269910715601459	20.4793898848198
SYLI001	22.6535922336997	4.0195669595374	4.03968543459231	0.505086831638458	0.934864775043281	0.94322520346018	0.0418406736043624	55.6769902160555
SYPC001	21.8983351500685	3.09868150441935	3.10460878815601	0.0653927541290196	0.891387104567736	0.891448552597508	0.00642370791603565	22.1687026670992
SYPC002	21.8983351500685	3.09868150441935	3.10460878815601	0.0653927541290196	0.891387104567736	0.891448552597508	0.00642370791603565	22.1687026670992
SYPC003	21.9012602229291	3.09868150441935	3.10460878815601	0.0653927541290196	0.891387104567736	0.891448552597508	0.00642370791603565	22.1687026670992
SYPC004	21.9012602229291	3.09868150441935	3.10460878815601	0.0653927541290196	0.891387104567736	0.891448552597508	0.00642370791603565	22.1687026670992
SYPC005	22.0344126582562	3.09868150441935	3.10460878815601	0.0653927541290196	0.891387104567736	0.891448552597508	0.00642370791603565	22.1687026670992
SYPP001	21.9397306657088	3.42649950574992	3.51587268818433	0.341497363656017	0.901859332606533	0.899942753678754	0.0283337719026924	30.7687481915836
SYPP002	21.7136884082359	3.42649950574992	3.51587268818433	0.341497363656017	0.901859332606533	0.899942753678754	0.0283337719026924	30.7687481915836
SYPP003	21.4936640540705	3.42649950574992	3.51587268818433	0.341497363656017	0.901859332606533	0.899942753678754	0.0283337719026924	30.7687481915836
SYSP001	21.9125571956485	3.09868150441935	3.10460878815601	0.0653927541290196	0.891387104567736	0.891448552597508	0.00642370791603565	22.1687026670992
SYTH001	22.7754083347928	3.75968839707462	3.78662531912738	0.672996377533191	0.907191501735308	0.934639562338187	0.0675378317346711	42.9350452084394
SYWH001	21.3657452627437	3.42649950574992	3.51587268818433	0.341497363656017	0.901859332606533	0.899942753678754	0.0283337719026924	30.7687481915836
SYWO001	22.8585359860568	3.53588599104597	3.54960615974306	0.634624729363755	0.904258238653235	0.928901201330239	0.0659662986090753	34.3254132546158
TAAS001	22.4967188070828	4.02574810078264	4.2276341571117	0.642304701984022	0.930067251488954	0.954395930959026	0.0587828576480863	56.0222033631869
TAFO001	23.9281926625533	2.94465552183453	2.93304631683484	0.610874366100978	0.878349419412016	0.893117307634413	0.0715357183027955	19.0041147561878
TEHA001	23.4334155661475	2.94777360187235	3.09671291295062	0.86907705227962	0.854117362494888	0.886501187600931	0.122526919431856	19.0634635861619
TESA001	21.9573651503549	3.8159030792095	3.74247130116343	0.645012466624547	0.900451426344562	0.899634222863219	0.0591777940649794	45.4177536973561
TETU001	21.9402310717896	3.30881362060813	3.08723575179679	1.29217839708862	0.830308614789891	0.842599089837123	0.117605407037376	27.3526555880086
THAD001	22.1971795361371	3.10498657923393	3.10498657923393	0.0818744755222288	0.885180700060988	0.885180700060988	0.0282170369596415	22.3089195704759
THAG001	24.9617784023026	1.10130873741537	1.10130873741537	NA	0.518009505150847	0.518009505150847	NA	3.00810026230488
THAM001	22.0307124938741	3.12398988804388	3.12398988804388	0.4387595625256	0.876860720839333	0.876860720839333	0.010411920304206	22.7369166587224
THBI001	22.2414496807152	3.40741637831588	3.38703895025766	0.710889244266327	0.894055806762715	0.90852144841184	0.0712184572530238	30.1871512429016
THBR001	23.7985942114172	3.5830743083009	3.40657646783295	0.759300240429753	0.905793611699687	0.905887042591733	0.0451251825557254	35.9839968724126
THCU001	22.007093044438	3.59204027336957	3.65349104986797	0.550729869510785	0.884231588997755	0.894786403077976	0.0659903023242457	36.3080788140496
THDE001	20.7252567638108	3.75239671735373	3.75239671735373	NA	0.918498586908406	0.918498586908406	NA	42.6231152387666
THEL001	22.0330131589766	3.68853053306884	3.68853053306884	0.17535330136872	0.946084228667971	0.946084228667971	0.0122284423428642	39.9860455928309
THFU001	22.0283864916938	3.98026178579659	3.98485473096778	0.586856583994438	0.930444888130281	0.944092015455009	0.0451961410982792	53.531046060897
THID001	22.8334128930525	3.44800284117628	3.73705263535392	0.599422784856495	0.833609764723666	0.903478591553054	0.105029998287288	31.4375438024124
THIT001	24.1341271476963	3.0807355308038	3.14985351850329	0.260655477939845	0.876334816653373	0.885824178417699	0.0492091288579492	21.7744122585526
THJR001	23.2054451002151	2.96262483566214	2.93371915171284	0.592653216637049	0.871536389407266	0.868351701426097	0.069490359215268	19.3486922973961
THK9001	20.3664810619533	3.4182548571731	3.26142009718941	0.757977776456447	0.88798908279573	0.879916351127511	0.0559181666238426	30.5161135485725
THLE001	23.6720440908152	3.91251741869258	3.91251741869258	NA	0.940612257544443	0.940612257544443	NA	50.0247267753409
THMA001	24.6870638629334	3.16597083668089	3.16597083668089	NA	0.908502037401986	0.908502037401986	NA	23.7117531016792
THMA002	24.6147502587625	3.16597083668089	3.16597083668089	NA	0.908502037401986	0.908502037401986	NA	23.7117531016792
THMO001	21.1915850399015	3.18760619526099	3.07485917750602	0.879813956967803	0.858539174133935	0.816724358359055	0.0812659491862775	24.2303552248847
THMR001	21.2840873550924	3.6570156009577	3.51153654409669	0.649585382368848	0.913510690850074	0.917432770439061	0.0514379206842933	38.7455380068008
THMT001	23.9711705550036	3.56544819676547	3.60462663943571	0.645576438832298	0.914016309124441	0.912814270575245	0.035189530591962	35.35529598302
THNA001	23.8838431034776	2.97546357192918	2.822119798388	0.421868943959764	0.811983186189418	0.766230688353402	0.0917985014730226	19.5987065542576
THNE001	24.2152835044139	3.32906034348409	3.41133939657994	0.657723209632317	0.909047455380512	0.939279321243654	0.0699253133565496	27.9121015886894
THNI001	22.0222505428706	3.13159853417958	3.19073988385168	0.400625898335112	0.894603632541726	0.898450654159458	0.036588802694997	22.9105736212128
THNR001	22.6928862542364	3.71264039969541	3.75868829149638	0.549473854252221	0.912621535571134	0.916974499413506	0.0456052705441279	40.9618194411804
THOL001	21.6170637884706	3.04226681485996	3.04226681485996	0.00682466588427763	0.87447368147032	0.87447368147032	0.0130750260561387	20.9526853019854
THOS001	22.2066459788712	3.56896864473275	3.56453702456757	0.208058825565075	0.915883949140584	0.921648118628432	0.0357539464340811	35.4799818091025
THPE001	22.9719378031878	3.58565966060932	3.58565966060932	3.513402769275	0.754540775866484	0.754540775866484	0.334505730971397	36.0771485448528
THPH001	23.2016176585364	3.27828315690485	3.31239781029478	0.614807734584717	0.885219513353869	0.90517312017297	0.0778177790964383	26.5301854123234
THPP001	21.3062823254619	3.38714977816667	3.26142009718941	0.946585420409448	0.884686665007395	0.902453346032089	0.101134540080723	29.5815181107043
THRO001	22.034937010568	3.65034670615069	3.64135105656225	0.493616567275421	0.897724869096616	0.904085397758985	0.0468341319274497	38.4880077650909
THRQ001	24.4542109052128	3.56330305053527	3.83526585599638	0.855051741799099	0.883810203226842	0.897905952326157	0.086480542647493	35.2795349913794
THSA001	24.108955326222	3.06627492565336	3.28902995622161	0.92581193194646	0.845209979533482	0.897745648251874	0.200832682881783	21.4618067602074
THSC001	21.960380281378	3.12801584315675	3.12231772066281	0.783641038438301	0.888004524797363	0.902884636507975	0.0775686345964226	22.8286389756723
THSI001	25.1568325178515	2.4122580407505	2.4122580407505	NA	0.847853294484819	0.847853294484819	NA	11.1591304890532
THSP001	21.0021328260108	3.61442544548186	3.61442544548186	NA	0.88849286020903	0.88849286020903	NA	37.1300065828849
THTH001	21.7040283763402	3.20274188664117	3.28032927077792	0.824375847744153	0.888943410966133	0.924979772794521	0.132338649718737	24.5998879153455
THTH002	22.0765255461446	3.20274188664117	3.28032927077792	0.824375847744153	0.888943410966133	0.924979772794521	0.132338649718737	24.5998879153455
THTH003	22.0747977410636	3.20274188664117	3.28032927077792	0.824375847744153	0.888943410966133	0.924979772794521	0.132338649718737	24.5998879153455
THTH004	21.857121308956	3.20274188664117	3.28032927077792	0.824375847744153	0.888943410966133	0.924979772794521	0.132338649718737	24.5998879153455
THTN001	24.4058014576765	1.30343928850808	1.10130873741537	1.07813152734003	0.504741436114717	0.518009505150847	0.385439548034109	3.68193816389632
THTO001	24.1659545061866	3.32083971372547	3.44034839020382	0.524019262420255	0.91188733419541	0.936694204389622	0.0627813034094796	27.6835870891835
THTR001	23.0645664953131	3.38989182252279	3.45765375098655	0.652163821323068	0.886686679072964	0.90051723270366	0.0717204529894356	29.6627432560679
THTS001	24.0540494996834	3.32083971372547	3.44034839020382	0.524019262420255	0.91188733419541	0.936694204389622	0.0627813034094796	27.6835870891835
THXY001	24.1214488370417	3.29792191744516	3.28275358286494	0.354386526306273	0.854913175736513	0.85736276556483	0.0523206724421211	27.056355120148
THYE001	22.7305502532579	3.59692975649586	3.41542216540109	1.15014914252149	0.889478852871725	0.894869739616662	0.0709305048734798	36.4860412704264
TIMO001	20.4587636021371	3.97527308057008	4.24625131790676	0.584574513777097	0.946464636779365	0.970748754554546	0.0497236139510442	53.2646604637082
TRAZ001	22.112837553515	3.47957509169379	3.62307440086635	0.883539724580053	0.871340177247692	0.927228380423007	0.104039839168537	32.4459326001753
TRDE001	22.7251348031165	3.67811249198693	3.57869368675192	0.969119727663343	0.914976467110826	0.92241758938513	0.05869227089126	39.5716317654943
TRER001	21.4448918965922	2.57662873614764	2.57662873614764	NA	0.859119604734984	0.859119604734984	NA	13.1527220361293
TRPA001	21.7984562875323	3.59064826433395	3.78534305633577	0.447065923902663	0.929445362854867	0.942766935138527	0.0297379316917773	36.2575728008432
TRPA002	21.892782143066	3.59064826433395	3.78534305633577	0.447065923902663	0.929445362854867	0.942766935138527	0.0297379316917773	36.2575728008432
TRPA003	22.1386435611755	3.59064826433395	3.78534305633577	0.447065923902663	0.929445362854867	0.942766935138527	0.0297379316917773	36.2575728008432
TRPA004	21.8898345034301	3.59064826433395	3.78534305633577	0.447065923902663	0.929445362854867	0.942766935138527	0.0297379316917773	36.2575728008432
TRPA005	21.8766132533345	3.59064826433395	3.78534305633577	0.447065923902663	0.929445362854867	0.942766935138527	0.0297379316917773	36.2575728008432
TRPA006	21.8719836237049	3.59064826433395	3.78534305633577	0.447065923902663	0.929445362854867	0.942766935138527	0.0297379316917773	36.2575728008432
TRPA007	21.8725999565246	3.59064826433395	3.78534305633577	0.447065923902663	0.929445362854867	0.942766935138527	0.0297379316917773	36.2575728008432
TRPA008	21.8853923183027	3.59064826433395	3.78534305633577	0.447065923902663	0.929445362854867	0.942766935138527	0.0297379316917773	36.2575728008432
TRPA009	21.8695812189429	3.59064826433395	3.78534305633577	0.447065923902663	0.929445362854867	0.942766935138527	0.0297379316917773	36.2575728008432
TRPA011	21.7717974169957	3.59064826433395	3.78534305633577	0.447065923902663	0.929445362854867	0.942766935138527	0.0297379316917773	36.2575728008432
TRPE001	22.5220616781789	3.57410746834019	3.58296724492992	0.585437389985295	0.890953327382448	0.901056593246486	0.0686846493576251	35.6627764496594
TRPR001	22.0595318302374	3.76640386735451	3.70128294276683	0.877795151080107	0.901234229851616	0.923570807842837	0.082362248809776	43.2243445317832
TRRA001	21.3773956620239	3.3733578105963	3.31582491100295	0.870245485568053	0.863041438402142	0.882904134671037	0.0908813699658141	29.1763313563371
TRWH001	22.1662540562708	3.74069139549643	3.76212902883147	0.308192311894108	0.901451189185642	0.907222636667849	0.0362725117825636	42.1271065901285
TRWH002	23.7077897495632	3.74069139549643	3.76212902883147	0.308192311894108	0.901451189185642	0.907222636667849	0.0362725117825636	42.1271065901285
TSPA001	21.3480623022346	3.96484539876403	3.78887608422236	0.628820479670384	0.912946774762452	0.910306738189774	0.0383140070871607	52.7121194008544
URUR001	26.2182514360695	2.98837238242732	3.04172694355907	0.709323469924012	0.852620440604718	0.890591441121046	0.114379234291332	19.8533425309802
VAPA001	21.1108190564327	3.49854435142978	3.5185654896115	0.786644972666377	0.869918683751137	0.894877959009232	0.103795453389601	33.067282565756
VAPA002	21.5668804146473	3.49854435142978	3.5185654896115	0.786644972666377	0.869918683751137	0.894877959009232	0.103795453389601	33.067282565756
VAPA003	21.111418053043	3.49854435142978	3.5185654896115	0.786644972666377	0.869918683751137	0.894877959009232	0.103795453389601	33.067282565756
VEEI001	20.7672305420427	3.68627385854867	3.68627385854867	NA	0.962647766810186	0.962647766810186	NA	39.8959118420996
VEPA001	21.2647799428143	3.16371753754271	3.09164653677661	0.640257343450029	0.892037975341604	0.913348843211388	0.0796588628127995	23.6583835801802
VIAL001	22.0470103151778	3.08068299994991	3.03744104733386	0.963627517262408	0.845206922026121	0.876012204563218	0.105113196403278	21.7732684601264
VICH001	22.2379582719697	2.67938519953652	2.4330451787855	0.659524753585146	0.819744824727674	0.826917447435554	0.0950764102708869	14.5761291296317
VICH002	22.2563918061925	2.67938519953652	2.4330451787855	0.659524753585146	0.819744824727674	0.826917447435554	0.0950764102708869	14.5761291296317
VICH003	22.2193507646787	2.67938519953652	2.4330451787855	0.659524753585146	0.819744824727674	0.826917447435554	0.0950764102708869	14.5761291296317
VICH004	22.2036227148879	2.67938519953652	2.4330451787855	0.659524753585146	0.819744824727674	0.826917447435554	0.0950764102708869	14.5761291296317
VICH005	22.1079221534122	2.67938519953652	2.4330451787855	0.659524753585146	0.819744824727674	0.826917447435554	0.0950764102708869	14.5761291296317
VICH006	22.1825480312774	2.67938519953652	2.4330451787855	0.659524753585146	0.819744824727674	0.826917447435554	0.0950764102708869	14.5761291296317
VICH007	22.2084190047858	2.67938519953652	2.4330451787855	0.659524753585146	0.819744824727674	0.826917447435554	0.0950764102708869	14.5761291296317
VICH008	22.2235297095446	2.67938519953652	2.4330451787855	0.659524753585146	0.819744824727674	0.826917447435554	0.0950764102708869	14.5761291296317
VIFU001	21.402269193805	2.57512845787923	2.57512845787923	NA	0.766597830742042	0.766597830742042	NA	13.1330040879911
VIHA001	21.9181273714458	2.37992537209118	2.45989075681843	0.85504178548899	0.770035370681373	0.784985247544276	0.142534243635931	10.8040965467128
VIPA001	21.8670597920412	2.90115245543745	3.0115863897179	0.588594800900047	0.861683560748978	0.875399246391674	0.0705149038351532	18.1951023357605
VIPA002	21.8271854142843	2.90115245543745	3.0115863897179	0.588594800900047	0.861683560748978	0.875399246391674	0.0705149038351532	18.1951023357605
VIPA003	21.9169503729522	2.90115245543745	3.0115863897179	0.588594800900047	0.861683560748978	0.875399246391674	0.0705149038351532	18.1951023357605
VIPA004	21.9377580316261	2.90115245543745	3.0115863897179	0.588594800900047	0.861683560748978	0.875399246391674	0.0705149038351532	18.1951023357605
VISP001	22.1030225665063	2.56602154483418	2.61812105203625	0.618643158613767	0.846502947407789	0.854169666231253	0.0630906173024476	13.0139459108231
VIVU001	22.322599545163	2.63757809657551	2.41597113839273	0.811881984063274	0.817257002272596	0.824391779272099	0.118497451540277	13.9793060468066
VIVU002	22.3791253868439	2.63757809657551	2.41597113839273	0.811881984063274	0.817257002272596	0.824391779272099	0.118497451540277	13.9793060468066
VIVU003	22.2639410653409	2.63757809657551	2.41597113839273	0.811881984063274	0.817257002272596	0.824391779272099	0.118497451540277	13.9793060468066
VUDI001	24.6792413685108	2.44029412901994	2.44029412901994	0.0396490162665315	0.865614466219978	0.865614466219978	0.0251180899514995	11.4764157933501
WACH001	23.8689140315524	3.14957525332621	3.14370154455118	0.414540288952078	0.863997094565938	0.885120125594877	0.0693216558929278	23.3261547698612
WEKO001	22.5360275444752	2.78135381403621	2.75946819532544	0.832447045918177	0.782220185718843	0.819137392080331	0.171333085096619	16.1408578830763
WEVI001	23.3064422077889	3.46961967216496	3.75016495124888	0.985157397436427	0.891953804619073	0.934480632872426	0.0936522302038542	32.1245222710573
WIGL001	23.500542891324	2.68283559732865	3.49080852268348	2.11142831887259	0.627850281306728	0.89066229175561	0.470132617353688	14.6265094394708
WIGL002	22.7807653768728	2.68283559732865	3.49080852268348	2.11142831887259	0.627850281306728	0.89066229175561	0.470132617353688	14.6265094394708
XAAL001	21.0084279266674	3.39155506110463	3.4582809585269	0.309420273232015	0.871994171260811	0.879213509604237	0.0270974734633414	29.7121205268025
XAAX001	21.3033374690078	3.74136864003466	3.81252404157011	0.926733978609597	0.91729263325643	0.945298545161773	0.075469486389655	42.1556466061722
XAAX002	21.2620497438263	3.74136864003466	3.81252404157011	0.926733978609597	0.91729263325643	0.945298545161773	0.075469486389655	42.1556466061722
XACA001	21.4057716591058	3.48504541017626	3.5640958765805	0.909995570515841	0.862900849822246	0.88956970605868	0.128554908909197	32.6239085336601
XACA002	21.4545670160376	3.48504541017626	3.5640958765805	0.909995570515841	0.862900849822246	0.88956970605868	0.128554908909197	32.6239085336601
XACA003	21.3549430490203	3.48504541017626	3.5640958765805	0.909995570515841	0.862900849822246	0.88956970605868	0.128554908909197	32.6239085336601
XACA004	21.2665896333188	3.48504541017626	3.5640958765805	0.909995570515841	0.862900849822246	0.88956970605868	0.128554908909197	32.6239085336601
XACA005	21.3513586402637	3.48504541017626	3.5640958765805	0.909995570515841	0.862900849822246	0.88956970605868	0.128554908909197	32.6239085336601
XACI001	21.1608619191028	3.22142170798218	3.22142170798218	NA	0.918807034487746	0.918807034487746	NA	25.0637281656586
XAOR001	21.3271683435748	3.6391623716562	3.8318926292181	1.51161247614222	0.910278264566764	0.940047932197717	0.0904341150046327	38.059943282581
XAOR002	21.530364814918	3.6391623716562	3.8318926292181	1.51161247614222	0.910278264566764	0.940047932197717	0.0904341150046327	38.059943282581
XAOR003	21.159597762201	3.6391623716562	3.8318926292181	1.51161247614222	0.910278264566764	0.940047932197717	0.0904341150046327	38.059943282581
XAOR004	21.2047697342936	3.6391623716562	3.8318926292181	1.51161247614222	0.910278264566764	0.940047932197717	0.0904341150046327	38.059943282581
XEBO001	22.4920686902254	2.11967698022402	2.11967698022402	NA	0.632054874979732	0.632054874979732	NA	8.3284468001188
XENE001	22.4890338896516	3.56881848741937	3.56881848741937	NA	0.928067434142805	0.928067434142805	NA	35.4746546303227
XYCE001	21.303766078307	2.94956353462372	2.81767437904034	0.403038546652114	0.832090282946266	0.838011521136664	0.0517819486038998	19.0976164605452
XYFA001	21.9550162188188	3.56054077093013	3.39355961549558	0.820417698736561	0.90933864058556	0.914992388892564	0.0683650824135495	35.1822175223031
XYFA002	21.9059854741237	3.56054077093013	3.39355961549558	0.820417698736561	0.90933864058556	0.914992388892564	0.0683650824135495	35.1822175223031
XYFA003	21.937388539473	3.56054077093013	3.39355961549558	0.820417698736561	0.90933864058556	0.914992388892564	0.0683650824135495	35.1822175223031
XYFA004	21.9571382921815	3.56054077093013	3.39355961549558	0.820417698736561	0.90933864058556	0.914992388892564	0.0683650824135495	35.1822175223031
XYFA005	21.7588953300409	3.56054077093013	3.39355961549558	0.820417698736561	0.90933864058556	0.914992388892564	0.0683650824135495	35.1822175223031
YEPE001	21.7832522875887	3.07186202957588	2.86262258428192	0.432161975288027	0.888428125266812	0.909215788842507	0.0531733991991283	21.5820517026422
YEPE002	21.8215354308655	3.07186202957588	2.86262258428192	0.432161975288027	0.888428125266812	0.909215788842507	0.0531733991991283	21.5820517026422
YEPE003	21.8788684603958	3.07186202957588	2.86262258428192	0.432161975288027	0.888428125266812	0.909215788842507	0.0531733991991283	21.5820517026422
YEPE004	21.7856824066764	3.07186202957588	2.86262258428192	0.432161975288027	0.888428125266812	0.909215788842507	0.0531733991991283	21.5820517026422
YEPE005	21.8186926421968	3.07186202957588	2.86262258428192	0.432161975288027	0.888428125266812	0.909215788842507	0.0531733991991283	21.5820517026422
YEPE006	21.8595235179304	3.07186202957588	2.86262258428192	0.432161975288027	0.888428125266812	0.909215788842507	0.0531733991991283	21.5820517026422
YEPE007	21.7123832029985	3.07186202957588	2.86262258428192	0.432161975288027	0.888428125266812	0.909215788842507	0.0531733991991283	21.5820517026422
YEPE008	21.8350882808643	3.07186202957588	2.86262258428192	0.432161975288027	0.888428125266812	0.909215788842507	0.0531733991991283	21.5820517026422
YEPE009	21.7718732029614	3.07186202957588	2.86262258428192	0.432161975288027	0.888428125266812	0.909215788842507	0.0531733991991283	21.5820517026422
YEPE010	21.7874563609841	3.07186202957588	2.86262258428192	0.432161975288027	0.888428125266812	0.909215788842507	0.0531733991991283	21.5820517026422
YEPE011	21.8432837003977	3.07186202957588	2.86262258428192	0.432161975288027	0.888428125266812	0.909215788842507	0.0531733991991283	21.5820517026422
YEPE012	21.7243280038161	3.07186202957588	2.86262258428192	0.432161975288027	0.888428125266812	0.909215788842507	0.0531733991991283	21.5820517026422
YEPS001	22.0499684253332	2.922266222443	2.68251805609685	0.872148462647486	0.814442010644964	0.82345737875617	0.138368273048445	18.5833537893368
YEPS002	21.8328444701777	2.922266222443	2.68251805609685	0.872148462647486	0.814442010644964	0.82345737875617	0.138368273048445	18.5833537893368
YEPS003	21.8874332515877	2.922266222443	2.68251805609685	0.872148462647486	0.814442010644964	0.82345737875617	0.138368273048445	18.5833537893368
YEPS004	21.9436887816362	2.922266222443	2.68251805609685	0.872148462647486	0.814442010644964	0.82345737875617	0.138368273048445	18.5833537893368
ZOGA001	22.8617379965187	3.25796381010496	3.25796381010496	NA	0.894376928837139	0.894376928837139	NA	25.9965493031774
ZUPR001	23.7521238104746	3.07976597959051	3.01928653292934	0.73408546714671	0.846559396786768	0.870241775237252	0.0812720507015037	21.7533110817175
ZYMO001	22.2358742161716	3.88221163317563	4.26147349887773	1.16637789783334	0.919821060363845	0.967958935271135	0.0852715976313851	48.5314301884538
ZYMO002	22.2541306578809	3.88221163317563	4.26147349887773	1.16637789783334	0.919821060363845	0.967958935271135	0.0852715976313851	48.5314301884538
ZYMO003	21.3856214290728	3.88221163317563	4.26147349887773	1.16637789783334	0.919821060363845	0.967958935271135	0.0852715976313851	48.5314301884538
ZYMO004	22.4420258082783	3.88221163317563	4.26147349887773	1.16637789783334	0.919821060363845	0.967958935271135	0.0852715976313851	48.5314301884538
ZYMO005	22.2858824329463	3.88221163317563	4.26147349887773	1.16637789783334	0.919821060363845	0.967958935271135	0.0852715976313851	48.5314301884538
