# Supplementary material for: Community diversity and habitat structure shape the repertoire of extracellular proteins in bacteria
Source: Nat Commun. 2020 Feb 6;11:758. doi: 10.1038/s41467-020-14572-x (PMC7005277; doi:10.1038/s41467-020-14572-x)
Supplement: Supplementary file 12 — Source Data [file 41467_2020_14572_MOESM12_ESM.zip › source_data/Fig4a.tsv]

species	Freq.norm	sh	si	en	percentil
ACAR	0.832602979842244	3.00915788031529	0.0271972163978629	20.2703226979561	20
ACAV	1.47152233749735	3.22838135430366	0.0477272570739589	25.2387712616673	25
ACBA	1.04285275352889	3.24497119905006	0.106707453738272	25.6609709892444	25
ACCA	1.56944033165532	3.32537572948112	0.130005260279708	27.8094455084802	25
ACCD	0.848522941546197	3.22489174069659	0.038170342301438	25.1508511947976	25
ACCE	1.66898470097357	3.39131746614456	0.128400895713675	29.7050619152909	25
ACCL	1.13920533481523	2.74087511022428	0.0254117735471004	15.5005438471765	15
ACCR	0.95532452936218	3.56254891767891	0.0251246548876391	35.2529395643885	35
ACDR	1.03252452245741	3.12129262386775	0.0430843215801906	22.6756718218263	20
ACFE	0.669680227691277	3.09254861311178	0.0149206051090884	22.0331604807983	20
ACFM	0.444225074037512	3.03148734607521	0.16058290928435	20.7280394415951	20
ACFR	0.840607824118978	3.10332715808504	0.00852424858059445	22.2719303763454	20
ACIN	0.374843815077051	3.05665561558477	0.173092775555549	21.2563487527579	20
ACJS	0.62575210589651	3.14503888111803	0.0377183782317073	23.2205782977782	20
ACKK	0.69590889919865	3.05561513222886	0.0455132470018778	21.234243377805	20
ACLA	0.36231884057971	2.63872349646943	0.0663331558435957	13.9953271159836	10
ACMA	1.69390433019206	3.19498281477283	0.0222407228438288	24.4097542015196	20
ACMI	2.29901677270098	3.73834027399919	0.0558874462458933	42.0281769875375	40
ACMP	1.9374724790841	3.27245105541281	0.0888181449516117	26.3759089935509	25
ACMS	2.14180206794682	3.84246883401376	0.0284942840817277	46.6404800200218	45
ACMU	0.987841945288754	3.57402780561468	0.0255417575753348	35.6599355688459	35
ACN9	3.15392109108622	3.51154318911291	0.0872313734578037	33.4999246345281	30
ACPA	1.4647431179155	2.93148790187081	0.0341332576468706	18.7555161135109	15
ACPH	0.811047786058746	3.32486239496358	0.120600338944679	27.7951736236261	25
ACPL	0.484652665589661	3.92799434058591	0.00895156433226085	50.8049779327548	50
ACSE	2.61913423062932	3.84351553969243	0.0078585909286353	46.6893244337179	45
ACSI	0.711743772241993	4.16154628923445	0.00389145089411955	64.1706723429019	60
ACSP	0.786211067432719	3.71306644807047	0.0564873533088839	40.9792748759587	40
ACSU	0.288600288600289	3.06942569839281	0.0220151489691776	21.5295346774947	20
ACWO	0.748632306363375	3.23723857483603	0.142872839721507	25.4633095493402	25
ACXY	0.802847837612664	2.87303424257176	0.0138107155639623	17.6906144622086	15
ADEQ	0.613765892152565	3.18245313823911	0.147496357353114	24.1058159772571	20
ADFE	0.509164969450102	3.40050885234839	0.160076993712273	29.9793512300443	25
ADKA	0.584795321637427	3.26962844315722	0.0218443389182329	26.3015650010646	25
AEHY	1.21594762071787	2.87437014067672	0.00916479634218318	17.7142631131213	15
AESA	1.28494138863841	2.45383725023212	0.00635190253725993	11.6328995308368	10
AESU	1.71974522292994	3.12018476947318	0.0136655269934497	22.6505643894064	20
AEUR	0.637311703360371	3.49691977179715	0.0404602704328775	33.0136057449337	30
AEVE	1.06752730883813	2.84351615269711	0.00410355516621124	17.1760531103461	15
AGAC	0.333687244046716	2.52541690070442	0.00185144277496702	12.4961038122895	10
AGAP	0.405588102748986	3.20562060793976	0.0283000093683065	24.6708061645924	20
AGH1	0.467726847521048	3.3668732576762	0.0851144938204447	28.987747991864	25
AGRA	0.733093955715141	2.79450717188249	0.00271365372697757	16.3545667763788	15
AGTU	0.485527544351074	3.30554285275844	0.00872020932819082	27.263337550417	25
AGVI	0.872146966041937	3.25490574909503	0.00783853769654489	25.9171717019942	25
AKMU	1.12254443405051	3.22061989803129	0.28452294010401	25.0436398735813	25
ALAC	0.68340750158932	3.24885422432354	0.172885364883583	25.7608068953682	25
ALBO	0.689655172413793	2.7962662589392	0.0140970544350763	16.3833612016386	15
ALDE	0.57371725481706	3.57959915938117	0.0544220100420727	35.8591641563235	35
ALDI	1.0187910346389	2.83969788316376	0.0154241453050976	17.1105953572506	15
ALEH	0.767888307155323	3.34473221817687	0.119826398969825	28.3529822367333	25
ALFI	1.38263665594855	3.09845425906454	0.265700767965961	22.1636655047535	20
ALMA	1.21412103136832	2.82239214485345	0.0346644212034286	16.8170313689952	15
ALME	0.994594594594595	3.17973955856104	0.166574058436211	24.040491596439	20
ALOR	0.705218617771509	3.17123917772098	0.16320639381887	23.8370043471155	20
ALSA	0.920480695474303	2.83093294375741	0.0017857495550871	16.961277363257	15
ALSN	1.14390299702585	2.27066469150572	0.00269410709384097	9.68583676829951	NA
ALVI	0.77639751552795	3.15114931583734	0.0753769942079622	23.3629005080709	20
AMAS	2.54872563718141	3.3360497032528	0.0328282716851596	28.1078726688797	25
AMCO	0.5863539445629	3.31535421687262	0.092112293610825	27.5321446077083	25
AMDE	0.625	3.38154323184323	0.101316228150067	29.416132014723	25
AMME	2.84034470724046	3.43736407776194	0.0918812113966368	31.104860021437	30
AMOR	1.92283988660175	2.95365013085516	0.00294365294576822	19.1758203931149	15
AMSU	0.913921360255048	3.12933344463727	0.00421468271436545	22.8587378489904	20
AMXY	1.03691414350892	3.47472439773081	0.0304943984088724	32.2889284082803	30
AN90	1.13056971846597	2.89845002825804	0.0256773729872795	18.1459977773075	15
ANCE	1.40845070422535	2.95695136658767	0.00242047006770562	19.2392289022285	15
ANCY	1.59301130524152	3.13004890590079	0.0259236034652695	22.8750982423702	20
ANDE	1.03186302301848	3.38920635914874	0.143218296981534	29.6424174990689	25
ANFL	1.3069586718474	3.48900178316311	0.0881101266907609	32.7532365503476	30
ANMA	1.3771186440678	3.11978374000423	0.00519376250815318	22.6414826667386	20
ANMO	0.545364402578086	3.17534435405242	0.0229724228606558	23.935060584539	20
ANPH	0.696656050955414	2.43130964706125	0.00438941234790021	11.3737679520283	10
ANPR	0.8859357696567	3.33445667439003	0.127869197902796	28.063131662766	25
ANSF	0.940438871473354	3.42351777913898	0.127588454838999	30.677140838228	30
ANSP	0.875028045770698	3.40982432577861	0.123076869981207	30.2599279031668	30
ANTH	1.27531882970743	3.09398429297644	0.0175042732597694	22.0648157636442	20
ANTP	0.758054327226785	3.39984700065827	0.143893266986704	29.959515910508	25
ANVA	1.2784588441331	2.99896481787781	0.0169293838776516	20.0647554925888	20
AQAE	0.705128205128205	2.73144912092239	0.00292342819002837	15.3551223342269	15
ARAR	0.785797438882421	3.51988096313163	0.0421564313300609	33.7804071106348	30
ARAU	1.26416739319965	3.51023754569449	0.0160447131387772	33.4562142197286	30
ARBU	0.710399032648126	3.06140814231987	0.0130755749591257	21.3576105526057	20
ARCH	1.56862745098039	3.73272287720744	0.0407750865048076	41.7927499037147	40
ARFB	1.2823347335839	3.73723781783277	0.0619864528699262	41.9818682959958	40
ARHA	0.924321201617562	3.57355278751167	0.0291310878135226	35.6430004764546	35
ARLL	0.807584269662921	2.87750737069289	0.00394144038609127	17.769924096075	15
ARNI	0.927703134996801	3.60842157735709	0.0146746851811343	36.9077507847673	35
ARPH	1.04091019123699	3.73333331086677	0.0684981676563351	41.8182693931571	40
ARRU	1.04918032786885	3.49041097389233	0.0173459250761965	32.7994246439196	30
ARSF	1.88279595198871	2.67470290693191	0.0290386097616177	14.5080389614495	10
ASEX	1.51474887058198	3.58512929216507	0.028243868031837	36.0580194368921	35
ATPA	0.295639320029564	3.1999522136632	0.151444890096178	24.5313579053687	20
AZB5	1.06197495641148	3.38436929889113	0.135214172560608	29.4993815550706	25
AZBR	1.5357905982906	3.31614065200335	0.0537927748557408	27.5538053697279	25
AZCA	0.657197371210515	3.32504834170846	0.0275568977264188	27.80034252624	25
AZKH	0.925212027756361	3.11573349141114	0.0659461858284665	22.5499644942063	20
AZLI	1.08321024126046	3.41003442788633	0.111804009287217	30.2662862457257	30
AZPS	0.117370892018779	2.90505402560529	0.0149019543889136	18.2662304697097	15
AZSP	0.714202084065098	3.32476413573434	0.119449989363498	27.7924426254642	25
AZVI	0.893802966101695	3.12272198398108	0.00820411485118738	22.7081066977081	20
BA1N	1.15646258503401	3.11943126010988	0.130496174871712	22.6335034056675	20
BAAM	2.29584915897992	2.78225356677697	0.0252392843967471	16.1553871996108	15
BAAN	1.93534778252386	2.9763462570253	0.0386719525256325	19.6160136776825	15
BAAT	2.12613473483039	2.34474271219661	0.0110269011645724	10.4305887190228	10
BAAU	0.316455696202532	2.81685781870653	0.00159251384619038	16.7242175005834	15
BABA	0.623538581449727	3.02246354042383	0.00836197406976606	20.5418350418333	20
BACE	2.06931430257224	3.06609617661685	0.0815079971904187	21.4579708257724	20
BACF	0.954032957502168	3.18514593552299	0.108969237090993	24.170815529078	20
BACG	0.90702947845805	2.63995224924837	0.00147300315106794	14.0125344827043	10
BACI	0.168067226890756	3.1902420325113	0.00519407473644752	24.2943067436463	20
BACL	0.8544921875	3.09851648800672	0.0255972432420697	22.1650447691272	20
BACO	1.53330138955438	3.3094077956825	0.0280216526905727	27.3689126834791	25
BACU	1.50023441162682	3.32631566275103	0.0271341916593158	27.8355968198498	25
BAFR	0.844941767526833	3.07861232261354	0.274638801413001	21.7282296930572	20
BAGR	0.904977375565611	3.29983871858287	0.00223835937014251	27.1082665084345	25
BAHA	1.13524185587364	3.28234169504536	0.0186547668634429	26.6380779766396	25
BAHE	0.806451612903226	2.67416148120691	0.00163481037754614	14.5001860620092	10
BAHL	1.38717632552404	3.14574613774201	0.234545791161906	23.2370070145666	20
BAIN	1.46071851559416	3.37408195700761	0.0904187310771244	29.1974669436902	25
BAJS	2.12314225053079	3.08280910045947	0.00346479114345415	21.8196098630779	20
BALI	1.86172328745326	3.39567377701481	0.0851334122719228	29.8347486722348	25
BAMA	1.26895697926339	3.50111137363337	0.0301124250993582	33.1522760577324	30
BAME	1.93943943943944	3.26629172743394	0.058302717840243	26.2139504093607	25
BAPS	1.29181084198385	3.62536896429011	0.0363691576912364	37.5385709969647	35
BAPU	1.6580592552324	2.93751665320299	0.0264989189354199	18.8689299847697	15
BAQU	0.341151385927505	2.27234891850453	0.0032522193621761	9.70216366132832	NA
BASA	1.0711343037627	2.80693090670551	0.144873749065179	16.5590189773727	15
BASE	0.675883256528418	2.672166867981	0.0118668241994348	14.4712926243077	10
BASP	0.128865979381443	3.32607835900549	0.0263217735327713	27.8289921121571	25
BASU	2.15607115922098	2.79328846039239	0.036504305578848	16.3346474183735	15
BATH	1.14202657807309	3.10383160383578	0.288168479537934	22.2831681911801	20
BATR	0.95831336847149	2.73348652531082	0.00208399943234456	15.3864388191946	15
BATS	0.73015873015873	3.45256625815416	0.0632983840835256	31.5813342619217	30
BATU	2.29862622926207	2.99648238157806	0.0540463369007974	20.015007788509	20
BAVI	0.209205020920502	3.68110697926386	0.000730897276865319	39.6903061090706	35
BAVU	0.811608460403345	3.09005216547012	0.296245602921008	21.9782244502708	20
BAWE	1.8751105607642	3.06924768690268	0.00832893178448002	21.5257025140395	20
BDBA	2.51228836701257	3.4724348278864	0.0518901696420566	32.2150852183169	30
BDEX	1.98624904507257	3.39133745878819	0.0534143603508093	29.7056558039444	25
BEBA	0.543478260869565	3.02233078465029	0.0561721496285236	20.5391081756402	20
BECA	0.881582082439838	3.68501651983122	0.0724897909638161	39.8457806899961	35
BEIN	1.05708245243129	3.41892332091679	0.0607141545577996	30.5365192835651	30
BIAD	0.79656862745098	3.07575034286044	0.0721733345825124	21.6661328419562	20
BIAN	0.621679064824655	2.98470660252767	0.040598632953498	19.7806977781763	15
BIAS	1.08564535585042	3.21964081991718	0.0184294660648907	25.0191321933081	25
BIBI	1.57805748637986	2.78236339787134	0.0447373001879358	16.1571616609106	15
BIBR	0.760869565217392	2.90943219733673	0.0713577189175577	18.3463784864571	15
BIDE	0.846262341325811	3.24498127731779	0.0358360929191344	25.6612296086835	25
BILO	1.07242617717478	2.95987465860062	0.158904463687594	19.2955530723014	15
BITH	1.8970189701897	3.04437360084957	0.0112295170436972	20.9968746582378	20
BITR	0.577777777777778	3.9979943830681	0.032728787992319	54.488756796121	50
BLBG	0.347222222222222	3.29003693733709	0.0162917515057448	26.8438551781139	25
BLBP	0.347826086956522	3.28795279743967	0.0166311703702665	26.7879670880655	25
BLCH	0.164203612479475	2.92333496189813	0.00375828289070555	18.6032251695127	15
BLCI	0.341296928327645	3.29789130767033	0.0156078576625693	27.0555269438851	25
BLCP	0.364963503649635	3.29752608781986	0.013848056060261	27.0456475325688	25
BLGE	0.338983050847458	3.29316397113932	0.0153851418607189	26.9279282017233	25
BLMD	0.369685767097967	2.39777756773448	0.0303638123072283	10.9987053204939	10
BLPE	0.344234079173838	3.50465930917081	0.0102627245216092	33.2701071009743	30
BLSA	1.0172306414781	3.80367984951308	0.0792893536548306	44.865981152783	40
BLTA	0.345423143350604	3.50128737449406	0.0107028946567436	33.15811140035	30
BLVA	0.340715502555366	3.21486121308792	0.008167739337711	24.8998359000105	20
BOAF	0.507328072153326	2.47933977169798	0.00242110725405845	11.9333830591529	10
BOAV	0.921052631578947	2.91372914698418	0.00535955524039747	18.4253815655951	15
BOBI	0.410958904109589	2.44718962109018	0.000395960019298572	11.5558247948747	10
BOBR	0.745696564220503	3.63676845237043	0.01145666950065	37.9689398212726	35
BOBU	0.435771125426298	2.51117796514117	0.00337616006491813	12.3194333797114	10
BOCR	0.489853044086774	2.75014115244895	0.00116191130444452	15.644840035826	15
BODU	0.769230769230769	2.34970007341742	0.000718678765724714	10.4824252952062	10
BOGA	0.744047619047619	2.53308610141705	0.00231767893527464	12.5923073712227	10
BOHE	0.855745721271394	3.45549708085535	0.00029109382428364	31.6740293233537	30
BOPA	0.705910504905479	3.76110197299415	0.00655337662679533	42.9957800710062	40
BOPE	0.603935320475355	3.35623044001017	0.00356233225717302	28.6808725815883	25
BOPT	0.716132882434852	3.46900497800135	0.0153113244310601	32.104781582573	30
BORE	0.707070707070707	2.48935481443679	0.000506768370755258	12.0534968690181	10
BOTU	0.733496332518337	2.75737552122246	0.00227398549237558	15.7584309619639	15
BRAB	0.456912124110084	2.67111605297733	0.0090839646038493	14.4560939597864	10
BRAV	0.623052959501558	2.86414073499263	0.00144841144061711	17.5339803939522	15
BRBE	1.61425929039852	3.29339754024559	0.0916735712375206	26.9342184684248	25
BRCA	0.428855873793843	2.57071764542297	0.00509416559259007	13.0752044353944	10
BRFA	1.07561929595828	3.6704562603326	0.0526691854040463	39.2698190341521	35
BRHY	0.302800908402725	3.34016457035339	0.00166863017244086	28.2237711192188	25
BRIN	0.591922005571031	3.28122666613127	0.00138906432005733	26.6083923027479	25
BRJA	1.01499154173715	3.25836783223338	0.100672220132598	26.007054606403	25
BRME	0.538413750258853	2.88283163000954	0.017934406627375	17.8647880961697	15
BRMI	0.426569165143205	3.02868919829996	0.00124236433447569	20.6701203949624	20
BRMU	0.569597721609114	3.45790950962336	0.00142950913106357	31.7505329055101	30
BROL	1.00996126175982	3.36111450800031	0.0411216455919987	28.8212945493754	25
BRPI	0.540485417091576	3.15401363207349	0.00896786469909851	23.4299151730986	20
BRPN	0.451263537906137	2.9832843613653	0.000912144018115675	19.7525848519949	15
BRS2	0.89959373186303	3.50234262071578	0.097929933768797	33.193119840138	30
BRSB	1.26239855725879	3.69856139814313	0.0363664733841861	40.3891586272174	40
BRSP	0.969519425263305	3.38409675277416	0.128684094553704	29.4913427087028	25
BRSU	0.429217444623285	2.71296656357885	0.0115885906054452	15.0739270142439	15
BU38	1.39968895800933	3.30615264003223	0.00336702914905915	27.2799674565334	25
BUAM	1.39024573532727	3.37387274967788	0.00781809532628056	29.1913592585047	25
BUAP	0.973307771715087	3.45865282843806	0.0543875126392703	31.7741424476169	30
BUC1	1.45290581162325	3.34863096131076	0.0137655576349729	28.4637389973403	25
BUCC	1.21049092131809	3.40417270394763	0.00887752147517431	30.0893925884985	30
BUCE	0.995708154506438	3.55519055011547	0.0054247102302935	34.9944875360613	30
BUCG	1.13223980258383	3.26748991787389	0.0550386445589096	26.2453785388166	25
BUCN	1.73102529960053	3.69620381581529	0.00321290326077766	40.2940500178426	40
BUGD	1.48428012413979	3.41612547419835	0.00726040893685666	30.4512021910236	30
BUGE	1.3243922883487	3.34822614124239	0.0117349364111049	28.4522186365671	25
BUGL	1.68023557942144	3.2086751232943	0.00352551281324302	24.7462787282029	20
BUKJ	1.22841965471448	3.4757818370875	0.00160429201094019	32.3230900507137	30
BUMA	1.26833885470894	3.26259707491574	0.0052090624971824	26.1172776675322	25
BUMU	1.03484517745978	3.21412159053144	0.0050250198101864	24.8814262286695	20
BUPE	1.23152709359606	3.36567023092519	0.0138552419477278	28.9528959237667	25
BUPH	1.14727854855923	3.44340441901732	0.0125819345205073	31.293312576554	30
BUPR	1.78430858042509	3.00187334194774	0.209213799643859	20.1231992682599	20
BUPS	1.51848080461618	3.07928019526891	0.0100463761114713	21.7427462305784	20
BUPT	1.03048518677544	3.32831538551914	0.0141179940221658	27.8913159894526	25
BURH	0.439276485788114	3.54052954196121	0.0105533577762668	34.4851757042108	30
BURP	1.26192674669129	3.47884633961808	0.00979477251907566	32.4222961730384	30
BUTH	1.8438844499078	3.32577117601255	0.0209876422608238	27.8204448319262	25
BUVI	1.29972430090587	3.09713695663508	0.00277074217367627	22.1344884760428	20
BUXE	1.08021144564468	3.33737036929006	0.00890203153492619	28.1450183047842	25
BUYI	1.21732444900051	3.25808330453281	0.0123098051065617	25.9996559315711	25
CA17	0.808407437348424	2.81612879453742	0.0547636218929747	16.7120295849983	15
CA63	1.64408310749774	3.07726147055055	0.0150661082544253	21.6988978850782	20
CA75	1.09243697478992	3.15708158533641	0.019528226632302	23.5019074357846	20
CAAC	3.7585549197801	3.3496586924663	0.0104119821363355	28.4930071060084	25
CAAE	0.582665695557174	3.27952712909821	0.168729905854954	26.5632087610662	25
CAAR	1.54666666666667	3.38665454094165	0.045691865019471	29.5668718687446	25
CABL	0.251466890192792	2.95353779043645	0.0154084909512175	19.1736662944212	15
CACA	0.499168053244592	3.97527201574505	0.0199710686050629	53.2646037461948	50
CACL	0.945140743784671	2.63810024787666	0.00221524379332156	13.9866072656527	10
CACO	1.15635997988939	2.76594021659918	0.0717399648541995	15.8939767483855	15
CACR	0.932492776464408	3.49269721449415	0.0535998606935267	32.8744978052114	30
CACU	1.13753877973113	3.27238804488166	0.00540828219933278	26.374247085875	25
CAEP	0.554323725055432	3.22903211146508	0.00224776459018885	25.2552009180899	25
CAEX	0.442757748260595	3.04882981465708	0.0069596676261602	21.0906500073258	20
CAFE	1.33798720186155	3.47406166280138	0.0126745642369727	32.2675364969565	30
CAHD	1.06048703849175	3.12270532754674	0.0174149652042953	22.7077284647698	20
CAHO	1.0669828097214	3.18374116488558	0.0146777014228937	24.1368849150854	20
CAHY	1.29770992366412	3.30320067745292	0.126438469043036	27.1995567565177	25
CAJE	1.12175006989097	3.11821333611244	0.0137588911305412	22.6059542984884	20
CAK3	1.17690327326223	3.5967724408054	0.0688252851473918	36.4803018951107	35
CAKN	1.20870265914585	3.14724860143868	0.017205194539688	23.2719460147424	20
CAKR	1.41930251419303	3.10995002687435	0.0171229581707814	22.4199239790731	20
CALA	0.77720207253886	2.89064405311227	0.00142822282176682	18.0049019812527	15
CALC	1.59620362381363	3.15091096500414	0.0185962880386173	23.3573326048524	20
CAML	1.45210834962301	3.0039348939854	0.123475622303795	20.1647270818822	20
CANI	0.523809523809524	3.3598164581061	0.0181621605147968	28.7839073415148	25
CAOB	1.23400365630713	2.97865894382806	0.0159415720201039	19.661431872424	15
CAOC	0.414555504375864	3.12402985659779	0.0494669425767104	22.7378254385627	20
CAOW	1.21099208197485	3.05590651780149	0.02174892100082	21.2404316315111	20
CAPE	0.51698670605613	2.38042687270923	0.0127459656144585	10.8095161666662	10
CASA	1.04399701715138	2.84330672108493	0.0620677276159575	17.1724562785106	15
CASE	0.845614882821938	3.46664406413874	0.0284183487065452	32.0290743629562	30
CEAL	1.32116262310834	2.82694843042131	0.0066371130297602	16.8938293903152	15
CEFI	2.10050518479128	3.87784957256839	0.0166522531339318	48.3201941956595	45
CEFL	2.09352909189777	3.57738156919669	0.0190378587377874	35.7797313331432	35
CEGI	2.08596713021492	3.05478910742831	0.0202311852836975	21.216710608402	20
CEJA	2.61333333333333	3.27024662541087	0.0664084692938538	26.3178291883894	25
CELY	1.30937880633374	3.44648889759387	0.0113849525037137	31.3899851443725	30
CHAB	1.60944206008584	3.24021996419141	0.000143068111641616	25.5393388695696	25
CHAG	0.482444384883409	3.45693821882556	0.052127861542701	31.7197088770447	30
CHAU	0.467168440176486	3.49476142551674	0.0558732885218469	32.942427792737	30
CHCA	1.59203980099502	3.42309750806634	0.000286597439412264	30.6642508321804	30
CHCH	1.10055027513757	2.58918905272874	0.00352514169953942	13.3189662431685	10
CHCL	1.10359558561766	3.44229484752416	0.0668532366743035	31.2586096652332	30
CHFE	1.8756169792695	3.24021996419141	0.000143068111641616	25.5393388695696	25
CHLI	0.903861955628595	3.13177555200128	0.000521193818327536	22.9146295600252	20
CHLU	1.00816130580893	3.17734712446426	0.000410128829185555	23.9830450505785	20
CHMI	1.51413189771198	3.54175086399911	0.0680522458907942	34.5273189392717	30
CHMU	1.09769484083425	2.99044493382496	0.000279160363789119	19.8945322729751	15
CHPA	0.685266764561919	3.24785012355919	0.00442864312250635	25.734953431388	25
CHPE	1.67597765363128	3.21138749336086	0.00271759603176789	24.8134909048257	20
CHPH	0.644657159601485	3.11852976283727	0.00609080266650632	22.6131085584085	20
CHPI	1.29310344827586	3.40415702832413	0.164598019100571	30.088920922206	30
CHPN	1.61824200073556	3.02375052849868	0.00190353206291046	20.5682891579824	20
CHPS	1.61360190599957	3.30532491850872	0.00402552517316578	27.2573965827967	25
CHSA	0.727713765918739	3.02751374805356	0.0469025002486678	20.6458379710376	20
CHSP	0.577061793700409	3.52978905943796	0.0560454208505636	34.116770244982	30
CHTA	1.14742698191933	3.11346991424111	0.0115426342409622	22.4989786363742	20
CHTE	0.400890868596882	2.8525848071237	0.00219780523594273	17.3325252238182	15
CHTH	0.701107011070111	2.80965649138285	0.0399411621813103	16.6042135486061	15
CHTM	0.58958401572224	3.42195736776024	0.167996959701901	30.6293092068132	30
CHTR	1.68230032774181	3.12358338167412	0.00683046303280088	22.7276758356259	20
CHVI	2.04313280363224	3.17542658402614	0.0489985544559783	23.9370288448657	20
CIKO	1.35836995605274	3.1856546508025	0.0183837127442188	24.1831147203837	20
CIRO	1.36484008963129	2.27181519907105	0.00341840709307659	9.69698680965156	NA
CLAC	2.72999572100984	3.28811469350719	0.0217922888028012	26.7923043056738	25
CLAD	1.37227304714989	2.96275105063611	0.231618923912271	19.3511345462117	15
CLBE	1.83266932270916	3.12250750770611	0.0687439258434347	22.7032368698218	20
CLBN	2.60204081632653	2.86198175581126	0.200272796362695	17.4961657305391	15
CLBO	2.22749524359221	3.13796360704157	0.23963312616074	23.0568661791073	20
CLCA	2.00411099691675	3.04739645453624	0.271223449975147	21.0604411659291	20
CLCE	2.62536873156342	2.87537546427877	0.238643972289154	17.7320806346085	15
CLCF	1.93887610910286	2.88363762938824	0.526493775352587	17.8791929086309	15
CLCL	2.72684532204984	3.37059086214898	0.0945976352485744	29.0957135357033	25
CLDI	0.97365016681419	3.1223981429082	0.278274613383496	22.7007540706776	20
CLGE	0.765794511805999	3.12379088905011	0.265196374800416	22.7323924853537	20
CLKL	1.25067240451856	3.27885288178021	0.022936442222255	26.5453046253876	25
CLLE	1.96078431372549	2.85000913562102	0.23830198679301	17.2879397759122	15
CLLJ	1.76864244741874	3.37769669960565	0.0570593273227507	29.3031992536209	25
CLMI	1.04316945954944	3.69448362844806	0.121906176270068	40.2247962838034	40
CLNO	1.42548596112311	3.32040286398193	0.0378669334549025	27.6714961624147	25
CLPA	2.17198581560284	3.31492175603934	0.0331614344839784	27.5202406077018	25
CLPE	1.74008274519348	3.19822387234851	0.163788809757475	24.4889959644871	20
CLPH	1.48641722193747	2.95837481483898	0.327007213640698	19.2666344495277	15
CLSA	1.32402503610977	2.94265797352995	0.522986236344626	18.9661910088454	15
CLSC	3.09583428181197	3.11695177493625	0.0475258638013903	22.5774534857342	20
CLSE	1.52586527726089	3.22453630019164	0.114493478250505	25.1419131521144	25
CLSH	2.43944339460574	3.050383684561	0.0607284422337196	21.12344760863	20
CLSR	1.1783189316575	3.21521063169108	0.112330340143561	24.9085378861189	20
CLST	0.971628449280995	2.9905664072201	0.235131677300053	19.8969490761407	15
CLSY	1.07156525066973	2.90817176469847	0.386007413375623	18.3232686794559	15
CLTE	1.230012300123	3.25700895009899	0.0205905810166271	25.9717380854596	25
CLTH	3.33662064431295	3.01083179813089	0.338001738178548	20.3042819668312	20
COAK	1.98717948717949	3.06101925283771	0.0334470777528659	21.3493064172979	20
COAU	1.09760878087025	3.66058323938053	0.0236011271041641	38.8840149478565	35
COBA	1.25666412795126	3.22826459326502	0.0140782302147318	25.235824528556	25
COBU	0.372246923792783	3.24469599657956	0.108082177872549	25.6539099982785	25
COCA	1.28447298828863	3.55169216140505	0.061625181125424	34.8722771103667	30
COCO	2.2781028258434	3.43993974000641	0.0378603794326538	31.1850788990329	30
CODI	1.19007370342822	3.56030161989852	0.0551147114326511	35.1738046647003	35
COEF	0.901803607214429	3.48996870566879	0.0360827811367978	32.7849217079794	30
COFU	1.62454873646209	3.63390685987234	0.0546708634959385	37.8604434980889	35
COGL	1.18865762841321	3.45039176293971	0.0757989767126551	31.5127354126682	30
COGO	0.622171945701357	3.13852079076852	0.115521159980349	23.0697166694463	20
COHA	1.08202443280977	3.08187501682684	0.00857098424550386	21.7992380386098	20
COJE	1.13207547169811	3.50197051445518	0.0510655532696861	33.1807707701622	30
COKR	1.63528245787909	2.88729168615282	0.0103892365699779	17.9446440026043	15
COMA	0.928792569659443	3.68273282270365	0.0321429676746523	39.7548888193426	35
COPE	1.20797054066146	3.57005651095049	0.0582558018061942	35.5186002847775	35
COPR	0.809716599190283	3.35890314930267	0.100293533713233	28.7576307466921	25
COPS	1.16113261356692	2.87663646765491	0.0381483789893495	17.7544549522349	15
COPT	0.995260663507109	3.77436007431724	0.0318724495483039	43.5696180752405	40
CORE	1.1054813450023	3.67685955460236	0.00907274753604594	39.522082036523	35
COTE	1.00184011449601	3.70116685534394	0.0501068371314288	40.4945280595627	40
COTR	1.09750949767835	3.5867382936193	0.0399989130521868	36.1160835426914	35
COUL	1.04910389042693	3.7530143540744	0.0431110668247868	42.6494489713905	40
COUR	1.21334681496461	3.50547661794297	0.037103472255304	33.2973101664963	30
COVA	1.34912800263244	3.5299367295579	0.041918341116483	34.1218086445375	30
COWO	1.40344944200203	3.4747866857197	0.19474234825114	32.2909396833327	30
CRAT	1.92521288411699	3.23909055304229	0.0167588155651383	25.5105107379801	25
CRCU	0.589535740604274	3.15177595466842	0.0425977461890436	23.3775451967218	20
CREP	1.13636363636364	3.0857922076177	0.00541180829937998	21.8847972796334	20
CRSA	1.28426772042479	2.77880359733827	0.0100863820622558	16.0997476400783	15
CRTU	1.12309074573226	2.49419325752395	0.00710388437942107	12.1119583448307	10
CUME	1.25115848007414	3.22819017878456	0.0329105419689824	25.233946687655	25
CUNE	0.778855975485189	3.2499353364399	0.00577058494371431	25.7886722759162	25
CUTA	0.898914518317503	3.03950102019923	0.0158935210364082	20.894814543058	20
CYAP	1.16584086272224	3.08558412484264	0.0269424905181815	21.8802439040398	20
CYGR	0.548780487804878	3.07331614770194	0.0158678948068136	21.6134573834716	20
CYHU	2.43064729194188	3.12680616093195	0.164356621041714	22.8010402730825	20
CYMA	0.5	3.2043978428461	0.0466324202815478	24.6406579998001	20
CYP1	0.756227758007117	2.6455116832512	0.0161519684225072	14.0906531900692	10
CYST	1.15625501846796	3.0589191681548	0.0224410320919451	21.3045181119781	20
CYTC	1.27386531626458	3.32373403936071	0.0858681316451943	27.7638284712999	25
CYUC	0.333611342785655	3.34800659984716	0.00753096779390175	28.4459728824163	25
CYYE	0.729277837068659	3.11848111439181	0.0299015448630197	22.6120084925887	20
CYZA	0.735294117647059	2.68435312995651	0.014129831338132	14.6487224950323	10
DASA	0.988912196583758	2.81805139413775	0.0163784135646556	16.7441910332861	15
DEAC	1.14238410596027	3.0210747426918	0.0236328699013999	20.5133263888739	20
DEAE	0.67476383265857	3.12871414513177	0.0268366561793231	22.8445858265666	20
DEAF	0.832214765100671	3.50240250479527	0.0466113675759002	33.1951076390831	30
DEAI	1.28745837957825	3.2573317529359	0.0468812302108262	25.9801231894878	25
DEAK	0.610687022900763	3.40343095797499	0.027938097715918	30.0670821780785	30
DEAL	1.04722010662605	3.26984247819714	0.107293973976817	26.307195060073	25
DEAO	0.418702023726448	3.3540184066641	0.082721877402832	28.6174996524005	25
DEAR	0.935027571325821	3.19065207378766	0.0617524412904199	24.3042704548187	20
DEAS	0.726392251815981	3.0834148265224	0.0223724906933949	21.8328305731152	20
DEAT	0.566457616831883	3.3835611669656	0.00758021727813432	29.4755517931453	25
DEAU	0.509967547519703	3.42067814229159	0.184235024854769	30.5901524648792	30
DEAX	1.25368731563422	3.26512589816332	0.0376457716665727	26.1834072262029	25
DEBA	0.611175785797439	3.29445945356055	0.0708737450925818	26.96283546534	25
DEBR	0.45773573390296	3.24643742213838	0.0622612936224468	25.6986232939714	25
DECA	0.828001505457283	3.52297575492677	0.0942335992188507	33.885112374323	30
DECF	1.30872483221477	3.43731914673846	0.0419589939085455	31.1034624796378	30
DECS	1.21139737246204	3.10661537513921	0.0796502995145803	22.345285855912	20
DEDC	1.24244459368704	3.4474301034568	0.0425845604018608	31.4195434904897	30
DEDE	0.837192732454577	3.19828277381758	0.254103093706749	24.4904384448069	20
DEDH	0.847668910496136	3.28724978744981	0.014641935394169	26.769141497659	25
DEDI	0.988023952095809	3.23491266042453	0.028307519394827	25.4041528940225	25
DEDS	0.8424599831508	3.51226391594223	0.0740509642417746	33.5240776318033	30
DEDU	0.55008685581934	3.21911212497168	0.007363901014823	25.0059082006137	25
DEET	0.759493670886076	3.4697447041704	0.0273970692934604	32.1285391156125	30
DEGE	0.654878847413229	3.20831483083919	0.00790578517253316	24.7373644366577	20
DEGG	0.809109979023075	3.14205180339804	0.015541114641818	23.1513201169813	20
DEGI	0.942095588235294	3.54464114082784	0.098677227925643	34.627256803636	30
DEGO	0.924214417744917	3.4333379493553	0.00775083674770886	30.9798796233103	30
DEGT	0.494001411432604	3.39818734444611	0.0218639613567276	29.9098346521222	25
DEHA	0.633611586040431	3.29164263828152	0.0258709898392844	26.8869930056824	25
DEHY	0.451085424302227	3.07834871590205	0.0189642442315233	21.7225027407459	20
DEIN	0.816802800466744	3.17172847095837	0.0294745556320784	23.8486704859909	20
DEKU	0.559152442613302	3.47222615523958	0.100545743271847	32.2083635125591	30
DELY	0.421940928270042	3.41163669913932	0.106084564475398	30.3148199177827	30
DEMA	0.595744680851064	3.27682662181574	0.0894771989061835	26.4915713945124	25
DEMC	0.332667997338656	3.49899724714775	0.0432134304164082	33.0822619882369	30
DEME	0.78125	3.29382689903599	0.0363236379370962	26.9457853948897	25
DEMR	1.50122549019608	2.91910718626426	0.00410188844725168	18.5247409312076	15
DEOL	0.949464012251149	3.39201673837933	0.12379536558143	29.7258411046286	25
DEOR	0.95383441434567	3.22134785092562	0.0386166267566718	25.0618771008277	25
DEPE	1.41047095386087	3.44820331729168	0.00862245096005592	31.443846910862	30
DEPI	0.656324582338902	3.07803908082546	0.0110272682883438	21.715777733149	20
DEPR	1.00517819067926	3.23333413971103	0.0819370197911256	25.3640835459386	25
DEPS	0.773036487322202	3.43141427234062	0.0852152244229223	30.9203416252608	30
DEPT	1.01656626506024	3.49817932085866	0.0283665295193195	33.055214199511	30
DERA	1.01041995579413	3.65891439710592	0.0425611034000525	38.8191777764592	35
DERE	0.671550671550672	3.26975287623381	0.0155273483628935	26.3048379893464	25
DERU	1.05374077976818	3.54263299015114	0.022388345245725	34.5577898278755	30
DESA	1.07696348831101	3.02790959204517	0.00643516397820636	20.6540121196872	20
DESE	1.09858340560856	3.91752576342537	0.0164701189667089	50.2758962989578	50
DESL	0.821064552661382	3.12083323416472	0.0145418378428863	22.66525724404	20
DESP	0.353481795687522	3.49556467611856	0.0420598772656689	32.9688994479502	30
DESU	0.726110949753122	3.27509743564839	0.022993002058847	26.4458021189093	25
DETH	0.596421471172962	3.42520774622168	0.00718906129106268	30.7290280279082	30
DETI	0.491445212959592	3.28045851845529	0.161138025622481	26.5879609761818	25
DETO	0.617142857142857	3.31381896595153	0.0713029650463484	27.4899082873107	25
DEVS	0.416956219596942	3.58034433595734	0.0554411588388569	35.8858955240512	35
DEVU	0.790665540799877	3.35448202633428	0.112325354651322	28.6307703641945	25
DHRE	0.831353919239905	3.25762083131837	0.0288285888050646	25.9876345671118	25
DIDA	1.38197899391929	2.69279730890686	0.00920962558491253	14.7729426597073	10
DINO	0.78125	3.07709792718207	0.00916628780353228	21.6953494643939	20
DISH	0.596374045801527	2.87406066436839	0.017391014403296	17.7087818165776	15
DISP	0.804828973843058	3.15483563017004	0.0378969001582078	23.4491824365153	20
DITH	0.679916317991632	3.4210821342643	0.0329641647521619	30.6025131375571	30
DITU	0.861079219288174	3.17854196371553	0.0691720555295027	24.0117180605775	20
DIZE	1.84962767235167	2.51691769590842	0.00106344700160822	12.3903469281697	10
DYFE	1.20650463367722	3.88324022479974	0.047012528981949	48.5813748930009	45
ECVI	0.835715856608753	3.367589905053	0.0824146262434702	29.0085294310142	25
EDIC	0.963855421686747	2.61105801409558	0.000777452953731035	13.6134464533505	10
EDTA	0.858369098712447	3.05763716460531	0.0040264564022622	21.2772231439998	20
EGLE	0.521172638436482	3.23103672346946	0.0662445507253126	25.3058785745721	25
EGYY	0.783582089552239	3.27093559290152	0.132907637473015	26.335967564783	25
EHCA	0.648648648648649	2.41199970610807	0.00321299430506364	11.1562480713987	10
EHCH	0.81447963800905	2.90170873809978	0.00361970252261536	18.2052267714921	15
EHRU	0.858369098712446	3.01874909697853	0.00673925444232725	20.4656750907887	20
ELMU	1.70045781556573	3.29402492607888	0.112820361265548	26.9511219174602	25
EMOL	1.33583313803609	3.04301349308571	0.0348923521866313	20.9683360581836	20
ENAE	1.17183747958889	2.9566833865357	0.0425275843279789	19.2340738634221	15
ENAS	1.32263660017346	2.7441431237359	0.0156829423003101	15.5512826963717	15
ENBA	1.54984964145269	2.6417779803548	0.0141932526791792	14.0381409709575	10
ENCA	0.963391136801541	2.74495467608833	0.0920248764121713	15.5639084989842	15
ENCL	1.29398701742398	2.89669041032923	0.066924731667546	18.114095830133	15
ENFA	1.25639026080929	2.91636050561233	0.189030764887135	18.4739291974576	15
ENFE	1.10037799244015	2.81959949481549	0.202141650842968	16.7701328018266	15
ENHI	1.81488203266788	2.78769646735492	0.123300352243277	16.243559103715	15
ENPA	0.200267022696929	3.3239730090403	0.0922578818560266	27.7704639773047	25
ENR4	1.20157447690077	3.4196123536023	0.0670355658819412	30.5575671939696	30
ENSA	1.22116689280868	2.65095131508376	0.00416077857703478	14.1675100025719	10
ENSP	1.22641509433962	2.77863355183249	0.0185270867441815	16.0970101831006	15
ERAM	1.73587001805305	2.98187804215847	0.00695967480506897	19.7248259360563	15
ERBI	1.11856823266219	2.79817922302297	0.0146482808545905	16.4147319792075	15
ERCA	1.53291253381425	2.44985415231194	0.00277687832935336	11.586656708891	10
EREJ	1.4161220043573	2.66025112376427	0.00392364688094121	14.2998796874333	10
ERLI	0.564596479574892	3.38878740774216	0.0786342270010356	29.6300013676225	25
ERPY	1.51731292958112	2.56575620020711	0.00331855453223798	13.0104931882997	10
ERRH	0.633640552995391	2.83710930431078	0.201458478543385	17.0663605093432	15
ERTA	2.15350635008283	2.79467060743086	0.00955057017495241	16.3572399124051	15
ESBL	0.742827868852459	3.70624247226558	0.0163749837368248	40.7005852627611	40
ESCO	1.30639037261085	2.82429776617821	0.196640942187448	16.8491088166181	15
ESFE	1.01993509503941	2.54035055684496	0.0301562608206406	12.6841166954787	10
ETHA	1.99925953350611	3.00332597380308	0.410053622897424	20.1524521102094	20
EUEL	1.22965641952984	2.98548868448961	0.335999992782725	19.796173956134	15
EULI	1.48763946619996	2.97444585356561	0.0505164122736457	19.5787707369395	15
EURE	1.85031759182546	2.92147945012811	0.396735546141507	18.5687386711966	15
EXAN	0.901875901875902	3.29254615590168	0.0452894554734954	26.911296855441	25
EXSI	0.961857379767828	3.5103073746425	0.0384474778079993	33.4585505135416	30
EXSP	0.927152317880795	3.21181124276325	0.0215117637738135	24.824007834882	20
FEBA	1.11052353252247	2.74201895297018	0.0362284166208815	15.5182841759526	15
FENO	0.857142857142857	3.37825938289606	0.0078157626789735	29.319692313946	25
FEPE	0.770416024653313	3.15722931890243	0.00749684085015433	23.5053797128581	20
FIAE	1.58165985427404	3.71380863132748	0.0182794400312809	41.0097002968784	40
FIAL	0.975015234613041	3.09899156248249	0.0940932364152867	22.1755773178258	20
FIMA	0.993377483443709	3.2710036777552	0.12051358450323	26.3377607063235	25
FISU	1.77971793149765	3.37416983705196	0.0275230811638991	29.200032931128	25
FLBA	2.09155485398579	3.40588621818544	0.0604624264580968	30.1409953895471	30
FLBR	1.98467966573816	3.27815599217056	0.0443071961270958	26.5268119228438	25
FLCO	1.32475397426192	3.38131825837319	0.0265010634818619	29.4095149097929	25
FLIN	2.28378884312991	3.56733468548313	0.0192746382407063	35.4220563014963	35
FLJO	1.55471397249352	3.41181095450406	0.0439482391085573	30.3201028980648	30
FLLI	0.850954100051573	3.34997668896459	0.0114475771698446	28.5020692232783	25
FLPC	0.99677513925535	3.40510065360683	0.0114003701556625	30.1173269889509	30
FLPS	1.55355682747343	3.49234422582925	0.0255653846972134	32.8628955279788	30
FLSI	0.442282176028306	3.27274499672812	0.0124597666619881	26.3836631025035	25
FLTA	3.17381601785272	3.02455507017978	0.0416160651465208	20.5848438625009	20
FRAL	1.3134328358209	3.6232056369931	0.0544713414137534	37.4574505583027	35
FRAU	1.25765881973557	3.20127471227315	0.114277332232733	24.5638220542632	20
FRCC	0.866859302067126	3.27637625574426	0.0175236167285968	26.47964317581	25
FRDG	0.759193357058126	3.57296835039364	0.038856209949553	35.6221754700244	35
FREA	0.97343902099847	3.58355389350158	0.0676426858557156	36.0012584036306	35
FREU	1.0871099816462	3.65744338720997	0.0786551122872803	38.76211636104	35
FRNA	0.689655172413793	2.23820085444401	0.00287573360006799	9.37644651084099	NA
FRNO	1.27995642701525	3.64732676680405	0.00220486417154395	38.3719516454914	35
FRPH	1.72323759791123	2.30887660957768	0.0033584966690334	10.0631134974584	10
FRTU	1.1401886881904	3.24650898381594	0.024085138582371	25.7004623963692	25
FRTX	1.16396761133603	2.42554208913432	0.00316031186639054	11.3083578959816	10
FU48	0.51789077212806	3.10819055845118	0.124059093849058	22.380511513444	20
FUNU	0.846637639090469	3.15929609751472	0.169146128171967	23.5540103660084	20
GAAN	0.64	2.64867884826778	0.00144129925720034	14.1353513597895	10
GACA	1.14029025570145	3.81116971553842	0.0194249456116547	45.203282936467	45
GAVA	1.06463878326996	3.13375759855051	0.0248874329203199	22.9600924623825	20
GEAU	1.19440914866582	3.4229647149436	0.177708369628227	30.6601791009109	30
GEBE	1.25708651713088	3.48126823055684	0.0327367127711903	32.5009146025563	30
GEGH	1.12749349522984	3.62369873780322	0.014713670347611	37.4759254121263	35
GEJF	1.33371169125993	3.196482818245	0.0166486123682504	24.446396392413	20
GEKA	1.2150324950551	3.08188814257529	0.019204922103451	21.7995241718023	20
GELO	0.949796472184532	3.25943784042414	0.0584320662995045	26.0348972611274	25
GEM1	1.3531799729364	3.36703581559168	0.0336828742368932	28.9924605627746	25
GEM2	1.07843137254902	3.44502497033766	0.0261272093649438	31.3440661088119	30
GEMA	1.09366236679753	3.39062303623063	0.0975240016544575	29.6844409924232	25
GEOB	1.01871101871102	3.54294912601676	0.0839082968612673	34.5687165117439	30
GESC	1.20663650075415	3.53413250185929	0.019439841253392	34.2652767534066	30
GESM	1.2023084321898	3.32614837576506	0.0336446591722953	27.8309406762222	25
GESP	1.50078988941548	3.34852406829126	0.0432200327378985	28.4606965849418	25
GESU	1.11078199052132	3.34474368367302	0.127521600222343	28.3533073196054	25
GESW	1.19949494949495	3.35681965526431	0.0206264884912951	28.6977767688289	25
GESY	1.27684271619269	3.45040264919678	0.0149190521607457	31.5130784702742	30
GETE	1.22372971534983	3.6722095762088	0.0100371331183413	39.3387318266129	35
GETH	0.9288824383164	3.31007884052411	0.0249804072100064	27.3872846146612	25
GETR	1.23679464055656	3.440777818675	0.0115170325694317	31.21122540332	30
GEUR	1.60624139513538	3.10047912195337	0.0800645567397563	22.2085893554844	20
GEY4	1.32986412257878	3.40168026369044	0.0154898874329694	30.0144899590375	30
GEYM	1.19923684927773	3.46821875001461	0.0122647665535651	32.0795498250414	30
GL4H	1.47349901033649	2.36179944828792	0.0020964650516788	10.6100264790072	10
GL74	1.63639992017561	3.06664614421676	0.012987046572817	21.469775260217	20
GLDI	1.02040816326531	3.54562624176584	0.0829599290747595	34.6613849538702	30
GLNI	1.20415982484948	2.88533248493983	0.00721310526538772	17.9095212518104	15
GLOX	1.65728580362727	3.03717225165887	0.0265526335611051	20.8462119703296	20
GLPS	0.676397294410822	2.51159563861756	0.0106467356061338	12.3245799549975	10
GLVI	1.26410835214447	3.19059458488524	0.0348449628563808	24.3028732691479	20
GLXY	0.782472613458529	2.59783013142725	0.0200619397615033	13.4345551659133	10
GOBR	1.14991482112436	3.78590031794563	0.0444043389335869	44.0753345156088	40
GOKT	1.02832751261156	3.23492577949519	0.0120303798687475	25.4044861750856	25
GOPO	1.13502935420744	3.86309058232307	0.0113243664915355	47.6122738658421	45
GRBE	0.986436498150432	3.49442667519462	0.102176629754205	32.9314021499436	30
GRFO	0.78125	3.12014836499234	0.00950000114300354	22.649739822378	20
GRMA	2.22222222222222	3.39522123018975	0.118196392501194	29.8212501060438	25
HACH	1.74221172301787	3.06765142964836	0.00840418437914712	21.4913693648067	20
HADE	1.39664804469274	3.50798961084939	0.0594406420675697	33.3810912973508	30
HADU	0.40768782760629	3.96941718057097	0.00296267988795729	52.9536594227695	50
HAEL	0.662251655629139	2.97453361774111	0.0345335993155529	19.580489127016	15
HAHA	0.747818861653511	3.24708015962702	0.0467430217364195	25.7151460719046	25
HAHL	1.5026660203587	2.78994622802016	0.0371530512112849	16.2801443626571	15
HAHO	1.29659643435981	3.61636365139631	0.0327388878338922	37.2020419684015	35
HAHY	0.977488151658768	3.24630122715708	0.0963842433768031	25.6951235087846	25
HAIN	0.787219263718453	3.08262509626193	0.11198423537303	21.815595332631	20
HANE	1.10309715740348	3.1597912344267	0.02960685420519	23.5656757136997	20
HAOC	2.11340973359131	3.44406789600307	0.152167365634473	31.3140818584646	30
HAOR	1.23825789923143	3.42927159994605	0.0649054140259438	30.8541603905023	30
HAPA	0.496219281663516	3.62541356286182	0.0394689939641064	37.5402452009485	35
HAPC	0.836030204962244	3.29135611978093	0.00512377711676583	26.8792904882705	25
HAPI	0.759493670886076	3.08114170953308	0.152430963277342	21.7832583580817	20
HAPR	0.725338491295938	3.49068585466292	0.0149094182192827	32.8084418143072	30
HASL	0.610021786492375	3.22431382369284	0.00362929485297287	25.1363202894663	25
HASO	0.661725780836422	2.06284239448596	0.000778996230266195	7.86830287629996	NA
HEAC	2.34712785670167	2.16223589476737	0.00130584292754985	8.69054710042997	NA
HEAR	0.789313904068002	3.36034800984204	0.0459126863645933	28.799211544557	25
HEAU	1.36389467702216	3.56091958863052	0.0661060035898955	35.1955476937326	35
HEBI	1.26839167935058	2.35036586475728	0.00166848433508816	10.489406727019	10
HECE	1.52046783625731	2.64666352997265	0.0199436151766751	14.1068928137324	10
HECI	1.01214574898785	3.02533006462502	0.0321370576739566	20.600803185545	20
HEFE	2.07064555420219	2.3229791721933	0.00157314755345364	10.2060345938214	10
HEHE	1.1727078891258	2.86616770703252	0.0370612768494842	17.5695573265015	15
HEMO	1.23374458152718	3.46493880926547	0.096848492513047	31.9745031699331	30
HEMU	1.50214592274678	2.82520882620202	0.0163906846872009	16.8644663608578	15
HEPY	1.60718788570519	2.70296578761841	0.019469513340981	14.9239273540176	10
HESE	0.950369588173178	3.2342956046633	0.179909852252512	25.3884819505403	25
HIBA	1.12958895513022	3.28915192585961	0.0115794008308854	26.8201085677428	25
HIMA	0.596302921884317	3.58667454267146	0.0670323362605741	36.1137811815227	35
HYDE	0.911068806091921	3.34986599230784	0.0793032891808116	28.498914314127	25
HYHO	1.20329322355921	2.85790475064367	0.0104558157773314	17.4249789854119	15
HYNE	0.912981455064194	3.34121657364846	0.0109987771448848	28.2534782426917	25
HYSN	1.20634920634921	2.849797922607	0.00991199622336263	17.2842887236344	15
HYTH	0.425305688463583	2.70249722156668	0.0194973931280047	14.9169361463502	10
HYY0	1.22774708410068	2.95241131668915	0.00961610996710583	19.1520798232802	15
IDLO	1.02330869812393	2.9477409740583	0.00837603974869068	19.0628415971641	15
IGAL	1.43974960876369	3.41878364326587	0.0508126927533374	30.5322543121518	30
ILCO	1.07201118620368	3.47809123970047	0.0888706064923383	32.3978233407492	30
ILPO	0.520833333333333	3.40150082495576	0.0522008917322683	30.0091046801153	30
INCA	1.01038450743755	3.38788672096239	0.165734812713069	29.6033260319706	25
ISPA	0.671681891456206	3.3741811172513	0.150882032860886	29.2003623151781	25
ISVA	1.00659493231517	3.21092246916294	0.0225289050858906	24.8019547136319	20
JACC	0.747139855241653	2.85566476539037	0.012123759047293	17.3859909720349	15
JASP	1.05490938598864	3.49487479682564	0.0944060323547862	32.9461627306075	30
JODE	1.47351652727997	3.16631747679692	0.0360623791793926	23.7199739712848	20
KAKO	1.06382978723404	3.07196700615576	0.0157387470351702	21.584317431539	20
KEVU	0.462741343545556	2.85284073460557	0.0112305782053847	17.3369616610321	15
KIBL	0.416956219596942	4.42071691936258	0.000907228613032532	83.1558800540191	NA
KICR	0.27359781121751	3.23274053168644	0.000945149230822396	25.3490316903024	25
KIDE	0.404312668463612	3.71229856530841	0.00223979134413034	40.9478196756784	40
KIGA	0.412654745529574	3.85326198049771	0.000717790846206154	47.1466039746772	45
KION	0.432276657060519	2.89159241841445	0.00201813272324854	18.0219853048961	15
KIRA	1.19632557145909	3.5859854925625	0.0694164681363901	36.088905547928	35
KISE	2.8416600581549	3.65853740383569	0.0358168452590767	38.8045459659019	35
KLOX	1.62887672660933	2.58177883622588	0.0230291269423632	13.2206345990577	10
KLPN	0.600600600600601	2.9573769135598	0.0789070196716383	19.2474178400992	15
KLVA	0.573462527190034	2.65882766217299	0.0154184887150531	14.2795388385816	10
KOOL	0.472143531633617	3.57013976826098	0.00749782827846116	35.5215575910166	35
KORH	0.806109461179465	3.63397773717147	0.0464445609912963	37.863127039168	35
KOVE	2.26083315888633	3.36649113330428	0.158034682825694	28.9766731829812	25
KR4H	1.10812625923439	2.6611664338169	0.0060612462525962	14.3129745030566	10
KRFL	2.13164338182342	3.64823158868079	0.0910019616755078	38.4066871391408	35
KYSE	1.13547376664056	2.93072294940246	0.0592530903412125	18.7411745211823	15
LA5H	1.75261206605999	3.26489183920913	0.0210653631151577	26.1772794824451	25
LAAC	1.60372478013451	2.91837230235045	0.0609706539584114	18.5111323980482	15
LAAM	1.36104924523633	2.52906905398928	0.0449263093415715	12.5418249383358	10
LABR	1.33333333333334	2.53872353253651	0.0455958888690203	12.6634961089305	10
LABU	1.69846928077165	2.41288117786176	0.0187943269001519	11.1660863243849	10
LACA	0.90566037735849	3.02258443918218	0.0484526562137087	20.5443186743151	20
LACR	1.43493320138545	2.65822258494395	0.0367560617137908	14.2709012282634	10
LADE	1.20618702994182	3.03538814120714	0.0373668144193018	20.8090531832211	20
LAFE	0.755102040816327	2.8496194810502	0.0654029937573325	17.2812047634078	15
LAGA	0.740740740740741	2.49355084531194	0.0570894713399352	12.1041799736065	10
LAGR	1.02171136653895	2.83907241839226	0.0208050148018532	17.0998966288228	15
LAHE	1.56855833627071	2.85787428923487	0.0646326877122767	17.4244482040879	15
LAHO	0.834621329211747	3.0430214815419	0.0139204650133778	20.9685035634868	20
LAIN	1.1887072808321	3.20523041672186	0.0378898511753218	24.6611817104993	20
LAJO	0.91966966966967	2.60652035462127	0.0841384286646326	13.5518132101626	10
LAKE	1.5263644773358	2.74737328601624	0.00545213589889525	15.6015970812143	15
LALA	1.63899978987182	2.98138358373991	0.0834898384887199	19.715075240673	15
LAPA	0.575332614167566	2.73812239614408	0.00652442594463216	15.4579339552085	15
LAPL	1.28343399482312	2.66342862440043	0.0470646419462682	14.3453898301999	10
LARE	1.19772432378481	2.79733268657217	0.112599691332365	16.4008421901929	15
LARH	0.692001614670434	2.97851420058377	0.0579776551788248	19.6585862189371	15
LARU	1.07411385606874	3.067672901702	0.0957287937336647	21.4918308335968	20
LASA	0.908605024051309	3.05959828479023	0.066008962408945	21.3189912785657	20
LASL	1.15007012622721	2.95152144898125	0.134075447419517	19.1350445865841	15
LASN	1.4797507788162	2.8075515467749	0.0225715372315362	16.569299357938	15
LE73	1.1352885525071	2.89249150932458	0.0474654168154332	18.0381959944161	15
LEBI	1.14675767918089	3.17473267278057	0.0667713588369379	23.920424433025	20
LEBO	0.841201716738198	3.36552402338031	0.106929558746181	28.9486631013795	25
LEBU	1.12612612612613	3.02131731040906	0.103254164237998	20.5183028631712	20
LEBY	0.779220779220779	2.68029690057748	0.12240816758493	14.5894242614042	10
LEC2	0.91644204851752	3.5234546635093	0.00648540061892281	33.9013441319128	30
LECA	0.887049083382614	2.93030762960492	0.00342637636311631	18.7333925564883	15
LECH	1.28352051340821	3.31252983323847	0.0493972316405858	27.4544929796789	25
LECI	0.989010989010989	3.15461638673223	0.0746746416867149	23.444041920677	20
LEFE	0.992966487381051	3.1577323074503	0.0247742892835525	23.5172056235665	20
LEFR	0.930797248077701	3.07368825900981	0.0108682338299771	21.6215014919253	20
LEGA	1.35983263598326	3.28909295793258	0.00405904835462613	26.8185270881664	25
LEGE	1.11358574610245	3.2285063507927	0.00477587419917396	25.2419262166378	25
LEIN	1.71480144404332	3.35913744379768	0.116266689576009	28.7643692906366	25
LEKI	1.26820103334899	3.30192528734926	0.00798778663543999	27.1648888232755	25
LELO	1.32564841498559	3.23181754176459	0.00721941982721404	25.3256455837541	25
LEME	0.964467005076142	2.70296427381372	0.0197719902951803	14.9239047621234	10
LEPN	1.41740927289165	3.18917044237773	0.100288026238053	24.2682871478988	20
LEXY	1.62294353045798	3.86526723187379	0.056056058817222	47.7160219710324	45
LIAN	1.1147362697118	2.2799197304955	0.00228223341633544	9.77589567173244	NA
LIAS	0.622222222222222	3.01353430562233	0.00968920777524674	20.3592286544303	20
LICR	0.870827285921626	3.17529444563842	0.0138124785763293	23.933866053435	20
LIIN	0.986193293885602	3.04154641207321	0.00111073055945538	20.9375963648128	20
LIIV	0.981132075471698	3.21762648263631	0.00224582785721998	24.9687859467802	20
LIMO	1.1446930660042	3.15215486468361	0.0772136468679864	23.3864048611291	20
LISE	1.1070110701107	3.08044723956204	0.000523906688126561	21.7681357909727	20
LISO	0.671140939597315	2.86275115853359	0.00956876238968449	17.5096325081058	15
LIWE	1.04542177361211	1.85327767518512	0.000227041997795214	6.38069914485005	NA
LYSP	1.42527771955565	3.14459171777795	0.150338829484578	23.2101972276181	20
MAAQ	0.866104868913858	3.10142153352433	0.0225984800643544	22.2295288523299	20
MAAU	1.39372822299652	3.48580983853044	0.101174971601812	32.6488567086989	30
MABA	0.90702947845805	2.83172389674883	0.0122407748804161	16.9746982432687	15
MABS	0.694623102649858	3.01499788803926	0.0288388324824025	20.389047879635	20
MACA	0.974184120798831	3.32918929590781	0.0702428835055218	27.9157011539216	25
MAHA	0.656324582338902	3.05009351186468	0.00762839314758179	21.1173190500951	20
MAHD	1.00422832980972	3.24601362018829	0.018071348749477	25.6877344748193	25
MAHY	0.408163265306122	3.37054409853065	0.0120523039576932	29.0943529466736	25
MAMA	0.898925674194256	3.30288849490181	0.027951378901506	27.191066854769	25
MAME	1.40742538218879	3.06826581231532	0.00778118373806725	21.5045773465956	20
MAMR	1.27326150832517	3.42837428998238	0.0463003628869308	30.8264870625963	30
MAMW	0.810993466997071	2.95458410685687	0.00691561354570812	19.1937385154207	15
MAPI	0.782013685239492	3.09195868991927	0.00739385167330869	22.0201664415456	20
MAPO	0.744772271555428	2.92720071762126	0.00360349612584542	18.6752798768966	15
MASP	1.07642626480086	3.21279465505899	0.0529159712776528	24.8484320769978	20
MASU	0.29535864978903	2.94711955265449	0.00251757013764986	19.0509992193127	15
MATR	0.718658504125632	3.46503285591377	0.0759309459956583	31.9775104061951	30
ME30	1.30246020260492	2.9102436403333	0.0135722916387407	18.3612715684187	15
ME44	0.986252241482367	3.21623093375554	0.0269313015607747	24.9339650882544	20
ME68	0.884955752212389	2.87122775736419	0.0135074034450689	17.6586854771724	15
MEAA	0.728643216080402	3.05617662794652	0.0511227542177935	21.246169662495	20
MEAU	0.656077348066298	3.4908360421319	0.0271459403285571	32.813369601181	30
MECA	0.91339648173207	3.17624080616269	0.0849555593631786	23.9565268404071	20
MECH	0.97897026831037	3.66645580250456	0.0434223951736466	39.1130355910598	35
MECI	0.766283524904214	3.48716490131796	0.044710878299642	32.6931279478599	30
MEEL	0.270392068499324	3.18288118749582	0.309604706258209	24.1161366625919	20
MEEX	0.966068340390005	3.64806474199959	0.106918116155977	38.4002796454052	35
MEFG	1.16236832546313	3.10470816067938	0.0134856278194358	22.3027092179144	20
MEFL	0.588235294117647	3.08074476904053	0.0417227910475618	21.774613416657	20
MEIN	0.283171521035599	3.33073457409531	0.134240153560493	27.9588720249158	25
MEJ7	0.966183574879227	3.23326318092332	0.0158640491710291	25.3622838051732	25
MEJM	0.827266710787558	3.24945633287203	0.014342009631103	25.7763223679465	25
MELO	0.701320132013201	3.48708929022997	0.0722958098245488	32.6906560783375	30
MEME	1.13484646194927	3.06046973731576	0.0233597840582434	21.3375778648447	20
MEMO	1.15483319076133	3.47277174059403	0.0137117309006166	32.2259407184794	30
MENO	0.866634569090034	3.31839660854108	0.0140604990898092	27.6160357251871	25
MEOP	0.6299938537185	3.46687679178588	0.0791312324334468	32.036529281522	30
MEPE	0.719262755675433	3.31834989301402	0.223080984697188	27.6147456576563	25
MEPN	2.3342175066313	3.07425004613139	0.0223444403977751	21.6336515855761	20
MEPO	0.969245107176142	3.63654530789387	0.0450301764090004	37.9604682073029	35
MEPR	0.699300699300699	3.20986875514441	0.0435509481884496	24.7758343103976	20
MEPU	1.85517654099342	3.11878148710448	0.0209696303729486	22.6188015430909	20
MERA	0.746384699113668	3.62508744940478	0.0592981567707187	37.5280048177933	35
MERB	0.708401976935749	2.98798669949058	0.0093797960905118	19.8456869119445	15
MERO	1.09154929577465	2.6673019826488	0.0700477079595285	14.4010624145524	10
MESC	0.600109110747409	3.3639725633146	0.15270606641447	28.9037852287375	25
MESI	1.3406668958405	2.91920211046545	0.014203866289383	18.526499460905	15
MESL	0.864326872708224	3.44464111772007	0.0741335462763571	31.3320369158567	30
MESP	0.748404138234647	3.3512276667458	0.0434658032426213	28.537746989989	25
MESV	0.656205420827389	3.4673960019134	0.0316927234438016	32.0531672909134	30
MI71	1.89411582052476	3.06540914457072	0.0227740312561738	21.4432335752315	20
MIAE	1.85378046240367	3.30846190990492	0.0333426344600751	27.3430370578461	25
MIAU	2.47508839601414	3.72840540817238	0.0373521546727102	41.6126999598297	40
MIL5	2.4390243902439	3.70912099877214	0.0396578814820157	40.8179117589742	40
MIMI	0.412881915772089	2.78142496929424	0.00670025747889648	16.142006430846	15
MIPH	0.917946796553016	3.73994513200803	0.0707303328889351	42.0956803961772	40
MITE	1.25136017410229	3.66514134995029	0.0315408984140999	39.0616571361898	35
MOCA	0.477200424178155	3.64241189270778	0.0366001236902228	38.1838210321713	35
MOCU	1.20481927710843	3.369216934912	0.0186846029642858	29.0557655914656	25
MOEN	0.244798041615667	2.41572136268744	0.00429086205512179	11.1978451524474	10
MOMA	1.43277002204262	3.70662071818625	0.0871643915937362	40.7159830049888	40
MOMO	1.19115144639818	2.61676710261327	0.0055259543347147	13.691389103224	10
MOTH	0.48721071863581	3.36079546492938	0.136753602643859	28.8121007817364	25
MURU	1.13636363636364	3.26044010979682	0.0127104199502047	26.0610043222415	25
MYAB	1.27382245482374	3.13952858949302	0.00178777787436906	23.0929780198914	20
MYAE	0.887198986058302	3.37781428850821	0.0207968796083295	29.3066451872604	25
MYAF	1.66446499339498	1.86930424095543	0.000127494347180218	6.48378367844827	NA
MYAG	1.02893890675241	3.86516525606568	0.00386835775923356	47.7111563392246	45
MYAR	0.950871632329636	3.68521871907475	0.0104057715814258	39.8538382913025	35
MYAV	1.101768628588	2.79203493173693	0.00487277673351223	16.3141842979913	15
MYBO	1.54263604843978	3.14113611611313	0.000965329372179456	23.1301304505558	20
MYBV	1.1764705882353	3.98200988389668	0.00673016012526086	53.624705419835	50
MYCA	2.33990147783251	3.28572855730115	0.00189561815739359	26.7284504306451	25
MYCH	1.19801471846654	3.4027172241315	0.0144422750694596	30.0456299404575	30
MYCN	1.60340978282931	3.42730060852543	0.00142778450713262	30.7934069969587	30
MYCR	1.88679245283019	2.98667967776543	0.00201774068818014	19.8197651118681	15
MYCY	2.26500566251416	3.74337639114152	0.0316218848884692	42.2403696752637	40
MYFE	1.57096424702059	3.69001078980911	0.00802521864907572	40.0452790358721	40
MYFU	1.51015925315761	3.60014716714903	0.0310615730233571	36.6036208978453	35
MYGA	2.65337975747389	3.36881531405526	0.00128201895064544	29.0440985330194	25
MYGE	1.13222806308128	3.25181748485633	0.00207430153371893	25.8372560912353	25
MYGI	1.11131027065782	3.29456273770274	0.00141439655071504	26.9656204424917	25
MYHA	5.7347670250896	3.55394998885423	0.000572153253516457	34.9511016474575	30
MYHE	3.97923875432526	3.60789923110278	0.000294051050883349	36.8884771935722	35
MYHL	4.57038391224863	3.80957465335396	0.000448254353292589	45.1312383623042	45
MYHM	3.13513513513514	3.27027071039076	0.00110240429385682	26.3184630604095	25
MYHO	0.764818355640535	2.62438908115205	0.00403071352721414	13.7961432870686	10
MYHR	1.65726375176305	2.61637355189553	0.00143294367837181	13.6860019073526	10
MYHY	0.985707244948249	3.36922891956571	0.000725546581620926	29.056113816841	25
MYID	1.08488770460601	2.66930777067565	0.000137193147855805	14.4299768815693	10
MYIN	1.11954703384378	2.83145614394748	0.00383394624387632	16.970153828679	15
MYJD	1.51863782788771	3.00585680221466	0.00481572451522341	20.2035191022126	20
MYKA	1.65359699965905	2.76688351567942	0.000130845687117411	15.9089765955924	15
MYKM	0.98744769874477	2.89848653858886	0.000269551419117818	18.1466603057839	15
MYLA	2.43093922651934	3.34260789443693	0.00188393616044756	28.2928152531718	25
MYLC	2.49433106575964	2.9234288713964	0.00344617760670524	18.6049722710881	15
MYLE	1.06018085438104	3.32353630732325	0.0850689305864752	27.7583392156473	25
MYLI	1.88225871045254	2.89865242135633	0.000952852206342448	18.1496707737013	15
MYLU	0.536672629695885	3.71159960670919	0.0436864402736525	40.9192088450543	40
MYMA	1.77916360968452	3.04261518326625	0.000253693791548464	20.9599858271338	20
MYMC	0.961709706144256	2.78149353087966	0.000649215687700722	16.1431131903389	15
MYMO	0.631911532385466	2.82253554430606	0.00423548279478207	16.8194430950041	15
MYMS	1.40898705255141	2.7249225243141	0.00104395139588948	15.2552319715128	15
MYMT	0.955538221528861	3.20111252933299	0.000122908732506213	24.5598385444181	20
MYMY	2.39328892178633	3.02846976463577	0.018001067869151	20.6655851723134	20
MYPA	2.75387263339071	3.42966280993854	0.00171144030458958	30.8662332077064	30
MYPE	2.70009643201543	3.54061979807387	0.030993689187404	34.4882883425794	30
MYPN	1.1171032357473	3.29903567056457	0.00144712718129269	27.0865060072685	25
MYPT	0.683371298405467	3.20327207836417	0.0113778749069219	24.6129340304705	20
MYPU	1.15979381443299	3.15490272742445	0.001159832399722	23.4507558650609	20
MYRH	0.959817797299496	3.56995727981288	0.00326002364597204	35.5150759085318	35
MYSE	1.02739726027397	3.79847018263473	0.00993947383181666	44.6328521263622	40
MYSM	1.16671558555914	3.76630624407067	0.0576810360273955	43.2201250352921	40
MYSP	0.940930475692629	2.89790366685492	0.000399514740759971	18.1360862123957	15
MYSR	1.06561974200785	3.19710067867105	0.00125362884787156	24.4615055204887	20
MYST	2.18823821956981	3.57390054133236	0.0249994460404	35.6553976215037	35
MYSU	2.37949969493594	3.82100450865289	0.00176758530394497	45.6500411586024	45
MYSY	2.42792109256449	3.44894478918656	0.0434305714106144	31.4671702853581	30
MYTU	1.74401940249146	3.17936866280407	0.0193600758235691	24.031576733455	20
MYUL	1.29686394718227	2.77602855973887	0.000780045844394274	16.0551321684731	15
MYVA	1.15403913697943	4.15245672965183	0.00284938874356679	63.5900320730563	60
MYWE	1.38036809815951	3.70726668181907	0.00435541524388625	40.742292545873	40
MYXA	1.79059595407326	3.52924310973166	0.0340890875266122	34.0981492878025	30
MYYO	1.16883116883117	3.14237164381329	0.000254091558762707	23.1587260291129	20
NAMU	1.12595419847328	3.68888447017297	0.0354169192697775	40.0002006428644	40
NAPR	0.635838150289017	3.37051889822978	0.0233702816489453	29.0936197694641	25
NATH	1.13558155540262	3.38545535777565	0.0424742816473903	29.5314370244092	25
NEGO	0.290782204129107	3.12684880107342	0.106406965629821	22.802012533394	20
NELA	0.508130081300813	3.21298726079675	0.0538882349048732	24.8532184885206	20
NEME	0.592473393555937	3.10456774795401	0.147012316966785	22.2995778535768	20
NERI	1.12107623318386	2.78563596523813	0.0355748261505097	16.2101236745135	15
NESE	0.643776824034335	2.83931040418121	0.0438283859310298	17.1039666454969	15
NIDE	0.773558368495077	3.35419765614088	0.147570697905659	28.6226297840129	25
NIET	0.980007840062721	3.51513815087007	0.014415272916451	33.6205723144197	30
NIEU	1.05648110524177	3.10478250816147	0.0199463526676782	22.3043674298296	20
NIHA	0.970873786407767	3.29807971361558	0.0350945048425449	27.0606248462358	25
NIHL	0.838354728844642	3.1897307130998	0.0674405448128911	24.2818877683215	20
NIIS	1.89798339264531	3.37715529192308	0.0305638974987358	29.2873385703564	25
NIKO	2.6763311959855	3.41680898743807	0.194610838452671	30.4720231057615	30
NIMU	1.35472370766488	3.38761521447164	0.148642398925919	29.5952896278224	25
NIOC	0.894928737156115	3.32006970519403	0.122260034971296	27.6622786958191	25
NISA	0.383141762452107	3.51803321266303	0.0129479795037837	33.7180469782911	30
NISL	1.9443513241703	2.91033914102265	0.0042940053878931	18.3630251662445	15
NISP	0.868149755832881	3.34264029841462	0.0242493363508979	28.2937320677804	25
NIWA	1.10079119367045	3.20011849117698	0.0882328732670555	24.5354372577138	20
NIWI	0.896860986547085	3.3457397360929	0.104937096522745	28.3815627695913	25
NO1Y	0.857632933104631	3.33057348741499	0.0701432762466696	27.9543685857675	25
NO75	1.32134336575518	3.27836994754489	0.0154017095001587	26.5324880840195	25
NOAL	1.08932461873638	3.08976309565285	0.00560948679299874	21.9718721271218	20
NOAR	1.06680213360427	3.42166677397921	0.0664514422664565	30.6204098131574	30
NOAZ	0.739523418241578	3.04414143166443	0.0225026322731053	20.9920003968065	20
NOBR	1.28357499405752	2.77785584654941	0.00576106649701972	16.0844963199189	15
NOCA	1.01853738032186	3.72930732545196	0.125693071370808	41.650248103088	40
NOCY	1.22374429223744	2.66707937443815	0.00549591575216152	14.3978569766085	10
NODA	1.2370383845734	3.07746446719427	0.00613044360758422	21.7033031356317	20
NODO	1.71365395245992	2.7437818877407	0.0106426926582399	15.5456660278228	15
NOFA	1.11223458038423	2.68725284729132	0.00405959959418774	14.691261295025	10
NOPC	1.24116860798167	3.05058640720314	0.0125094605737541	21.1277302438193	20
NOPU	1.56974136642248	3.15011371379356	0.0355997064149871	23.3387183642559	20
NOSP	1.43579703051069	3.04226383062789	0.0141842921298784	20.9526227744033	20
OCAN	0.66680558449677	3.07297986249157	0.010669122352411	21.6061903193801	20
OCAR	0.896860986547085	2.64353137956087	0.0095696216939539	14.0627770283006	10
OCAT	0.734639358860196	2.51643000942481	0.00744664374348718	12.3843057966544	10
OCGK	0.683017696367588	3.5499582364291	0.0120565490148971	34.811863589509	30
OCIH	1	3.10524287257071	0.0322829926577048	22.31463793067	20
OCPR	0.884955752212389	3.51106118696742	0.0125199403298405	33.4837814898082	30
ODSP	0.514726908778953	2.9172150622715	0.314911517946312	18.4897229640474	15
OEOE	1.77409816676523	3.00752102655423	0.0156468677438857	20.2371702842388	20
OLCA	0.768878718535469	3.46588903125042	0.0256239764004379	32.0049004856146	30
OLUL	0.575043128234618	3.29537744818015	0.138812896884311	26.9875985676848	25
OPTE	0.737207285342585	3.24856714306834	0.131283877297784	25.7534125120351	25
ORRH	0.529333921482135	3.29138684562141	0.0367953561520215	26.8801163897506	25
ORTS	0.571610034931724	3.23720650561177	0.0368541830139745	25.4624929738494	25
OSAC	2.20841959972395	3.22868187821121	0.0142917420746884	25.2463572556578	25
OSNI	2.20125786163522	3.11121393704108	0.0219076337718233	22.4482786640401	20
OSVA	1.01673374285109	2.93220414439778	0.400095911587342	18.7689544237368	15
OWHO	2.61119081779053	3.1947978557247	0.0732747111358293	24.4052398141186	20
PAAC	0.718907260963336	3.33715754990106	0.0142604894953455	28.1390291365132	25
PAAM	0.684628975265018	3.20196123964693	0.0258855947073151	24.5806915805412	20
PAAN	1.41073080481036	3.27606163354395	0.0392410325685493	26.4713134026452	25
PAAT	0.762564991334489	2.60881445411208	0.00683960773321372	13.5829381061009	10
PABE	0.931098696461825	3.10011666831401	0.0123114297691865	22.2005412300716	20
PADE	0.433326767776246	3.58917914339474	0.0568746507165167	36.2043451499384	35
PADI	0.675500129903871	2.9454977198309	0.415248623984317	19.0201267252359	15
PAJD	1.56124255593111	3.44646726644957	0.078684741660403	31.389306150418	30
PALA	0.577557755775578	2.99754007451348	0.0306305928612011	20.0361887203356	20
PAMC	2.15111831150713	3.45898809892408	0.127348171670132	31.7847971658046	30
PAMU	0.488485694347522	3.98156588775567	0.0124980663396847	53.6009015423714	50
PAPO	1.65421887537807	3.3734891574737	0.110195793152272	29.1801638280407	25
PAPR	1.02649006622517	2.88705719272395	0.203647736090932	17.9404365948262	15
PASP	1.7232890201871	3.53868842017405	0.00859677356316667	34.4217427077423	30
PATE	1.80995475113122	3.35657653277643	0.0732810571674756	28.6908005420175	25
PAVA	0.827886710239651	3.60491697548487	0.0198574576216822	36.778630202542	35
PECA	0.605326876513317	3.29162946201279	0.109923893776071	26.8866387377711	25
PECL	0.958466453674121	2.97392259789124	0.0371702986028385	19.5685287138862	15
PECR	1.59905937683716	2.92992142864269	0.0195921899949592	18.7261590991313	15
PEHA	0.695696985313064	3.37630868715309	0.0839802334920944	29.2625542625593	25
PEHE	1.41110065851364	3.14098912695425	0.203456267210418	23.1267308219967	20
PEMA	1.02389078498294	2.9732861351462	0.0118581263853951	19.556078037001	15
PEMO	1.00105374077977	3.45843207052914	0.00721134002048917	31.7671288285567	30
PEPE	1.31278538812785	2.66635507164149	0.0477181497787925	14.3874323442854	10
PEPH	0.701884004432952	2.98703575847181	0.00161047464588773	19.826823804487	15
PEPR	0.762355415352261	3.36516861752101	0.123178381382326	28.9383764049786	25
PESA	1.68776371308017	3.22890668674845	0.0513470076534428	25.2520334903122	25
PESC	1.38150903294368	2.37217951637112	0.00534263470826265	10.720732852058	10
PETH	0.685166152792052	3.37891085074259	0.152321561753602	29.3387993739006	25
PEUB	0.483759502418798	2.54400378641053	0.00982733956356635	12.7305394304275	10
PEWA	1.35226504394861	2.56559438937886	0.012344482612942	13.0083881199369	10
PHAB	3.42543959808175	2.99900132545882	0.00101462421313966	20.0654880216466	20
PHAS	3.81414701803052	2.59829703266942	0.0578185456242432	13.440829240981	10
PHAU	2.92397660818713	2.59690696197911	0.0393730574689654	13.4221585180184	10
PHGA	0.868649644643327	3.2732018597189	0.0207955487547866	26.3957195756049	25
PHLU	1.8150758061072	1.8962145284058	0.000669110581706011	6.66063302214627	NA
PHMA	1.04384133611691	3.04554921810384	0.0209283497452946	21.021573461697	20
PHMI	1.06642291285801	3.18847202498243	0.101147199976079	24.2513436714988	20
PHPR	0.947694550756333	3.63061905567625	0.0083033428468545	37.7361701782074	35
PISP	0.84641638225256	3.15607985782552	0.0420500027467268	23.4783767162001	20
PIST	0.932796268814925	3.23610301005048	0.125019832660505	25.4344107230425	25
PL73	1.33552014995314	3.2746126298267	0.0134067300087195	26.4329841474473	25
PLBR	0.778947368421053	3.25572609432652	0.113303722675848	25.9384414532901	25
PLLI	1.12728980742132	3.26993350635163	0.0946980822390574	26.3095898644848	25
POAL	0.377643504531722	3.59605883198606	0.0557651036017551	36.4542785163065	35
POAS	1.17716303708064	2.87693968424416	0.0806090690952103	17.7598392137671	15
POGI	0.257441673370877	2.71751388869251	0.156780297491543	15.1426291482007	15
POGL	0.637377646255406	3.25877669532862	0.081048790308078	26.0176901053309	25
POJS	0.568494406748579	2.95666602624649	0.0156318982445435	19.2337399572355	15
POME	1.21442125237192	2.80920343952272	0.014805915273093	16.5966926825719	15
PONA	0.933252180969771	2.46663848023043	0.00555316433544981	11.7827721837797	10
PONE	0.862068965517241	3.43510620716674	0.0170595408094729	31.0347084989593	30
POSP	0.866634569090034	3.24829824731595	0.00958041489372723	25.7464884597669	25
PRAC	1.3072465031156	3.32240937500414	0.0822940974400489	27.7270750656596	25
PRAE	0.601633003867641	3.59566997398331	0.00112207439440528	36.4401057341496	35
PRAI	1.28896882494005	3.56528769090683	0.0171478415260925	35.3496217062704	35
PRAV	0.713648528099911	3.29715700714458	0.0059409430416848	27.0356673485738	25
PRDE	0.754400670578374	3.04500250794035	0.224766563542717	21.0100838948506	20
PRDN	1.37578616352201	3.10559544861614	0.122408730222638	22.3225069245947	20
PRFR	1.20378331900258	3.63800251327276	0.00618656933134508	38.0158247288745	35
PRIN	0.88261253309797	3.05677316761975	0.14840191499817	21.258847626681	20
PRMA	0.463848313463808	3.23501231322125	0.0427592833502016	25.4066846150512	25
PRME	1.00174216027875	3.09531243862498	0.253865938280369	22.0941405221511	20
PRMI	1.91118605958403	2.5008768154555	0.0171942834437814	12.1931804440469	10
PROR	0.714285714285714	2.96186209144373	0.195067639137317	19.3339398211107	15
PRPR	0.850918992511913	3.50585489018925	0.0287030826488004	33.309907997363	30
PRRU	1.62866449511401	2.99161589897773	0.0864144102697599	19.91784172161	15
PRST	2.29324225420834	2.91266901115392	0.00524425837627557	18.4058585087857	15
PRVI	0.684540787221905	2.8311143716912	0.000905292325880691	16.9643548919298	15
PS73	2.69849507005708	2.64130545842472	0.0304158047868028	14.0315092084413	10
PS99	1.29310344827586	2.82070291142488	0.0290900337125986	16.7886474577129	15
PSAE	1.14695745522346	3.00642843967159	0.0400156668119952	20.2150714920681	20
PSAR	0.849056603773585	3.22727043175356	0.00991717775374525	25.2107485099714	25
PSAT	1.23802849801448	2.29117722436896	0.0033079275269275	9.88656954376613	NA
PSBR	0.853158326497129	3.37905906822325	0.0362559720046661	29.3431482191087	25
PSCN	0.813953488372093	2.92861086892604	0.0153243963185972	18.7016334240596	15
PSCR	1.3142174432497	3.45278337554989	0.00529712184463385	31.5881918633957	30
PSDE	0.870253164556962	3.51951649738825	0.0143916329803811	33.768097552788	30
PSDI	1.13301942319011	3.62032622199119	0.0928264929846331	37.3497501447377	35
PSEN	1.94779898714453	3.08404629562919	0.0136564602461902	21.8466216850082	20
PSFL	2.45130473241928	3.21577136074181	0.127301443011706	24.9225087434896	20
PSFO	2.15840497530638	3.04495315158556	0.0192863096698869	21.0090469392861	20
PSFU	1.88298587760592	2.77976976081582	0.0109050925929809	16.1153101449972	15
PSGG	2.75439938791125	3.29335454732861	0.00575289017473134	26.9330605126981	25
PSHA	2.1239954075775	2.79155781843853	0.0269403549102075	16.3064024402716	15
PSIN	2.53878702397743	3.1394842223809	0.0207082292009192	23.0919534738746	20
PSME	1.65389269866882	3.25583013037634	0.0138648426517958	25.9411401266548	25
PSMU	2.00261210274271	3.1237623712074	0.0164837780506249	22.731744215804	20
PSNH	1.89431704885344	2.40462027300842	0.00589460202355499	11.0742243017966	10
PSPO	2.04336947456214	3.31415672248245	0.0361898542815962	27.4991947515626	25
PSPU	1.51757391954521	3.15646490263406	0.0843897772759388	23.4874186839373	20
PSRE	1.6	3.40143975098008	0.017669037326014	30.0072719607521	30
PSSA	1.71483010479517	3.08102495205249	0.00619830539137245	21.7807151481891	20
PSSP	2.34800838574423	3.67123876435718	0.0480589367870716	39.3005598514288	35
PSST	1.59846547314578	3.11709666251984	0.0468954288631113	22.5807249154024	20
PSSU	1.30293159609121	3.3721363605455	0.0198083532607756	29.1407156807322	25
PSSY	2.87153652392947	3.47593968244432	0.0665475178779506	32.3281925030849	30
PSTO	2.6091888825865	3.57312075214725	0.016855379624814	35.6276047657401	35
PSUW	1.51207818550618	3.05410291934919	0.0162686642222193	21.2021569483495	20
PUMA	2.04482894219426	3.21110184511341	0.0986684725356461	24.8064039868668	20
PUT7	1.69626292075272	3.80380190571606	0.00976210099833471	44.8714576582991	40
RAAQ	2.85513220066352	2.71854620330739	0.00324899213744715	15.1582691769043	15
RAEU	1.63733741392502	3.30282441241228	0.0307100207064477	27.1893244393418	25
RAOR	1.2629863515991	2.29517140863715	0.0120155790941992	9.9261372921396	NA
RAPI	2.59866188306022	3.23618814322287	0.0247830876539904	25.4365761272877	25
RASO	3.69159649991745	3.57743171382545	0.0851577732759224	35.7815255394728	35
RATA	1.7014694508894	3.41226570040843	0.116059544285126	30.3338939761584	30
RAY9	2.89571512424183	2.4920584848933	0.00234268528268505	12.0861296466606	10
RESA	1.73937838608497	3.40042255942424	0.00626007489988306	29.9767643357795	25
RH2A	1.98744769874477	3.53771287517498	0.0314308223387697	34.3881791228397	30
RHCA	1.64744645799012	3.08424586287878	0.0392520257228994	21.8509819902833	20
RHCE	2.24831376467649	3.49439790671134	0.157695395513327	32.9304547770788	30
RHEQ	1.2866015971606	3.60806216602051	0.0075828071006793	36.8944881042491	35
RHER	1.27191194455768	3.67459504701157	0.0512945443775569	39.4326852398119	35
RHET	1.5948115464356	3.37892470639522	0.0250966018149038	29.3392058849294	25
RHFE	2.1281412723568	3.17888275300067	0.049688647812692	24.0199023912973	20
RHIR	1.09509034495346	3.14999957288279	0.0115683431263599	23.33605461371	20
RHLE	1.41098623072057	3.50404225013641	0.0193005884789639	33.2495838135034	30
RHMA	1.50850727942467	2.92611427184701	0.0970612468094325	18.6550012158188	15
RHOP	1.01256557277053	3.74395858230768	0.0367947174836754	42.2649688053471	40
RHPA	1.78555591687114	3.29009668535858	0.12780481614848	26.8454590932649	25
RHPH	1.30030959752322	3.1155776332474	0.0188698824880474	22.5464501720229	20
RHPP	1.63470606727444	3.43046753248165	0.0147255626195084	30.8910819582233	30
RHRH	0.918534718425369	3.0529996140454	0.0161561330761486	21.1787773959004	20
RHRU	1.21840570317563	3.03508376788268	0.0498764782279622	20.8027204263348	20
RHSP	1.44734556822787	3.21289478899551	0.0673652037696566	24.8509203728974	20
RHTR	1.11340862096389	2.84236175218723	0.00420049159590832	17.1562365062274	15
RHVA	1.00981767180926	3.28525674060225	0.0361238964057608	26.7158424759518	25
RI71	4.06381697772426	3.25555068938704	0.0193159031008209	25.9338921215363	25
RIAF	1.72910662824208	2.10899838354799	0.000606278058074228	8.23998384653908	NA
RIAK	1.59108989657916	2.63080926221835	0.00143562675749774	13.8850019641665	10
RIAM	1.58273381294964	2.61227753370412	0.00221384851983737	13.6300584455064	10
RIAN	1.36255924170616	3.19300125618158	0.14781472041405	24.3614327350912	20
RIAU	1.11022997620936	2.7927794623838	0.000277004249654753	16.3263352309895	15
RIBE	1.8595041322314	2.72956118413604	0.00335734126373913	15.3261601818721	15
RICA	1.04513064133017	2.73467238186112	0.00328686871073229	15.4046957513659	15
RICO	1.89228529839884	2.54290130500671	0.00103170199177566	12.7165119813665	10
RIFE	2.11640211640212	2.7927794623838	0.000277004249654753	16.3263352309895	15
RIHE	1.38781804163454	1.77562086211337	0.000463203780602038	5.90394553476016	NA
RIJA	1.44181256436663	2.07677320799401	0.000613003982116159	7.97868178521755	NA
RIMA	1.5546410608139	2.53975010937916	0.00102131137972684	12.676502835843	10
RIMO	1.47904683648316	2.88230586341247	0.00134264202843859	17.8553978560786	15
RIPA	1.06221547799697	1.82330379443255	0.000592151566667742	6.19228272168883	NA
RIPD	1.08303249097473	2.41795550518088	0.000661877782817983	11.2228907013823	10
RIPE	1.26715945089757	1.77562086211337	0.000463203780602038	5.90394553476016	NA
RIPH	1.04166666666667	2.13051879123645	0.000608805837627786	8.41923350320054	NA
RIPR	1.10535405872194	3.09730997206729	0.00414500024336685	22.1383184154431	20
RIRH	1.26382306477093	2.2853989014055	0.000868935568195405	9.82960648590912	NA
RIRI	1.13668126339327	2.90039204617727	0.00231901873169171	18.1812718705278	15
RISL	1.13867425782839	2.93122554023516	0.00134179914087587	18.7505960310747	15
RITY	0.954653937947494	3.04171751352	0.00264374029729626	20.9411791243419	20
ROBI	1.93447737909516	2.88248720468313	0.0160974744760332	17.858636070216	15
ROCA	0.484988452655889	3.4530618268276	0.126172892251949	31.5969888604913	30
RODE	1.50157423104868	2.59741385802901	0.00839149218431183	13.4289638818126	10
RODN	1.66892196662156	3.09339304431874	0.114753135433535	22.0517738268353	20
ROHO	2.61748958953004	2.87604124879379	0.40372237690861	17.7438903102274	15
ROLI	1.32245977518184	2.69593947922031	0.00896279240865851	14.8194347663813	10
ROMU	1.26050420168067	3.03140575372458	0.124432053107036	20.7263482611278	20
ROSP	0.509187513836617	3.56844311378208	0.0740453417241836	35.4613408791543	35
RUAL	4.02892561983471	2.94795642410583	0.348697304301502	19.0669491297603	15
RUCH	5.31813865147199	2.89204099754888	0.395926148241542	18.0300714049571	15
RUGE	1.61943319838057	3.36796098744412	0.101011706159552	29.0192959829938	25
RUMA	0.819672131147541	3.50181596802169	0.0189777979775009	33.1756431966133	30
RUPO	1.26999059266228	3.6337044301084	0.0309979955553817	37.8527801931159	35
RUSL	1.93972982334603	3.50350264665491	0.0523309766585065	33.2316470621211	30
RUXY	0.445859872611465	3.53895813111062	0.16107539903338	34.4310278803064	30
SAAR	1.38295708765507	3.48261088625205	0.0603098747445978	32.5445814488568	30
SABO	2.94219854048419	2.76671210360673	0.0152662981609524	15.906249838646	15
SADE	5.44047916146743	2.78564854374497	0.0366792228733174	16.2103275749474	15
SAEN	2.55932203389831	2.86866544847288	0.0685163032052107	17.6134963892901	15
SAER	1.26441572877588	3.53058288559418	0.0573897616639176	34.1438637819247	30
SAES	2.06479174083304	3.44184952823437	0.0148803855733225	31.2446927023534	30
SAGR	1.27028934368384	3.07680354850056	0.0287091437891781	21.6889637559781	20
SAHE	0.807453416149068	3.54248462090074	0.0144111496618039	34.5526628948521	30
SAKE	1.02425876010782	3.50046962152321	0.0299346711581069	33.131007339968	30
SARU	1.05090311986863	3.37168052461378	0.0562141051782411	29.127435322511	25
SATR	1.30070546737213	3.47317598462405	0.0633736562105659	32.2389704960542	30
SAVI	1.17554858934169	3.25298721248888	0.0673085568026743	25.8674963266062	25
SE09	1.19143780290792	2.60828140477353	0.00449054217751295	13.5756996593239	10
SE12	1.19143780290792	2.64804370909668	0.00406927475689876	14.126376294953	10
SEAS	1.19167844879822	2.59493436744088	0.0045881984338507	13.3957081379491	10
SEAT	1.20099705415817	2.00920383645271	0.00169967098913696	7.45737769088813	NA
SELI	1.08295872496935	2.8215528895207	0.00410987787948149	16.8029235066152	15
SEMA	1.6030534351145	3.01936769217397	0.0228609320391681	20.4783389755765	20
SEPL	1.17695643196366	2.73020795794953	0.00804505650021585	15.3360759472222	15
SEPR	1.31525698097936	2.78560459379158	0.00823509374666946	16.2096151474617	15
SERO	1.19760479041916	3.20306021547993	0.0170689668584471	24.6077200156247	20
SERU	0.626423690205011	2.97318720855225	0.234688912544251	19.5541435164989	15
SESP	0.665188470066519	3.1632218284323	0.12031852927444	23.6466588101797	20
SESY	0.446428571428571	2.77843059248637	0.0017053520532648	16.093743475955	15
SETE	1.80722891566265	3.19540814375781	0.00590236186998	24.4201385857309	20
SHAM	1.45404663923182	2.7190995309484	0.0150487994394373	15.1666589871727	15
SHAN	0.986238532110092	2.23955397954587	0.00138094226845695	9.38914260374489	NA
SHBA	1.22016923905809	2.75722798598248	0.0137173768087701	15.756106209566	15
SHBO	1.50537634408603	2.69984410671598	0.0485089073671047	14.8774122554285	10
SHDE	2.05114544485882	3.06831796985597	0.00573033633125634	21.505699001714	20
SHDY	1.08913091798177	2.49079119375593	0.0241702603464472	12.0708227028999	10
SHFL	1.3770263203765	2.64261927353838	0.0589034575024628	14.0499561325771	10
SHFR	1.09208240258129	3.58343596531086	0.0611788290980305	35.9970130906893	35
SHHA	1.23889668069191	2.06987664374421	0.00172158060983175	7.92384560163444	NA
SHLO	1.14019175952319	2.00694555258129	0.000812701785082608	7.44055581655854	NA
SHON	1.14278692553453	2.63355465326385	0.00238757147137456	13.9231740989684	10
SHPE	1.34402263617071	2.79381896900731	0.00269972957142389	16.3433153885639	15
SHPI	1.45955807824853	2.51398484478399	0.000907398144118378	12.3540611216932	10
SHPU	0.859106529209622	2.37737038623496	0.00367501366764132	10.7765274671483	10
SHSE	1.24527462752946	2.2387717413364	0.00191366324257586	9.38180092948951	NA
SHSO	1.24960949703218	2.72795248429513	0.0500344808660326	15.301524811197	15
SHSP	1.16654256639365	2.21362803922301	0.00313186371927325	9.14884863585598	NA
SHVI	1.49562816382881	2.8070916151854	0.002061951502156	16.5616803659891	15
SHWO	1.76229508196721	2.54794706289464	0.00270381514946401	12.7808385737311	10
SIAC	0.965384084953799	3.38388547289972	0.167167707859708	29.4851124397067	25
SIAG	1.62303664921466	2.97467791401522	0.0505914102120827	19.5833147224988	15
SIFR	0.754443235400798	3.44830066740509	0.0479381753742782	31.4469081219268	30
SILI	1.00671140939597	3.31222086831521	0.0393758077260317	27.4460118146209	25
SIMD	0.75647835184291	3.18192458245286	0.00358077184685612	24.0930780753825	20
SIME	0.657493686318906	2.98808119112924	0.0150748773447566	19.8475622520218	15
SINE	1.23604465709729	3.10644109777331	0.0282522041693866	22.3413919176751	20
SITM	0.98343685300207	3.03516584361262	0.0193746816568333	20.8044278948685	20
SLHE	1.04844540853218	3.06144188853545	0.0641618136697749	21.358331303297	20
SOCA	1.06728538283063	2.95910914308542	0.189157689330053	19.2807876793399	15
SOCE	2.39708708404976	3.38665223959842	0.162176426498998	29.5668038253025	25
SOGL	1.15262321144674	2.940296930352	0.00123694816923159	18.9214638351242	15
SOSI	1.15092859011248	2.77401755050246	0.0172616763987495	16.0228775923861	15
SOUS	1.53335037055967	3.23726000512912	0.222156183563916	25.4638552413739	25
SP21	0.793190172180306	2.83390370998394	0.118544477438752	17.0117402728473	15
SPAF	0.826743350107836	2.80245407376368	0.0618617362471097	16.4850527065855	15
SPAL	0.625978090766823	3.43702424581461	0.0787686016525341	31.0942913921653	30
SPBU	0.497182631753397	3.09139510067135	0.0219699711158784	22.007759609009	20
SPCA	0.824668339906777	3.39873154779532	0.019429258599657	29.9261161141255	25
SPCH	0.638506876227898	2.92239017973743	0.010163194058526	18.5856574743704	15
SPCO	0.878155872667398	3.28566609470425	0.00764809946416303	26.7267809543606	25
SPCR	0.594648166501487	2.92944104534508	0.0333193010208598	18.7171655254258	15
SPDI	0.34965034965035	3.1883545963298	0.0351894248253398	24.2484960360871	20
SPJA	0.614474283113336	2.95992874750977	0.0341078083150297	19.2965967759447	15
SPLI	1.42692418564428	3.39561089294212	0.0167827140703344	29.8328726007188	25
SPMM	0.504471451501949	3.47725565687349	0.0945384640678882	32.3707635828429	30
SPPL	0.601456157011713	3.646824399669	0.00752135752878678	38.3526796792835	35
SPSA	0.475059382422803	2.99793969650965	0.0117820901377091	20.0441972221478	20
SPSM	0.379236785968239	3.20417840879753	0.0302961149576239	24.6352515936522	20
SPSR	1.39165009940358	2.93577714168386	0.0322092702361366	18.8361357949123	15
SPSY	0.590841949778434	3.21448465412783	0.0897210730970568	24.8904614088326	20
SPTA	1.48957298907646	3.1888926286315	0.0477587084206045	24.2615460205641	20
SPTH	0.774748923959828	3.47190264360747	0.124899124539561	32.19794541759	30
SPTR	0.783523617640475	3.38017648084699	0.0191159868367952	29.3759549492627	25
SPWI	0.523854069223573	3.51203988578325	0.165732283728222	33.5165680685776	30
STAG	1.20318380946505	2.88079451694072	0.0172976445850892	17.8284325456233	15
STAL	1.90329218106996	3.39375595447145	0.0239556730663467	29.7775857503465	25
STAN	1.2706136793728	2.88736432958443	0.0172142000541905	17.9459476104724	15
STAR	2.76580459770115	3.44507674431788	0.0988717003193918	31.3456889578812	30
STAU	3.40803703195942	3.1055440927211	0.132850217034532	22.3213605617086	20
STAV	2.37102657634184	3.27968594341258	0.0166027586462857	26.5674277138592	25
STBI	2.44462183196967	3.2308481310324	0.00743554556142811	25.3011065272597	25
STCA	1.26478988168095	3.18952761015421	0.0345602016160818	24.2769565461813	20
STCL	2.53057781526782	3.54016362429892	0.0166622894415174	34.472559277761	30
STCN	1.09289617486339	2.73286177389771	0.0135019107508352	15.376829121948	15
STCO	2.22878955793621	3.29470918443817	0.0223716097426619	26.9695697587496	25
STCT	2.28073675111377	3.54819801390172	0.0798876737515348	34.7506408616187	30
STCY	1.48504496967162	3.01909217145687	0.0163462583845197	20.4726975461381	20
STDY	1.22359239078482	3.24890933679036	0.0183974108311721	25.762226676107	25
STEP	2.39808153477219	3.10025913732072	0.0665979781121715	22.2037043444466	20
STEQ	1.38871193782647	3.21142211016494	0.0261871911853107	24.8143498834465	20
STFL	2.37370663420572	3.31975870801731	0.00943882368600296	27.6536771428418	25
STFU	2.12274368231047	3.48046406049358	0.00764932741976715	32.4747888461879	30
STGA	1.38275963518682	2.92795776967531	0.0413772675282776	18.6894233888993	15
STGO	1.21891760117016	3.09586838818891	0.115838938129169	22.1064271650001	20
STGR	2.07399103139013	3.29206743837608	0.00987434836504898	26.898417029145	25
STHA	2.2354694485842	3.43533550941537	0.0278469828512241	31.0418256433613	30
STHY	2.63567615658363	3.38321162509568	0.0524482830226934	29.4652506540991	25
STII	1.36470588235294	3.45459366901844	0.0085899768081999	31.6454275518749	30
STIN	1.10178384050367	3.18611099289573	0.0458798380956654	24.1941530120031	20
STIT	1.11425873465534	2.45477393590094	0.00672655927702864	11.6438010059449	10
STLT	1.3290802764487	3.16548236394427	0.0528190368435099	23.7001733851696	20
STLU	1.58762466924486	3.4609733153759	0.0440401381161954	31.847959542807	30
STMC	1.40421263791374	2.74062725884464	0.0226385449358634	15.4967024920611	15
STMI	1.19820269595607	3.01670369433453	0.12378998078568	20.423857326509	20
STML	1.26612805980948	3.31623673890761	0.0672323324232102	27.5564530567884	25
STMO	1.45631067961165	3.87363090189282	0.0344855335238118	48.1167765870071	45
STMU	1.33298484056456	3.10443722782554	0.0263888685721037	22.2966674997446	20
STNA	1.83414328264618	3.30574357482029	0.0184959476503586	27.2688104529908	25
STNO	0.428797111261566	3.54527272981056	0.0755592267764381	34.6491339054761	30
STOL	0.96665055582407	3.09197037313957	0.114386420448542	22.0204237095042	20
STOR	1.25984251968504	3.01616853949015	0.125398575667231	20.4129303243994	20
STPA	0.69593147751606	3.10649395123497	0.00300108332088934	22.3425727687821	20
STPE	2.05724508050089	2.54196516860849	0.0115489206294684	12.7046131619703	10
STPM	2.78523964371554	3.26979818826405	0.007948708606602	26.3060299419655	25
STPN	1.99172033118675	3.0352416515041	0.136636475529721	20.8060050944619	20
STPR	1.23731749566939	2.97645009146924	0.138336240664519	19.6180506013047	15
STPS	1.66458593424885	3.36586095656004	0.053445041743941	28.9584185098552	25
STPT	0.481540930979133	2.82374718349731	0.028113031664251	16.8398345424767	15
STPU	1.73985086992543	3.48423733902187	0.028310097337079	32.5975567427257	30
STPY	1.4524391663756	3.53671850618776	0.0309939708481835	34.3540015793539	30
STRO	1.96100278551532	3.41606207834911	0.0943585464937727	30.4492717723911	30
STSA	1.59235668789809	3.2470564743264	0.0519082795913128	25.7145370081523	25
STSC	2.30266926337496	3.4297495986018	0.0561886883145119	30.868912163076	30
STSI	2.09218184678307	3.31809112847668	0.00947085464342626	27.6076008652216	25
STSL	2.09930023325558	2.90497728881759	0.159001639229826	18.2648288316395	15
STSN	0.969162995594714	3.07770394815928	0.110486914357651	21.7085012860147	20
STSU	0.778506204635916	3.39474961963733	0.0813559464097965	29.8071894056552	25
STTH	1.26229650909724	3.06400061408291	0.164016549961843	21.4130513882388	20
STUB	0.794551645856981	2.61197851125735	0.0106651297555897	13.6259833613815	10
STVE	2.25471440284231	3.52627996350057	0.0407046859772265	33.9972610323986	30
STVI	2.05898720089037	3.38137134161177	0.0105331445669037	29.4110761035256	25
STWA	1.77685950413223	3.49638131488694	0.0280727086773561	32.9958341258444	30
SUAI	0.650519031141868	3.51473051204032	0.0592265427123685	33.6068700566418	30
SUAU	0.648748841519926	3.62566771518664	0.0239362136533113	37.5497873540697	35
SUAZ	0.522344747533372	3.34812304560339	0.0219503960857945	28.4492854881059	25
SUBA	0.88317944600562	2.9670857388915	0.00316524452309163	19.4351977441104	15
SUDE	1.14790286975717	2.58351147456864	0.00602936542752794	13.2435610333538	10
SUDI	0.97624471200781	3.5195412434325	0.0332962109380696	33.7689331899636	30
SUDN	1.38358778625954	3.52382290789195	0.0143873377998739	33.9138304103136	30
SUKU	1.28663330950679	3.1809335572746	0.0107166298282059	24.0692130557589	20
SUSP	0.492206726825267	3.35592603351383	0.021776951122844	28.6721432663514	25
SY63	1.07193229901269	2.91998841677172	0.0158796872445088	18.5410726930255	15
SY75	1.14526823387583	3.23007123259884	0.0222781437728513	25.2814577707639	25
SYAC	0.694883133291219	3.3490885722978	0.0334955424254055	28.4767672977571	25
SYCC	0.612010710187428	2.56189934437153	0.0272216878356785	12.9604102351709	10
SYEL	0.829475308641975	3.50128523158393	0.0558413356320231	33.1580403455732	30
SYFU	0.590551181102362	3.20423156772717	0.0752814189734338	24.6365612120671	20
SYGL	0.9227929867733	3.21105341977571	0.0484825510932884	24.8052027574617	20
SYLI	0.648508430609598	3.31979109696011	0.114953577467801	27.6545728307142	25
SYPC	0.837644740083765	3.2966112661812	0.0177913588786852	27.0209169027569	25
SYPP	0.860606060606061	2.92294237881647	0.0532491774974837	18.5959232914375	15
SYSP	0.839160839160839	3.36763543113493	0.00617248422655444	29.009850105764	25
SYTH	0.899011087803416	3.18441157563635	0.0926090132834765	24.1530719676031	20
SYWH	0.674870980547836	2.50431800064448	0.00694577587157024	12.2352117132111	10
SYWO	0.559105431309904	3.33461273389172	0.0437161882210603	28.0675115228598	25
SYYO	0.639163277164439	3.44333029783679	0.0237394941318863	31.2909931652426	30
TAAS	0.853018372703412	3.89696365211317	0.00778564753207127	49.2526735839486	45
TAEQ	0.903808908973531	2.78752265140562	0.0157168495803538	16.2407359594303	15
TAFO	0.599800066644452	2.94240995365965	0.327436922124585	18.9614875999047	15
TEAC	1.41076115485564	3.3907572384771	0.012104822109307	29.6884249784135	25
TEHA	0.939334637964775	2.89823274357077	0.0391316671297604	18.1420553581844	15
TERO	1.27208480565371	3.29592167310248	0.103326841328567	27.002289888748	25
TESA	1.67464114832536	3.26607067506076	0.10341448236886	26.2081563938265	25
TESP	0.832012678288431	3.31127552115264	0.0112199658534167	27.4200780653576	25
TETU	2.32722143864598	2.63237332121689	0.00916636455604724	13.9067359185962	10
TH3A	0.946021146355036	3.15675705407885	0.006142046966899	23.4942815696924	20
THAD	0.578034682080925	3.45124530852335	0.115274417712802	31.5396444512201	30
THAF	0.921187308085977	3.52311172853913	0.00317211106676873	33.8897201687197	30
THAL	0.376647834274953	2.70709569250874	0.0156472527631291	14.9856892020743	10
THAM	0.66188637617209	3.02759540181448	0.00503337338607362	20.6475238501835	20
THBI	1.15623237450649	3.54915017415555	0.0603584003097504	34.7837447982675	30
THBR	1.40334993209597	3.32313387834433	0.00489450308768982	27.7471707029576	25
THCC	0.438788942518649	3.12243205406451	0.00262804671861179	22.7015238925498	20
THCO	1.16640746500778	3.17949491576371	0.081548276152142	24.0346109826797	20
THCR	0.819672131147541	3.50997782592389	0.0445091036485876	33.4475261077323	30
THCU	1.02249488752556	3.49066945235221	0.166138268991222	32.8079036844638	30
THCY	0.780780780780781	3.17996104833998	0.0219787319277384	24.0458169093376	20
THDE	0.742836929607358	3.66036731658317	0.0366561936237703	38.8756199089493	35
THEL	0.605815831987076	3.61542607388557	0.00554819688260614	37.1671785166466	35
THFU	0.90702947845805	3.48953692313114	0.0315191798967951	32.7707688069952	30
THID	0.728929384965831	2.50709641242811	0.0314368663475434	12.2692534386769	10
THIN	1.16645649432535	3.25746984041951	0.0161723021357534	25.9837109670308	25
THIT	1.05726872246696	3.19386858783557	0.00668013877045497	24.3825713426055	20
THJR	1.11902339776195	3.36400002897599	0.0831660612679001	28.9045791012174	25
THK9	0.840630472854641	3.05408404421668	0.0407823092047511	21.2017567586044	20
THLE	0.784313725490196	2.55519243526169	0.011484963760338	12.8737767877759	10
THLI	0.373333333333333	3.2307076202208	0.0802209586906668	25.2975516979992	25
THMA	0.906908508935716	3.09009937908501	0.00160802670353262	21.9792621461925	20
THME	0.745077168706759	2.90234800955911	0.00110537980146092	18.2168685741174	15
THMO	0.701852891633914	3.46477076838095	0.030842584890456	31.9691305975567	30
THMR	1.07434464976364	3.45443124802603	0.105449571705371	31.6402880875163	30
THMT	1.11162575266327	3.70989035872611	0.0229605163129699	40.8493275091466	40
THNA	0.622171945701357	3.0142502155112	0.00163617690841648	20.3738092461258	20
THNE	0.671140939597315	3.18542784104838	0.000572184291578866	24.1776303760552	20
THNI	0.317628374801482	3.2288277898951	0.0471061827145502	25.2500412629204	25
THNR	0.774764803541782	3.25347273611969	0.143220043991179	25.8800586567498	25
THOC	1.04688211197087	3.48714831214396	0.0794676089239918	32.6925856003705	30
THOL	1.17422173675587	2.76515642356184	0.0385302401836655	15.8815240408847	15
THOP	0.81453634085213	3.35314470144813	0.0157610123558574	28.5925073132447	25
THOS	0.369609856262834	3.10756727426882	0.00575629216800553	22.3665664409474	20
THPH	0.672804532577904	3.38925975303326	0.13671040223879	29.6440002651404	25
THPP	0.791958574474566	3.2859870248202	0.115863465897438	26.7353597597959	25
THPS	1.29522108083966	3.47095778533849	0.00390551303568696	32.1675372905655	30
THPT	0.784313725490196	3.41335434504444	0.00131209124706092	30.3669347887131	30
THRO	0.840925017519271	3.58539743870468	0.0718730146235638	36.0676895664773	35
THRQ	0.659703133589885	3.00031613110465	0.000953748541138427	20.0918875899315	20
THSA	1.44366197183099	3.24923843024335	0.0248228841812969	25.7707062514503	25
THSC	0.32546786004882	3.39611050906161	0.00600754573103364	29.8477813087662	25
THSP	0.52790346907994	3.2459437581316	0.0879608943789245	25.6859399395428	25
THTE	1.08191653786708	3.32470471422659	0.0289615962092984	27.7907912056847	25
THTH	0.295922840859272	3.11708154962673	0.00888525939471617	22.580383657899	20
THTM	0.462724935732648	3.22064792777086	0.0684261702317891	25.044341850123	25
THTO	1.36330140014738	3.10300935976396	0.00978879860988992	22.2648535188307	20
THTS	1.26874279123414	3.02150566231326	0.0140809084652041	20.5221678885673	20
THVI	0.92378752886836	3.19605822046951	0.0651717622683252	24.4360187102123	20
THWI	1.07057890563045	3.38328426862662	0.0227431021991519	29.4673911916937	25
THX3	1.15830115830116	3.39330913688152	0.00419065451750125	29.7642835732923	25
THX5	1.02345415778252	3.42588050961195	0.0044559739264911	30.7497083486855	30
THXY	1.23667377398721	3.12581836060695	0.0100915598593821	22.7785285184802	20
THYE	0.641025641025641	3.22561404048611	0.0498844976756413	25.169024211715	25
TIMO	0.58793014006571	3.26647052404301	0.0776297068598458	26.2186377938359	25
TOAU	0.638977635782748	3.19284992520376	0.00379528277764565	24.3577463745916	20
TRAZ	0.949913644214162	3.60310831260454	0.0104364379656566	36.7121701793112	35
TRBR	0.790201501382853	3.52125184242208	0.0192305188480705	33.8267477276044	30
TRDE	0.686664257318395	3.71324730897905	0.00610048039578851	40.9866870951159	40
TRER	1.70748146483936	3.24303703329084	0.0220501486259239	25.611386385688	25
TRPA	0.92170369651693	3.47039641350626	0.00760974776317382	32.1494844088819	30
TRPE	0.503959683225342	3.62098328402834	0.00920605866898805	37.3742993119342	35
TRPL	0.792079207920792	2.59060727906922	0.00125965367677763	13.3378689529145	10
TRPR	1.07862617087709	3.581678936778	0.0240564478039071	35.9338208431392	35
TRRA	0.611205432937182	3.38265378161236	0.033771994088264	29.4488182398211	25
TRSU	0.80521472392638	3.20623086835746	0.0647336324855052	24.6858663759255	20
TRWH	0.43997485857951	3.16994509257706	0.0221065496257392	23.8061771847031	20
TSPA	1.01367279585101	3.60483459240486	0.0116114972312044	36.7756003905119	35
TUPA	1.52210678907949	3.19915230843382	0.0176315002385201	24.511742989979	20
URPA	1.30825838103025	3.19913071130307	0.010538973324235	24.5112136123772	20
URUR	1.23839009287926	3.01391025457451	0.00693705712931233	20.3668841240528	20
VAPA	0.93236409608091	3.47844934289489	0.0608794374061223	32.4094271823421	30
VEEI	0.687285223367698	3.01158659867009	0.00793052639544564	20.3196134351802	20
VEMA	2.36312198369113	3.58167872817767	0.0737680874028186	35.933813347333	35
VEOK	0.64034151547492	3.07631079803977	0.0144310065415863	21.6782791417338	20
VEPA	0.433839479392625	3.08575068670641	0.331117399393316	21.8838886217711	20
VIAL	1.42613878246062	2.49655484850868	0.00223145743200116	12.1405956379424	10
VIAN	1.04501607717042	2.28803587829159	0.00192392859299107	9.85556113687924	NA
VICA	1.60280029476787	2.72413463029761	0.00181071166303546	15.2432171993274	15
VICH	1.18183985559075	2.67704296605713	0.00900139134236909	14.5420283835289	10
VIEJ	0.919348098620978	2.49370199827341	0.00179903347775143	12.1060096945361	10
VIEX	1.4829570606463	2.34483695419208	0.00169895408221026	10.431571764839	10
VIFI	1.12044817927171	2.28305641478475	0.00242735619205172	9.8066077119055	NA
VIFU	1.30190796857464	2.78191557162733	0.00351419660285443	16.1499276797944	15
VIHA	1.47326601556034	2.51557822719988	0.0020969102653349	12.3737615564445	10
VINI	1.36347326874776	2.73262837045858	0.00324809376926112	15.3732405359585	15
VIPA	1.38261243813213	2.63263473656208	0.00740746062668333	13.9103718279873	10
VISP	0.970216606498195	2.56948738489807	0.00293006934252511	13.0591284183948	10
VIVU	1.13425595662719	2.61723162036797	0.0104826403901981	13.6977504739195	10
WACH	0.511247443762781	3.4486608781044	0.00303038740895037	31.4582376750831	30
WEKO	0.957995578481945	2.78610377422865	0.067885110486581	16.2177086901368	15
WEVI	1.07369448511469	3.40918765736085	0.0121794446654402	30.2406684943264	30
WIGL	1.45748987854251	2.65254471245838	0.00474030417351944	14.1901024704244	10
WOBM	0.248756218905473	3.01066670427579	0.000537963553315997	20.3009301313377	20
WODM	0.585774058577406	2.42377689953386	0.00756638751826551	11.2884141076877	10
WODS	0.434782608695652	2.46276618105864	0.0105000163805493	11.7372339904679	10
WOEN	0.396432111000991	1.64135779164925	0.0020267566919725	5.16217391253084	NA
WOOO	0.463678516228748	2.60859074350534	0.00106930000749845	13.5798997986393	10
WOPI	0.471327572663001	1.7147163038873	0.0024124344128596	5.5550993287082	NA
WOUC	0.83210964268233	3.42541482439981	0.0764856700607258	30.735391997945	30
XAAL	1.34165366614665	3.52937197102542	0.0484138404095722	34.1025435025503	30
XAAU	0.536246276067527	3.40959141018478	0.0379869114134788	30.2528807148217	30
XAAX	1.55669144981412	2.9979581092536	0.0207813587216797	20.0445662942169	20
XACA	1.46222583265638	3.23021143849967	0.0591559068504567	25.285002628824	25
XACI	1.5546218487395	2.96864769852749	0.00691222453771772	19.4655784590528	15
XAOR	1.43024749986033	3.32669296074984	0.120523670831296	27.8461011163261	25
XEBO	1.10432330827068	2.70684916791734	0.0116004723325993	14.9819953165024	10
XENE	0.98456030431864	3.30799592942645	0.00531616948322846	27.3302987044976	25
XYCE	1.0455997676445	3.40731739436289	0.00625174383175406	30.1841633472214	30
XYFA	1.06242865923259	2.89827578305997	0.0399136103797246	18.1428361997835	15
YEEN	1.8196328810854	2.78259121776891	0.00453582948886185	16.1608430031509	15
YEPE	1.85272477609493	2.72434807469994	0.00840216817985745	15.2464711259659	15
YEPS	1.78741658722593	2.61218483523895	0.00543019557325799	13.6287950185681	10
ZIIN	0.495049504950495	2.36684782129823	0.00523684932421945	10.663725282069	10
ZOGA	0.803043110735418	3.24527190626939	0.0128815043938674	25.6686885887867	25
ZUPR	0.644745325596389	3.44760891783419	0.0507801977531559	31.4251622589404	30
ZYMO	1.46396396396396	3.07268036413489	0.0224728073864935	21.5997202698183	20
