# Supplementary material for: Community diversity and habitat structure shape the repertoire of extracellular proteins in bacteria
Source: Nat Commun. 2020 Feb 6;11:758. doi: 10.1038/s41467-020-14572-x (PMC7005277; doi:10.1038/s41467-020-14572-x)
Supplement: Supplementary file 12 — Source Data [file 41467_2020_14572_MOESM12_ESM.zip › source_data/Fig6.boxplot.txt]

1	group1	0.546448087431694
2	group1	0.393120393120393
3	group1	0.513538748832866
4	group3	0.711743772241993
5	group1	0.288600288600289
6	group1	NA
7	group2	1.28494138863841
8	group2	0.350877192982456
9	group2	0.388726919339164
10	group2	0.266075388026608
11	group1	0.405588102748986
12	group1	1.38263665594855
13	group1	0.920480695474303
14	group1	0.920480695474303
15	group1	1.13056971846597
16	group1	1.13056971846597
17	group2	1.17349286700414
18	group2	0.894254415381176
19	group1	1.2784588441331
20	group2	1.2823347335839
21	group2	1.04091019123699
22	group2	1.04918032786885
23	group2	1.06197495641148
24	group1	2.12613473483039
25	group2	2.25149700598802
26	group2	2.01870999507632
27	group2	2.17129071170084
28	group2	2.12143379663497
29	group2	2.2806609262276
30	group2	2.13346564128008
31	group2	2.00155965687549
32	group2	2.25975804610819
33	group2	2.24504418438022
34	group2	2.14838870846865
35	group2	2.05035037633013
36	group1	0.209205020920502
37	group2	1.05708245243129
38	group1	1.8970189701897
39	group1	0.921052631578947
40	group1	0.756756756756757
41	group1	0.736842105263158
42	group1	0.738007380073801
43	group3	0.582072176949942
44	group3	0.578703703703704
45	group3	0.652045050385299
46	group1	1.07561929595828
47	group2	0.302800908402725
48	group1	0.521966072205307
49	group1	0.567966679288148
50	group1	0.601956358164033
51	group1	0.452898550724638
52	group2	1.46334179483351
53	group2	1.46334179483351
54	group2	1.46334179483351
55	group1	1.14727854855923
56	group1	1.14727854855923
57	group3	1.03048518677544
58	group3	1.03048518677544
59	group1	1.74036583200142
60	group1	1.74036583200142
61	group1	1.94511983327544
62	group1	1.94511983327544
63	group2	NA
64	group1	1.13753877973113
65	group2	1.33798720186155
66	group2	1.17690327326223
67	group1	0.77720207253886
68	group1	NA
69	group2	1.29310344827586
70	group1	0.577061793700409
71	group2	1.36484008963129
72	group1	1.96078431372549
73	group1	1.16113261356692
74	group2	1.1054813450023
75	group1	0.898914518317503
76	group1	0.898914518317503
77	group2	0.5
78	group1	0.756227758007117
79	group2	0.72463768115942
80	group2	0.733752620545073
81	group1	0.988912196583758
82	group1	0.610687022900763
83	group3	1.30872483221477
84	group3	1.24244459368704
85	group3	0.847668910496136
86	group2	0.592885375494071
87	group2	0.675814048740528
88	group1	0.949464012251149
89	group2	1.07696348831101
90	group1	0.648648648648649
91	group1	1.11856823266219
92	group2	1.53291253381425
93	group1	1.4161220043573
94	group1	1.6229375169056
95	group1	1.42002989536622
96	group1	0.901875901875902
97	group1	NA
98	group1	NA
99	group2	1.32475397426192
100	group2	1.55471397249352
101	group1	0.99677513925535
102	group3	1.55355682747343
103	group1	1.3134328358209
104	group1	1.16396761133603
105	group1	0.64
106	group3	1.12749349522984
107	group3	1.33371169125993
108	group3	1.20663650075415
109	group3	1.19949494949495
110	group3	1.27684271619269
111	group1	1.23679464055656
112	group3	1.32986412257878
113	group3	1.19923684927773
114	group2	NA
115	group2	NA
116	group1	1.5026660203587
117	group1	0.372670807453416
118	group1	0.892857142857143
119	group1	0.620732464307883
120	group1	0.662251655629139
121	group1	0.967558338076266
122	group1	1.30016958733748
123	group1	0.420388859695218
124	group1	0.733496332518337
125	group1	0.947075208913649
126	group1	0.918484500574053
127	group2	NA
128	group2	NA
129	group2	NA
130	group2	NA
131	group2	NA
132	group2	NA
133	group2	NA
134	group2	NA
135	group2	NA
136	group2	NA
137	group2	NA
138	group2	0.894117647058824
139	group2	1.1202068074106
140	group2	2.07064555420219
141	group2	0.422609614368727
142	group2	0.428036383092563
143	group1	NA
144	group1	0.573462527190034
145	group1	1.92307692307692
146	group1	1.4724442574674
147	group2	1.20845921450151
148	group2	1.16959064327485
149	group2	0.887049083382614
150	group1	1.11358574610245
151	group2	1.26820103334899
152	group2	1.42527771955565
153	group2	NA
154	group1	NA
155	group1	NA
156	group2	0.588235294117647
157	group1	NA
158	group1	NA
159	group1	NA
160	group3	0.701320132013201
161	group2	1.13484646194927
162	group1	NA
163	group1	NA
164	group1	NA
165	group1	NA
166	group1	NA
167	group1	0.866634569090034
168	group1	0.600109110747409
169	group1	NA
170	group1	NA
171	group2	1.66446499339498
172	group3	0.950871632329636
173	group2	1.08045977011494
174	group2	1.1328125
175	group2	1.08645399907536
176	group1	0.915032679738562
177	group1	1.12359550561798
178	group1	1.47420147420147
179	group2	1.19801471846654
180	group2	3.97923875432526
181	group2	1.51863782788771
182	group2	0.98744769874477
183	group2	0.961709706144256
184	group1	0.631911532385466
185	group2	0.955538221528861
186	group1	2.70009643201543
187	group2	0.461538461538462
188	group2	0.899550224887556
189	group2	0.940930475692629
190	group2	NA
191	group3	1.29686394718227
192	group2	NA
193	group2	NA
194	group1	0.635838150289017
195	group3	0.980007840062721
196	group1	0.857632933104631
197	group1	1.08932461873638
198	group2	1.28357499405752
199	group1	0.683017696367588
200	group2	NA
201	group2	NA
202	group2	NA
203	group2	0.447316103379722
204	group2	0.494826810616284
205	group2	0.476644423260248
206	group2	0.529801324503311
207	group1	0.958466453674121
208	group1	1.00105374077977
209	group1	1.35226504394861
210	group1	NA
211	group2	1.17716303708064
212	group3	0.933252180969771
213	group2	1.2350936967632
214	group2	1.4030612244898
215	group2	1.08837614279495
216	group2	1.36460554371002
217	group2	1.37228862328464
218	group2	1.36986301369863
219	group2	1.38146167557932
220	group2	1.25391849529781
221	group2	1.3141161509114
222	group2	1.2894619831036
223	group2	2.69849507005708
224	group3	0.870253164556962
225	group2	2.04336947456214
226	group1	1.6
227	group1	NA
228	group1	NA
229	group1	NA
230	group1	1.2629863515991
231	group1	1.98744769874477
232	group1	0.918534718425369
233	group2	1.11340862096389
234	group1	2.11640211640212
235	group1	1.06221547799697
236	group2	0.955794504181601
237	group2	0.953516090584029
238	group2	0.954653937947494
239	group3	1.50157423104868
240	group1	3.05462076106653
241	group1	NA
242	group2	1.26441572877588
243	group1	0.626423690205011
244	group2	0.446428571428571
245	group1	1.45404663923182
246	group1	0.986238532110092
247	group1	1.14019175952319
248	group1	1.22324159021407
249	group3	1.24527462752946
250	group1	1.34348410210479
251	group1	NA
252	group1	1.32037867463876
253	group1	1.01384767556874
254	group2	NA
255	group2	NA
256	group1	1.15262321144674
257	group1	0.614474283113336
258	group1	0.614474283113336
259	group3	1.48957298907646
260	group2	NA
261	group2	NA
262	group2	1.28939828080229
263	group2	1.31386861313869
264	group2	0.852878464818763
265	group2	1.40018066847335
266	group2	1.21512151215122
267	group1	1.47913365029054
268	group1	1.28410914927769
269	group1	1.35
270	group1	1.43747005270724
271	group1	NA
272	group3	1.36470588235294
273	group1	1.10178384050367
274	group2	1.25484827743555
275	group2	1.26268878435256
276	group2	1.17044623262619
277	group2	1.37829190253507
278	group1	0.96665055582407
279	group1	2.05724508050089
280	group1	NA
281	group2	1.59198113207547
282	group2	1.35943447525829
283	group2	1.34480903711673
284	group2	1.28686327077748
285	group2	1.43160127253446
286	group2	1.50134048257373
287	group2	1.42555438225977
288	group2	1.81140117208311
289	group2	1.58144438587243
290	group2	1.56723963599596
291	group2	1.61046804227479
292	group2	1.20343839541547
293	group2	1.17716303708064
294	group2	1.46644106034969
295	group2	1.38387484957882
296	group2	1.41927853341218
297	group2	1.58643326039387
298	group2	1.37614678899083
299	group2	1.40038192234246
300	group1	NA
301	group1	NA
302	group1	NA
303	group1	NA
304	group2	0.522344747533372
305	group2	1.14790286975717
306	group1	NA
307	group1	NA
308	group1	NA
309	group1	NA
310	group1	NA
311	group1	NA
312	group1	NA
313	group1	NA
314	group1	NA
315	group1	NA
316	group2	1.07193229901269
317	group2	1.14526823387583
318	group2	0.607111882046834
319	group2	0.378071833648393
320	group2	0.829875518672199
321	group1	0.590551181102362
322	group1	0.852272727272727
323	group1	0.852272727272727
324	group1	0.852003786683496
325	group1	0.851735015772871
326	group1	0.78629598427408
327	group2	1.22372136805773
328	group2	0.592885375494071
329	group2	0.671140939597315
330	group1	0.839160839160839
331	group2	0.899011087803416
332	group2	0.674870980547836
333	group3	0.96401028277635
334	group3	0.843060959792477
335	group1	NA
336	group2	0.742836929607358
337	group2	0.605815831987076
338	group2	0.784313725490196
339	group1	0.914962325080732
340	group1	0.898995240613432
341	group2	0.701852891633914
342	group1	1.17422173675587
343	group2	0.659703133589885
344	group1	NA
345	group2	0.52790346907994
346	group2	0.462724935732648
347	group1	NA
348	group1	1.23667377398721
349	group1	1.70748146483936
350	group2	0.687285223367698
351	group1	0.433839479392625
352	group1	1.30190796857464
353	group1	1.30190796857464
354	group1	0.957995578481945
355	group2	1.34165366614665
356	group1	1.5546218487395
357	group1	1.10432330827068
358	group2	0.98456030431864
359	group1	1.0455997676445
360	group1	2
361	group1	1.58615717375631
362	group1	1.9100580270793
363	group1	1.94909424443935
364	group1	1.56440967978489
365	group1	1.86823992133727
366	group1	1.78217821782178
367	group1	2.13686773059237
368	group1	1.60126296797474
369	group1	2.14229039936525
370	group1	2.19751125231665
371	group1	1.60113020955969
372	group1	1.98265179677819
373	group1	1.71296296296296
374	group1	1.52671755725191
375	group1	1.93533160254897
376	group1	0.803043110735418
